# Supplementary material for: Unveiling Novel Viral Diversity, Biogeography, and Host Networks in Wildlife Through High‐Throughput Sequencing Data Mining
Source: Adv Sci (Weinh). 2025 Sep 23;12(46):e11920. doi: 10.1002/advs.202511920 (PMC12697861; doi:10.1002/advs.202511920)
Supplement: Supplementary file 2 — Supporting Information [file ADVS-12-e11920-s002.zip]

Archive with 9 entries (9 files):
- Supplementary Data 2.xlsx
- Supplementary Data 3.xlsx
- Supplementary Data 4.xlsx
- Supplementary Data 5.xlsx
- Supplementary Data 6.xlsx
- Supplementary Data 7.xlsx
- Supplementary Data 8.xlsx
- Supplementary Data 9.xlsx
- Supplementary Data 1.xlsx
