# Supplementary material for: Unveiling Novel Viral Diversity, Biogeography, and Host Networks in Wildlife Through High‐Throughput Sequencing Data Mining
Source: Adv Sci (Weinh). 2025 Sep 23;12(46):e11920. doi: 10.1002/advs.202511920 (PMC12697861; doi:10.1002/advs.202511920)
Supplement: Supplementary file 2 — Supporting Information [file ADVS-12-e11920-s002.zip › Supplementary Data 2.xlsx]

## Sheet: host_pollution
Bioproject	srr	species	type	read	host_tax	percent
#REF!	SRR12701288	Anas platyrhynchos	same genus	689833	Anseriformes	99.9986
#REF!	SRR12701288	Cairina moschata	host	10	Anseriformes	0.00144961
#REF!	SRR12701289	Anas platyrhynchos	same genus	468085	Anseriformes	99.9981
#REF!	SRR12701289	Cairina moschata	host	9	Anseriformes	0.00192269
#REF!	SRR12701291	Anas platyrhynchos	same genus	1266217	Anseriformes	99.999
#REF!	SRR12701291	Cairina moschata	host	13	Anseriformes	0.00102667
#REF!	SRR12701294	Anas platyrhynchos	same genus	1228704	Anseriformes	99.9985
#REF!	SRR12701294	Cairina moschata	host	18	Anseriformes	0.00146494
#REF!	SRR12701298	Anas platyrhynchos	same genus	428437	Anseriformes	99.9988
#REF!	SRR12701298	Cairina moschata	host	5	Anseriformes	0.00116702
#REF!	SRR12701300	Anas platyrhynchos	same genus	547485	Anseriformes	99.9596
#REF!	SRR12701300	Cairina moschata	host	221	Anseriformes	0.0403501
#REF!	SRR12701301	Anas platyrhynchos	same genus	580416	Anseriformes	99.999
#REF!	SRR12701301	Cairina moschata	host	6	Anseriformes	0.00103373
#REF!	SRR12701877	Cairina moschata	same genus	2112859	Anseriformes	99.5967
#REF!	SRR12701877	Anas platyrhynchos	host	8555	Anseriformes	0.403269
#REF!	SRR12701889	Cairina moschata	same genus	5966221	Anseriformes	99.5754
#REF!	SRR12701889	Anas platyrhynchos	host	25440	Anseriformes	0.42459
#REF!	SRR12701891	Cairina moschata	same genus	2633717	Anseriformes	99.598
#REF!	SRR12701891	Anas platyrhynchos	host	10631	Anseriformes	0.402027
#REF!	SRR12726700	Peromyscus leucopus	same genus	1511007	Rodentia	98.9862
#REF!	SRR12726700	Peromyscus maniculatus	host	15475	Rodentia	1.01377
#REF!	SRR30107609	Ovis aries	same genus	6436501	Artiodactyla	99.8823
#REF!	SRR30107609	Ovis canadensis	host	7587	Artiodactyla	0.117736
#REF!	SRR12442806	Mesocricetus auratus	other	992006	Rodentia	99.9998
#REF!	SRR12442806	Cricetulus griseus	host	2	Rodentia	0.000201611
#REF!	SRR12701098	Anas platyrhynchos	other	573769	Anseriformes	99.9991
#REF!	SRR12701098	Anas?moschata	host	5	Anseriformes	0.000871423
#REF!	SRR12701303	Anas platyrhynchos	other	1367091	Anseriformes	99.9987
#REF!	SRR12701303	Cairina moschata	host	18	Anseriformes	0.00131665
#REF!	SRR13528046	Macaca fascicularis	other	1000698	Chiroptera	64.5209
#REF!	SRR13528046	Rhinolophus affinis	host	550270	Chiroptera	35.4791
#REF!	SRR17303190	Anas platyrhynchos	other	241753	Anseriformes	99.7874
#REF!	SRR17303190	Anser cygnoides	host	515	Anseriformes	0.212575
#REF!	SRR17303191	Anas platyrhynchos	other	207357	Anseriformes	99.7273
#REF!	SRR17303191	Anser cygnoides	host	567	Anseriformes	0.272696
#REF!	SRR17303192	Anas platyrhynchos	other	249007	Anseriformes	99.7736
#REF!	SRR17303192	Anser cygnoides	host	565	Anseriformes	0.226388
#REF!	SRR17303193	Anas platyrhynchos	other	361501	Anseriformes	99.8536
#REF!	SRR17303193	Anser cygnoides	host	530	Anseriformes	0.146396
#REF!	SRR17303194	Anas platyrhynchos	other	183502	Anseriformes	99.7402
#REF!	SRR17303194	Anser cygnoides	host	478	Anseriformes	0.259811
#REF!	SRR17303195	Anas platyrhynchos	other	327029	Anseriformes	99.8568
#REF!	SRR17303195	Anser cygnoides	host	469	Anseriformes	0.143207
#REF!	SRR17303196	Anas platyrhynchos	other	191136	Anseriformes	99.7037
#REF!	SRR17303196	Anser cygnoides	host	568	Anseriformes	0.29629
#REF!	SRR17303197	Anas platyrhynchos	other	271776	Anseriformes	99.8351
#REF!	SRR17303197	Anser cygnoides	host	449	Anseriformes	0.164937
#REF!	SRR17303198	Anas platyrhynchos	other	315255	Anseriformes	99.7472
#REF!	SRR17303198	Anser cygnoides	host	799	Anseriformes	0.252805
#REF!	SRR17303199	Anas platyrhynchos	other	252859	Anseriformes	99.803
#REF!	SRR17303199	Anser cygnoides	host	499	Anseriformes	0.196955
#REF!	SRR17303200	Anas platyrhynchos	other	220877	Anseriformes	99.7795
#REF!	SRR17303200	Anser cygnoides	host	488	Anseriformes	0.22045
#REF!	SRR17303201	Anas platyrhynchos	other	283463	Anseriformes	99.8397
#REF!	SRR17303201	Anser cygnoides	host	455	Anseriformes	0.160258
#REF!	SRR17658461	Anser cygnoides	other	1791884	Columbiformes	29.0969
#REF!	SRR17658461	Columba livia	host	4366443	Columbiformes	70.9031
#REF!	SRR25252660	Monodelphis domestica	other	390137	Didelphimorphia	99.9964
#REF!	SRR25252660	Didelphis marsupialis	host	14	Didelphimorphia	0.00358835
#REF!	SRR25252663	Monodelphis domestica	other	213232	Didelphimorphia	49.9994
#REF!	SRR25252663	Monodelphis domestica	other	213232	Didelphimorphia	49.9994
#REF!	SRR25252663	Didelphis marsupialis	host	5	Didelphimorphia	0.00117242
#REF!	SRR25252666	Monodelphis domestica	other	364874	Didelphimorphia	99.9967
#REF!	SRR25252666	Didelphis marsupialis	host	12	Didelphimorphia	0.0032887
#REF!	SRR25252668	Monodelphis domestica	other	126500	Didelphimorphia	99.996
#REF!	SRR25252668	Didelphis marsupialis	host	5	Didelphimorphia	0.00395241
#REF!	SRR636860	Myotis petax	other	448023	Chiroptera	99.9962
#REF!	SRR636860	Murina leucogaster	host	17	Chiroptera	0.0037943
#REF!	SRR636861	Myotis petax	other	360543	Chiroptera	99.9897
#REF!	SRR636861	Murina leucogaster	host	37	Chiroptera	0.0102612
#REF!	SRR636910	Myotis petax	other	1226114	Chiroptera	49.998
#REF!	SRR636910	Myotis petax	other	1226114	Chiroptera	49.998
#REF!	SRR636910	Murina leucogaster	host	48	Chiroptera	0.00195733
#REF!	SRR636910	Murina leucogaster	host	48	Chiroptera	0.00195733
#REF!	SRR747787	Ovis aries	other	487745	Artiodactyla	99.7646
#REF!	SRR747787	Capra hircus	host	1151	Artiodactyla	0.235428
#REF!	SRR747800	Ovis aries	other	219687	Artiodactyla	95.275
#REF!	SRR747800	Capra hircus	host	10895	Artiodactyla	4.725
#REF!	SRR7777746	Helicoverpa armigera	other	390072	Primates	46.6493
#REF!	SRR7777746	Macaca fascicularis	other	299741	Primates	35.8465
#REF!	SRR7777746	Trachypithecus francoisi	host	146366	Primates	17.5041
#REF!	ERR6753690	Homo sapiens	Homo sapiens	16035	Primates	18.0684
#REF!	ERR6753690	Callithrix jacchus	host	72711	Primates	81.9316
#REF!	ERR6754101	Homo sapiens	Homo sapiens	11473	Primates	59.7459
#REF!	ERR6754101	Callithrix jacchus	host	7730	Primates	40.2541
#REF!	ERR6754411	Homo sapiens	Homo sapiens	15159	Primates	15.0737
#REF!	ERR6754411	Callithrix jacchus	host	85407	Primates	84.9263
#REF!	SRR10867438	Homo sapiens	Homo sapiens	66621	Anseriformes	67.8684
#REF!	SRR10867438	Anser anser	host	31541	Anseriformes	32.1316
#REF!	SRR11306703	Homo sapiens	Homo sapiens	3079	Pholidota	45.9895
#REF!	SRR11306703	Mus musculus	Mus musculus	2324	Pholidota	34.7125
#REF!	SRR11306703	Manis pentadactyla	host	1292	Pholidota	19.298
#REF!	SRR13036043	Homo sapiens	Homo sapiens	297727	Dasyuromorphia	38.3662
#REF!	SRR13036043	Sminthopsis crassicaudata	host	478287	Dasyuromorphia	61.6338
#REF!	SRR13036044	Homo sapiens	Homo sapiens	258550	Dasyuromorphia	34.7786
#REF!	SRR13036044	Sminthopsis crassicaudata	host	484867	Dasyuromorphia	65.2214
#REF!	SRR13036045	Homo sapiens	Homo sapiens	144263	Dasyuromorphia	12.8579
#REF!	SRR13036045	Sminthopsis crassicaudata	host	977713	Dasyuromorphia	87.1421
#REF!	SRR16301499	Homo sapiens	Homo sapiens	44531	Galliformes	13.8779
#REF!	SRR16301499	Meleagris gallopavo	host	276345	Galliformes	86.1221
#REF!	SRR19087689	Homo sapiens	Homo sapiens	368551	Carnivora	59.3373
#REF!	SRR19087689	Ursus arctos	host	252561	Carnivora	40.6627
#REF!	SRR21524627	Homo sapiens	Homo sapiens	2935	Artiodactyla	84.5821
#REF!	SRR21524627	Capra hircus	host	535	Artiodactyla	15.4179
#REF!	SRR21849156	Homo sapiens	Homo sapiens	1676	Artiodactyla	99.8808
#REF!	SRR21849156	Cervus nippon	host	2	Artiodactyla	0.11919
#REF!	SRR21849157	Homo sapiens	Homo sapiens	1401	Artiodactyla	99.7863
#REF!	SRR21849157	Cervus nippon	host	3	Artiodactyla	0.213675
#REF!	SRR21849159	Homo sapiens	Homo sapiens	1836	Artiodactyla	99.7284
#REF!	SRR21849159	Cervus nippon	host	5	Artiodactyla	0.271592
#REF!	SRR23720787	Homo sapiens	Homo sapiens	975911	Primates	63.7343
#REF!	SRR23720787	Cercopithecus aethiops	host	555307	Primates	36.2657
#REF!	SRR23720789	Homo sapiens	Homo sapiens	2143338	Primates	53.2736
#REF!	SRR23720789	Cercopithecus aethiops	host	1879925	Primates	46.7264
#REF!	SRR23720791	Homo sapiens	Homo sapiens	2017151	Primates	71.9153
#REF!	SRR23720791	Cercopithecus aethiops	host	787746	Primates	28.0847
#REF!	SRR23720792	Homo sapiens	Homo sapiens	3591480	Primates	98.8918
#REF!	SRR23720792	Chlorocebus aethiops	host	40247	Primates	1.10821
#REF!	SRR23724471	Homo sapiens	Homo sapiens	1220918	Primates	99.9809
#REF!	SRR23724471	Papio anubis	host	233	Primates	0.0190804
#REF!	SRR24451191	Homo sapiens	Homo sapiens	62930	Rodentia	15.0154
#REF!	SRR24451191	Peromyscus leucopus	host	356174	Rodentia	84.9846
#REF!	SRR24772321	Homo sapiens	Homo sapiens	8337	Passeriformes	24.6971
#REF!	SRR24772321	Mus musculus	Mus musculus	5843	Passeriformes	17.309
#REF!	SRR24772321	Taeniopygia guttata	host	19577	Passeriformes	57.9939
#REF!	SRR25040989	Homo sapiens	Homo sapiens	76461	Carnivora	40.08
#REF!	SRR25040989	Ursus arctos	host	114310	Carnivora	59.92
#REF!	SRR25040994	Homo sapiens	Homo sapiens	122452	Carnivora	65.9202
#REF!	SRR25040994	Ursus arctos	host	63306	Carnivora	34.0798
#REF!	SRR25040999	Homo sapiens	Homo sapiens	429050	Carnivora	85.7328
#REF!	SRR25040999	Ursus arctos	host	71400	Carnivora	14.2672
#REF!	SRR25041039	Homo sapiens	Homo sapiens	77706	Carnivora	13.8225
#REF!	SRR25041039	Ursus arctos	host	484464	Carnivora	86.1775
#REF!	SRR25117201	Homo sapiens	Homo sapiens	840	Anseriformes	99.1736
#REF!	SRR25117201	Anser cygnoides	host	7	Anseriformes	0.826446
#REF!	SRR25117202	Homo sapiens	Homo sapiens	909	Anseriformes	99.6711
#REF!	SRR25117202	Anser cygnoides	host	3	Anseriformes	0.328947
#REF!	SRR25117203	Homo sapiens	Homo sapiens	969	Anseriformes	99.1812
#REF!	SRR25117203	Anser cygnoides	host	8	Anseriformes	0.818833
#REF!	SRR25117204	Homo sapiens	Homo sapiens	1190	Anseriformes	99.0841
#REF!	SRR25117204	Anser cygnoides	host	11	Anseriformes	0.915903
#REF!	SRR25117206	Homo sapiens	Homo sapiens	2376	Anseriformes	99.9159
#REF!	SRR25117206	Anser cygnoides	host	2	Anseriformes	0.0841043
#REF!	SRR25950155	Homo sapiens	Homo sapiens	77358	Artiodactyla	27.1602
#REF!	SRR25950155	Capra hircus	host	207463	Artiodactyla	72.8398
#REF!	SRR26402707	Homo sapiens	Homo sapiens	1016	Rodentia	22.9294
#REF!	SRR26402707	Phodopus sungorus	host	3415	Rodentia	77.0706
#REF!	SRR27461674	Homo sapiens	Homo sapiens	275034	Peramelemorphia	21.6757
#REF!	SRR27461674	Macrotis lagotis	host	993826	Peramelemorphia	78.3243
#REF!	SRR3744681	Homo sapiens	Homo sapiens	114859	Artiodactyla	25.2676
#REF!	SRR3744681	Capra hircus	host	339712	Artiodactyla	74.7324
#REF!	SRR5621573	Homo sapiens	Homo sapiens	8905	Lagomorpha	28.7704
#REF!	SRR5621573	Ochotona dauurica	host	22047	Lagomorpha	71.2296
#REF!	SRR5650005	Homo sapiens	Homo sapiens	33830	Artiodactyla	54.984
#REF!	SRR5650005	Capra hircus	host	27697	Artiodactyla	45.016
#REF!	SRR6253264	Homo sapiens	Homo sapiens	459734	Artiodactyla	99.6111
#REF!	SRR6253264	Bos indicus	host	1795	Artiodactyla	0.388925
#REF!	SRR6253265	Homo sapiens	Homo sapiens	460380	Artiodactyla	99.5927
#REF!	SRR6253265	Bos indicus	host	1883	Artiodactyla	0.407344
#REF!	SRR6253314	Homo sapiens	Homo sapiens	40204	Artiodactyla	86.5309
#REF!	SRR6253314	Bos indicus	host	6258	Artiodactyla	13.4691
#REF!	SRR6253315	Homo sapiens	Homo sapiens	40319	Artiodactyla	86.9581
#REF!	SRR6253315	Bos indicus	host	6047	Artiodactyla	13.0419
#REF!	SRR6253316	Homo sapiens	Homo sapiens	40826	Artiodactyla	87.2183
#REF!	SRR6253316	Bos indicus	host	5983	Artiodactyla	12.7817
#REF!	SRR7705521	Homo sapiens	Homo sapiens	50392	Anseriformes	36.4805
#REF!	SRR7705521	Anas platyrhynchos	host	87742	Anseriformes	63.5195
#REF!	SRR7705530	Homo sapiens	Homo sapiens	227710	Anseriformes	53.0737
#REF!	SRR7705530	Anas platyrhynchos	host	201335	Anseriformes	46.9263
#REF!	SRR7909955	Homo sapiens	Homo sapiens	2614908	Eulipotyphla	78.2392
#REF!	SRR7909955	Talpa occidentalis	host	727288	Eulipotyphla	21.7608
#REF!	SRR8108617	Homo sapiens	Homo sapiens	123991	Psittaciformes	43.4243
#REF!	SRR8108617	Amazona ventralis	host	161543	Psittaciformes	56.5757
#REF!	SRR8108624	Homo sapiens	Homo sapiens	92675	Psittaciformes	53.8608
#REF!	SRR8108624	Amazona ventralis	host	79389	Psittaciformes	46.1392
#REF!	SRR8449171	Homo sapiens	Homo sapiens	2385435	Artiodactyla	63.994
#REF!	SRR8449171	Bos grunniens	host	1342159	Artiodactyla	36.006
#REF!	SRR8988825	Homo sapiens	Homo sapiens	616540	Chiroptera	64.4976
#REF!	SRR8988825	Myotis myotis	host	339372	Chiroptera	35.5024
#REF!	SRR8988846	Homo sapiens	Homo sapiens	1297713	Chiroptera	81.7145
#REF!	SRR8988846	Myotis myotis	host	290393	Chiroptera	18.2855
#REF!	ERR6753633	Mus musculus	Mus musculus	42544	Primates	31.5948
#REF!	ERR6753633	Callithrix jacchus	host	92111	Primates	68.4052
#REF!	SRR13151619	Mus musculus	Mus musculus	89291	Rodentia	65.5481
#REF!	SRR13151619	Mesocricetus auratus	host	46931	Rodentia	34.4519
#REF!	SRR13151620	Mus musculus	Mus musculus	31432	Rodentia	29.8905
#REF!	SRR13151620	Mesocricetus auratus	host	73725	Rodentia	70.1095
#REF!	SRR21849160	Mus musculus	Mus musculus	16085	Artiodactyla	99.9751
#REF!	SRR21849160	Cervus nippon	host	4	Artiodactyla	0.0248617
#REF!	SRR22938630	Mus musculus	Mus musculus	241159	Chiroptera	18.9171
#REF!	SRR22938630	Rhinolophus ferrumequinum	host	1033658	Chiroptera	81.0829
#REF!	SRR23797267	Mus musculus	Mus musculus	2676	Artiodactyla	94.86
#REF!	SRR23797267	Bos grunniens	host	145	Artiodactyla	5.14002
#REF!	SRR23797268	Mus musculus	Mus musculus	2431	Artiodactyla	98.7409
#REF!	SRR23797268	Bos grunniens	host	31	Artiodactyla	1.25914
#REF!	SRR23797269	Mus musculus	Mus musculus	1715	Artiodactyla	96.2402
#REF!	SRR23797269	Bos grunniens	host	67	Artiodactyla	3.75982
#REF!	SRR23797270	Mus musculus	Mus musculus	2602	Artiodactyla	80.7573
#REF!	SRR23797270	Bos grunniens	host	620	Artiodactyla	19.2427
#REF!	SRR23797271	Mus musculus	Mus musculus	1801	Artiodactyla	84.6335
#REF!	SRR23797271	Bos grunniens	host	327	Artiodactyla	15.3665
#REF!	SRR23797272	Mus musculus	Mus musculus	2700	Artiodactyla	93.1356
#REF!	SRR23797272	Bos grunniens	host	199	Artiodactyla	6.86444
#REF!	SRR24725340	Mus musculus	Mus musculus	191449	Artiodactyla	63.0482
#REF!	SRR24725340	Bos grunniens	host	112206	Artiodactyla	36.9518
#REF!	SRR25117200	Mus musculus	Mus musculus	7733	Anseriformes	99.9612
#REF!	SRR25117200	Anser cygnoides	host	3	Anseriformes	0.0387797
#REF!	SRR25117205	Mus musculus	Mus musculus	8632	Anseriformes	99.8496
#REF!	SRR25117205	Anser cygnoides	host	13	Anseriformes	0.150376
#REF!	SRR2539805	Mus musculus	Mus musculus	94183	Carnivora	21.267
#REF!	SRR2539805	Neovison vison	host	348676	Carnivora	78.733
#REF!	SRR26320490	Mus musculus	Mus musculus	9084	Galliformes	15.5418
#REF!	SRR26320490	Perdix hodgsoniae	host	49365	Galliformes	84.4582
#REF!	SRR26989607	Mus musculus	Mus musculus	371447	Rodentia	11.4686
#REF!	SRR26989607	Ictidomys tridecemlineatus	host	2867358	Rodentia	88.5314
#REF!	SRR26989609	Mus musculus	Mus musculus	1748482	Rodentia	46.4544
#REF!	SRR26989609	Ictidomys tridecemlineatus	host	2015389	Rodentia	53.5456
#REF!	SRR5570532	Mus musculus	Mus musculus	602038	Primates	65.0513
#REF!	SRR5570532	Papio anubis	host	323444	Primates	34.9487
#REF!	SRR7719042	Mus musculus	Mus musculus	1137	Charadriiformes	60.1587
#REF!	SRR7719042	Arenaria interpres	host	753	Charadriiformes	39.8413
#REF!	SRR7719044	Mus musculus	Mus musculus	1200	Charadriiformes	65.2529
#REF!	SRR7719044	Arenaria interpres	host	639	Charadriiformes	34.7471
#REF!	SRR7719045	Mus musculus	Mus musculus	1475	Charadriiformes	94.0089
#REF!	SRR7719045	Arenaria interpres	host	94	Charadriiformes	5.99108
#REF!	SRR7719050	Mus musculus	Mus musculus	1397	Anseriformes	99.7857
#REF!	SRR7719050	Cairina moschata	host	3	Anseriformes	0.214286
#REF!	SRR7719051	Mus musculus	Mus musculus	1092	Anseriformes	99.3631
#REF!	SRR7719051	Cairina moschata	host	7	Anseriformes	0.636943

## Sheet: Sheet2
Supplementary Data 2. Summary of potential contaminated SRR datasets identified in this study.
srr	Bioproject	SRR species	Deduced species	type	mitochondrial reads	Match length	similarity
ERR1331697	PRJEB13074	Lagenorhynchus albirostris	Delphinus delphis	potential contamination	269551	15317	99.556
ERR6753633	PRJEB47607	Callithrix jacchus	Callithrix jacchus	host	92111	3677	99.538
			Mus musculus	potential contamination	42544	2613	98.125
ERR6753690	PRJEB47607	Callithrix jacchus	Callithrix jacchus	host	72711	4075	99.46
			Homo sapiens	potential contamination	16035	3682	98.669
ERR6753714	PRJEB47607	Callithrix jacchus	Callithrix jacchus	host	70309	4167	99.472
			Homo sapiens	potential contamination	73323	3683	99.484
ERR6754101	PRJEB47607	Callithrix jacchus	Callithrix jacchus	host	7730	3890	99.486
			Homo sapiens	potential contamination	11473	4763	98.467
ERR6754333	PRJEB47607	Callithrix jacchus	Callithrix jacchus	host	13097	1627	99.262
			Mus musculus	potential contamination	3647	3900	99.795
ERR6754364	PRJEB47607	Callithrix jacchus	Callithrix jacchus	host	7178	1627	99.508
			Anthrenus museorum	potential contamination	6866	1624	99.323
ERR9237782	PRJEB51507	Coturnix japonica	Coturnix japonica	host	240073	16698	99.916
		Coturnix japonica	Danio rerio	potential contamination	91731	8459	99.669
SRR10267288	PRJNA577100	Tursiops truncatus	Tursiops truncatus	host	105554	16295	99.116
		Tursiops truncatus	Canis lupus	potential contamination	25443	3502	99.429
SRR10867438	PRJNA598883	Anser anser	Anser anser	host	31541	16743	99.803
			Homo sapiens	potential contamination	66621	1545	99.935
SRR10867439	PRJNA598883	Anser anser	Anser anser	host	15971	16743	99.791
			Homo sapiens	potential contamination	67664	1545	99.935
SRR11306703	PRJNA610466	Manis pentadactyla	Manis javanica	host	1292	3768	96.311
	PRJNA610466		Homo sapiens	potential contamination	3079	2225	99.64
SRR11306703	PRJNA610466	Manis pentadactyla	Mus musculus	potential contamination	2324	3504	100
SRR12341192	PRJNA649290	Monodelphis domestica	Didelphis virginiana	potential contamination	11331993	17094	99.433
SRR12442806	PRJNA580502	Cricetulus griseus	Mesocricetus auratus	potential contamination	992006	11365	99.956
SRR12527927	PRJNA659620	Capra hircus	Bos taurus	potential contamination	301192	15952	99.987
			Bos taurus	potential contamination	695900	15610	99.987
SRR12701871	PRJNA665334	Anas platyrhynchos	Cairina moschata	potential contamination	2066235	16612	99.952
SRR12726697	PRJNA666020	Peromyscus maniculatus	Peromyscus maniculatus	host	14125	2189	95.797
			Peromyscus leucopus	potential contamination	938150	16310	99.687
SRR12726700	PRJNA666020	Peromyscus maniculatus	Peromyscus maniculatus	host	15475	1840	98.098
	PRJNA666020		Peromyscus leucopus	potential contamination	1511007	16324	99.737
SRR12726747	PRJNA666020	Peromyscus maniculatus	Peromyscus maniculatus	host	12222	2682	97.092
			Peromyscus leucopus	potential contamination	978870	16326	99.645
SRR13036043	PRJNA676111	Sminthopsis crassicaudata	Sminthopsis crassicaudata	host	478287	17365	99.027
			Homo sapiens	potential contamination	297727	1545	99.935
SRR13036044	PRJNA676111	Sminthopsis crassicaudata	Sminthopsis crassicaudata	host	484867	17365	99.015
			Homo sapiens	potential contamination	258550	1546	99.935
SRR13036045	PRJNA676111	Sminthopsis crassicaudata	Sminthopsis crassicaudata	host	977713	17365	99.05
			Homo sapiens	potential contamination	144263	1546	99.806
SRR13151619	PRJNA681002	Mesocricetus auratus	Mesocricetus auratus	host	46931	3863	98.602
			Mus musculus	potential contamination	89291	4030	98.809
SRR13151620	PRJNA681002	Mesocricetus auratus	Mesocricetus auratus	host	73725	11213	99.064
			Mus musculus	potential contamination	31432	3860	99.171
SRR16301485	PRJNA767698	Meleagris gallopavo	Meleagris gallopavo	host	353965	16719	99.839
			Homo sapiens	potential contamination	66957	1547	99.935
SRR16301493	PRJNA767698	Meleagris gallopavo	Meleagris gallopavo	host	465308	16719	99.862
			Homo sapiens	potential contamination	99869	1550	99.871
SRR16301499	PRJNA767698	Meleagris gallopavo	Meleagris gallopavo	host	276345	16719	99.904
			Homo sapiens	potential contamination	44531	1545	99.935
SRR16915547	PRJNA778865	Capra hircus	Capra hircus	host	9218	11499	99.878
			Homo sapiens	potential contamination	7352	1530	99.869
SRR16915548	PRJNA778865	Capra hircus	Capra hircus	host	10243	14395	99.826
			Homo sapiens	potential contamination	17959	1545	99.935
SRR16915549	PRJNA778865	Capra hircus	Capra hircus	host	6504	15367	99.414
			Homo sapiens	potential contamination	9331	1545	99.871
SRR16915550	PRJNA778865	Capra hircus	Capra hircus	host	7743	11577	99.922
			Homo sapiens	potential contamination	10312	1545	99.935
SRR16915551	PRJNA778865	Capra hircus	Capra hircus	host	6459	12755	99.726
			Homo sapiens	potential contamination	12848	1542	99.935
SRR17188775	PRJNA787716	Capra hircus	Capra hircus	host	14053	3601	99.472
			Homo sapiens	potential contamination	6025	16567	99.789
SRR17658461	PRJNA798266	Columba livia	Columba livia	host	4366443	17238	99.577
			Anser cygnoides	potential contamination	1791884	16744	99.642
SRR18090830	PRJNA809014	Capra hircus	Capra hircus	host	742031	14197	99.768
			Mus musculus	potential contamination	178019	9328	99.646
SRR18915859	PRJNA831871	Spermophilus dauricus	Spermophilus alashanicus	potential contamination	1711850	16464	98.943
SRR18915861	PRJNA831871	Spermophilus dauricus	Spermophilus alashanicus	potential contamination	2079124	16461	98.937
SRR18915865	PRJNA831871	Spermophilus dauricus	Spermophilus alashanicus	potential contamination	2305295	16463	99.016
SRR18915869	PRJNA831871	Spermophilus dauricus	Spermophilus alashanicus	potential contamination	2178979	16461	98.998
SRR18915871	PRJNA831871	Spermophilus dauricus	Spermophilus alashanicus	potential contamination	3439449	16465	98.992
SRR18915872	PRJNA831871	Spermophilus dauricus	Spermophilus alashanicus	potential contamination	2891310	16463	98.992
SRR19087689	PRJNA835146	Ursus arctos	Ursus arctos	host	252561	13367	99.761
			Homo sapiens	potential contamination	368551	1546	99.871
SRR21524627	PRJNA865095	Capra hircus	Capra hircus	host	535	264	98.106
			Homo sapiens	potential contamination	2935	2131	99.812
SRR22938630	PRJNA916942	Rhinolophus ferrumequinum	Mus musculus	potential contamination	241159	11561	99.741
SRR23515451	PRJNA934110	Bos grunniens	Bos taurus	potential contamination	364282	14923	99.96
SRR23720787	PRJNA941856	Chlorocebus aethiops	Chlorocebus sabaeus	potential contamination	555307	10863	99.383
			Homo sapiens	potential contamination	975911	1572	99.746
SRR23720789	PRJNA941856	Chlorocebus aethiops	Chlorocebus sabaeus	potential contamination	1879925	10864	99.402
			Homo sapiens	potential contamination	2143338	1623	99.322
SRR23720790	PRJNA941856	Chlorocebus aethiops	Chlorocebus sabaeus	potential contamination	758007	10863	99.411
			Homo sapiens	potential contamination	2082208	1591	99.623
SRR23720791	PRJNA941856	Chlorocebus aethiops	Chlorocebus sabaeus	potential contamination	787746	10865	99.402
			Homo sapiens	potential contamination	2017151	1579	99.557
SRR23720792	PRJNA941856	Chlorocebus aethiops	Chlorocebus sabaeus	host	40247	3586	99.136
			Homo sapiens	potential contamination	3591480	1580	100
SRR23720793	PRJNA941856	Chlorocebus aethiops	Chlorocebus sabaeus	potential contamination	877386	10865	99.393
			Homo sapiens	potential contamination	3036740	1592	99.497
SRR23720794	PRJNA941856	Chlorocebus aethiops	Chlorocebus sabaeus	potential contamination	836348	10855	99.41
			Homo sapiens	potential contamination	371806	1572	99.682
SRR23724471	PRJNA941838	Papio anubis	Papio anubis	host	233	607	97.199
			Homo sapiens	potential contamination	1220918	16568	99.807
SRR23797267	PRJNA940308	Bos grunniens	Mus musculus	potential contamination	2676	1571	99.936
SRR23797268	PRJNA940308	Bos grunniens	Mus musculus	potential contamination	2431	1571	99.936
SRR23797269	PRJNA940308	Bos grunniens	Mus musculus	potential contamination	1715	1567	100
SRR23797270	PRJNA940308	Bos grunniens	Bos grunniens	host	620	836	98.804
			Mus musculus	potential contamination	2602	1571	99.873
SRR23797271	PRJNA940308	Bos grunniens	Bos grunniens	host	327	379	96.834
			Mus musculus	potential contamination	1801	1568	100
SRR23797272	PRJNA940308	Bos grunniens	Mus musculus	potential contamination	2700	1568	100
SRR24149754	PRJNA954839	Peromyscus californicus	Peromyscus californicus	host	834971	16278	99.662
			Homo sapiens	potential contamination	516834	16568	99.765
SRR24413468	PRJNA957590	Spermophilus dauricus	Spermophilus alashanicus	potential contamination	5972819	16463	99.01
SRR24413469	PRJNA957590	Spermophilus dauricus	Spermophilus alashanicus	potential contamination	4480732	16461	99.016
SRR24413475	PRJNA957590	Spermophilus dauricus	Spermophilus alashanicus	potential contamination	5056082	16461	99.004
SRR24451176	PRJNA874306	Peromyscus leucopus	Peromyscus leucopus	host	507250	16313	99.89
			Homo sapiens	potential contamination	171381	1545	99.547
SRR24451191	PRJNA874306	Peromyscus leucopus	Peromyscus leucopus	host	356174	16324	99.957
			Homo sapiens	potential contamination	62930	1545	98.706
SRR24725340	PRJNA975304	Bos grunniens	Bos grunniens	host	112206	10463	99.971
			Mus musculus	potential contamination	191449	15202	99.316
			Homo sapiens	potential contamination	104585	8303	99.615
SRR24772321	PRJNA977995	Taeniopygia guttata	Taeniopygia guttata	host	19577	7686	98.322
			Homo sapiens	potential contamination	8337	4220	99.005
			Mus musculus	potential contamination	5843	3459	99.942
SRR25040989	PRJNA988160	Ursus arctos	Ursus arctos	host	114310	13411	99.709
			Homo sapiens	potential contamination	76461	1545	99.935
SRR25040994	PRJNA988160	Ursus arctos	Ursus arctos	host	63306	13359	99.476
			Homo sapiens	potential contamination	122452	1545	99.935
SRR25040999	PRJNA988160	Ursus arctos	Ursus arctos	host	71400	9397	99.702
			Homo sapiens	potential contamination	429050	1545	99.935
SRR25041039	PRJNA988160	Ursus arctos	Ursus arctos	host	484464	14960	99.679
			Homo sapiens	potential contamination	77706	1545	99.935
SRR25252660	PRJNA994170	Didelphis marsupialis	Monodelphis domestica	potential contamination	390137	17126	99.474
SRR25252663	PRJNA994170	Didelphis marsupialis	Monodelphis domestica	potential contamination	213232	17128	99.55
SRR25252666	PRJNA994170	Didelphis marsupialis	Monodelphis domestica	potential contamination	364874	16711	99.402
SRR25252668	PRJNA994170	Didelphis marsupialis	Monodelphis domestica	potential contamination	126500	17104	99.404
SRR2539805	PRJNA297393	Neovison vison	Neogale vison	host	348676	12246	99.82
			Mus musculus	potential contamination	94183	3616	99.889
SRR25950151	PRJNA1013160	Capra hircus	Capra hircus	host	271682	16143	99.703
			Homo sapiens	potential contamination	112816	10979	99.927
SRR25950152	PRJNA1013160	Capra hircus	Capra hircus	host	270510	14347	99.888
			Homo sapiens	potential contamination	86973	10981	99.973
SRR25950153	PRJNA1013160	Capra hircus	Capra hircus	host	261376	14360	99.896
			Homo sapiens	potential contamination	87851	16570	99.674
SRR25950155	PRJNA1013160	Capra hircus	Capra hircus	host	207463	16143	99.864
			Homo sapiens	potential contamination	77358	10979	99.954
SRR26320490	PRJNA896916	Perdix hodgsoniae	Perdix hodgsoniae	host	49365	14508	99.338
			Mus musculus	potential contamination	9084	2218	99.91
SRR26402707	PRJNA1024468	Phodopus sungorus	Phodopus sungorus	host	3415	2366	95.562
			Homo sapiens	potential contamination	1016	2271	99.868
SRR26989587	PRJNA1046472	Ictidomys tridecemlineatus	Ictidomys tridecemlineatus	host	1794070	16409	99.72
			Mus musculus	potential contamination	353673	11570	99.758
SRR26989597	PRJNA1046472	Ictidomys tridecemlineatus	Ictidomys tridecemlineatus	host	2087290	16458	99.818
			Mus musculus	potential contamination	857520	16306	99.583
SRR27461674	PRJNA1049866	Macrotis lagotis	Macrotis lagotis	host	993826	15289	99.496
			Homo sapiens	potential contamination	275034	1546	99.741
SRR27699634	PRJNA1068124	Hipposideros armiger	Hipposideros armiger	host	1874969	16785	98.189
			Rhinolophus cf. macrotis sensu Tu et al. 2017	potential contamination	534558	16429	98.6
SRR29134371	PRJNA1011365	Chamaea fasciata	Callipepla californica	potential contamination	1343543	11599	99.586
			Callipepla californica	potential contamination	4034980	16709	99.563
SRR3744681	PRJNA327768	Capra hircus	Capra hircus	host	339712	16144	99.827
			Homo sapiens	potential contamination	114859	2341	98.206
SRR5570532	PRJNA386932	Papio anubis	Papio cynocephalus	host	323444	4801	97.917
			Mus musculus	potential contamination	602038	5831	99.966
SRR5621565	PRJNA388203	Ochotona dauurica	Ochotona dauurica	host	6660	2005	99.701
			Homo sapiens	potential contamination	7506	1545	99.871
SRR5621573	PRJNA388203	Ochotona dauurica	Ochotona dauurica	host	22047	4419	99.796
			Homo sapiens	potential contamination	8905	1545	99.871
SRR5621582	PRJNA388203	Ochotona dauurica	Ochotona dauurica	host	9735	1937	99.742
			Homo sapiens	potential contamination	2011	1545	99.806
SRR5621594	PRJNA388203	Ochotona dauurica	Ochotona dauurica	host	21186	2416	99.545
			Homo sapiens	potential contamination	9681	1545	99.935
SRR5650005	PRJNA389156	Capra hircus	Capra hircus	host	27697	8899	99.753
			Homo sapiens	potential contamination	33830	3659	99.617
SRR6253264	PRJNA417062	Bos indicus	Bos taurus	host	1795	1904	100
			Homo sapiens	potential contamination	459734	1546	99.935
SRR6253265	PRJNA417062	Bos indicus	Bos taurus	host	1883	3129	99.137
			Homo sapiens	potential contamination	460380	1546	99.935
SRR6253314	PRJNA417062	Bos indicus	Bos taurus	host	6258	3016	97.149
			Homo sapiens	potential contamination	40204	1542	99.87
SRR6253315	PRJNA417062	Bos indicus	Bos taurus	host	6047	2223	97.931
			Homo sapiens	potential contamination	40319	1542	99.805
SRR6253316	PRJNA417062	Bos indicus	Bos taurus	host	5983	2223	98.875
			Homo sapiens	potential contamination	40826	1542	99.805
SRR6289859	PRJNA418314	Turdus merula	Turdus merula	host	2349565	16727	99.773
			Parus major	potential contamination	578991	13793	99.717
SRR629453	PRJNA13630	Callithrix jacchus	Callithrix jacchus	host	148	765	99.477
			Chrysemys picta	potential contamination	368	874	99.771
SRR629454	PRJNA13630	Callithrix jacchus	Callithrix jacchus	host	297	1182	98.139
			Chrysemys picta	potential contamination	599	889	99.775
SRR636860	PRJNA184055	Murina leucogaster	Myotis petax	potential contamination	448023	12966	99.506
SRR636861	PRJNA184055	Murina leucogaster	Myotis petax	potential contamination	360543	13002	99.769
SRR636910	PRJNA184055	Murina leucogaster	Myotis petax	potential contamination	1226114	16731	99.892
SRR747786	PRJNA62481	Capra hircus	Capra hircus	host	1825	2878	97.672
			Ovis vignei	potential contamination	44154	5118	99.512
			Ovis aries	potential contamination	252168	5171	99.575
SRR747787	PRJNA62481	Capra hircus	Ovis orientalis	potential contamination	80887	3798	97.63
			Ovis vignei	potential contamination	93877	3843	98.647
			Ovis aries	potential contamination	487745	4939	99.838
SRR7705521	PRJNA484659	Anas platyrhynchos	Anas platyrhynchos	host	87742	11550	99.939
			Homo sapiens	potential contamination	50392	1545	99.871
SRR7705530	PRJNA484659	Anas platyrhynchos	Anas platyrhynchos	host	201335	11550	99.827
			Homo sapiens	potential contamination	227710	1545	99.935
SRR7719042	PRJNA486322	Arenaria interpres	Arenaria interpres	host	753	825	98.909
			Mus musculus	potential contamination	1137	1538	100
SRR7719044	PRJNA486322	Arenaria interpres	Arenaria interpres	host	639	827	99.516
			Mus musculus	potential contamination	1200	1549	100
SRR7719045	PRJNA486322	Arenaria interpres	Mus musculus	potential contamination	1475	1538	98.505
			Homo sapiens	potential contamination	1224	1734	99.366
SRR7719049	PRJNA486322	Cairina moschata	Homo sapiens	potential contamination	1661	1622	99.63
SRR7719050	PRJNA486322	Cairina moschata	Mus musculus	potential contamination	1397	2583	99.613
SRR7719051	PRJNA486322	Cairina moschata	Mus musculus	potential contamination	1092	1538	100
SRR7777746	PRJNA488530	Trachypithecus francoisi	Trachypithecus francoisi	host	146366	5318	99.492
			Macaca fascicularis	potential contamination	299741	11565	98.288
			Helicoverpa armigera	potential contamination	390072	4247	99.835
SRR7909955	PRJNA493636	Talpa occidentalis	Talpa occidentalis	host	727288	10871	99.264
			Homo sapiens	potential contamination	2614908	1545	100
SRR7909956	PRJNA493636	Talpa occidentalis	Talpa occidentalis	host	2404437	10889	99.274
			Homo sapiens	potential contamination	1450682	1545	100
SRR8165635	PRJNA504034	Cricetulus griseus	Cricetulus griseus	host	1292	1709	99.707
			Mus musculus	potential contamination	2283062	16338	99.792
SRR8165638	PRJNA504034	Cricetulus griseus	Cricetulus griseus	host	871	1732	98.961
			Mus musculus	potential contamination	2388980	16313	99.755
SRR8165670	PRJNA504034	Cricetulus griseus	Mus musculus	potential contamination	1861544	16304	99.755
SRR8185523	PRJNA505070	Lepus europaeus	Lepus europaeus	host	1326003	17736	99.82
			Homo sapiens	potential contamination	380420	1546	99.871
SRR8185524	PRJNA505070	Lepus europaeus	Lepus europaeus	host	599558	17735	99.476
			Homo sapiens	potential contamination	2366894	1548	99.871
SRR8185526	PRJNA505070	Lepus europaeus	Lepus europaeus	host	1948344	17735	99.853
			Homo sapiens	potential contamination	272676	1546	99.871
SRR8185527	PRJNA505070	Lepus europaeus	Lepus europaeus	host	1284198	11560	99.888
			Homo sapiens	potential contamination	1074532	1546	99.935
SRR8185528	PRJNA505070	Lepus europaeus	Lepus europaeus	host	401925	8368	99.677
			Homo sapiens	potential contamination	2651871	1547	99.935
SRR8185529	PRJNA505070	Lepus europaeus	Lepus europaeus	host	1407446	10745	99.395
			Homo sapiens	potential contamination	734523	1546	99.935
SRR8449171	PRJNA512958	Bos grunniens	Bos taurus	host	1342159	13656	99.736
			Homo sapiens	potential contamination	2385435	1837	100
SRR8449197	PRJNA512958	Bos grunniens	Bos grunniens	host	176845	16329	99.847
			Homo sapiens	potential contamination	72343	1546	99.353
SRR8988724	PRJNA503704	Myotis myotis	Myotis myotis	host	163785	7531	99.044
			Homo sapiens	potential contamination	1716523	1551	99.807
SRR8988725	PRJNA503704	Myotis myotis	Myotis myotis	host	97686	7566	99.114
			Homo sapiens	potential contamination	1856071	1545	99.935
SRR8988730	PRJNA503704	Myotis myotis	Myotis myotis	host	54977	3899	98.974
			Homo sapiens	potential contamination	1177976	1545	99.935
SRR8988731	PRJNA503704	Myotis myotis	Myotis myotis	host	120037	6650	98.767
			Homo sapiens	potential contamination	1325244	1545	99.935
SRR8988743	PRJNA503704	Myotis myotis	Myotis myotis	host	144903	5003	99.141
			Homo sapiens	potential contamination	411756	1545	99.935
SRR8988748	PRJNA503704	Myotis myotis	Myotis myotis	host	170994	5453	100
			Homo sapiens	potential contamination	603567	1547	99.935
SRR8988762	PRJNA503704	Myotis myotis	Myotis myotis	host	177423	7533	99.456
			Homo sapiens	potential contamination	93849	1545	99.935
SRR8988765	PRJNA503704	Myotis myotis	Myotis myotis	host	290742	7558	99.616
			Homo sapiens	potential contamination	389515	1545	99.935
SRR8988771	PRJNA503704	Myotis myotis	Myotis myotis	host	153896	1971	99.239
			Homo sapiens	potential contamination	1229880	1547	99.935
SRR8988784	PRJNA503704	Myotis myotis	Myotis myotis	host	74267	3384	99.35
			Homo sapiens	potential contamination	1223001	1545	99.935
SRR8988786	PRJNA503704	Myotis myotis	Myotis myotis	host	582277	7533	99.681
			Homo sapiens	potential contamination	620037	1546	99.871
SRR8988789	PRJNA503704	Myotis myotis	Myotis myotis	host	612005	8568	99.907
			Homo sapiens	potential contamination	553092	1545	99.935
SRR8988800	PRJNA503704	Myotis myotis	Myotis myotis	host	43220	2679	99.179
			Homo sapiens	potential contamination	2302627	1546	99.935
SRR8988801	PRJNA503704	Myotis myotis	Myotis myotis	host	302428	7558	99.14
			Homo sapiens	potential contamination	1264620	1551	99.807
SRR8988802	PRJNA503704	Myotis myotis	Myotis myotis	host	318635	7646	99.241
			Homo sapiens	potential contamination	369872	1545	99.871
SRR8988803	PRJNA503704	Myotis myotis	Myotis myotis	host	113232	7573	99.34
			Homo sapiens	potential contamination	638329	1545	99.935
SRR8988806	PRJNA503704	Myotis myotis	Myotis myotis	host	35155	3927	99.567
			Homo sapiens	potential contamination	1575135	1546	99.935
SRR8988807	PRJNA503704	Myotis myotis	Myotis myotis	host	118621	7531	99.071
			Homo sapiens	potential contamination	1096711	1545	99.935
SRR8988808	PRJNA503704	Myotis myotis	Myotis myotis	host	578067	7580	99.71
			Homo sapiens	potential contamination	564567	1545	99.935
SRR8988818	PRJNA503704	Myotis myotis	Myotis myotis	host	72796	4961	99.96
			Homo sapiens	potential contamination	2408392	1547	99.935
SRR8988821	PRJNA503704	Myotis myotis	Myotis myotis	host	282051	7573	99.195
			Homo sapiens	potential contamination	417602	1545	99.935
SRR8988822	PRJNA503704	Myotis myotis	Myotis myotis	host	461960	7573	99.498
			Homo sapiens	potential contamination	495161	1553	99.807
SRR8988823	PRJNA503704	Myotis myotis	Myotis myotis	host	377088	7586	99.618
			Homo sapiens	potential contamination	745186	1545	99.935
SRR8988824	PRJNA503704	Myotis myotis	Myotis myotis	host	166249	5920	99.544
			Homo sapiens	potential contamination	1344852	1545	99.935
SRR8988825	PRJNA503704	Myotis myotis	Myotis myotis	host	339372	7581	99.472
			Homo sapiens	potential contamination	616540	1551	99.807
SRR8988829	PRJNA503704	Myotis myotis	Myotis myotis	host	189454	7067	99.731
			Homo sapiens	potential contamination	759124	1546	99.871
SRR8988832	PRJNA503704	Myotis myotis	Myotis myotis	host	586616	7581	99.578
			Homo sapiens	potential contamination	140861	1545	99.935
SRR8988833	PRJNA503704	Myotis myotis	Myotis myotis	host	303759	7203	99.708
			Homo sapiens	potential contamination	209689	1546	99.935
SRR8988834	PRJNA503704	Myotis myotis	Myotis myotis	host	376097	7453	99.799
			Homo sapiens	potential contamination	134052	1545	99.935
SRR8988835	PRJNA503704	Myotis myotis	Myotis myotis	host	399131	7576	99.564
			Homo sapiens	potential contamination	568763	1545	99.935
SRR8988836	PRJNA503704	Myotis myotis	Myotis myotis	host	46695	3079	99.448
			Homo sapiens	potential contamination	1389946	1552	99.807
SRR8988837	PRJNA503704	Myotis myotis	Myotis myotis	host	193849	5500	99.964
			Homo sapiens	potential contamination	470392	1546	99.935
SRR8988846	PRJNA503704	Myotis myotis	Myotis myotis	host	290393	4241	98.892
			Homo sapiens	potential contamination	1297713	1546	99.935
SRR8988848	PRJNA503704	Myotis myotis	Myotis myotis	host	572745	8642	99.306
			Homo sapiens	potential contamination	587816	1545	99.935
SRR8988853	PRJNA503704	Myotis myotis	Myotis myotis	host	225386	8564	99.743
			Homo sapiens	potential contamination	1282571	1545	99.935
SRR8988855	PRJNA503704	Myotis myotis	Myotis myotis	host	282609	7525	99.814
			Homo sapiens	potential contamination	292120	1545	99.935
SRR8988856	PRJNA503704	Myotis myotis	Myotis myotis	host	30603	2101	100
			Homo sapiens	potential contamination	2595539	1551	99.807
SRR8988857	PRJNA503704	Myotis myotis	Myotis myotis	host	92521	2298	100
			Homo sapiens	potential contamination	2129557	1546	99.935
SRR8988858	PRJNA503704	Myotis myotis	Myotis myotis	host	246947	7577	99.472
			Homo sapiens	potential contamination	646980	1545	99.871

## Sheet: drawing
srr	species	type	read	host_tax
ERR6753633	Mus musculus	Mus musculus	42544	Primates
ERR6753633	Callithrix jacchus	host	92111	Primates
ERR6753690	Homo sapiens	Homo sapiens	16035	Primates
ERR6753690	Callithrix jacchus	host	72711	Primates
ERR6754101	Homo sapiens	Homo sapiens	11473	Primates
ERR6754101	Callithrix jacchus	host	7730	Primates
ERR6754411	Homo sapiens	Homo sapiens	15159	Primates
ERR6754411	Callithrix jacchus	host	85407	Primates
SRR10867438	Homo sapiens	Homo sapiens	66621	Anseriformes
SRR10867438	Anser anser	host	31541	Anseriformes
SRR11306703	Homo sapiens	Homo sapiens	3079	Pholidota
SRR11306703	Mus musculus	Mus musculus	2324	Pholidota
SRR11306703	Manis pentadactyla	host	1292	Pholidota
SRR12442806	Mesocricetus auratus	other	992006	Rodentia
SRR12442806	Cricetulus griseus	host	2	Rodentia
SRR12701098	Anas platyrhynchos	other	573769	Anseriformes
SRR12701098	Anas moschata	host	5	Anseriformes
SRR12701288	Anas platyrhynchos	same genus	689833	Anseriformes
SRR12701288	Cairina moschata	host	10	Anseriformes
SRR12701289	Anas platyrhynchos	same genus	468085	Anseriformes
SRR12701289	Cairina moschata	host	9	Anseriformes
SRR12701291	Anas platyrhynchos	same genus	1266217	Anseriformes
SRR12701291	Cairina moschata	host	13	Anseriformes
SRR12701294	Anas platyrhynchos	same genus	1228704	Anseriformes
SRR12701294	Cairina moschata	host	18	Anseriformes
SRR12701298	Anas platyrhynchos	same genus	428437	Anseriformes
SRR12701298	Cairina moschata	host	5	Anseriformes
SRR12701300	Anas platyrhynchos	same genus	547485	Anseriformes
SRR12701300	Cairina moschata	host	221	Anseriformes
SRR12701301	Anas platyrhynchos	same genus	580416	Anseriformes
SRR12701301	Cairina moschata	host	6	Anseriformes
SRR12701303	Anas platyrhynchos	other	1367091	Anseriformes
SRR12701303	Cairina moschata	host	18	Anseriformes
SRR12701877	Cairina moschata	same genus	2112859	Anseriformes
SRR12701877	Anas platyrhynchos	host	8555	Anseriformes
SRR12701889	Cairina moschata	same genus	5966221	Anseriformes
SRR12701889	Anas platyrhynchos	host	25440	Anseriformes
SRR12701891	Cairina moschata	same genus	2633717	Anseriformes
SRR12701891	Anas platyrhynchos	host	10631	Anseriformes
SRR12726700	Peromyscus leucopus	same genus	1511007	Rodentia
SRR12726700	Peromyscus maniculatus	host	15475	Rodentia
SRR13036043	Homo sapiens	Homo sapiens	297727	Dasyuromorphia
SRR13036043	Sminthopsis crassicaudata	host	478287	Dasyuromorphia
SRR13036044	Homo sapiens	Homo sapiens	258550	Dasyuromorphia
SRR13036044	Sminthopsis crassicaudata	host	484867	Dasyuromorphia
SRR13036045	Homo sapiens	Homo sapiens	144263	Dasyuromorphia
SRR13036045	Sminthopsis crassicaudata	host	977713	Dasyuromorphia
SRR13151619	Mus musculus	Mus musculus	89291	Rodentia
SRR13151619	Mesocricetus auratus	host	46931	Rodentia
SRR13151620	Mus musculus	Mus musculus	31432	Rodentia
SRR13151620	Mesocricetus auratus	host	73725	Rodentia
SRR13528046	Macaca fascicularis	other	1000698	Chiroptera
SRR13528046	Rhinolophus affinis	host	550270	Chiroptera
SRR16301499	Homo sapiens	Homo sapiens	44531	Galliformes
SRR16301499	Meleagris gallopavo	host	276345	Galliformes
SRR17303190	Anas platyrhynchos	other	241753	Anseriformes
SRR17303190	Anser cygnoides	host	515	Anseriformes
SRR17303191	Anas platyrhynchos	other	207357	Anseriformes
SRR17303191	Anser cygnoides	host	567	Anseriformes
SRR17303192	Anas platyrhynchos	other	249007	Anseriformes
SRR17303192	Anser cygnoides	host	565	Anseriformes
SRR17303193	Anas platyrhynchos	other	361501	Anseriformes
SRR17303193	Anser cygnoides	host	530	Anseriformes
SRR17303194	Anas platyrhynchos	other	183502	Anseriformes
SRR17303194	Anser cygnoides	host	478	Anseriformes
SRR17303195	Anas platyrhynchos	other	327029	Anseriformes
SRR17303195	Anser cygnoides	host	469	Anseriformes
SRR17303196	Anas platyrhynchos	other	191136	Anseriformes
SRR17303196	Anser cygnoides	host	568	Anseriformes
SRR17303197	Anas platyrhynchos	other	271776	Anseriformes
SRR17303197	Anser cygnoides	host	449	Anseriformes
SRR17303198	Anas platyrhynchos	other	315255	Anseriformes
SRR17303198	Anser cygnoides	host	799	Anseriformes
SRR17303199	Anas platyrhynchos	other	252859	Anseriformes
SRR17303199	Anser cygnoides	host	499	Anseriformes
SRR17303200	Anas platyrhynchos	other	220877	Anseriformes
SRR17303200	Anser cygnoides	host	488	Anseriformes
SRR17303201	Anas platyrhynchos	other	283463	Anseriformes
SRR17303201	Anser cygnoides	host	455	Anseriformes
SRR17658461	Anser cygnoides	other	1791884	Columbiformes
SRR17658461	Columba livia	host	4366443	Columbiformes
SRR19087689	Homo sapiens	Homo sapiens	368551	Carnivora
SRR19087689	Ursus arctos	host	252561	Carnivora
SRR21524627	Homo sapiens	Homo sapiens	2935	Artiodactyla
SRR21524627	Capra hircus	host	535	Artiodactyla
SRR21849156	Homo sapiens	Homo sapiens	1676	Artiodactyla
SRR21849156	Cervus nippon	host	2	Artiodactyla
SRR21849157	Homo sapiens	Homo sapiens	1401	Artiodactyla
SRR21849157	Cervus nippon	host	3	Artiodactyla
SRR21849159	Homo sapiens	Homo sapiens	1836	Artiodactyla
SRR21849159	Cervus nippon	host	5	Artiodactyla
SRR21849160	Mus musculus	Mus musculus	16085	Artiodactyla
SRR21849160	Cervus nippon	host	4	Artiodactyla
SRR22938630	Mus musculus	Mus musculus	241159	Chiroptera
SRR22938630	Rhinolophus ferrumequinum	host	1033658	Chiroptera
SRR23720787	Homo sapiens	Homo sapiens	975911	Primates
SRR23720787	Cercopithecus aethiops	host	555307	Primates
SRR23720789	Homo sapiens	Homo sapiens	2143338	Primates
SRR23720789	Cercopithecus aethiops	host	1879925	Primates
SRR23720791	Homo sapiens	Homo sapiens	2017151	Primates
SRR23720791	Cercopithecus aethiops	host	787746	Primates
SRR23720792	Homo sapiens	Homo sapiens	3591480	Primates
SRR23720792	Chlorocebus aethiops	host	40247	Primates
SRR23724471	Homo sapiens	Homo sapiens	1220918	Primates
SRR23724471	Papio anubis	host	233	Primates
SRR23797267	Mus musculus	Mus musculus	2676	Artiodactyla
SRR23797267	Bos grunniens	host	145	Artiodactyla
SRR23797268	Mus musculus	Mus musculus	2431	Artiodactyla
SRR23797268	Bos grunniens	host	31	Artiodactyla
SRR23797269	Mus musculus	Mus musculus	1715	Artiodactyla
SRR23797269	Bos grunniens	host	67	Artiodactyla
SRR23797270	Mus musculus	Mus musculus	2602	Artiodactyla
SRR23797270	Bos grunniens	host	620	Artiodactyla
SRR23797271	Mus musculus	Mus musculus	1801	Artiodactyla
SRR23797271	Bos grunniens	host	327	Artiodactyla
SRR23797272	Mus musculus	Mus musculus	2700	Artiodactyla
SRR23797272	Bos grunniens	host	199	Artiodactyla
SRR24451191	Homo sapiens	Homo sapiens	62930	Rodentia
SRR24451191	Peromyscus leucopus	host	356174	Rodentia
SRR24725340	Mus musculus	Mus musculus	191449	Artiodactyla
SRR24725340	Bos grunniens	host	112206	Artiodactyla
SRR24772321	Homo sapiens	Homo sapiens	8337	Passeriformes
SRR24772321	Mus musculus	Mus musculus	5843	Passeriformes
SRR24772321	Taeniopygia guttata	host	19577	Passeriformes
SRR25040989	Homo sapiens	Homo sapiens	76461	Carnivora
SRR25040989	Ursus arctos	host	114310	Carnivora
SRR25040994	Homo sapiens	Homo sapiens	122452	Carnivora
SRR25040994	Ursus arctos	host	63306	Carnivora
SRR25040999	Homo sapiens	Homo sapiens	429050	Carnivora
SRR25040999	Ursus arctos	host	71400	Carnivora
SRR25041039	Homo sapiens	Homo sapiens	77706	Carnivora
SRR25041039	Ursus arctos	host	484464	Carnivora
SRR25117200	Mus musculus	Mus musculus	7733	Anseriformes
SRR25117200	Anser cygnoides	host	3	Anseriformes
SRR25117201	Homo sapiens	Homo sapiens	840	Anseriformes
SRR25117201	Anser cygnoides	host	7	Anseriformes
SRR25117202	Homo sapiens	Homo sapiens	909	Anseriformes
SRR25117202	Anser cygnoides	host	3	Anseriformes
SRR25117203	Homo sapiens	Homo sapiens	969	Anseriformes
SRR25117203	Anser cygnoides	host	8	Anseriformes
SRR25117204	Homo sapiens	Homo sapiens	1190	Anseriformes
SRR25117204	Anser cygnoides	host	11	Anseriformes
SRR25117205	Mus musculus	Mus musculus	8632	Anseriformes
SRR25117205	Anser cygnoides	host	13	Anseriformes
SRR25117206	Homo sapiens	Homo sapiens	2376	Anseriformes
SRR25117206	Anser cygnoides	host	2	Anseriformes
SRR25252660	Monodelphis domestica	other	390137	Didelphimorphia
SRR25252660	Didelphis marsupialis	host	14	Didelphimorphia
SRR25252663	Monodelphis domestica	other	213232	Didelphimorphia
SRR25252663	Monodelphis domestica	other	213232	Didelphimorphia
SRR25252663	Didelphis marsupialis	host	5	Didelphimorphia
SRR25252666	Monodelphis domestica	other	364874	Didelphimorphia
SRR25252666	Didelphis marsupialis	host	12	Didelphimorphia
SRR25252668	Monodelphis domestica	other	126500	Didelphimorphia
SRR25252668	Didelphis marsupialis	host	5	Didelphimorphia
SRR2539805	Mus musculus	Mus musculus	94183	Carnivora
SRR2539805	Neovison vison	host	348676	Carnivora
SRR25950155	Homo sapiens	Homo sapiens	77358	Artiodactyla
SRR25950155	Capra hircus	host	207463	Artiodactyla
SRR26320490	Mus musculus	Mus musculus	9084	Galliformes
SRR26320490	Perdix hodgsoniae	host	49365	Galliformes
SRR26402707	Homo sapiens	Homo sapiens	1016	Rodentia
SRR26402707	Phodopus sungorus	host	3415	Rodentia
SRR26989607	Mus musculus	Mus musculus	371447	Rodentia
SRR26989607	Ictidomys tridecemlineatus	host	2867358	Rodentia
SRR26989609	Mus musculus	Mus musculus	1748482	Rodentia
SRR26989609	Ictidomys tridecemlineatus	host	2015389	Rodentia
SRR27461674	Homo sapiens	Homo sapiens	275034	Peramelemorphia
SRR27461674	Macrotis lagotis	host	993826	Peramelemorphia
SRR30107609	Ovis aries	same genus	6436501	Artiodactyla
SRR30107609	Ovis canadensis	host	7587	Artiodactyla
SRR3744681	Homo sapiens	Homo sapiens	114859	Artiodactyla
SRR3744681	Capra hircus	host	339712	Artiodactyla
SRR5570532	Mus musculus	Mus musculus	602038	Primates
SRR5570532	Papio anubis	host	323444	Primates
SRR5621573	Homo sapiens	Homo sapiens	8905	Lagomorpha
SRR5621573	Ochotona dauurica	host	22047	Lagomorpha
SRR5650005	Homo sapiens	Homo sapiens	33830	Artiodactyla
SRR5650005	Capra hircus	host	27697	Artiodactyla
SRR6253264	Homo sapiens	Homo sapiens	459734	Artiodactyla
SRR6253264	Bos indicus	host	1795	Artiodactyla
SRR6253265	Homo sapiens	Homo sapiens	460380	Artiodactyla
SRR6253265	Bos indicus	host	1883	Artiodactyla
SRR6253314	Homo sapiens	Homo sapiens	40204	Artiodactyla
SRR6253314	Bos indicus	host	6258	Artiodactyla
SRR6253315	Homo sapiens	Homo sapiens	40319	Artiodactyla
SRR6253315	Bos indicus	host	6047	Artiodactyla
SRR6253316	Homo sapiens	Homo sapiens	40826	Artiodactyla
SRR6253316	Bos indicus	host	5983	Artiodactyla
SRR636860	Myotis petax	other	448023	Chiroptera
SRR636860	Murina leucogaster	host	17	Chiroptera
SRR636861	Myotis petax	other	360543	Chiroptera
SRR636861	Murina leucogaster	host	37	Chiroptera
SRR636910	Myotis petax	other	1226114	Chiroptera
SRR636910	Myotis petax	other	1226114	Chiroptera
SRR636910	Murina leucogaster	host	48	Chiroptera
SRR636910	Murina leucogaster	host	48	Chiroptera
SRR747787	Ovis aries	other	487745	Artiodactyla
SRR747787	Capra hircus	host	1151	Artiodactyla
SRR747800	Ovis aries	other	219687	Artiodactyla
SRR747800	Capra hircus	host	10895	Artiodactyla
SRR7705521	Homo sapiens	Homo sapiens	50392	Anseriformes
SRR7705521	Anas platyrhynchos	host	87742	Anseriformes
SRR7705530	Homo sapiens	Homo sapiens	227710	Anseriformes
SRR7705530	Anas platyrhynchos	host	201335	Anseriformes
SRR7719042	Mus musculus	Mus musculus	1137	Charadriiformes
SRR7719042	Arenaria interpres	host	753	Charadriiformes
SRR7719044	Mus musculus	Mus musculus	1200	Charadriiformes
SRR7719044	Arenaria interpres	host	639	Charadriiformes
SRR7719045	Mus musculus	Mus musculus	1475	Charadriiformes
SRR7719045	Arenaria interpres	host	94	Charadriiformes
SRR7719050	Mus musculus	Mus musculus	1397	Anseriformes
SRR7719050	Cairina moschata	host	3	Anseriformes
SRR7719051	Mus musculus	Mus musculus	1092	Anseriformes
SRR7719051	Cairina moschata	host	7	Anseriformes
SRR7777746	Helicoverpa armigera	other	390072	Primates
SRR7777746	Macaca fascicularis	other	299741	Primates
SRR7777746	Trachypithecus francoisi	host	146366	Primates
SRR7909955	Homo sapiens	Homo sapiens	2614908	Eulipotyphla
SRR7909955	Talpa occidentalis	host	727288	Eulipotyphla
SRR8108617	Homo sapiens	Homo sapiens	123991	Psittaciformes
SRR8108617	Amazona ventralis	host	161543	Psittaciformes
SRR8108624	Homo sapiens	Homo sapiens	92675	Psittaciformes
SRR8108624	Amazona ventralis	host	79389	Psittaciformes
SRR8449171	Homo sapiens	Homo sapiens	2385435	Artiodactyla
SRR8449171	Bos grunniens	host	1342159	Artiodactyla
SRR8988825	Homo sapiens	Homo sapiens	616540	Chiroptera
SRR8988825	Myotis myotis	host	339372	Chiroptera
SRR8988846	Homo sapiens	Homo sapiens	1297713	Chiroptera
SRR8988846	Myotis myotis	host	290393	Chiroptera

## Sheet: no_host
srr	species	type	read
ERR6753633	Mus musculus	Mus musculus	42544
ERR6753690	Homo sapiens	Homo sapiens	16035
ERR6754101	Homo sapiens	Homo sapiens	11473
ERR6754411	Homo sapiens	Homo sapiens	15159
SRR25950155	Homo sapiens	Homo sapiens	77358
SRR26402707	Homo sapiens	Homo sapiens	1016
SRR26989607	Mus musculus	Mus musculus	371447
SRR26989609	Mus musculus	Mus musculus	1748482
SRR27461674	Homo sapiens	Homo sapiens	275034
SRR636860	Myotis petax	other	448023
SRR636861	Myotis petax	other	360543
SRR636910	Myotis petax	other	1226114
SRR636910	Myotis petax	other	1226114
SRR2539805	Mus musculus	Mus musculus	94183
SRR3744681	Homo sapiens	Homo sapiens	114859
SRR5570532	Mus musculus	Mus musculus	602038
SRR5621573	Homo sapiens	Homo sapiens	8905
SRR5650005	Homo sapiens	Homo sapiens	33830
SRR6253264	Homo sapiens	Homo sapiens	459734
SRR6253265	Homo sapiens	Homo sapiens	460380
SRR6253314	Homo sapiens	Homo sapiens	40204
SRR6253315	Homo sapiens	Homo sapiens	40319
SRR6253316	Homo sapiens	Homo sapiens	40826
SRR7705521	Homo sapiens	Homo sapiens	50392
SRR7705530	Homo sapiens	Homo sapiens	227710
SRR7719042	Mus musculus	Mus musculus	1137
SRR7719044	Mus musculus	Mus musculus	1200
SRR7719045	Mus musculus	Mus musculus	1475
SRR7719050	Mus musculus	Mus musculus	1397
SRR7719051	Mus musculus	Mus musculus	1092
SRR7777746	Helicoverpa armigera	other	390072
SRR7777746	Macaca fascicularis	other	299741
SRR7909955	Homo sapiens	Homo sapiens	2614908
SRR8108617	Homo sapiens	Homo sapiens	123991
SRR8108624	Homo sapiens	Homo sapiens	92675
SRR8988825	Homo sapiens	Homo sapiens	616540
SRR8988846	Homo sapiens	Homo sapiens	1297713
SRR8449171	Homo sapiens	Homo sapiens	2385435
SRR12442806	Mesocricetus auratus	other	992006
SRR10867438	Homo sapiens	Homo sapiens	66621
SRR11306703	Homo sapiens	Homo sapiens	3079
SRR11306703	Mus musculus	Mus musculus	2324
SRR747787	Ovis aries	other	487745
SRR747800	Ovis aries	other	219687
SRR12701098	Anas platyrhynchos	other	573769
SRR12701288	Anas platyrhynchos	same genus	689833
SRR12701289	Anas platyrhynchos	same genus	468085
SRR12701291	Anas platyrhynchos	same genus	1266217
SRR12701294	Anas platyrhynchos	same genus	1228704
SRR12701298	Anas platyrhynchos	same genus	428437
SRR12701300	Anas platyrhynchos	same genus	547485
SRR12701301	Anas platyrhynchos	same genus	580416
SRR12701303	Anas platyrhynchos	other	1367091
SRR12701877	Cairina moschata	same genus	2112859
SRR12701889	Cairina moschata	same genus	5966221
SRR12701891	Cairina moschata	same genus	2633717
SRR12726700	Peromyscus leucopus	same genus	1511007
SRR13036043	Homo sapiens	Homo sapiens	297727
SRR13036044	Homo sapiens	Homo sapiens	258550
SRR13036045	Homo sapiens	Homo sapiens	144263
SRR13151619	Mus musculus	Mus musculus	89291
SRR13151620	Mus musculus	Mus musculus	31432
SRR13528046	Macaca fascicularis	other	1000698
SRR16301499	Homo sapiens	Homo sapiens	44531
SRR17303190	Anas platyrhynchos	other	241753
SRR17303191	Anas platyrhynchos	other	207357
SRR17303192	Anas platyrhynchos	other	249007
SRR17303193	Anas platyrhynchos	other	361501
SRR17303194	Anas platyrhynchos	other	183502
SRR17303195	Anas platyrhynchos	other	327029
SRR17303196	Anas platyrhynchos	other	191136
SRR17303197	Anas platyrhynchos	other	271776
SRR17303198	Anas platyrhynchos	other	315255
SRR17303199	Anas platyrhynchos	other	252859
SRR17303200	Anas platyrhynchos	other	220877
SRR17303201	Anas platyrhynchos	other	283463
SRR17658461	Anser cygnoides	other	1791884
SRR19087689	Homo sapiens	Homo sapiens	368551
SRR21524627	Homo sapiens	Homo sapiens	2935
SRR24451191	Homo sapiens	Homo sapiens	62930
SRR21849156	Homo sapiens	Homo sapiens	1676
SRR21849157	Homo sapiens	Homo sapiens	1401
SRR21849159	Homo sapiens	Homo sapiens	1836
SRR21849160	Mus musculus	Mus musculus	16085
SRR26320490	Mus musculus	Mus musculus	9084
SRR22938630	Mus musculus	Mus musculus	241159
SRR23797267	Mus musculus	Mus musculus	2676
SRR23797268	Mus musculus	Mus musculus	2431
SRR23797269	Mus musculus	Mus musculus	1715
SRR23797270	Mus musculus	Mus musculus	2602
SRR23797271	Mus musculus	Mus musculus	1801
SRR23797272	Mus musculus	Mus musculus	2700
SRR23724471	Homo sapiens	Homo sapiens	1220918
SRR23720787	Homo sapiens	Homo sapiens	975911
SRR23720789	Homo sapiens	Homo sapiens	2143338
SRR23720791	Homo sapiens	Homo sapiens	2017151
SRR23720792	Homo sapiens	Homo sapiens	3591480
SRR30107609	Ovis aries	same genus	6436501
SRR24725340	Mus musculus	Mus musculus	191449
SRR24772321	Homo sapiens	Homo sapiens	8337
SRR24772321	Mus musculus	Mus musculus	5843
SRR25040989	Homo sapiens	Homo sapiens	76461
SRR25040994	Homo sapiens	Homo sapiens	122452
SRR25040999	Homo sapiens	Homo sapiens	429050
SRR25041039	Homo sapiens	Homo sapiens	77706
SRR25117200	Mus musculus	Mus musculus	7733
SRR25117201	Homo sapiens	Homo sapiens	840
SRR25117202	Homo sapiens	Homo sapiens	909
SRR25117203	Homo sapiens	Homo sapiens	969
SRR25117204	Homo sapiens	Homo sapiens	1190
SRR25117205	Mus musculus	Mus musculus	8632
SRR25117206	Homo sapiens	Homo sapiens	2376
SRR25252660	Monodelphis domestica	other	390137
SRR25252663	Monodelphis domestica	other	213232
SRR25252663	Monodelphis domestica	other	213232
SRR25252666	Monodelphis domestica	other	364874
SRR25252668	Monodelphis domestica	other	126500

## Sheet: sciname
Callithrix jacchus	9483	unclassified	Chordata	Mammalia	Primates	Cebidae	Callithrix	Callithrix jacchus
Callithrix jacchus	9483	unclassified	Chordata	Mammalia	Primates	Cebidae	Callithrix	Callithrix jacchus
Callithrix jacchus	9483	unclassified	Chordata	Mammalia	Primates	Cebidae	Callithrix	Callithrix jacchus
Callithrix jacchus	9483	unclassified	Chordata	Mammalia	Primates	Cebidae	Callithrix	Callithrix jacchus
Capra hircus	9925	unclassified	Chordata	Mammalia	Artiodactyla	Bovidae	Capra	Capra hircus
Phodopus sungorus	10044	unclassified	Chordata	Mammalia	Rodentia	Cricetidae	Phodopus	Phodopus sungorus
Ictidomys tridecemlineatus	43179	unclassified	Chordata	Mammalia	Rodentia	Sciuridae	Ictidomys	Ictidomys tridecemlineatus
Ictidomys tridecemlineatus	43179	unclassified	Chordata	Mammalia	Rodentia	Sciuridae	Ictidomys	Ictidomys tridecemlineatus
Macrotis lagotis	92651	unclassified	Chordata	Mammalia	Peramelemorphia	Peramelidae	Macrotis	Macrotis lagotis
Murina leucogaster	187017	unclassified	Chordata	Mammalia	Chiroptera	Vespertilionidae	Murina	Murina leucogaster
Murina leucogaster	187017	unclassified	Chordata	Mammalia	Chiroptera	Vespertilionidae	Murina	Murina leucogaster
Murina leucogaster	187017	unclassified	Chordata	Mammalia	Chiroptera	Vespertilionidae	Murina	Murina leucogaster
Murina leucogaster	187017	unclassified	Chordata	Mammalia	Chiroptera	Vespertilionidae	Murina	Murina leucogaster
Neovison vison	452646	unclassified	Chordata	Mammalia	Carnivora	Mustelidae	Neogale	Neogale vison
Capra hircus	9925	unclassified	Chordata	Mammalia	Artiodactyla	Bovidae	Capra	Capra hircus
Papio anubis	9555	unclassified	Chordata	Mammalia	Primates	Cercopithecidae	Papio	Papio anubis
Ochotona dauurica	130827	unclassified	Chordata	Mammalia	Lagomorpha	Ochotonidae	Ochotona	Ochotona dauurica
Capra hircus	9925	unclassified	Chordata	Mammalia	Artiodactyla	Bovidae	Capra	Capra hircus
Bos indicus	9915	unclassified	Chordata	Mammalia	Artiodactyla	Bovidae	Bos	Bos indicus
Bos indicus	9915	unclassified	Chordata	Mammalia	Artiodactyla	Bovidae	Bos	Bos indicus
Bos indicus	9915	unclassified	Chordata	Mammalia	Artiodactyla	Bovidae	Bos	Bos indicus
Bos indicus	9915	unclassified	Chordata	Mammalia	Artiodactyla	Bovidae	Bos	Bos indicus
Bos indicus	9915	unclassified	Chordata	Mammalia	Artiodactyla	Bovidae	Bos	Bos indicus
Anas platyrhynchos	8839	unclassified	Chordata	Aves	Anseriformes	Anatidae	Anas	Anas platyrhynchos
Anas platyrhynchos	8839	unclassified	Chordata	Aves	Anseriformes	Anatidae	Anas	Anas platyrhynchos
Arenaria interpres	54971	unclassified	Chordata	Aves	Charadriiformes	Scolopacidae	Arenaria	Arenaria interpres
Arenaria interpres	54971	unclassified	Chordata	Aves	Charadriiformes	Scolopacidae	Arenaria	Arenaria interpres
Arenaria interpres	54971	unclassified	Chordata	Aves	Charadriiformes	Scolopacidae	Arenaria	Arenaria interpres
Cairina moschata	8855	unclassified	Chordata	Aves	Anseriformes	Anatidae	Cairina	Cairina moschata
Cairina moschata	8855	unclassified	Chordata	Aves	Anseriformes	Anatidae	Cairina	Cairina moschata
Trachypithecus francoisi	54180	unclassified	Chordata	Mammalia	Primates	Cercopithecidae	Trachypithecus	Trachypithecus francoisi
Talpa occidentalis	50954	unclassified	Chordata	Mammalia	Eulipotyphla	Talpidae	Talpa	Talpa occidentalis
Amazona ventralis	57393	unclassified	Chordata	Aves	Psittaciformes	Psittacidae	Amazona	Amazona ventralis
Amazona ventralis	57393	unclassified	Chordata	Aves	Psittaciformes	Psittacidae	Amazona	Amazona ventralis
Myotis myotis	51298	unclassified	Chordata	Mammalia	Chiroptera	Vespertilionidae	Myotis	Myotis myotis
Myotis myotis	51298	unclassified	Chordata	Mammalia	Chiroptera	Vespertilionidae	Myotis	Myotis myotis
Bos grunniens	30521	unclassified	Chordata	Mammalia	Artiodactyla	Bovidae	Bos	Bos grunniens
Cricetulus griseus	10029	unclassified	Chordata	Mammalia	Rodentia	Cricetidae	Cricetulus	Cricetulus griseus
Anser anser	8843	unclassified	Chordata	Aves	Anseriformes	Anatidae	Anser	Anser anser
Manis pentadactyla	143292	unclassified	Chordata	Mammalia	Pholidota	Manidae	Manis	Manis pentadactyla
Capra hircus	9925	unclassified	Chordata	Mammalia	Artiodactyla	Bovidae	Capra	Capra hircus
Capra hircus	9925	unclassified	Chordata	Mammalia	Artiodactyla	Bovidae	Capra	Capra hircus
Anas moschata	8855	unclassified	Chordata	Aves	Anseriformes	Anatidae	Cairina	Cairina moschata
Cairina moschata	8855	unclassified	Chordata	Aves	Anseriformes	Anatidae	Cairina	Cairina moschata
Cairina moschata	8855	unclassified	Chordata	Aves	Anseriformes	Anatidae	Cairina	Cairina moschata
Cairina moschata	8855	unclassified	Chordata	Aves	Anseriformes	Anatidae	Cairina	Cairina moschata
Cairina moschata	8855	unclassified	Chordata	Aves	Anseriformes	Anatidae	Cairina	Cairina moschata
Cairina moschata	8855	unclassified	Chordata	Aves	Anseriformes	Anatidae	Cairina	Cairina moschata
Cairina moschata	8855	unclassified	Chordata	Aves	Anseriformes	Anatidae	Cairina	Cairina moschata
Cairina moschata	8855	unclassified	Chordata	Aves	Anseriformes	Anatidae	Cairina	Cairina moschata
Cairina moschata	8855	unclassified	Chordata	Aves	Anseriformes	Anatidae	Cairina	Cairina moschata
Anas platyrhynchos	8839	unclassified	Chordata	Aves	Anseriformes	Anatidae	Anas	Anas platyrhynchos
Anas platyrhynchos	8839	unclassified	Chordata	Aves	Anseriformes	Anatidae	Anas	Anas platyrhynchos
Anas platyrhynchos	8839	unclassified	Chordata	Aves	Anseriformes	Anatidae	Anas	Anas platyrhynchos
Peromyscus maniculatus	10042	unclassified	Chordata	Mammalia	Rodentia	Cricetidae	Peromyscus	Peromyscus maniculatus
Sminthopsis crassicaudata	9301	unclassified	Chordata	Mammalia	Dasyuromorphia	Dasyuridae	Sminthopsis	Sminthopsis crassicaudata
Sminthopsis crassicaudata	9301	unclassified	Chordata	Mammalia	Dasyuromorphia	Dasyuridae	Sminthopsis	Sminthopsis crassicaudata
Sminthopsis crassicaudata	9301	unclassified	Chordata	Mammalia	Dasyuromorphia	Dasyuridae	Sminthopsis	Sminthopsis crassicaudata
Mesocricetus auratus	10036	unclassified	Chordata	Mammalia	Rodentia	Cricetidae	Mesocricetus	Mesocricetus auratus
Mesocricetus auratus	10036	unclassified	Chordata	Mammalia	Rodentia	Cricetidae	Mesocricetus	Mesocricetus auratus
Rhinolophus affinis	59477	unclassified	Chordata	Mammalia	Chiroptera	Rhinolophidae	Rhinolophus	Rhinolophus affinis
Meleagris gallopavo	9103	unclassified	Chordata	Aves	Galliformes	Phasianidae	Meleagris	Meleagris gallopavo
Anser cygnoides	8845	unclassified	Chordata	Aves	Anseriformes	Anatidae	Anser	Anser cygnoides
Anser cygnoides	8845	unclassified	Chordata	Aves	Anseriformes	Anatidae	Anser	Anser cygnoides
Anser cygnoides	8845	unclassified	Chordata	Aves	Anseriformes	Anatidae	Anser	Anser cygnoides
Anser cygnoides	8845	unclassified	Chordata	Aves	Anseriformes	Anatidae	Anser	Anser cygnoides
Anser cygnoides	8845	unclassified	Chordata	Aves	Anseriformes	Anatidae	Anser	Anser cygnoides
Anser cygnoides	8845	unclassified	Chordata	Aves	Anseriformes	Anatidae	Anser	Anser cygnoides
Anser cygnoides	8845	unclassified	Chordata	Aves	Anseriformes	Anatidae	Anser	Anser cygnoides
Anser cygnoides	8845	unclassified	Chordata	Aves	Anseriformes	Anatidae	Anser	Anser cygnoides
Anser cygnoides	8845	unclassified	Chordata	Aves	Anseriformes	Anatidae	Anser	Anser cygnoides
Anser cygnoides	8845	unclassified	Chordata	Aves	Anseriformes	Anatidae	Anser	Anser cygnoides
Anser cygnoides	8845	unclassified	Chordata	Aves	Anseriformes	Anatidae	Anser	Anser cygnoides
Anser cygnoides	8845	unclassified	Chordata	Aves	Anseriformes	Anatidae	Anser	Anser cygnoides
Columba livia	8932	unclassified	Chordata	Aves	Columbiformes	Columbidae	Columba	Columba livia
Ursus arctos	9644	unclassified	Chordata	Mammalia	Carnivora	Ursidae	Ursus	Ursus arctos
Capra hircus	9925	unclassified	Chordata	Mammalia	Artiodactyla	Bovidae	Capra	Capra hircus
Peromyscus leucopus	10041	unclassified	Chordata	Mammalia	Rodentia	Cricetidae	Peromyscus	Peromyscus leucopus
Cervus nippon	9863	unclassified	Chordata	Mammalia	Artiodactyla	Cervidae	Cervus	Cervus nippon
Cervus nippon	9863	unclassified	Chordata	Mammalia	Artiodactyla	Cervidae	Cervus	Cervus nippon
Cervus nippon	9863	unclassified	Chordata	Mammalia	Artiodactyla	Cervidae	Cervus	Cervus nippon
Cervus nippon	9863	unclassified	Chordata	Mammalia	Artiodactyla	Cervidae	Cervus	Cervus nippon
Perdix hodgsoniae	573593	unclassified	Chordata	Aves	Galliformes	Phasianidae	Perdix	Perdix hodgsoniae
Rhinolophus ferrumequinum	59479	unclassified	Chordata	Mammalia	Chiroptera	Rhinolophidae	Rhinolophus	Rhinolophus ferrumequinum
Bos grunniens	30521	unclassified	Chordata	Mammalia	Artiodactyla	Bovidae	Bos	Bos grunniens
Bos grunniens	30521	unclassified	Chordata	Mammalia	Artiodactyla	Bovidae	Bos	Bos grunniens
Bos grunniens	30521	unclassified	Chordata	Mammalia	Artiodactyla	Bovidae	Bos	Bos grunniens
Bos grunniens	30521	unclassified	Chordata	Mammalia	Artiodactyla	Bovidae	Bos	Bos grunniens
Bos grunniens	30521	unclassified	Chordata	Mammalia	Artiodactyla	Bovidae	Bos	Bos grunniens
Bos grunniens	30521	unclassified	Chordata	Mammalia	Artiodactyla	Bovidae	Bos	Bos grunniens
Papio anubis	9555	unclassified	Chordata	Mammalia	Primates	Cercopithecidae	Papio	Papio anubis
Cercopithecus aethiops	9534	unclassified	Chordata	Mammalia	Primates	Cercopithecidae	Chlorocebus	Chlorocebus aethiops
Cercopithecus aethiops	9534	unclassified	Chordata	Mammalia	Primates	Cercopithecidae	Chlorocebus	Chlorocebus aethiops
Cercopithecus aethiops	9534	unclassified	Chordata	Mammalia	Primates	Cercopithecidae	Chlorocebus	Chlorocebus aethiops
Chlorocebus aethiops	9534	unclassified	Chordata	Mammalia	Primates	Cercopithecidae	Chlorocebus	Chlorocebus aethiops
Ovis canadensis	37174	unclassified	Chordata	Mammalia	Artiodactyla	Bovidae	Ovis	Ovis canadensis
Bos grunniens	30521	unclassified	Chordata	Mammalia	Artiodactyla	Bovidae	Bos	Bos grunniens
Taeniopygia guttata	59729	unclassified	Chordata	Aves	Passeriformes	Estrildidae	Taeniopygia	Taeniopygia guttata
Ursus arctos	9644	unclassified	Chordata	Mammalia	Carnivora	Ursidae	Ursus	Ursus arctos
Ursus arctos	9644	unclassified	Chordata	Mammalia	Carnivora	Ursidae	Ursus	Ursus arctos
Ursus arctos	9644	unclassified	Chordata	Mammalia	Carnivora	Ursidae	Ursus	Ursus arctos
Ursus arctos	9644	unclassified	Chordata	Mammalia	Carnivora	Ursidae	Ursus	Ursus arctos
Anser cygnoides	8845	unclassified	Chordata	Aves	Anseriformes	Anatidae	Anser	Anser cygnoides
Anser cygnoides	8845	unclassified	Chordata	Aves	Anseriformes	Anatidae	Anser	Anser cygnoides
Anser cygnoides	8845	unclassified	Chordata	Aves	Anseriformes	Anatidae	Anser	Anser cygnoides
Anser cygnoides	8845	unclassified	Chordata	Aves	Anseriformes	Anatidae	Anser	Anser cygnoides
Anser cygnoides	8845	unclassified	Chordata	Aves	Anseriformes	Anatidae	Anser	Anser cygnoides
Anser cygnoides	8845	unclassified	Chordata	Aves	Anseriformes	Anatidae	Anser	Anser cygnoides
Anser cygnoides	8845	unclassified	Chordata	Aves	Anseriformes	Anatidae	Anser	Anser cygnoides
Didelphis marsupialis	9268	unclassified	Chordata	Mammalia	Didelphimorphia	Didelphidae	Didelphis	Didelphis marsupialis
Didelphis marsupialis	9268	unclassified	Chordata	Mammalia	Didelphimorphia	Didelphidae	Didelphis	Didelphis marsupialis
Didelphis marsupialis	9268	unclassified	Chordata	Mammalia	Didelphimorphia	Didelphidae	Didelphis	Didelphis marsupialis
Didelphis marsupialis	9268	unclassified	Chordata	Mammalia	Didelphimorphia	Didelphidae	Didelphis	Didelphis marsupialis

## Sheet: order
ERR6753633	Callithrix jacchus	Primates
ERR6753690	Callithrix jacchus	Primates
ERR6754101	Callithrix jacchus	Primates
ERR6754411	Callithrix jacchus	Primates
SRR10867438	Anser anser	Anseriformes
SRR11306703	Manis pentadactyla	Pholidota
SRR12442806	Cricetulus griseus	Rodentia
SRR12701098	Anas moschata	Anseriformes
SRR12701288	Cairina moschata	Anseriformes
SRR12701289	Cairina moschata	Anseriformes
SRR12701291	Cairina moschata	Anseriformes
SRR12701294	Cairina moschata	Anseriformes
SRR12701298	Cairina moschata	Anseriformes
SRR12701300	Cairina moschata	Anseriformes
SRR12701301	Cairina moschata	Anseriformes
SRR12701303	Cairina moschata	Anseriformes
SRR12701877	Anas platyrhynchos	Anseriformes
SRR12701889	Anas platyrhynchos	Anseriformes
SRR12701891	Anas platyrhynchos	Anseriformes
SRR12726700	Peromyscus maniculatus	Rodentia
SRR13036043	Sminthopsis crassicaudata	Dasyuromorphia
SRR13036044	Sminthopsis crassicaudata	Dasyuromorphia
SRR13036045	Sminthopsis crassicaudata	Dasyuromorphia
SRR13151619	Mesocricetus auratus	Rodentia
SRR13151620	Mesocricetus auratus	Rodentia
SRR13528046	Rhinolophus affinis	Chiroptera
SRR16301499	Meleagris gallopavo	Galliformes
SRR17303190	Anser cygnoides	Anseriformes
SRR17303191	Anser cygnoides	Anseriformes
SRR17303192	Anser cygnoides	Anseriformes
SRR17303193	Anser cygnoides	Anseriformes
SRR17303194	Anser cygnoides	Anseriformes
SRR17303195	Anser cygnoides	Anseriformes
SRR17303196	Anser cygnoides	Anseriformes
SRR17303197	Anser cygnoides	Anseriformes
SRR17303198	Anser cygnoides	Anseriformes
SRR17303199	Anser cygnoides	Anseriformes
SRR17303200	Anser cygnoides	Anseriformes
SRR17303201	Anser cygnoides	Anseriformes
SRR17658461	Columba livia	Columbiformes
SRR19087689	Ursus arctos	Carnivora
SRR21524627	Capra hircus	Artiodactyla
SRR21849156	Cervus nippon	Artiodactyla
SRR21849157	Cervus nippon	Artiodactyla
SRR21849159	Cervus nippon	Artiodactyla
SRR21849160	Cervus nippon	Artiodactyla
SRR22938630	Rhinolophus ferrumequinum	Chiroptera
SRR23720787	Cercopithecus aethiops	Primates
SRR23720789	Cercopithecus aethiops	Primates
SRR23720791	Cercopithecus aethiops	Primates
SRR23720792	Chlorocebus aethiops	Primates
SRR23724471	Papio anubis	Primates
SRR23797267	Bos grunniens	Artiodactyla
SRR23797268	Bos grunniens	Artiodactyla
SRR23797269	Bos grunniens	Artiodactyla
SRR23797270	Bos grunniens	Artiodactyla
SRR23797271	Bos grunniens	Artiodactyla
SRR23797272	Bos grunniens	Artiodactyla
SRR24451191	Peromyscus leucopus	Rodentia
SRR24725340	Bos grunniens	Artiodactyla
SRR24772321	Taeniopygia guttata	Passeriformes
SRR25040989	Ursus arctos	Carnivora
SRR25040994	Ursus arctos	Carnivora
SRR25040999	Ursus arctos	Carnivora
SRR25041039	Ursus arctos	Carnivora
SRR25117200	Anser cygnoides	Anseriformes
SRR25117201	Anser cygnoides	Anseriformes
SRR25117202	Anser cygnoides	Anseriformes
SRR25117203	Anser cygnoides	Anseriformes
SRR25117204	Anser cygnoides	Anseriformes
SRR25117205	Anser cygnoides	Anseriformes
SRR25117206	Anser cygnoides	Anseriformes
SRR25252660	Didelphis marsupialis	Didelphimorphia
SRR25252663	Didelphis marsupialis	Didelphimorphia
SRR25252666	Didelphis marsupialis	Didelphimorphia
SRR25252668	Didelphis marsupialis	Didelphimorphia
SRR2539805	Neovison vison	Carnivora
SRR25950155	Capra hircus	Artiodactyla
SRR26320490	Perdix hodgsoniae	Galliformes
SRR26402707	Phodopus sungorus	Rodentia
SRR26989607	Ictidomys tridecemlineatus	Rodentia
SRR26989609	Ictidomys tridecemlineatus	Rodentia
SRR27461674	Macrotis lagotis	Peramelemorphia
SRR30107609	Ovis canadensis	Artiodactyla
SRR3744681	Capra hircus	Artiodactyla
SRR5570532	Papio anubis	Primates
SRR5621573	Ochotona dauurica	Lagomorpha
SRR5650005	Capra hircus	Artiodactyla
SRR6253264	Bos indicus	Artiodactyla
SRR6253265	Bos indicus	Artiodactyla
SRR6253314	Bos indicus	Artiodactyla
SRR6253315	Bos indicus	Artiodactyla
SRR6253316	Bos indicus	Artiodactyla
SRR636860	Murina leucogaster	Chiroptera
SRR636861	Murina leucogaster	Chiroptera
SRR636910	Murina leucogaster	Chiroptera
SRR636910	Murina leucogaster	Chiroptera
SRR747787	Capra hircus	Artiodactyla
SRR747800	Capra hircus	Artiodactyla
SRR7705521	Anas platyrhynchos	Anseriformes
SRR7705530	Anas platyrhynchos	Anseriformes
SRR7719042	Arenaria interpres	Charadriiformes
SRR7719044	Arenaria interpres	Charadriiformes
SRR7719045	Arenaria interpres	Charadriiformes
SRR7719050	Cairina moschata	Anseriformes
SRR7719051	Cairina moschata	Anseriformes
SRR7777746	Trachypithecus francoisi	Primates
SRR7909955	Talpa occidentalis	Eulipotyphla
SRR8108617	Amazona ventralis	Psittaciformes
SRR8108624	Amazona ventralis	Psittaciformes
SRR8449171	Bos grunniens	Artiodactyla
SRR8988825	Myotis myotis	Chiroptera
SRR8988846	Myotis myotis	Chiroptera
