# Supplementary material for: Unveiling Novel Viral Diversity, Biogeography, and Host Networks in Wildlife Through High‐Throughput Sequencing Data Mining
Source: Adv Sci (Weinh). 2025 Sep 23;12(46):e11920. doi: 10.1002/advs.202511920 (PMC12697861; doi:10.1002/advs.202511920)
Supplement: Supplementary file 2 — Supporting Information [file ADVS-12-e11920-s002.zip › Supplementary Data 3.xlsx]

## Sheet: Sheet3
Supplementary Data 3. Genus-level taxonomic assignment of viral sequences using VITAP.
Genome_ID	lineage	lineage_score	Confidence_level
SRR26395511-k59_67	-;-;Hepeviridae;Hepelivirales;Alsuviricetes;Kitrinoviricota;Orthornavirae;Riboviria	1.950896131082337	High-confidence
SRR29286043-k99_1746	-;Gyrovirus;Anelloviridae;[Order]_Anelloviridae;[Class]_Anelloviridae;[Phylum]_Anelloviridae;[Kingdom]_Anelloviridae;[Realm]_Anelloviridae	1.1652116756854856	High-confidence
SRR31132312-k141_41515	-;-;Flaviviridae;Amarillovirales;Flasuviricetes;Kitrinoviricota;Orthornavirae;Riboviria	1.3645632643568482	High-confidence
SRR30979023-k141_3398	Duck hepatitis B virus;Avihepadnavirus;Hepadnaviridae;Blubervirales;Revtraviricetes;Artverviricota;Pararnavirae;Riboviria	1.2173979330266964	High-confidence
SRR26516477-k99_681	Penguin siadenovirus A;Siadenovirus;Adenoviridae;Rowavirales;Tectiliviricetes;Preplasmiviricota;Bamfordvirae;Varidnaviria	1.6317931058630357	High-confidence
SRR26516486-k99_594	-;-;Adenoviridae;Rowavirales;Tectiliviricetes;Preplasmiviricota;Bamfordvirae;Varidnaviria	2.271068217521496	High-confidence
SRR27193171-k99_771	-;Gyrovirus;Anelloviridae;[Order]_Anelloviridae;[Class]_Anelloviridae;[Phylum]_Anelloviridae;[Kingdom]_Anelloviridae;[Realm]_Anelloviridae	1.1634113181608146	High-confidence
SRR30361485-k99_1214	-;Gyrovirus;Anelloviridae;[Order]_Anelloviridae;[Class]_Anelloviridae;[Phylum]_Anelloviridae;[Kingdom]_Anelloviridae;[Realm]_Anelloviridae	1.2398377629404986	High-confidence
SRR30361494-k99_674	-;Gyrovirus;Anelloviridae;[Order]_Anelloviridae;[Class]_Anelloviridae;[Phylum]_Anelloviridae;[Kingdom]_Anelloviridae;[Realm]_Anelloviridae	0.9772644929691545	High-confidence
SRR30361499-k99_1127	-;Gyrovirus;Anelloviridae;[Order]_Anelloviridae;[Class]_Anelloviridae;[Phylum]_Anelloviridae;[Kingdom]_Anelloviridae;[Realm]_Anelloviridae	1.1164245224817317	High-confidence
SRR30361499-k99_869	-;Gyrovirus;Anelloviridae;[Order]_Anelloviridae;[Class]_Anelloviridae;[Phylum]_Anelloviridae;[Kingdom]_Anelloviridae;[Realm]_Anelloviridae	1.2230090688953372	High-confidence
SRR30361510-k99_309	-;Gyrovirus;Anelloviridae;[Order]_Anelloviridae;[Class]_Anelloviridae;[Phylum]_Anelloviridae;[Kingdom]_Anelloviridae;[Realm]_Anelloviridae	1.2913775754581855	High-confidence
SRR27461682-k79_1720	-;Hepacivirus;Flaviviridae;Amarillovirales;Flasuviricetes;Kitrinoviricota;Orthornavirae;Riboviria	1.5547288789730942	High-confidence
SRR29123706-k141_1215	-;Megrivirus;Picornaviridae;Picornavirales;Pisoniviricetes;Pisuviricota;Orthornavirae;Riboviria	1.0554502003168897	High-confidence
SRR16943911-k141_1465	Circovirus duck;Circovirus;Circoviridae;Cirlivirales;Arfiviricetes;Cressdnaviricota;Shotokuvirae;Monodnaviria	5.284338509194581	High-confidence
SRR17024086-k141_1153	Alphainfluenzavirus influenzae;Alphainfluenzavirus;Orthomyxoviridae;Articulavirales;Insthoviricetes;Negarnaviricota;Orthornavirae;Riboviria	2.1126227333090357	High-confidence
SRR17024086-k141_796	Alphainfluenzavirus influenzae;Alphainfluenzavirus;Orthomyxoviridae;Articulavirales;Insthoviricetes;Negarnaviricota;Orthornavirae;Riboviria	1.8391975581115374	High-confidence
SRR17024086-k141_1392	Alphainfluenzavirus influenzae;Alphainfluenzavirus;Orthomyxoviridae;Articulavirales;Insthoviricetes;Negarnaviricota;Orthornavirae;Riboviria	1.8497002286396036	High-confidence
SRR19347714-k141_211	-;-;Polyomaviridae;Sepolyvirales;Papovaviricetes;Cossaviricota;Shotokuvirae;Monodnaviria	1.9806370787029468	High-confidence
SRR19347714-k141_981	-;Alphapolyomavirus;Polyomaviridae;Sepolyvirales;Papovaviricetes;Cossaviricota;Shotokuvirae;Monodnaviria	4.106018000558833	High-confidence
SRR22588095-k119_550	-;-;Flaviviridae;Amarillovirales;Flasuviricetes;Kitrinoviricota;Orthornavirae;Riboviria	3.364602999348248	High-confidence
SRR22588095-k119_1208	-;Pestivirus;Flaviviridae;Amarillovirales;Flasuviricetes;Kitrinoviricota;Orthornavirae;Riboviria	3.308498942094965	High-confidence
SRR22588096-k119_7068	-;-;Flaviviridae;Amarillovirales;Flasuviricetes;Kitrinoviricota;Orthornavirae;Riboviria	3.2481219723242916	High-confidence
SRR22588100-k119_2301	-;Pestivirus;Flaviviridae;Amarillovirales;Flasuviricetes;Kitrinoviricota;Orthornavirae;Riboviria	3.266384284579624	High-confidence
SRR26395499-k79_512	-;Jeilongvirus;Paramyxoviridae;Mononegavirales;Monjiviricetes;Negarnaviricota;Orthornavirae;Riboviria	2.896880752969654	High-confidence
SRR26395499-k79_958	-;-;Paramyxoviridae;Mononegavirales;Monjiviricetes;Negarnaviricota;Orthornavirae;Riboviria	1.8854964005923789	High-confidence
SRR26395499-k79_902	-;-;Paramyxoviridae;Mononegavirales;Monjiviricetes;Negarnaviricota;Orthornavirae;Riboviria	2.5499984852006303	High-confidence
SRR26395501-k79_205	-;Circovirus;Circoviridae;Cirlivirales;Arfiviricetes;Cressdnaviricota;Shotokuvirae;Monodnaviria	1.978886149991657	High-confidence
SRR26395511-k59_357	-;-;Hepeviridae;Hepelivirales;Alsuviricetes;Kitrinoviricota;Orthornavirae;Riboviria	3.4791420012113767	High-confidence
SRR26404653-k79_4217	-;-;Paramyxoviridae;Mononegavirales;Monjiviricetes;Negarnaviricota;Orthornavirae;Riboviria	1.1117216078060348	High-confidence
SRR26404653-k79_872	-;-;Paramyxoviridae;Mononegavirales;Monjiviricetes;Negarnaviricota;Orthornavirae;Riboviria	3.0685902803018386	High-confidence
SRR26404653-k79_3172	-;-;Paramyxoviridae;Mononegavirales;Monjiviricetes;Negarnaviricota;Orthornavirae;Riboviria	1.1663194258291196	High-confidence
SRR26404653-k79_3977	-;-;Paramyxoviridae;Mononegavirales;Monjiviricetes;Negarnaviricota;Orthornavirae;Riboviria	1.5100791513393574	High-confidence
SRR27777908-k141_4951	-;-;Rhabdoviridae;Mononegavirales;Monjiviricetes;Negarnaviricota;Orthornavirae;Riboviria	1.494829972191144	High-confidence
SRR29283003-k141_1974	-;Enterovirus;Picornaviridae;Picornavirales;Pisoniviricetes;Pisuviricota;Orthornavirae;Riboviria	1.2384159950553588	High-confidence
SRR29283003-k141_828	-;Enterovirus;Picornaviridae;Picornavirales;Pisoniviricetes;Pisuviricota;Orthornavirae;Riboviria	1.414439374569201	High-confidence
SRR29283054-k141_2641	Human mastadenovirus D;Mastadenovirus;Adenoviridae;Rowavirales;Tectiliviricetes;Preplasmiviricota;Bamfordvirae;Varidnaviria	14.441090063237949	High-confidence
SRR29283054-k141_232	-;Mastadenovirus;Adenoviridae;Rowavirales;Tectiliviricetes;Preplasmiviricota;Bamfordvirae;Varidnaviria	6.878738169848305	High-confidence
SRR29283056-k141_1895	-;Rhadinovirus;Herpesviridae;Herpesvirales;Herviviricetes;Peploviricota;Heunggongvirae;Duplodnaviria	3.015961398411893	High-confidence
SRR30181578-k141_420	-;-;Herpesviridae;Herpesvirales;Herviviricetes;Peploviricota;Heunggongvirae;Duplodnaviria	1.2675771434377825	High-confidence
SRR30181578-k141_56	Human gammaherpesvirus 4;Lymphocryptovirus;Herpesviridae;Herpesvirales;Herviviricetes;Peploviricota;Heunggongvirae;Duplodnaviria	3.410395694848015	High-confidence
SRR30181578-k141_375	Human gammaherpesvirus 4;Lymphocryptovirus;Herpesviridae;Herpesvirales;Herviviricetes;Peploviricota;Heunggongvirae;Duplodnaviria	1.9371302768117067	High-confidence
SRR30979018-k141_779	-;-;Hepadnaviridae;Blubervirales;Revtraviricetes;Artverviricota;Pararnavirae;Riboviria	2.002131950195746	High-confidence
SRR30979023-k141_1700	-;Chaphamaparvovirus;Parvoviridae;Piccovirales;Quintoviricetes;Cossaviricota;Shotokuvirae;Monodnaviria	1.8899807458328994	High-confidence
SRR30979023-k141_2807	Duck hepatitis B virus;Avihepadnavirus;Hepadnaviridae;Blubervirales;Revtraviricetes;Artverviricota;Pararnavirae;Riboviria	2.067228542885336	High-confidence
ERR13104342-k99_596	Canary circovirus;Circovirus;Circoviridae;Cirlivirales;Arfiviricetes;Cressdnaviricota;Shotokuvirae;Monodnaviria	3.8331544331048897	High-confidence
ERR13104394-k99_68	Gammapolyomavirus corvi;Gammapolyomavirus;Polyomaviridae;Sepolyvirales;Papovaviricetes;Cossaviricota;Shotokuvirae;Monodnaviria	3.5649346876679577	High-confidence
ERR13104396-k99_623	-;-;Polyomaviridae;Sepolyvirales;Papovaviricetes;Cossaviricota;Shotokuvirae;Monodnaviria	1.9769168391200516	High-confidence
ERR13104404-k99_315	-;Circovirus;Circoviridae;Cirlivirales;Arfiviricetes;Cressdnaviricota;Shotokuvirae;Monodnaviria	1.0298104853767995	High-confidence
ERR13104408-k99_234	-;-;Polyomaviridae;Sepolyvirales;Papovaviricetes;Cossaviricota;Shotokuvirae;Monodnaviria	1.5401766679689899	High-confidence
ERR13104453-k99_586	-;Circovirus;Circoviridae;Cirlivirales;Arfiviricetes;Cressdnaviricota;Shotokuvirae;Monodnaviria	1.0145944878364301	High-confidence
ERR13104477-k99_418	-;Circovirus;Circoviridae;Cirlivirales;Arfiviricetes;Cressdnaviricota;Shotokuvirae;Monodnaviria	1.044281482993126	High-confidence
ERR13104483-k99_665	Canary circovirus;Circovirus;Circoviridae;Cirlivirales;Arfiviricetes;Cressdnaviricota;Shotokuvirae;Monodnaviria	3.7657781843833904	High-confidence
ERR13104485-k99_169	Canary circovirus;Circovirus;Circoviridae;Cirlivirales;Arfiviricetes;Cressdnaviricota;Shotokuvirae;Monodnaviria	3.9878597617421576	High-confidence
ERR13104485-k99_389	-;Circovirus;Circoviridae;Cirlivirales;Arfiviricetes;Cressdnaviricota;Shotokuvirae;Monodnaviria	2.885973621230979	High-confidence
ERR13104488-k99_496	-;-;Polyomaviridae;Sepolyvirales;Papovaviricetes;Cossaviricota;Shotokuvirae;Monodnaviria	3.8711368238129684	High-confidence
SRR12207785-k141_2153	-;Gyrovirus;Anelloviridae;[Order]_Anelloviridae;[Class]_Anelloviridae;[Phylum]_Anelloviridae;[Kingdom]_Anelloviridae;[Realm]_Anelloviridae	1.8575584211554415	High-confidence
SRR12213069-k141_577	Duck hepatitis B virus;Avihepadnavirus;Hepadnaviridae;Blubervirales;Revtraviricetes;Artverviricota;Pararnavirae;Riboviria	1.915180091547478	High-confidence
SRR15183081-k141_474	Circovirus duck;Circovirus;Circoviridae;Cirlivirales;Arfiviricetes;Cressdnaviricota;Shotokuvirae;Monodnaviria	2.99942160888702	High-confidence
SRR24725349-k141_5657	-;-;Flaviviridae;Amarillovirales;Flasuviricetes;Kitrinoviricota;Orthornavirae;Riboviria	2.1566455793120975	High-confidence
SRR24725350-k141_6601	-;Flavivirus;Flaviviridae;Amarillovirales;Flasuviricetes;Kitrinoviricota;Orthornavirae;Riboviria	2.1435051565415235	High-confidence
SRR24725350-k141_3273	-;Flavivirus;Flaviviridae;Amarillovirales;Flasuviricetes;Kitrinoviricota;Orthornavirae;Riboviria	1.5633785161840543	High-confidence
SRR24725350-k141_1589	-;Flavivirus;Flaviviridae;Amarillovirales;Flasuviricetes;Kitrinoviricota;Orthornavirae;Riboviria	0.9723794095005089	High-confidence
SRR25242968-k141_2351	-;Enterovirus;Picornaviridae;Picornavirales;Pisoniviricetes;Pisuviricota;Orthornavirae;Riboviria	1.7982034954420854	High-confidence
SRR26516475-k99_878	Canary circovirus;Circovirus;Circoviridae;Cirlivirales;Arfiviricetes;Cressdnaviricota;Shotokuvirae;Monodnaviria	3.8745509946579926	High-confidence
SRR26516477-k99_873	-;-;Adenoviridae;Rowavirales;Tectiliviricetes;Preplasmiviricota;Bamfordvirae;Varidnaviria	9.478869159371886	High-confidence
SRR26516477-k99_334	-;-;Adenoviridae;Rowavirales;Tectiliviricetes;Preplasmiviricota;Bamfordvirae;Varidnaviria	1.7282043010848434	High-confidence
SRR26516477-k99_398	-;Mastadenovirus;Adenoviridae;Rowavirales;Tectiliviricetes;Preplasmiviricota;Bamfordvirae;Varidnaviria	6.202342413560646	High-confidence
SRR26516477-k99_102	-;Mastadenovirus;Adenoviridae;Rowavirales;Tectiliviricetes;Preplasmiviricota;Bamfordvirae;Varidnaviria	8.232025490941806	High-confidence
SRR26516486-k99_239	-;Mastadenovirus;Adenoviridae;Rowavirales;Tectiliviricetes;Preplasmiviricota;Bamfordvirae;Varidnaviria	7.413657091338642	High-confidence
SRR26516486-k99_856	-;Mastadenovirus;Adenoviridae;Rowavirales;Tectiliviricetes;Preplasmiviricota;Bamfordvirae;Varidnaviria	10.618355297141687	High-confidence
SRR26516486-k99_540	-;Mastadenovirus;Adenoviridae;Rowavirales;Tectiliviricetes;Preplasmiviricota;Bamfordvirae;Varidnaviria	6.386792054953276	High-confidence
SRR26516491-k99_216	-;Chaphamaparvovirus;Parvoviridae;Piccovirales;Quintoviricetes;Cossaviricota;Shotokuvirae;Monodnaviria	1.887934694325898	High-confidence
SRR26516491-k99_462	Gammapolyomavirus secanaria;Gammapolyomavirus;Polyomaviridae;Sepolyvirales;Papovaviricetes;Cossaviricota;Shotokuvirae;Monodnaviria	4.710038359353144	High-confidence
SRR26516495-k99_23	-;-;Polyomaviridae;Sepolyvirales;Papovaviricetes;Cossaviricota;Shotokuvirae;Monodnaviria	1.5059213754537346	High-confidence
SRR26516496-k99_60	-;-;Polyomaviridae;Sepolyvirales;Papovaviricetes;Cossaviricota;Shotokuvirae;Monodnaviria	1.5059213754537346	High-confidence
SRR26516497-k99_330	-;-;Polyomaviridae;Sepolyvirales;Papovaviricetes;Cossaviricota;Shotokuvirae;Monodnaviria	3.8519264780937377	High-confidence
SRR26516497-k99_265	-;-;Polyomaviridae;Sepolyvirales;Papovaviricetes;Cossaviricota;Shotokuvirae;Monodnaviria	1.113458049653702	High-confidence
SRR26516497-k99_73	-;-;Polyomaviridae;Sepolyvirales;Papovaviricetes;Cossaviricota;Shotokuvirae;Monodnaviria	2.345752467175614	High-confidence
SRR26516499-k99_738	-;-;Polyomaviridae;Sepolyvirales;Papovaviricetes;Cossaviricota;Shotokuvirae;Monodnaviria	1.5059213754537346	High-confidence
SRR26516500-k99_505	-;-;Polyomaviridae;Sepolyvirales;Papovaviricetes;Cossaviricota;Shotokuvirae;Monodnaviria	1.5059213754537346	High-confidence
SRR26516504-k99_19	-;-;Polyomaviridae;Sepolyvirales;Papovaviricetes;Cossaviricota;Shotokuvirae;Monodnaviria	1.6959634392846095	High-confidence
SRR26518229-k99_278	-;-;Hepeviridae;Hepelivirales;Alsuviricetes;Kitrinoviricota;Orthornavirae;Riboviria	2.0473476770705563	High-confidence
SRR26518239-k99_79	Psittacine siadenovirus D;Siadenovirus;Adenoviridae;Rowavirales;Tectiliviricetes;Preplasmiviricota;Bamfordvirae;Varidnaviria	4.62398450337194	High-confidence
SRR26518239-k99_518	-;Siadenovirus;Adenoviridae;Rowavirales;Tectiliviricetes;Preplasmiviricota;Bamfordvirae;Varidnaviria	1.8780093326104494	High-confidence
SRR26518239-k99_125	-;Mastadenovirus;Adenoviridae;Rowavirales;Tectiliviricetes;Preplasmiviricota;Bamfordvirae;Varidnaviria	6.642801694033585	High-confidence
SRR26518247-k99_441	-;Mastadenovirus;Adenoviridae;Rowavirales;Tectiliviricetes;Preplasmiviricota;Bamfordvirae;Varidnaviria	8.493355264904261	High-confidence
SRR26518247-k99_112	-;-;Adenoviridae;Rowavirales;Tectiliviricetes;Preplasmiviricota;Bamfordvirae;Varidnaviria	1.5797980711800779	High-confidence
SRR26518247-k99_447	-;-;Adenoviridae;Rowavirales;Tectiliviricetes;Preplasmiviricota;Bamfordvirae;Varidnaviria	1.7973080080727246	High-confidence
SRR26518247-k99_127	Penguin siadenovirus A;Siadenovirus;Adenoviridae;Rowavirales;Tectiliviricetes;Preplasmiviricota;Bamfordvirae;Varidnaviria	3.1084951776799374	High-confidence
SRR26518247-k99_92	-;Siadenovirus;Adenoviridae;Rowavirales;Tectiliviricetes;Preplasmiviricota;Bamfordvirae;Varidnaviria	1.381882241558449	High-confidence
SRR26518247-k99_294	-;Mastadenovirus;Adenoviridae;Rowavirales;Tectiliviricetes;Preplasmiviricota;Bamfordvirae;Varidnaviria	6.444282649239901	High-confidence
SRR26518247-k99_36	-;Mastadenovirus;Adenoviridae;Rowavirales;Tectiliviricetes;Preplasmiviricota;Bamfordvirae;Varidnaviria	3.167894122012053	High-confidence
SRR26518247-k99_422	-;Mastadenovirus;Adenoviridae;Rowavirales;Tectiliviricetes;Preplasmiviricota;Bamfordvirae;Varidnaviria	2.1064664972745226	High-confidence
SRR26518254-k99_208	-;-;Hepeviridae;Hepelivirales;Alsuviricetes;Kitrinoviricota;Orthornavirae;Riboviria	1.6345489721803752	High-confidence
SRR26518255-k99_292	-;-;Hepeviridae;Hepelivirales;Alsuviricetes;Kitrinoviricota;Orthornavirae;Riboviria	1.7784692994031044	High-confidence
SRR26518261-k99_97	-;-;Hepeviridae;Hepelivirales;Alsuviricetes;Kitrinoviricota;Orthornavirae;Riboviria	2.041354121047331	High-confidence
SRR27228464-k141_1465	-;Orthorubulavirus;Paramyxoviridae;Mononegavirales;Monjiviricetes;Negarnaviricota;Orthornavirae;Riboviria	3.0074023317732532	High-confidence
SRR27228464-k141_220	-;Orthorubulavirus;Paramyxoviridae;Mononegavirales;Monjiviricetes;Negarnaviricota;Orthornavirae;Riboviria	1.3612400473842323	High-confidence
SRR27228464-k141_664	-;Orthorubulavirus;Paramyxoviridae;Mononegavirales;Monjiviricetes;Negarnaviricota;Orthornavirae;Riboviria	2.6434279841968156	High-confidence
SRR27228464-k141_1567	Orthorubulavirus mammalis;Orthorubulavirus;Paramyxoviridae;Mononegavirales;Monjiviricetes;Negarnaviricota;Orthornavirae;Riboviria	2.7396398594519535	High-confidence
SRR27669062-k141_921	-;Betacoronavirus;Coronaviridae;Nidovirales;Pisoniviricetes;Pisuviricota;Orthornavirae;Riboviria	2.117144568147741	High-confidence
SRR27669062-k141_676	-;Betacoronavirus;Coronaviridae;Nidovirales;Pisoniviricetes;Pisuviricota;Orthornavirae;Riboviria	1.4681815343186373	High-confidence
SRR27669062-k141_178	-;-;-;Nidovirales;Pisoniviricetes;Pisuviricota;Orthornavirae;Riboviria	0.9360754909165113	High-confidence
SRR27669062-k141_836	Severe acute respiratory syndrome-related coronavirus;Betacoronavirus;Coronaviridae;Nidovirales;Pisoniviricetes;Pisuviricota;Orthornavirae;Riboviria	1.1767471138695205	High-confidence
SRR27669062-k141_451	-;-;-;Nidovirales;Pisoniviricetes;Pisuviricota;Orthornavirae;Riboviria	0.9775969644680196	High-confidence
SRR27669062-k141_321	-;-;-;Nidovirales;Pisoniviricetes;Pisuviricota;Orthornavirae;Riboviria	0.9700096392413219	High-confidence
SRR27669062-k141_895	-;Alphacoronavirus;Coronaviridae;Nidovirales;Pisoniviricetes;Pisuviricota;Orthornavirae;Riboviria	4.556691144744106	High-confidence
SRR27669062-k141_372	-;Betacoronavirus;Coronaviridae;Nidovirales;Pisoniviricetes;Pisuviricota;Orthornavirae;Riboviria	3.4304397187043265	High-confidence
SRR29273239-k141_543	-;-;Paramyxoviridae;Mononegavirales;Monjiviricetes;Negarnaviricota;Orthornavirae;Riboviria	1.5649207416935977	High-confidence
SRR29273239-k141_733	-;Orthorubulavirus;Paramyxoviridae;Mononegavirales;Monjiviricetes;Negarnaviricota;Orthornavirae;Riboviria	2.412388474331031	High-confidence
SRR29273239-k141_4516	-;-;Paramyxoviridae;Mononegavirales;Monjiviricetes;Negarnaviricota;Orthornavirae;Riboviria	1.1321668751878633	High-confidence
SRR29273239-k141_1355	-;-;Paramyxoviridae;Mononegavirales;Monjiviricetes;Negarnaviricota;Orthornavirae;Riboviria	1.7326627118260962	High-confidence
SRR29273239-k141_852	-;-;Paramyxoviridae;Mononegavirales;Monjiviricetes;Negarnaviricota;Orthornavirae;Riboviria	1.7316313365725533	High-confidence
SRR29273240-k141_5734	-;-;Paramyxoviridae;Mononegavirales;Monjiviricetes;Negarnaviricota;Orthornavirae;Riboviria	1.935238217917525	High-confidence
SRR29273240-k141_477	-;-;Paramyxoviridae;Mononegavirales;Monjiviricetes;Negarnaviricota;Orthornavirae;Riboviria	2.7313768064027637	High-confidence
SRR29273240-k141_2398	-;-;Paramyxoviridae;Mononegavirales;Monjiviricetes;Negarnaviricota;Orthornavirae;Riboviria	1.4548922288544108	High-confidence
SRR29273240-k141_5330	-;-;Paramyxoviridae;Mononegavirales;Monjiviricetes;Negarnaviricota;Orthornavirae;Riboviria	1.7710068325852515	High-confidence
SRR30015160-k99_42	-;-;Hepadnaviridae;Blubervirales;Revtraviricetes;Artverviricota;Pararnavirae;Riboviria	1.4168587393756302	High-confidence
SRR30015160-k99_1596	Duck hepatitis B virus;Avihepadnavirus;Hepadnaviridae;Blubervirales;Revtraviricetes;Artverviricota;Pararnavirae;Riboviria	1.3418071791233155	High-confidence
SRR30276286-k141_2757	-;Circovirus;Circoviridae;Cirlivirales;Arfiviricetes;Cressdnaviricota;Shotokuvirae;Monodnaviria	3.093938846055663	High-confidence
SRR30355725-k141_27936	-;-;Caliciviridae;Picornavirales;Pisoniviricetes;Pisuviricota;Orthornavirae;Riboviria	1.0261809770771075	High-confidence
SRR30640724-k141_25597	-;-;Parvoviridae;Piccovirales;Quintoviricetes;Cossaviricota;Shotokuvirae;Monodnaviria	2.298008476225807	High-confidence
SRR30688733-k141_179	-;-;Flaviviridae;Amarillovirales;Flasuviricetes;Kitrinoviricota;Orthornavirae;Riboviria	0.9208317661174202	High-confidence
SRR30688733-k141_8771	-;Hepacivirus;Flaviviridae;Amarillovirales;Flasuviricetes;Kitrinoviricota;Orthornavirae;Riboviria	3.375357894075706	High-confidence
SRR30688733-k141_5877	-;-;Flaviviridae;Amarillovirales;Flasuviricetes;Kitrinoviricota;Orthornavirae;Riboviria	0.9802223269211746	High-confidence
SRR30724960-k141_2089	Duck hepatitis B virus;Avihepadnavirus;Hepadnaviridae;Blubervirales;Revtraviricetes;Artverviricota;Pararnavirae;Riboviria	2.8857921851851724	High-confidence
SRR30724973-k141_1856	Duck hepatitis B virus;Avihepadnavirus;Hepadnaviridae;Blubervirales;Revtraviricetes;Artverviricota;Pararnavirae;Riboviria	1.6809362397974799	High-confidence
SRR31132312-k141_18124	-;-;Flaviviridae;Amarillovirales;Flasuviricetes;Kitrinoviricota;Orthornavirae;Riboviria	1.8488245502145908	High-confidence
SRR31216064-k141_2192	Duck hepatitis B virus;Avihepadnavirus;Hepadnaviridae;Blubervirales;Revtraviricetes;Artverviricota;Pararnavirae;Riboviria	1.0715024726090965	High-confidence
SRR31281797-k141_1290	-;-;Hepadnaviridae;Blubervirales;Revtraviricetes;Artverviricota;Pararnavirae;Riboviria	1.163484576036218	High-confidence
SRR31306749-k141_134	-;-;Hepeviridae;Hepelivirales;Alsuviricetes;Kitrinoviricota;Orthornavirae;Riboviria	2.5738932203443268	High-confidence
SRR31306753-k141_469	-;-;Hepeviridae;Hepelivirales;Alsuviricetes;Kitrinoviricota;Orthornavirae;Riboviria	2.580608052712676	High-confidence
SRR31306757-k141_189	-;-;Hepeviridae;Hepelivirales;Alsuviricetes;Kitrinoviricota;Orthornavirae;Riboviria	2.5747319633986074	High-confidence
SRR31306761-k141_341	-;-;Hepeviridae;Hepelivirales;Alsuviricetes;Kitrinoviricota;Orthornavirae;Riboviria	2.573488744350154	High-confidence
SRR31313713-k141_2116	-;-;Astroviridae;Stellavirales;Stelpaviricetes;Pisuviricota;Orthornavirae;Riboviria	0.9018915745716329	High-confidence
ERR12549902-k79_627	-;-;Paramyxoviridae;Mononegavirales;Monjiviricetes;Negarnaviricota;Orthornavirae;Riboviria	3.786086010964518	High-confidence
ERR12549902-k79_1009	-;-;Paramyxoviridae;Mononegavirales;Monjiviricetes;Negarnaviricota;Orthornavirae;Riboviria	1.8195665673921748	High-confidence
ERR12549903-k79_2177	Murine respirovirus;Respirovirus;Paramyxoviridae;Mononegavirales;Monjiviricetes;Negarnaviricota;Orthornavirae;Riboviria	2.1539040142424426	High-confidence
ERR12549903-k79_896	-;-;Paramyxoviridae;Mononegavirales;Monjiviricetes;Negarnaviricota;Orthornavirae;Riboviria	3.786086010964518	High-confidence
ERR12549914-k79_117	Murine respirovirus;Respirovirus;Paramyxoviridae;Mononegavirales;Monjiviricetes;Negarnaviricota;Orthornavirae;Riboviria	2.1539040142424426	High-confidence
ERR12549914-k79_2721	-;-;Paramyxoviridae;Mononegavirales;Monjiviricetes;Negarnaviricota;Orthornavirae;Riboviria	3.7913394559264595	High-confidence
ERR12549915-k79_84	Murine respirovirus;Respirovirus;Paramyxoviridae;Mononegavirales;Monjiviricetes;Negarnaviricota;Orthornavirae;Riboviria	1.9678107991911438	High-confidence
ERR12549915-k79_133	-;-;Paramyxoviridae;Mononegavirales;Monjiviricetes;Negarnaviricota;Orthornavirae;Riboviria	3.7913394559264595	High-confidence
ERR12549915-k79_2171	-;Respirovirus;Paramyxoviridae;Mononegavirales;Monjiviricetes;Negarnaviricota;Orthornavirae;Riboviria	2.713583719369633	High-confidence
SRR12060334-k79_22395	Aiptasia sp;[Genus]_Aiptasia sp;Circoviridae;Cirlivirales;Arfiviricetes;Cressdnaviricota;Shotokuvirae;Monodnaviria	1.7358625658686953	High-confidence
SRR14398904-k141_1334	Duck hepatitis B virus;Avihepadnavirus;Hepadnaviridae;Blubervirales;Revtraviricetes;Artverviricota;Pararnavirae;Riboviria	2.520540551748835	High-confidence
SRR14398905-k141_2599	Duck hepatitis B virus;Avihepadnavirus;Hepadnaviridae;Blubervirales;Revtraviricetes;Artverviricota;Pararnavirae;Riboviria	2.4148818086730968	High-confidence
SRR15719253-k141_482	Diciambidensovirus hemipteran1;Diciambidensovirus;Parvoviridae;Piccovirales;Quintoviricetes;Cossaviricota;Shotokuvirae;Monodnaviria	4.682260124543273	High-confidence
SRR15719318-k141_3153	Diciambidensovirus hemipteran1;Diciambidensovirus;Parvoviridae;Piccovirales;Quintoviricetes;Cossaviricota;Shotokuvirae;Monodnaviria	3.703895132648703	High-confidence
SRR15719318-k141_1118	-;Diciambidensovirus;Parvoviridae;Piccovirales;Quintoviricetes;Cossaviricota;Shotokuvirae;Monodnaviria	2.169564740468369	High-confidence
SRR21539913-k141_78	-;Chaphamaparvovirus;Parvoviridae;Piccovirales;Quintoviricetes;Cossaviricota;Shotokuvirae;Monodnaviria	3.718092817060557	High-confidence
SRR21655540-k141_5297	-;Mamastrovirus;Astroviridae;Stellavirales;Stelpaviricetes;Pisuviricota;Orthornavirae;Riboviria	1.3800975696847075	High-confidence
SRR21655540-k141_4400	Avastrovirus 3;Avastrovirus;Astroviridae;Stellavirales;Stelpaviricetes;Pisuviricota;Orthornavirae;Riboviria	1.620348667595989	High-confidence
SRR21655540-k141_1783	Avastrovirus 1;Avastrovirus;Astroviridae;Stellavirales;Stelpaviricetes;Pisuviricota;Orthornavirae;Riboviria	1.300193949048517	High-confidence
SRR21655540-k141_827	-;Hepacivirus;Flaviviridae;Amarillovirales;Flasuviricetes;Kitrinoviricota;Orthornavirae;Riboviria	3.7307725672966825	High-confidence
SRR21655541-k141_1814	Avastrovirus 3;Avastrovirus;Astroviridae;Stellavirales;Stelpaviricetes;Pisuviricota;Orthornavirae;Riboviria	1.2936046852162284	High-confidence
SRR21655541-k141_1268	-;-;Flaviviridae;Amarillovirales;Flasuviricetes;Kitrinoviricota;Orthornavirae;Riboviria	2.448534256273079	High-confidence
SRR21655541-k141_3615	-;-;Flaviviridae;Amarillovirales;Flasuviricetes;Kitrinoviricota;Orthornavirae;Riboviria	0.9443817321062239	High-confidence
SRR21655541-k141_7605	Avastrovirus 1;Avastrovirus;Astroviridae;Stellavirales;Stelpaviricetes;Pisuviricota;Orthornavirae;Riboviria	1.0624512296005306	High-confidence
SRR21655541-k141_3044	-;-;Flaviviridae;Amarillovirales;Flasuviricetes;Kitrinoviricota;Orthornavirae;Riboviria	2.3243350144241073	High-confidence
SRR21655543-k141_4057	-;Hepacivirus;Flaviviridae;Amarillovirales;Flasuviricetes;Kitrinoviricota;Orthornavirae;Riboviria	3.8211352336067006	High-confidence
SRR21655544-k141_5152	-;Hepacivirus;Flaviviridae;Amarillovirales;Flasuviricetes;Kitrinoviricota;Orthornavirae;Riboviria	3.5607268205955975	High-confidence
SRR23603792-k39_50346	Alphapolyomavirus muris;Alphapolyomavirus;Polyomaviridae;Sepolyvirales;Papovaviricetes;Cossaviricota;Shotokuvirae;Monodnaviria	3.1181952259239045	High-confidence
SRR23603792-k39_30109	-;-;Polyomaviridae;Sepolyvirales;Papovaviricetes;Cossaviricota;Shotokuvirae;Monodnaviria	2.2373246914251115	High-confidence
SRR23603792-k39_9322	-;Alphapolyomavirus;Polyomaviridae;Sepolyvirales;Papovaviricetes;Cossaviricota;Shotokuvirae;Monodnaviria	2.8529980997815056	High-confidence
SRR23603793-k59_13223	-;-;Polyomaviridae;Sepolyvirales;Papovaviricetes;Cossaviricota;Shotokuvirae;Monodnaviria	1.1555002919737594	High-confidence
SRR23603793-k59_3707	-;Alphapolyomavirus;Polyomaviridae;Sepolyvirales;Papovaviricetes;Cossaviricota;Shotokuvirae;Monodnaviria	3.8777506551674668	High-confidence
SRR23603794-k59_13979	-;Alphapolyomavirus;Polyomaviridae;Sepolyvirales;Papovaviricetes;Cossaviricota;Shotokuvirae;Monodnaviria	1.8840402214743037	High-confidence
SRR23603794-k59_14001	-;Alphapolyomavirus;Polyomaviridae;Sepolyvirales;Papovaviricetes;Cossaviricota;Shotokuvirae;Monodnaviria	3.622076722790589	High-confidence
SRR23603796-k59_17853	-;-;Polyomaviridae;Sepolyvirales;Papovaviricetes;Cossaviricota;Shotokuvirae;Monodnaviria	2.2266575160632587	High-confidence
SRR23603796-k59_18662	-;Alphapolyomavirus;Polyomaviridae;Sepolyvirales;Papovaviricetes;Cossaviricota;Shotokuvirae;Monodnaviria	3.622076722790589	High-confidence
SRR23603796-k59_13761	Alphapolyomavirus muris;Alphapolyomavirus;Polyomaviridae;Sepolyvirales;Papovaviricetes;Cossaviricota;Shotokuvirae;Monodnaviria	12.277893702075374	High-confidence
SRR23603800-k39_21714	Alphapolyomavirus muris;Alphapolyomavirus;Polyomaviridae;Sepolyvirales;Papovaviricetes;Cossaviricota;Shotokuvirae;Monodnaviria	12.550735784343715	High-confidence
SRR23603800-k39_39038	-;Alphapolyomavirus;Polyomaviridae;Sepolyvirales;Papovaviricetes;Cossaviricota;Shotokuvirae;Monodnaviria	2.833453535862497	High-confidence
SRR23603800-k39_39704	-;Alphapolyomavirus;Polyomaviridae;Sepolyvirales;Papovaviricetes;Cossaviricota;Shotokuvirae;Monodnaviria	2.5674722593345494	High-confidence
SRR23603801-k59_21748	-;Alphapolyomavirus;Polyomaviridae;Sepolyvirales;Papovaviricetes;Cossaviricota;Shotokuvirae;Monodnaviria	2.6783058432888973	High-confidence
SRR23603801-k59_27725	Alphapolyomavirus muris;Alphapolyomavirus;Polyomaviridae;Sepolyvirales;Papovaviricetes;Cossaviricota;Shotokuvirae;Monodnaviria	12.472780903695618	High-confidence
SRR23603803-k59_4738	-;Alphapolyomavirus;Polyomaviridae;Sepolyvirales;Papovaviricetes;Cossaviricota;Shotokuvirae;Monodnaviria	2.8529980997815056	High-confidence
SRR23603803-k59_15135	Alphapolyomavirus muris;Alphapolyomavirus;Polyomaviridae;Sepolyvirales;Papovaviricetes;Cossaviricota;Shotokuvirae;Monodnaviria	6.665142295412346	High-confidence
SRR23603807-k39_1240	Alphapolyomavirus muris;Alphapolyomavirus;Polyomaviridae;Sepolyvirales;Papovaviricetes;Cossaviricota;Shotokuvirae;Monodnaviria	5.807638608283272	High-confidence
SRR23603807-k39_38484	-;-;Polyomaviridae;Sepolyvirales;Papovaviricetes;Cossaviricota;Shotokuvirae;Monodnaviria	2.216723868933746	High-confidence
SRR23603811-k39_16722	Alphapolyomavirus muris;Alphapolyomavirus;Polyomaviridae;Sepolyvirales;Papovaviricetes;Cossaviricota;Shotokuvirae;Monodnaviria	12.550735784343715	High-confidence
SRR23603811-k39_12925	Alphapolyomavirus muris;Alphapolyomavirus;Polyomaviridae;Sepolyvirales;Papovaviricetes;Cossaviricota;Shotokuvirae;Monodnaviria	3.58090678830745	High-confidence
SRR23603813-k59_15889	Alphapolyomavirus muris;Alphapolyomavirus;Polyomaviridae;Sepolyvirales;Papovaviricetes;Cossaviricota;Shotokuvirae;Monodnaviria	3.8211644751164338	High-confidence
SRR23603813-k59_29316	Alphapolyomavirus muris;Alphapolyomavirus;Polyomaviridae;Sepolyvirales;Papovaviricetes;Cossaviricota;Shotokuvirae;Monodnaviria	14.772449882814497	High-confidence
SRR23603821-k39_23271	Alphapolyomavirus muris;Alphapolyomavirus;Polyomaviridae;Sepolyvirales;Papovaviricetes;Cossaviricota;Shotokuvirae;Monodnaviria	4.076133239564306	High-confidence
SRR23603821-k39_28861	-;-;Polyomaviridae;Sepolyvirales;Papovaviricetes;Cossaviricota;Shotokuvirae;Monodnaviria	2.22538364492585	High-confidence
SRR23603821-k39_34628	Alphapolyomavirus muris;Alphapolyomavirus;Polyomaviridae;Sepolyvirales;Papovaviricetes;Cossaviricota;Shotokuvirae;Monodnaviria	12.472780903695618	High-confidence
SRR23603824-k59_22357	-;Alphapolyomavirus;Polyomaviridae;Sepolyvirales;Papovaviricetes;Cossaviricota;Shotokuvirae;Monodnaviria	2.6783058432888973	High-confidence
SRR23603824-k59_13393	Alphapolyomavirus muris;Alphapolyomavirus;Polyomaviridae;Sepolyvirales;Papovaviricetes;Cossaviricota;Shotokuvirae;Monodnaviria	12.472780903695618	High-confidence
SRR23603824-k59_26748	-;-;Polyomaviridae;Sepolyvirales;Papovaviricetes;Cossaviricota;Shotokuvirae;Monodnaviria	2.2266575160632587	High-confidence
SRR23603831-k39_34480	-;Alphapolyomavirus;Polyomaviridae;Sepolyvirales;Papovaviricetes;Cossaviricota;Shotokuvirae;Monodnaviria	3.6317192948050105	High-confidence
SRR23603831-k39_14575	-;Alphapolyomavirus;Polyomaviridae;Sepolyvirales;Papovaviricetes;Cossaviricota;Shotokuvirae;Monodnaviria	1.738066924134454	High-confidence
SRR23603836-k59_1037	Alphapolyomavirus muris;Alphapolyomavirus;Polyomaviridae;Sepolyvirales;Papovaviricetes;Cossaviricota;Shotokuvirae;Monodnaviria	11.537322335918446	High-confidence
SRR23603836-k59_6539	-;Alphapolyomavirus;Polyomaviridae;Sepolyvirales;Papovaviricetes;Cossaviricota;Shotokuvirae;Monodnaviria	3.527057209904957	High-confidence
SRR23603838-k59_25512	Alphapolyomavirus muris;Alphapolyomavirus;Polyomaviridae;Sepolyvirales;Papovaviricetes;Cossaviricota;Shotokuvirae;Monodnaviria	12.277893702075374	High-confidence
SRR23603838-k59_922	-;-;Polyomaviridae;Sepolyvirales;Papovaviricetes;Cossaviricota;Shotokuvirae;Monodnaviria	2.391085532461063	High-confidence
SRR23603841-k59_9784	-;Alphapolyomavirus;Polyomaviridae;Sepolyvirales;Papovaviricetes;Cossaviricota;Shotokuvirae;Monodnaviria	2.7264134122429184	High-confidence
SRR23603841-k59_15568	Alphapolyomavirus muris;Alphapolyomavirus;Polyomaviridae;Sepolyvirales;Papovaviricetes;Cossaviricota;Shotokuvirae;Monodnaviria	11.06959305202986	High-confidence
SRR23603842-k59_22700	-;Alphapolyomavirus;Polyomaviridae;Sepolyvirales;Papovaviricetes;Cossaviricota;Shotokuvirae;Monodnaviria	3.0370995514654715	High-confidence
SRR23603842-k59_18289	Alphapolyomavirus muris;Alphapolyomavirus;Polyomaviridae;Sepolyvirales;Papovaviricetes;Cossaviricota;Shotokuvirae;Monodnaviria	9.666405200364103	High-confidence
SRR23603871-k59_4376	-;Alphapolyomavirus;Polyomaviridae;Sepolyvirales;Papovaviricetes;Cossaviricota;Shotokuvirae;Monodnaviria	3.6189288016524155	High-confidence
SRR23603871-k59_14060	Alphapolyomavirus muris;Alphapolyomavirus;Polyomaviridae;Sepolyvirales;Papovaviricetes;Cossaviricota;Shotokuvirae;Monodnaviria	15.590976129619524	High-confidence
SRR24920853-k141_162	Amdoparvovirus carnivoran2;Amdoparvovirus;Parvoviridae;Piccovirales;Quintoviricetes;Cossaviricota;Shotokuvirae;Monodnaviria	3.9519355367337057	High-confidence
SRR24920853-k141_171	-;-;Parvoviridae;Piccovirales;Quintoviricetes;Cossaviricota;Shotokuvirae;Monodnaviria	2.1767436024952427	High-confidence
SRR24920853-k141_57	-;-;Parvoviridae;Piccovirales;Quintoviricetes;Cossaviricota;Shotokuvirae;Monodnaviria	1.237430565724305	High-confidence
SRR24920853-k141_42	Amdoparvovirus carnivoran2;Amdoparvovirus;Parvoviridae;Piccovirales;Quintoviricetes;Cossaviricota;Shotokuvirae;Monodnaviria	6.351196893254515	High-confidence
SRR24920856-k141_119	Amdoparvovirus carnivoran2;Amdoparvovirus;Parvoviridae;Piccovirales;Quintoviricetes;Cossaviricota;Shotokuvirae;Monodnaviria	6.168235061279674	High-confidence
SRR24920856-k141_82	-;-;Parvoviridae;Piccovirales;Quintoviricetes;Cossaviricota;Shotokuvirae;Monodnaviria	2.309344340277239	High-confidence
SRR26636620-k141_1259	Duck hepatitis B virus;Avihepadnavirus;Hepadnaviridae;Blubervirales;Revtraviricetes;Artverviricota;Pararnavirae;Riboviria	2.3073346254757974	High-confidence
SRR26636621-k141_1395	Duck hepatitis B virus;Avihepadnavirus;Hepadnaviridae;Blubervirales;Revtraviricetes;Artverviricota;Pararnavirae;Riboviria	2.5037474101412864	High-confidence
SRR26636627-k141_750	Duck hepatitis B virus;Avihepadnavirus;Hepadnaviridae;Blubervirales;Revtraviricetes;Artverviricota;Pararnavirae;Riboviria	2.491326971860186	High-confidence
SRR27341644-k141_87	-;Pestivirus;Flaviviridae;Amarillovirales;Flasuviricetes;Kitrinoviricota;Orthornavirae;Riboviria	4.183662939496374	High-confidence
SRR27341644-k141_22	-;-;Flaviviridae;Amarillovirales;Flasuviricetes;Kitrinoviricota;Orthornavirae;Riboviria	2.600600707514032	High-confidence
SRR27341644-k141_40	Pestivirus A;Pestivirus;Flaviviridae;Amarillovirales;Flasuviricetes;Kitrinoviricota;Orthornavirae;Riboviria	7.891423550269351	High-confidence
SRR27341645-k141_20	-;-;Flaviviridae;Amarillovirales;Flasuviricetes;Kitrinoviricota;Orthornavirae;Riboviria	2.7114194623909906	High-confidence
SRR27341645-k141_38	-;Pestivirus;Flaviviridae;Amarillovirales;Flasuviricetes;Kitrinoviricota;Orthornavirae;Riboviria	4.0350460655754645	High-confidence
SRR27341645-k141_71	-;-;Flaviviridae;Amarillovirales;Flasuviricetes;Kitrinoviricota;Orthornavirae;Riboviria	3.1281222476089865	High-confidence
SRR27341645-k141_76	-;Pestivirus;Flaviviridae;Amarillovirales;Flasuviricetes;Kitrinoviricota;Orthornavirae;Riboviria	6.40844579962333	High-confidence
SRR27341646-k141_77	-;-;Flaviviridae;Amarillovirales;Flasuviricetes;Kitrinoviricota;Orthornavirae;Riboviria	2.8549985061184366	High-confidence
SRR27341646-k141_31	-;-;Flaviviridae;Amarillovirales;Flasuviricetes;Kitrinoviricota;Orthornavirae;Riboviria	2.4960913416008705	High-confidence
SRR27341646-k141_61	-;-;Flaviviridae;Amarillovirales;Flasuviricetes;Kitrinoviricota;Orthornavirae;Riboviria	2.050430078831087	High-confidence
SRR27341646-k141_80	-;-;Flaviviridae;Amarillovirales;Flasuviricetes;Kitrinoviricota;Orthornavirae;Riboviria	2.6662780088190767	High-confidence
SRR27341646-k141_62	-;-;Flaviviridae;Amarillovirales;Flasuviricetes;Kitrinoviricota;Orthornavirae;Riboviria	1.7275592320490574	High-confidence
SRR27341646-k141_56	-;-;Flaviviridae;Amarillovirales;Flasuviricetes;Kitrinoviricota;Orthornavirae;Riboviria	1.7573266056218457	High-confidence
SRR27341646-k141_34	-;Pestivirus;Flaviviridae;Amarillovirales;Flasuviricetes;Kitrinoviricota;Orthornavirae;Riboviria	3.223420195836432	High-confidence
SRR27341646-k141_38	-;-;Flaviviridae;Amarillovirales;Flasuviricetes;Kitrinoviricota;Orthornavirae;Riboviria	1.2258172081433638	High-confidence
SRR27341647-k141_15	-;Pestivirus;Flaviviridae;Amarillovirales;Flasuviricetes;Kitrinoviricota;Orthornavirae;Riboviria	3.0428248481423146	High-confidence
SRR27341647-k141_52	-;-;Flaviviridae;Amarillovirales;Flasuviricetes;Kitrinoviricota;Orthornavirae;Riboviria	1.707266053122227	High-confidence
SRR27341647-k141_66	-;-;Flaviviridae;Amarillovirales;Flasuviricetes;Kitrinoviricota;Orthornavirae;Riboviria	1.6258810022093948	High-confidence
SRR27341647-k141_68	-;-;Flaviviridae;Amarillovirales;Flasuviricetes;Kitrinoviricota;Orthornavirae;Riboviria	2.0252734125779965	High-confidence
SRR27341647-k141_95	-;Pestivirus;Flaviviridae;Amarillovirales;Flasuviricetes;Kitrinoviricota;Orthornavirae;Riboviria	4.052693912588125	High-confidence
SRR27341647-k141_106	-;Pestivirus;Flaviviridae;Amarillovirales;Flasuviricetes;Kitrinoviricota;Orthornavirae;Riboviria	5.501673267787906	High-confidence
SRR27341647-k141_72	-;-;Flaviviridae;Amarillovirales;Flasuviricetes;Kitrinoviricota;Orthornavirae;Riboviria	1.2207696969723258	High-confidence
SRR27341648-k141_66	-;-;Flaviviridae;Amarillovirales;Flasuviricetes;Kitrinoviricota;Orthornavirae;Riboviria	2.5436948724367032	High-confidence
SRR27341648-k141_55	-;Pestivirus;Flaviviridae;Amarillovirales;Flasuviricetes;Kitrinoviricota;Orthornavirae;Riboviria	3.4858087883120925	High-confidence
SRR27341648-k141_28	-;-;Flaviviridae;Amarillovirales;Flasuviricetes;Kitrinoviricota;Orthornavirae;Riboviria	1.136320952379957	High-confidence
SRR27341648-k141_92	-;-;Flaviviridae;Amarillovirales;Flasuviricetes;Kitrinoviricota;Orthornavirae;Riboviria	2.749033127367477	High-confidence
SRR27341648-k141_49	-;-;Flaviviridae;Amarillovirales;Flasuviricetes;Kitrinoviricota;Orthornavirae;Riboviria	1.9724929472077661	High-confidence
SRR27341648-k141_57	-;Pestivirus;Flaviviridae;Amarillovirales;Flasuviricetes;Kitrinoviricota;Orthornavirae;Riboviria	4.466963845049056	High-confidence
SRR27341648-k141_31	-;-;Flaviviridae;Amarillovirales;Flasuviricetes;Kitrinoviricota;Orthornavirae;Riboviria	2.1453135820943516	High-confidence
SRR27341649-k141_10	-;-;Flaviviridae;Amarillovirales;Flasuviricetes;Kitrinoviricota;Orthornavirae;Riboviria	1.8329583835853178	High-confidence
SRR27341649-k141_30	-;Pestivirus;Flaviviridae;Amarillovirales;Flasuviricetes;Kitrinoviricota;Orthornavirae;Riboviria	3.0660550309518806	High-confidence
SRR27341649-k141_61	-;Pestivirus;Flaviviridae;Amarillovirales;Flasuviricetes;Kitrinoviricota;Orthornavirae;Riboviria	3.9869375223569206	High-confidence
SRR27341649-k141_80	-;-;Flaviviridae;Amarillovirales;Flasuviricetes;Kitrinoviricota;Orthornavirae;Riboviria	1.3819017843554657	High-confidence
SRR27341649-k141_82	Pestivirus A;Pestivirus;Flaviviridae;Amarillovirales;Flasuviricetes;Kitrinoviricota;Orthornavirae;Riboviria	7.236900805293047	High-confidence
SRR27698346-k141_2235	-;Amdoparvovirus;Parvoviridae;Piccovirales;Quintoviricetes;Cossaviricota;Shotokuvirae;Monodnaviria	6.408389244567643	High-confidence
SRR27698363-k141_1897	Amdoparvovirus carnivoran2;Amdoparvovirus;Parvoviridae;Piccovirales;Quintoviricetes;Cossaviricota;Shotokuvirae;Monodnaviria	5.616959530113226	High-confidence
SRR27709547-k141_657	Primate protoparvovirus 2;Protoparvovirus;Parvoviridae;Piccovirales;Quintoviricetes;Cossaviricota;Shotokuvirae;Monodnaviria	3.1950372634516855	High-confidence
SRR28055113-k141_2796	-;-;Rhabdoviridae;Mononegavirales;Monjiviricetes;Negarnaviricota;Orthornavirae;Riboviria	1.3773089453200302	High-confidence
SRR28055113-k141_1879	-;Lyssavirus;Rhabdoviridae;Mononegavirales;Monjiviricetes;Negarnaviricota;Orthornavirae;Riboviria	3.7709035591486426	High-confidence
SRR28055113-k141_4668	-;-;Rhabdoviridae;Mononegavirales;Monjiviricetes;Negarnaviricota;Orthornavirae;Riboviria	2.7628359438872097	High-confidence
SRR28055113-k141_267	-;-;Rhabdoviridae;Mononegavirales;Monjiviricetes;Negarnaviricota;Orthornavirae;Riboviria	2.228078756855201	High-confidence
SRR28055114-k141_3178	-;-;Rhabdoviridae;Mononegavirales;Monjiviricetes;Negarnaviricota;Orthornavirae;Riboviria	5.58784991240156	High-confidence
SRR28981158-k141_3074	Duck hepatitis B virus;Avihepadnavirus;Hepadnaviridae;Blubervirales;Revtraviricetes;Artverviricota;Pararnavirae;Riboviria	2.623689090638268	High-confidence
SRR28981159-k141_2926	Duck hepatitis B virus;Avihepadnavirus;Hepadnaviridae;Blubervirales;Revtraviricetes;Artverviricota;Pararnavirae;Riboviria	2.5798009876650894	High-confidence
SRR28981160-k141_2958	-;-;Hepadnaviridae;Blubervirales;Revtraviricetes;Artverviricota;Pararnavirae;Riboviria	2.2992317970867275	High-confidence
SRR28981164-k141_845	Duck hepatitis B virus;Avihepadnavirus;Hepadnaviridae;Blubervirales;Revtraviricetes;Artverviricota;Pararnavirae;Riboviria	2.1494920578107815	High-confidence
SRR28981171-k141_124	Goose calicivirus;[Genus]_Goose calicivirus;Caliciviridae;Picornavirales;Pisoniviricetes;Pisuviricota;Orthornavirae;Riboviria	1.1308846167604527	High-confidence
SRR28981173-k141_3040	Duck hepatitis B virus;Avihepadnavirus;Hepadnaviridae;Blubervirales;Revtraviricetes;Artverviricota;Pararnavirae;Riboviria	2.481784876523031	High-confidence
SRR28981179-k141_1241	Duck hepatitis B virus;Avihepadnavirus;Hepadnaviridae;Blubervirales;Revtraviricetes;Artverviricota;Pararnavirae;Riboviria	1.0852152318319173	High-confidence
SRR28981179-k141_2415	Duck hepatitis B virus;Avihepadnavirus;Hepadnaviridae;Blubervirales;Revtraviricetes;Artverviricota;Pararnavirae;Riboviria	1.916340107435341	High-confidence
SRR28981181-k141_1263	Duck hepatitis B virus;Avihepadnavirus;Hepadnaviridae;Blubervirales;Revtraviricetes;Artverviricota;Pararnavirae;Riboviria	1.4048860419369902	High-confidence
SRR28981181-k141_724	Duck hepatitis B virus;Avihepadnavirus;Hepadnaviridae;Blubervirales;Revtraviricetes;Artverviricota;Pararnavirae;Riboviria	2.2207493216632272	High-confidence
SRR28981181-k141_507	Duck hepatitis B virus;Avihepadnavirus;Hepadnaviridae;Blubervirales;Revtraviricetes;Artverviricota;Pararnavirae;Riboviria	1.5745600759392984	High-confidence
SRR28981181-k141_1349	Duck hepatitis B virus;Avihepadnavirus;Hepadnaviridae;Blubervirales;Revtraviricetes;Artverviricota;Pararnavirae;Riboviria	1.8760094370172136	High-confidence
SRR28981181-k141_1175	Duck hepatitis B virus;Avihepadnavirus;Hepadnaviridae;Blubervirales;Revtraviricetes;Artverviricota;Pararnavirae;Riboviria	1.2480603556379097	High-confidence
SRR28981181-k141_417	Duck hepatitis B virus;Avihepadnavirus;Hepadnaviridae;Blubervirales;Revtraviricetes;Artverviricota;Pararnavirae;Riboviria	2.383145039420713	High-confidence
SRR28981182-k141_1315	-;-;Hepadnaviridae;Blubervirales;Revtraviricetes;Artverviricota;Pararnavirae;Riboviria	0.9384298318222308	High-confidence
SRR28981182-k141_612	-;-;Hepadnaviridae;Blubervirales;Revtraviricetes;Artverviricota;Pararnavirae;Riboviria	1.9304845491185187	High-confidence
SRR28981182-k141_1262	-;-;Hepadnaviridae;Blubervirales;Revtraviricetes;Artverviricota;Pararnavirae;Riboviria	1.2517135794826866	High-confidence
SRR28981183-k141_195	-;-;Hepadnaviridae;Blubervirales;Revtraviricetes;Artverviricota;Pararnavirae;Riboviria	0.9938285568173564	High-confidence
SRR28981183-k141_221	-;-;Hepadnaviridae;Blubervirales;Revtraviricetes;Artverviricota;Pararnavirae;Riboviria	1.9854798672815397	High-confidence
SRR28981183-k141_626	Duck hepatitis B virus;Avihepadnavirus;Hepadnaviridae;Blubervirales;Revtraviricetes;Artverviricota;Pararnavirae;Riboviria	1.7330029733276537	High-confidence
SRR28981183-k141_1591	-;Avihepadnavirus;Hepadnaviridae;Blubervirales;Revtraviricetes;Artverviricota;Pararnavirae;Riboviria	1.2214908311275328	High-confidence
SRR28981183-k141_923	Duck hepatitis B virus;Avihepadnavirus;Hepadnaviridae;Blubervirales;Revtraviricetes;Artverviricota;Pararnavirae;Riboviria	1.437443773102023	High-confidence
SRR28981184-k141_2374	Duck hepatitis B virus;Avihepadnavirus;Hepadnaviridae;Blubervirales;Revtraviricetes;Artverviricota;Pararnavirae;Riboviria	2.1652457707403507	High-confidence
SRR28981185-k141_2383	-;-;Hepadnaviridae;Blubervirales;Revtraviricetes;Artverviricota;Pararnavirae;Riboviria	1.0820717828813526	High-confidence
SRR29069669-k141_3798	Duck hepatitis B virus;Avihepadnavirus;Hepadnaviridae;Blubervirales;Revtraviricetes;Artverviricota;Pararnavirae;Riboviria	1.9782229662201058	High-confidence
SRR29069673-k141_3118	Duck hepatitis B virus;Avihepadnavirus;Hepadnaviridae;Blubervirales;Revtraviricetes;Artverviricota;Pararnavirae;Riboviria	2.572827634396476	High-confidence
SRR29123702-k141_6726	-;Enterovirus;Picornaviridae;Picornavirales;Pisoniviricetes;Pisuviricota;Orthornavirae;Riboviria	1.8057349828042697	High-confidence
SRR29123702-k141_1760	-;Circovirus;Circoviridae;Cirlivirales;Arfiviricetes;Cressdnaviricota;Shotokuvirae;Monodnaviria	2.705904515339333	High-confidence
SRR29123702-k141_1769	Chimpanzee associated circovirus 1;Circovirus;Circoviridae;Cirlivirales;Arfiviricetes;Cressdnaviricota;Shotokuvirae;Monodnaviria	3.340988465930474	High-confidence
SRR29123702-k141_5225	Pigeon aviadenovirus A;Aviadenovirus;Adenoviridae;Rowavirales;Tectiliviricetes;Preplasmiviricota;Bamfordvirae;Varidnaviria	4.166991786912629	High-confidence
SRR29123702-k141_6185	Pigeon aviadenovirus B;Aviadenovirus;Adenoviridae;Rowavirales;Tectiliviricetes;Preplasmiviricota;Bamfordvirae;Varidnaviria	2.4502689951582735	High-confidence
SRR29123702-k141_6251	-;-;Adenoviridae;Rowavirales;Tectiliviricetes;Preplasmiviricota;Bamfordvirae;Varidnaviria	1.0882665945947532	High-confidence
SRR29123702-k141_2036	-;Mastadenovirus;Adenoviridae;Rowavirales;Tectiliviricetes;Preplasmiviricota;Bamfordvirae;Varidnaviria	8.442323127769884	High-confidence
SRR29123702-k141_4678	-;-;Picornaviridae;Picornavirales;Pisoniviricetes;Pisuviricota;Orthornavirae;Riboviria	0.9030985294402821	High-confidence
SRR29123702-k141_473	Pigeon aviadenovirus B;Aviadenovirus;Adenoviridae;Rowavirales;Tectiliviricetes;Preplasmiviricota;Bamfordvirae;Varidnaviria	4.596608810471917	High-confidence
SRR29123702-k141_7968	Fowl aviadenovirus C;Aviadenovirus;Adenoviridae;Rowavirales;Tectiliviricetes;Preplasmiviricota;Bamfordvirae;Varidnaviria	4.67797657492612	High-confidence
SRR29123702-k141_579	Pigeon aviadenovirus B;Aviadenovirus;Adenoviridae;Rowavirales;Tectiliviricetes;Preplasmiviricota;Bamfordvirae;Varidnaviria	3.074365032718699	High-confidence
SRR29123702-k141_3810	Canary circovirus;Circovirus;Circoviridae;Cirlivirales;Arfiviricetes;Cressdnaviricota;Shotokuvirae;Monodnaviria	4.00707874269272	High-confidence
SRR29123702-k141_3821	-;Mastadenovirus;Adenoviridae;Rowavirales;Tectiliviricetes;Preplasmiviricota;Bamfordvirae;Varidnaviria	6.09950456317186	High-confidence
SRR29123702-k141_8237	Pigeon aviadenovirus A;Aviadenovirus;Adenoviridae;Rowavirales;Tectiliviricetes;Preplasmiviricota;Bamfordvirae;Varidnaviria	2.1286395349655205	High-confidence
SRR29123702-k141_4166	-;Mastadenovirus;Adenoviridae;Rowavirales;Tectiliviricetes;Preplasmiviricota;Bamfordvirae;Varidnaviria	5.581312268829174	High-confidence
SRR29123703-k141_6412	-;-;Adenoviridae;Rowavirales;Tectiliviricetes;Preplasmiviricota;Bamfordvirae;Varidnaviria	4.601177916273234	High-confidence
SRR29123703-k141_7185	-;Mastadenovirus;Adenoviridae;Rowavirales;Tectiliviricetes;Preplasmiviricota;Bamfordvirae;Varidnaviria	6.18179164642833	High-confidence
SRR29123703-k141_907	-;Circovirus;Circoviridae;Cirlivirales;Arfiviricetes;Cressdnaviricota;Shotokuvirae;Monodnaviria	2.8134155377878485	High-confidence
SRR29123703-k141_4140	-;Enterovirus;Picornaviridae;Picornavirales;Pisoniviricetes;Pisuviricota;Orthornavirae;Riboviria	1.254315746937674	High-confidence
SRR29123703-k141_3455	-;-;Adenoviridae;Rowavirales;Tectiliviricetes;Preplasmiviricota;Bamfordvirae;Varidnaviria	2.4557135144980133	High-confidence
SRR29123703-k141_1041	Pigeon aviadenovirus A;Aviadenovirus;Adenoviridae;Rowavirales;Tectiliviricetes;Preplasmiviricota;Bamfordvirae;Varidnaviria	4.637809039564118	High-confidence
SRR29123703-k141_1062	Pigeon aviadenovirus B;Aviadenovirus;Adenoviridae;Rowavirales;Tectiliviricetes;Preplasmiviricota;Bamfordvirae;Varidnaviria	2.2199892932681697	High-confidence
SRR29123703-k141_3675	Pigeon aviadenovirus A;Aviadenovirus;Adenoviridae;Rowavirales;Tectiliviricetes;Preplasmiviricota;Bamfordvirae;Varidnaviria	3.8559838138099813	High-confidence
SRR29123703-k141_3687	Pigeon aviadenovirus B;Aviadenovirus;Adenoviridae;Rowavirales;Tectiliviricetes;Preplasmiviricota;Bamfordvirae;Varidnaviria	2.033086986633329	High-confidence
SRR29123703-k141_1231	Canary circovirus;Circovirus;Circoviridae;Cirlivirales;Arfiviricetes;Cressdnaviricota;Shotokuvirae;Monodnaviria	4.0356194048347955	High-confidence
SRR29123703-k141_4449	-;-;Adenoviridae;Rowavirales;Tectiliviricetes;Preplasmiviricota;Bamfordvirae;Varidnaviria	1.8102129281449229	High-confidence
SRR29123703-k141_5291	Pigeon aviadenovirus A;Aviadenovirus;Adenoviridae;Rowavirales;Tectiliviricetes;Preplasmiviricota;Bamfordvirae;Varidnaviria	2.1286395349655205	High-confidence
SRR29123703-k141_6268	-;-;Adenoviridae;Rowavirales;Tectiliviricetes;Preplasmiviricota;Bamfordvirae;Varidnaviria	1.2786134952147696	High-confidence
SRR29123703-k141_5437	-;Enterovirus;Picornaviridae;Picornavirales;Pisoniviricetes;Pisuviricota;Orthornavirae;Riboviria	1.102918449470971	High-confidence
SRR29123703-k141_1357	-;-;Astroviridae;Stellavirales;Stelpaviricetes;Pisuviricota;Orthornavirae;Riboviria	0.9993798774634911	High-confidence
SRR29123703-k141_629	-;-;Caliciviridae;Picornavirales;Pisoniviricetes;Pisuviricota;Orthornavirae;Riboviria	1.1610826769614853	High-confidence
SRR29123703-k141_6978	-;Mamastrovirus;Astroviridae;Stellavirales;Stelpaviricetes;Pisuviricota;Orthornavirae;Riboviria	0.9669384158887251	High-confidence
SRR29123703-k141_1406	-;Mastadenovirus;Adenoviridae;Rowavirales;Tectiliviricetes;Preplasmiviricota;Bamfordvirae;Varidnaviria	5.0480959443293925	High-confidence
SRR29123704-k141_2360	-;Mastadenovirus;Adenoviridae;Rowavirales;Tectiliviricetes;Preplasmiviricota;Bamfordvirae;Varidnaviria	3.7391084488811828	High-confidence
SRR29123704-k141_3159	Pigeon aviadenovirus B;Aviadenovirus;Adenoviridae;Rowavirales;Tectiliviricetes;Preplasmiviricota;Bamfordvirae;Varidnaviria	2.027612219448138	High-confidence
SRR29123704-k141_6361	Pigeon aviadenovirus A;Aviadenovirus;Adenoviridae;Rowavirales;Tectiliviricetes;Preplasmiviricota;Bamfordvirae;Varidnaviria	3.9597219184263777	High-confidence
SRR29123704-k141_4994	Pigeon aviadenovirus B;Aviadenovirus;Adenoviridae;Rowavirales;Tectiliviricetes;Preplasmiviricota;Bamfordvirae;Varidnaviria	0.9866619081191867	High-confidence
SRR29123704-k141_1951	Pigeon aviadenovirus A;Aviadenovirus;Adenoviridae;Rowavirales;Tectiliviricetes;Preplasmiviricota;Bamfordvirae;Varidnaviria	4.637809039564118	High-confidence
SRR29123704-k141_6612	-;Mastadenovirus;Adenoviridae;Rowavirales;Tectiliviricetes;Preplasmiviricota;Bamfordvirae;Varidnaviria	3.5509320511367415	High-confidence
SRR29123704-k141_4243	-;-;Adenoviridae;Rowavirales;Tectiliviricetes;Preplasmiviricota;Bamfordvirae;Varidnaviria	1.613225144291181	High-confidence
SRR29123704-k141_6668	-;Mastadenovirus;Adenoviridae;Rowavirales;Tectiliviricetes;Preplasmiviricota;Bamfordvirae;Varidnaviria	6.156563103108884	High-confidence
SRR29123704-k141_504	-;-;Astroviridae;Stellavirales;Stelpaviricetes;Pisuviricota;Orthornavirae;Riboviria	0.9596621182776984	High-confidence
SRR29123704-k141_4411	-;-;Adenoviridae;Rowavirales;Tectiliviricetes;Preplasmiviricota;Bamfordvirae;Varidnaviria	1.9763937708548198	High-confidence
SRR29123704-k141_600	-;-;Adenoviridae;Rowavirales;Tectiliviricetes;Preplasmiviricota;Bamfordvirae;Varidnaviria	2.8492827481873277	High-confidence
SRR29123704-k141_1310	Canary circovirus;Circovirus;Circoviridae;Cirlivirales;Arfiviricetes;Cressdnaviricota;Shotokuvirae;Monodnaviria	4.0356194048347955	High-confidence
SRR29123704-k141_5241	-;Mastadenovirus;Adenoviridae;Rowavirales;Tectiliviricetes;Preplasmiviricota;Bamfordvirae;Varidnaviria	2.7468543125503424	High-confidence
SRR29123704-k141_2806	-;Mastadenovirus;Adenoviridae;Rowavirales;Tectiliviricetes;Preplasmiviricota;Bamfordvirae;Varidnaviria	6.790454996397271	High-confidence
SRR29123704-k141_2808	Pigeon aviadenovirus B;Aviadenovirus;Adenoviridae;Rowavirales;Tectiliviricetes;Preplasmiviricota;Bamfordvirae;Varidnaviria	1.0685631038145653	High-confidence
SRR29123704-k141_2913	-;Circovirus;Circoviridae;Cirlivirales;Arfiviricetes;Cressdnaviricota;Shotokuvirae;Monodnaviria	2.706020130254904	High-confidence
SRR29123704-k141_5390	-;-;Picornaviridae;Picornavirales;Pisoniviricetes;Pisuviricota;Orthornavirae;Riboviria	1.1433942557786683	High-confidence
SRR29123704-k141_7621	-;-;Caliciviridae;Picornavirales;Pisoniviricetes;Pisuviricota;Orthornavirae;Riboviria	1.2470296134215537	High-confidence
SRR29123704-k141_2952	-;-;Adenoviridae;Rowavirales;Tectiliviricetes;Preplasmiviricota;Bamfordvirae;Varidnaviria	4.767446094057288	High-confidence
SRR29123704-k141_6078	Pigeon aviadenovirus A;Aviadenovirus;Adenoviridae;Rowavirales;Tectiliviricetes;Preplasmiviricota;Bamfordvirae;Varidnaviria	2.1286395349655205	High-confidence
SRR29123705-k141_2477	Pigeon aviadenovirus B;Aviadenovirus;Adenoviridae;Rowavirales;Tectiliviricetes;Preplasmiviricota;Bamfordvirae;Varidnaviria	1.0007618854073554	High-confidence
SRR29123705-k141_6579	Pigeon aviadenovirus B;Aviadenovirus;Adenoviridae;Rowavirales;Tectiliviricetes;Preplasmiviricota;Bamfordvirae;Varidnaviria	2.0166997339788115	High-confidence
SRR29123705-k141_3440	-;-;Adenoviridae;Rowavirales;Tectiliviricetes;Preplasmiviricota;Bamfordvirae;Varidnaviria	1.4992750307366647	High-confidence
SRR29123705-k141_5938	Megrivirus B;Megrivirus;Picornaviridae;Picornavirales;Pisoniviricetes;Pisuviricota;Orthornavirae;Riboviria	1.4791440457353964	High-confidence
SRR29123705-k141_6706	Pigeon aviadenovirus B;Aviadenovirus;Adenoviridae;Rowavirales;Tectiliviricetes;Preplasmiviricota;Bamfordvirae;Varidnaviria	2.275806234459344	High-confidence
SRR29123705-k141_7799	Pigeon aviadenovirus B;Aviadenovirus;Adenoviridae;Rowavirales;Tectiliviricetes;Preplasmiviricota;Bamfordvirae;Varidnaviria	1.5245764794263024	High-confidence
SRR29123705-k141_5331	Pigeon aviadenovirus B;Aviadenovirus;Adenoviridae;Rowavirales;Tectiliviricetes;Preplasmiviricota;Bamfordvirae;Varidnaviria	1.3302975630482492	High-confidence
SRR29123705-k141_2919	-;-;Adenoviridae;Rowavirales;Tectiliviricetes;Preplasmiviricota;Bamfordvirae;Varidnaviria	1.1309255964870581	High-confidence
SRR29123705-k141_4626	-;Dependoparvovirus;Parvoviridae;Piccovirales;Quintoviricetes;Cossaviricota;Shotokuvirae;Monodnaviria	3.784887116049592	High-confidence
SRR29123705-k141_6470	-;Enterovirus;Picornaviridae;Picornavirales;Pisoniviricetes;Pisuviricota;Orthornavirae;Riboviria	1.52382504914633	High-confidence
SRR29123705-k141_606	-;Mastadenovirus;Adenoviridae;Rowavirales;Tectiliviricetes;Preplasmiviricota;Bamfordvirae;Varidnaviria	6.140504040316857	High-confidence
SRR29123705-k141_7980	-;Enterovirus;Picornaviridae;Picornavirales;Pisoniviricetes;Pisuviricota;Orthornavirae;Riboviria	1.0633378223012444	High-confidence
SRR29123705-k141_3072	Pigeon aviadenovirus A;Aviadenovirus;Adenoviridae;Rowavirales;Tectiliviricetes;Preplasmiviricota;Bamfordvirae;Varidnaviria	4.161556773722435	High-confidence
SRR29123705-k141_4065	Pigeon aviadenovirus B;Aviadenovirus;Adenoviridae;Rowavirales;Tectiliviricetes;Preplasmiviricota;Bamfordvirae;Varidnaviria	1.16459626325168	High-confidence
SRR29123705-k141_3193	-;Enterovirus;Picornaviridae;Picornavirales;Pisoniviricetes;Pisuviricota;Orthornavirae;Riboviria	1.0107360653305424	High-confidence
SRR29123705-k141_7248	Pigeon aviadenovirus B;Aviadenovirus;Adenoviridae;Rowavirales;Tectiliviricetes;Preplasmiviricota;Bamfordvirae;Varidnaviria	5.503528863751072	High-confidence
SRR29123705-k141_3197	-;Enterovirus;Picornaviridae;Picornavirales;Pisoniviricetes;Pisuviricota;Orthornavirae;Riboviria	2.450494586976536	High-confidence
SRR29123706-k141_974	Pigeon aviadenovirus B;Aviadenovirus;Adenoviridae;Rowavirales;Tectiliviricetes;Preplasmiviricota;Bamfordvirae;Varidnaviria	3.1990461527354794	High-confidence
SRR29123706-k141_7372	-;Mastadenovirus;Adenoviridae;Rowavirales;Tectiliviricetes;Preplasmiviricota;Bamfordvirae;Varidnaviria	7.004209775855883	High-confidence
SRR29123706-k141_1924	Pigeon aviadenovirus A;Aviadenovirus;Adenoviridae;Rowavirales;Tectiliviricetes;Preplasmiviricota;Bamfordvirae;Varidnaviria	4.265051560839873	High-confidence
SRR29123706-k141_7506	Pigeon aviadenovirus B;Aviadenovirus;Adenoviridae;Rowavirales;Tectiliviricetes;Preplasmiviricota;Bamfordvirae;Varidnaviria	1.9227947704865749	High-confidence
SRR29123706-k141_487	-;Enterovirus;Picornaviridae;Picornavirales;Pisoniviricetes;Pisuviricota;Orthornavirae;Riboviria	1.7772821154958796	High-confidence
SRR29123706-k141_5181	Pigeon aviadenovirus B;Aviadenovirus;Adenoviridae;Rowavirales;Tectiliviricetes;Preplasmiviricota;Bamfordvirae;Varidnaviria	2.6124085593317194	High-confidence
SRR29123706-k141_5978	-;-;Parvoviridae;Piccovirales;Quintoviricetes;Cossaviricota;Shotokuvirae;Monodnaviria	2.405737697440246	High-confidence
SRR29123706-k141_1459	Pigeon aviadenovirus A;Aviadenovirus;Adenoviridae;Rowavirales;Tectiliviricetes;Preplasmiviricota;Bamfordvirae;Varidnaviria	2.1286395349655205	High-confidence
SRR29123706-k141_4430	-;Mastadenovirus;Adenoviridae;Rowavirales;Tectiliviricetes;Preplasmiviricota;Bamfordvirae;Varidnaviria	5.269332827892059	High-confidence
SRR29123706-k141_619	-;Mastadenovirus;Adenoviridae;Rowavirales;Tectiliviricetes;Preplasmiviricota;Bamfordvirae;Varidnaviria	6.137515006616352	High-confidence
SRR29123706-k141_5299	Pigeon aviadenovirus B;Aviadenovirus;Adenoviridae;Rowavirales;Tectiliviricetes;Preplasmiviricota;Bamfordvirae;Varidnaviria	1.9828589745267082	High-confidence
SRR29123706-k141_3777	Dependoparvovirus avian1;Dependoparvovirus;Parvoviridae;Piccovirales;Quintoviricetes;Cossaviricota;Shotokuvirae;Monodnaviria	3.7475383275112844	High-confidence
SRR29123707-k141_1592	-;-;Parvoviridae;Piccovirales;Quintoviricetes;Cossaviricota;Shotokuvirae;Monodnaviria	1.1761258587169674	High-confidence
SRR29123707-k141_25	Pigeon aviadenovirus B;Aviadenovirus;Adenoviridae;Rowavirales;Tectiliviricetes;Preplasmiviricota;Bamfordvirae;Varidnaviria	2.3386041305551286	High-confidence
SRR29123707-k141_7184	Pigeon aviadenovirus A;Aviadenovirus;Adenoviridae;Rowavirales;Tectiliviricetes;Preplasmiviricota;Bamfordvirae;Varidnaviria	2.1286395349655205	High-confidence
SRR29123707-k141_2497	-;-;Adenoviridae;Rowavirales;Tectiliviricetes;Preplasmiviricota;Bamfordvirae;Varidnaviria	4.171050231615729	High-confidence
SRR29123707-k141_156	Megrivirus B;Megrivirus;Picornaviridae;Picornavirales;Pisoniviricetes;Pisuviricota;Orthornavirae;Riboviria	1.3353755135964525	High-confidence
SRR29123707-k141_171	-;Enterovirus;Picornaviridae;Picornavirales;Pisoniviricetes;Pisuviricota;Orthornavirae;Riboviria	2.242754649214365	High-confidence
SRR29123707-k141_5754	-;-;Parvoviridae;Piccovirales;Quintoviricetes;Cossaviricota;Shotokuvirae;Monodnaviria	2.456503097870421	High-confidence
SRR29123707-k141_6631	Pigeon aviadenovirus A;Aviadenovirus;Adenoviridae;Rowavirales;Tectiliviricetes;Preplasmiviricota;Bamfordvirae;Varidnaviria	2.8871497037160423	High-confidence
SRR29123707-k141_3636	Pigeon aviadenovirus A;Aviadenovirus;Adenoviridae;Rowavirales;Tectiliviricetes;Preplasmiviricota;Bamfordvirae;Varidnaviria	3.89445069302496	High-confidence
SRR29123707-k141_2103	Pigeon aviadenovirus B;Aviadenovirus;Adenoviridae;Rowavirales;Tectiliviricetes;Preplasmiviricota;Bamfordvirae;Varidnaviria	4.709879612946847	High-confidence
SRR29123707-k141_2109	-;Mastadenovirus;Adenoviridae;Rowavirales;Tectiliviricetes;Preplasmiviricota;Bamfordvirae;Varidnaviria	7.728026975273697	High-confidence
SRR29123707-k141_6099	-;Mastadenovirus;Adenoviridae;Rowavirales;Tectiliviricetes;Preplasmiviricota;Bamfordvirae;Varidnaviria	6.12759119412896	High-confidence
SRR29123707-k141_2978	Megrivirus B;Megrivirus;Picornaviridae;Picornavirales;Pisoniviricetes;Pisuviricota;Orthornavirae;Riboviria	1.3459204478402873	High-confidence
SRR29123707-k141_4599	-;Mastadenovirus;Adenoviridae;Rowavirales;Tectiliviricetes;Preplasmiviricota;Bamfordvirae;Varidnaviria	5.574135347095306	High-confidence
SRR29123707-k141_6251	Pigeon aviadenovirus B;Aviadenovirus;Adenoviridae;Rowavirales;Tectiliviricetes;Preplasmiviricota;Bamfordvirae;Varidnaviria	1.6208697291793641	High-confidence
SRR29123707-k141_6289	-;Enterovirus;Picornaviridae;Picornavirales;Pisoniviricetes;Pisuviricota;Orthornavirae;Riboviria	1.5555003762883826	High-confidence
SRR29123707-k141_3125	-;-;Adenoviridae;Rowavirales;Tectiliviricetes;Preplasmiviricota;Bamfordvirae;Varidnaviria	3.1368496729986073	High-confidence
SRR29123707-k141_3158	Pigeon aviadenovirus B;Aviadenovirus;Adenoviridae;Rowavirales;Tectiliviricetes;Preplasmiviricota;Bamfordvirae;Varidnaviria	3.6890257559191726	High-confidence
SRR22588095-k119_3160	-;-;Flaviviridae;Amarillovirales;Flasuviricetes;Kitrinoviricota;Orthornavirae;Riboviria	1.9400732312131292	High-confidence
SRR22588096-k119_1544	-;-;Flaviviridae;Amarillovirales;Flasuviricetes;Kitrinoviricota;Orthornavirae;Riboviria	1.1748218963286623	High-confidence
SRR22588098-k119_6467	-;-;Flaviviridae;Amarillovirales;Flasuviricetes;Kitrinoviricota;Orthornavirae;Riboviria	1.559310716120332	High-confidence
SRR22588099-k119_1578	-;-;Flaviviridae;Amarillovirales;Flasuviricetes;Kitrinoviricota;Orthornavirae;Riboviria	1.559310716120332	High-confidence
SRR22588100-k119_4531	-;-;Flaviviridae;Amarillovirales;Flasuviricetes;Kitrinoviricota;Orthornavirae;Riboviria	1.7417958020186521	High-confidence
SRR22588100-k119_6201	-;Pestivirus;Flaviviridae;Amarillovirales;Flasuviricetes;Kitrinoviricota;Orthornavirae;Riboviria	3.4698194946113534	High-confidence
SRR29283003-k141_2015	-;Cardiovirus;Picornaviridae;Picornavirales;Pisoniviricetes;Pisuviricota;Orthornavirae;Riboviria	1.3440372939097298	High-confidence
SRR29283054-k141_405	-;Mastadenovirus;Adenoviridae;Rowavirales;Tectiliviricetes;Preplasmiviricota;Bamfordvirae;Varidnaviria	13.259763733899051	High-confidence
SRR29286039-k99_1611	-;Enterovirus;Picornaviridae;Picornavirales;Pisoniviricetes;Pisuviricota;Orthornavirae;Riboviria	1.5499891154417595	High-confidence
SRR29286040-k99_3044	-;Enterovirus;Picornaviridae;Picornavirales;Pisoniviricetes;Pisuviricota;Orthornavirae;Riboviria	1.5499891154417595	High-confidence
SRR29286110-k99_4770	-;Mastadenovirus;Adenoviridae;Rowavirales;Tectiliviricetes;Preplasmiviricota;Bamfordvirae;Varidnaviria	9.256652477767393	High-confidence
SRR26516486-k99_326	-;-;Adenoviridae;Rowavirales;Tectiliviricetes;Preplasmiviricota;Bamfordvirae;Varidnaviria	7.3358637616884	High-confidence
SRR26518242-k99_194	-;Chaphamaparvovirus;Parvoviridae;Piccovirales;Quintoviricetes;Cossaviricota;Shotokuvirae;Monodnaviria	1.3377753039935374	High-confidence
SRR21539913-k141_597	-;Chaphamaparvovirus;Parvoviridae;Piccovirales;Quintoviricetes;Cossaviricota;Shotokuvirae;Monodnaviria	1.48723036058273	High-confidence
SRR27461682-k79_1511	-;-;Flaviviridae;Amarillovirales;Flasuviricetes;Kitrinoviricota;Orthornavirae;Riboviria	1.1611464398323283	High-confidence
SRR27461682-k79_2015	-;Hepacivirus;Flaviviridae;Amarillovirales;Flasuviricetes;Kitrinoviricota;Orthornavirae;Riboviria	1.3200762204341676	High-confidence
k119_1012-SRR8943544	-;-;Flaviviridae;Amarillovirales;Flasuviricetes;Kitrinoviricota;Orthornavirae;Riboviria	1.0402807278066628	High-confidence
k119_1020-SRR2912186	-;Chaphamaparvovirus;Parvoviridae;Piccovirales;Quintoviricetes;Cossaviricota;Shotokuvirae;Monodnaviria	1.7039233884745806	High-confidence
k119_1034-SRR8943552	-;-;Flaviviridae;Amarillovirales;Flasuviricetes;Kitrinoviricota;Orthornavirae;Riboviria	1.1006648157742902	High-confidence
k119_1035-SRR5850728	Betapaprhavirus frugiperda;Betapaprhavirus;Rhabdoviridae;Mononegavirales;Monjiviricetes;Negarnaviricota;Orthornavirae;Riboviria	3.9023819537330677	High-confidence
k119_103736-SRR7662998	-;-;Parvoviridae;Piccovirales;Quintoviricetes;Cossaviricota;Shotokuvirae;Monodnaviria	2.436967837978717	High-confidence
k119_1040-SRR20473964	Alphainfluenzavirus influenzae;Alphainfluenzavirus;Orthomyxoviridae;Articulavirales;Insthoviricetes;Negarnaviricota;Orthornavirae;Riboviria	0.9443552569510305	High-confidence
k119_1050-SRR20473966	Alphainfluenzavirus influenzae;Alphainfluenzavirus;Orthomyxoviridae;Articulavirales;Insthoviricetes;Negarnaviricota;Orthornavirae;Riboviria	2.0836944852350707	High-confidence
k119_10578-SRR12507950	-;Pestivirus;Flaviviridae;Amarillovirales;Flasuviricetes;Kitrinoviricota;Orthornavirae;Riboviria	4.045862352490671	High-confidence
k119_1058-SRR7287110	-;Kobuvirus;Picornaviridae;Picornavirales;Pisoniviricetes;Pisuviricota;Orthornavirae;Riboviria	2.9719001906728857	High-confidence
k119_1061-SRR2912168	-;Chaphamaparvovirus;Parvoviridae;Piccovirales;Quintoviricetes;Cossaviricota;Shotokuvirae;Monodnaviria	1.0644997126638127	High-confidence
k119_1063-SRR7287110	-;Enterovirus;Picornaviridae;Picornavirales;Pisoniviricetes;Pisuviricota;Orthornavirae;Riboviria	2.472243756407746	High-confidence
k119_1064-SRR7287110	-;Enterovirus;Picornaviridae;Picornavirales;Pisoniviricetes;Pisuviricota;Orthornavirae;Riboviria	2.4775320812612174	High-confidence
k119_1066-SRR20473966	Alphainfluenzavirus influenzae;Alphainfluenzavirus;Orthomyxoviridae;Articulavirales;Insthoviricetes;Negarnaviricota;Orthornavirae;Riboviria	1.4665630958301672	High-confidence
k119_1077-SRR20473966	Alphainfluenzavirus influenzae;Alphainfluenzavirus;Orthomyxoviridae;Articulavirales;Insthoviricetes;Negarnaviricota;Orthornavirae;Riboviria	0.939974215774673	High-confidence
k119_107-SRR3109725	-;-;Paramyxoviridae;Mononegavirales;Monjiviricetes;Negarnaviricota;Orthornavirae;Riboviria	1.5235098656327277	High-confidence
k119_1080-SRR8887131	-;-;Flaviviridae;Amarillovirales;Flasuviricetes;Kitrinoviricota;Orthornavirae;Riboviria	1.2994799330563087	High-confidence
k119_1087-SRR23702617	-;-;Parvoviridae;Piccovirales;Quintoviricetes;Cossaviricota;Shotokuvirae;Monodnaviria	1.1039454027831563	High-confidence
k119_1089-SRR20473964	Alphainfluenzavirus influenzae;Alphainfluenzavirus;Orthomyxoviridae;Articulavirales;Insthoviricetes;Negarnaviricota;Orthornavirae;Riboviria	1.9373458732711732	High-confidence
k119_1092-SRR22585883	-;-;Paramyxoviridae;Mononegavirales;Monjiviricetes;Negarnaviricota;Orthornavirae;Riboviria	3.041168256816752	High-confidence
k119_1099-SRR17043658	-;-;Paramyxoviridae;Mononegavirales;Monjiviricetes;Negarnaviricota;Orthornavirae;Riboviria	0.9918844450766482	High-confidence
k119_109-SRR9990590	-;-;Parvoviridae;Piccovirales;Quintoviricetes;Cossaviricota;Shotokuvirae;Monodnaviria	2.2085032249528416	High-confidence
k119_10-SRR7287110	-;Alphacoronavirus;Coronaviridae;Nidovirales;Pisoniviricetes;Pisuviricota;Orthornavirae;Riboviria	5.288989352433566	High-confidence
k119_1102-SRR4434793	Duck hepatitis B virus;Avihepadnavirus;Hepadnaviridae;Blubervirales;Revtraviricetes;Artverviricota;Pararnavirae;Riboviria	2.1332747277402846	High-confidence
k119_11052-SRR12507955	-;Pestivirus;Flaviviridae;Amarillovirales;Flasuviricetes;Kitrinoviricota;Orthornavirae;Riboviria	4.4878972614882455	High-confidence
k119_1109-SRR7287111	Rotavirus I;Rotavirus;Sedoreoviridae;Reovirales;Resentoviricetes;Duplornaviricota;Orthornavirae;Riboviria	3.0769335907807367	High-confidence
k119_1113-SRR2912171	-;Chaphamaparvovirus;Parvoviridae;Piccovirales;Quintoviricetes;Cossaviricota;Shotokuvirae;Monodnaviria	1.9083590626829654	High-confidence
k119_1123-SRR4434789	-;Avihepadnavirus;Hepadnaviridae;Blubervirales;Revtraviricetes;Artverviricota;Pararnavirae;Riboviria	1.075173415136829	High-confidence
k119_112-SRR20473964	Alphainfluenzavirus influenzae;Alphainfluenzavirus;Orthomyxoviridae;Articulavirales;Insthoviricetes;Negarnaviricota;Orthornavirae;Riboviria	1.2913473996441418	High-confidence
k119_1133-SRR17043656	-;Orthorubulavirus;Paramyxoviridae;Mononegavirales;Monjiviricetes;Negarnaviricota;Orthornavirae;Riboviria	2.9850908642712235	High-confidence
k119_1138-SRR4015338	-;-;Flaviviridae;Amarillovirales;Flasuviricetes;Kitrinoviricota;Orthornavirae;Riboviria	1.7146977853151615	High-confidence
k119_1139-SRR8887131	-;-;Flaviviridae;Amarillovirales;Flasuviricetes;Kitrinoviricota;Orthornavirae;Riboviria	0.9964709193093189	High-confidence
k119_1140-SRR8887131	-;-;Flaviviridae;Amarillovirales;Flasuviricetes;Kitrinoviricota;Orthornavirae;Riboviria	1.7291713809246592	High-confidence
k119_11423-SRR12507949	-;-;Flaviviridae;Amarillovirales;Flasuviricetes;Kitrinoviricota;Orthornavirae;Riboviria	1.5522201343763167	High-confidence
k119_1146-SRR9990593	-;Rhadinovirus;Herpesviridae;Herpesvirales;Herviviricetes;Peploviricota;Heunggongvirae;Duplodnaviria	1.4717760251396794	High-confidence
k119_114-SRR7287116	Rotavirus I;Rotavirus;Sedoreoviridae;Reovirales;Resentoviricetes;Duplornaviricota;Orthornavirae;Riboviria	0.9980734407371206	High-confidence
k119_1165-SRR7504989	Gammapolyomavirus egouldiae;Gammapolyomavirus;Polyomaviridae;Sepolyvirales;Papovaviricetes;Cossaviricota;Shotokuvirae;Monodnaviria	3.3052514491369798	High-confidence
k119_1180-SRR4015328	-;Pestivirus;Flaviviridae;Amarillovirales;Flasuviricetes;Kitrinoviricota;Orthornavirae;Riboviria	4.3556549179424975	High-confidence
k119_1183-SRR12066817	Duck hepatitis B virus;Avihepadnavirus;Hepadnaviridae;Blubervirales;Revtraviricetes;Artverviricota;Pararnavirae;Riboviria	1.27379521836864	High-confidence
k119_1185-SRR4015326	-;-;Anelloviridae;[Order]_Anelloviridae;[Class]_Anelloviridae;[Phylum]_Anelloviridae;[Kingdom]_Anelloviridae;[Realm]_Anelloviridae	1.1750192677933111	High-confidence
k119_119-SRR17216136	-;-;Flaviviridae;Amarillovirales;Flasuviricetes;Kitrinoviricota;Orthornavirae;Riboviria	1.3200152551345867	High-confidence
k119_119-SRR7287115	Rotavirus A;Rotavirus;Sedoreoviridae;Reovirales;Resentoviricetes;Duplornaviricota;Orthornavirae;Riboviria	3.5042319306966365	High-confidence
k119_12125-SRR5850728	Betapaprhavirus frugiperda;Betapaprhavirus;Rhabdoviridae;Mononegavirales;Monjiviricetes;Negarnaviricota;Orthornavirae;Riboviria	4.623794312807972	High-confidence
k119_1213-SRR8943543	-;Pestivirus;Flaviviridae;Amarillovirales;Flasuviricetes;Kitrinoviricota;Orthornavirae;Riboviria	3.2463976674537	High-confidence
k119_1214-SRR22585884	-;-;Paramyxoviridae;Mononegavirales;Monjiviricetes;Negarnaviricota;Orthornavirae;Riboviria	1.5321208102103885	High-confidence
k119_1219-SRR2912187	-;Chaphamaparvovirus;Parvoviridae;Piccovirales;Quintoviricetes;Cossaviricota;Shotokuvirae;Monodnaviria	3.2723626792334977	High-confidence
k119_121-SRR7287112	-;Kobuvirus;Picornaviridae;Picornavirales;Pisoniviricetes;Pisuviricota;Orthornavirae;Riboviria	1.592079450693993	High-confidence
k119_1220-SRR8943544	-;Pestivirus;Flaviviridae;Amarillovirales;Flasuviricetes;Kitrinoviricota;Orthornavirae;Riboviria	3.34954288797856	High-confidence
k119_122-SRR3109725	-;Morbillivirus;Paramyxoviridae;Mononegavirales;Monjiviricetes;Negarnaviricota;Orthornavirae;Riboviria	2.7057758773482457	High-confidence
k119_1233-SRR20473964	Alphainfluenzavirus influenzae;Alphainfluenzavirus;Orthomyxoviridae;Articulavirales;Insthoviricetes;Negarnaviricota;Orthornavirae;Riboviria	2.0890976124302343	High-confidence
k119_1235-SRR4434794	Duck hepatitis B virus;Avihepadnavirus;Hepadnaviridae;Blubervirales;Revtraviricetes;Artverviricota;Pararnavirae;Riboviria	2.2093738322136334	High-confidence
k119_1236-SRR20473964	Alphainfluenzavirus influenzae;Alphainfluenzavirus;Orthomyxoviridae;Articulavirales;Insthoviricetes;Negarnaviricota;Orthornavirae;Riboviria	0.939974215774673	High-confidence
k119_123-SRR3109725	Canine morbillivirus;Morbillivirus;Paramyxoviridae;Mononegavirales;Monjiviricetes;Negarnaviricota;Orthornavirae;Riboviria	2.957653691360072	High-confidence
k119_123-SRR5190485	-;-;Paramyxoviridae;Mononegavirales;Monjiviricetes;Negarnaviricota;Orthornavirae;Riboviria	2.987036277049984	High-confidence
k119_1246-SRR23702618	-;-;Rhabdoviridae;Mononegavirales;Monjiviricetes;Negarnaviricota;Orthornavirae;Riboviria	1.4171565275969569	High-confidence
k119_1246-SRR4015328	-;-;Anelloviridae;[Order]_Anelloviridae;[Class]_Anelloviridae;[Phylum]_Anelloviridae;[Kingdom]_Anelloviridae;[Realm]_Anelloviridae	1.362630227853123	High-confidence
k119_124-SRR7287110	-;Bocaparvovirus;Parvoviridae;Piccovirales;Quintoviricetes;Cossaviricota;Shotokuvirae;Monodnaviria	2.3365723319790566	High-confidence
k119_12617-SRR5850739	Betapaprhavirus frugiperda;Betapaprhavirus;Rhabdoviridae;Mononegavirales;Monjiviricetes;Negarnaviricota;Orthornavirae;Riboviria	3.553796976232696	High-confidence
k119_1262-SRR2912167	-;Chaphamaparvovirus;Parvoviridae;Piccovirales;Quintoviricetes;Cossaviricota;Shotokuvirae;Monodnaviria	1.2022640472656883	High-confidence
k119_127-SRR9990605	-;-;Parvoviridae;Piccovirales;Quintoviricetes;Cossaviricota;Shotokuvirae;Monodnaviria	2.898757912807475	High-confidence
k119_1283-SRR2912186	-;Chaphamaparvovirus;Parvoviridae;Piccovirales;Quintoviricetes;Cossaviricota;Shotokuvirae;Monodnaviria	1.669996072439714	High-confidence
k119_1287-SRR5850733	-;Betapaprhavirus;Rhabdoviridae;Mononegavirales;Monjiviricetes;Negarnaviricota;Orthornavirae;Riboviria	1.302038911048448	High-confidence
k119_1300-SRR2912184	-;Chaphamaparvovirus;Parvoviridae;Piccovirales;Quintoviricetes;Cossaviricota;Shotokuvirae;Monodnaviria	1.7467563575394596	High-confidence
k119_1300-SRR2912227	-;Chaphamaparvovirus;Parvoviridae;Piccovirales;Quintoviricetes;Cossaviricota;Shotokuvirae;Monodnaviria	1.278447452160383	High-confidence
k119_130-SRR4015328	-;Alphatorquevirus;Anelloviridae;[Order]_Anelloviridae;[Class]_Anelloviridae;[Phylum]_Anelloviridae;[Kingdom]_Anelloviridae;[Realm]_Anelloviridae	1.5143275925101076	High-confidence
k119_1310-SRR9617535	-;-;Adenoviridae;Rowavirales;Tectiliviricetes;Preplasmiviricota;Bamfordvirae;Varidnaviria	2.249606309553393	High-confidence
k119_132-SRR2912187	-;Chaphamaparvovirus;Parvoviridae;Piccovirales;Quintoviricetes;Cossaviricota;Shotokuvirae;Monodnaviria	2.5603327728855207	High-confidence
k119_133-SRR2912168	-;Chaphamaparvovirus;Parvoviridae;Piccovirales;Quintoviricetes;Cossaviricota;Shotokuvirae;Monodnaviria	1.5199525750926866	High-confidence
k119_1347-SRR23702618	-;-;Rhabdoviridae;Mononegavirales;Monjiviricetes;Negarnaviricota;Orthornavirae;Riboviria	2.354299536223061	High-confidence
k119_1356-SRR17043657	-;Orthorubulavirus;Paramyxoviridae;Mononegavirales;Monjiviricetes;Negarnaviricota;Orthornavirae;Riboviria	2.9850908642712235	High-confidence
k119_1358-SRR8943550	-;-;Flaviviridae;Amarillovirales;Flasuviricetes;Kitrinoviricota;Orthornavirae;Riboviria	2.0773663163303766	High-confidence
k119_13602-SRR5850725	-;-;Rhabdoviridae;Mononegavirales;Monjiviricetes;Negarnaviricota;Orthornavirae;Riboviria	1.164200500922413	High-confidence
k119_13634-SRR5850728	Betapaprhavirus frugiperda;Betapaprhavirus;Rhabdoviridae;Mononegavirales;Monjiviricetes;Negarnaviricota;Orthornavirae;Riboviria	2.5725331620425482	High-confidence
k119_1365-SRR7287111	-;Rotavirus;Sedoreoviridae;Reovirales;Resentoviricetes;Duplornaviricota;Orthornavirae;Riboviria	1.0600578707819124	High-confidence
k119_1366-SRR2912236	-;Chaphamaparvovirus;Parvoviridae;Piccovirales;Quintoviricetes;Cossaviricota;Shotokuvirae;Monodnaviria	1.9751641253006085	High-confidence
k119_137-SRR7287115	Rotavirus A;Rotavirus;Sedoreoviridae;Reovirales;Resentoviricetes;Duplornaviricota;Orthornavirae;Riboviria	3.575845859821594	High-confidence
k119_1383-SRR23702644	-;Chaphamaparvovirus;Parvoviridae;Piccovirales;Quintoviricetes;Cossaviricota;Shotokuvirae;Monodnaviria	1.0255103047082261	High-confidence
k119_138-SRR5190484	-;-;Paramyxoviridae;Mononegavirales;Monjiviricetes;Negarnaviricota;Orthornavirae;Riboviria	2.988094483648814	High-confidence
k119_139-SRR7287115	-;Rotavirus;Sedoreoviridae;Reovirales;Resentoviricetes;Duplornaviricota;Orthornavirae;Riboviria	1.0529574932543946	High-confidence
k119_14015-SRR5850731	Betapaprhavirus frugiperda;Betapaprhavirus;Rhabdoviridae;Mononegavirales;Monjiviricetes;Negarnaviricota;Orthornavirae;Riboviria	3.8723562807265197	High-confidence
k119_14070-SRR5850733	Betapaprhavirus frugiperda;Betapaprhavirus;Rhabdoviridae;Mononegavirales;Monjiviricetes;Negarnaviricota;Orthornavirae;Riboviria	5.602470085255076	High-confidence
k119_1414-SRR4015326	-;Alphatorquevirus;Anelloviridae;[Order]_Anelloviridae;[Class]_Anelloviridae;[Phylum]_Anelloviridae;[Kingdom]_Anelloviridae;[Realm]_Anelloviridae	0.9393800391076382	High-confidence
k119_14316-SRR5850737	Betapaprhavirus frugiperda;Betapaprhavirus;Rhabdoviridae;Mononegavirales;Monjiviricetes;Negarnaviricota;Orthornavirae;Riboviria	3.755334424458872	High-confidence
k119_143-DRR220059	-;-;Flaviviridae;Amarillovirales;Flasuviricetes;Kitrinoviricota;Orthornavirae;Riboviria	1.0384202669583633	High-confidence
k119_144-SRR7287110	-;-;-;Nidovirales;Pisoniviricetes;Pisuviricota;Orthornavirae;Riboviria	0.9715420506947339	High-confidence
k119_144-SRR7287115	Rotavirus A;Rotavirus;Sedoreoviridae;Reovirales;Resentoviricetes;Duplornaviricota;Orthornavirae;Riboviria	5.581564142809479	High-confidence
k119_144-SRR8988783	-;Rotavirus;Sedoreoviridae;Reovirales;Resentoviricetes;Duplornaviricota;Orthornavirae;Riboviria	2.339560319919029	High-confidence
k119_14525-SRR5850733	-;-;Rhabdoviridae;Mononegavirales;Monjiviricetes;Negarnaviricota;Orthornavirae;Riboviria	1.0950095656530392	High-confidence
k119_1453-SRR4434787	-;-;Hepadnaviridae;Blubervirales;Revtraviricetes;Artverviricota;Pararnavirae;Riboviria	1.5327230950174446	High-confidence
k119_145-SRR8185523	-;Lagovirus;Caliciviridae;Picornavirales;Pisoniviricetes;Pisuviricota;Orthornavirae;Riboviria	1.373078160931227	High-confidence
k119_1476-SRR4434780	Duck hepatitis B virus;Avihepadnavirus;Hepadnaviridae;Blubervirales;Revtraviricetes;Artverviricota;Pararnavirae;Riboviria	2.254737984025812	High-confidence
k119_149-SRR11526513	-;Morbillivirus;Paramyxoviridae;Mononegavirales;Monjiviricetes;Negarnaviricota;Orthornavirae;Riboviria	2.1181708740208043	High-confidence
k119_1506-SRR25112325	Rotavirus A;Rotavirus;Sedoreoviridae;Reovirales;Resentoviricetes;Duplornaviricota;Orthornavirae;Riboviria	5.022937157348748	High-confidence
k119_1526-SRR4015328	-;Alphatorquevirus;Anelloviridae;[Order]_Anelloviridae;[Class]_Anelloviridae;[Phylum]_Anelloviridae;[Kingdom]_Anelloviridae;[Realm]_Anelloviridae	1.5135666842006301	High-confidence
k119_152-SRR8988783	-;Rotavirus;Sedoreoviridae;Reovirales;Resentoviricetes;Duplornaviricota;Orthornavirae;Riboviria	3.0719416057688487	High-confidence
k119_152-SRR9990610	-;-;Parvoviridae;Piccovirales;Quintoviricetes;Cossaviricota;Shotokuvirae;Monodnaviria	2.509073642042686	High-confidence
k119_1535-SRR8943546	-;-;Flaviviridae;Amarillovirales;Flasuviricetes;Kitrinoviricota;Orthornavirae;Riboviria	1.6714560408224208	High-confidence
k119_154-SRR7287115	Rotavirus A;Rotavirus;Sedoreoviridae;Reovirales;Resentoviricetes;Duplornaviricota;Orthornavirae;Riboviria	4.5480379205367365	High-confidence
k119_154-SRR9990590	-;-;Parvoviridae;Piccovirales;Quintoviricetes;Cossaviricota;Shotokuvirae;Monodnaviria	2.921015115750628	High-confidence
k119_1564-SRR22585884	-;Orthorubulavirus;Paramyxoviridae;Mononegavirales;Monjiviricetes;Negarnaviricota;Orthornavirae;Riboviria	2.4387243968079795	High-confidence
k119_158-DRR220059	-;-;Flaviviridae;Amarillovirales;Flasuviricetes;Kitrinoviricota;Orthornavirae;Riboviria	0.9663266001907442	High-confidence
k119_1591-SRR9617535	-;-;Adenoviridae;Rowavirales;Tectiliviricetes;Preplasmiviricota;Bamfordvirae;Varidnaviria	0.9239522423330598	High-confidence
k119_16042-SRR5850731	-;-;Rhabdoviridae;Mononegavirales;Monjiviricetes;Negarnaviricota;Orthornavirae;Riboviria	1.0174033254268264	High-confidence
k119_1610-SRR17043665	-;Orthorubulavirus;Paramyxoviridae;Mononegavirales;Monjiviricetes;Negarnaviricota;Orthornavirae;Riboviria	2.9850908642712235	High-confidence
k119_1621-SRR4015328	-;Alphatorquevirus;Anelloviridae;[Order]_Anelloviridae;[Class]_Anelloviridae;[Phylum]_Anelloviridae;[Kingdom]_Anelloviridae;[Realm]_Anelloviridae	1.2500608423005004	High-confidence
k119_1623-SRR4015341	-;Enterovirus;Picornaviridae;Picornavirales;Pisoniviricetes;Pisuviricota;Orthornavirae;Riboviria	1.3442658806435877	High-confidence
k119_162-SRR7287113	Bocaparvovirus carnivoran5;Bocaparvovirus;Parvoviridae;Piccovirales;Quintoviricetes;Cossaviricota;Shotokuvirae;Monodnaviria	4.07918276394611	High-confidence
k119_1649-SRR9617535	-;Mastadenovirus;Adenoviridae;Rowavirales;Tectiliviricetes;Preplasmiviricota;Bamfordvirae;Varidnaviria	9.397939580679049	High-confidence
k119_1650-SRR4015314	-;Alphatorquevirus;Anelloviridae;[Order]_Anelloviridae;[Class]_Anelloviridae;[Phylum]_Anelloviridae;[Kingdom]_Anelloviridae;[Realm]_Anelloviridae	1.833987846273558	High-confidence
k119_165-SRR9990622	-;-;Parvoviridae;Piccovirales;Quintoviricetes;Cossaviricota;Shotokuvirae;Monodnaviria	1.0350985118185687	High-confidence
k119_170-SRR7287115	Rotavirus A;Rotavirus;Sedoreoviridae;Reovirales;Resentoviricetes;Duplornaviricota;Orthornavirae;Riboviria	2.9785464344581607	High-confidence
k119_1716-SRR9617535	-;Mastadenovirus;Adenoviridae;Rowavirales;Tectiliviricetes;Preplasmiviricota;Bamfordvirae;Varidnaviria	6.287042165263935	High-confidence
k119_1719-SRR2912184	-;Chaphamaparvovirus;Parvoviridae;Piccovirales;Quintoviricetes;Cossaviricota;Shotokuvirae;Monodnaviria	2.644474651234358	High-confidence
k119_1727-SRR17043664	-;-;Paramyxoviridae;Mononegavirales;Monjiviricetes;Negarnaviricota;Orthornavirae;Riboviria	1.1476775261027912	High-confidence
k119_172-SRR4015328	-;Alphatorquevirus;Anelloviridae;[Order]_Anelloviridae;[Class]_Anelloviridae;[Phylum]_Anelloviridae;[Kingdom]_Anelloviridae;[Realm]_Anelloviridae	1.5003869100050637	High-confidence
k119_1741-SRR7287111	Feline astrovirus 2;Mamastrovirus;Astroviridae;Stellavirales;Stelpaviricetes;Pisuviricota;Orthornavirae;Riboviria	1.7497738314640767	High-confidence
k119_174-SRR20473964	Alphainfluenzavirus influenzae;Alphainfluenzavirus;Orthomyxoviridae;Articulavirales;Insthoviricetes;Negarnaviricota;Orthornavirae;Riboviria	1.358063234453485	High-confidence
k119_17533-SRR5850737	Betapaprhavirus frugiperda;Betapaprhavirus;Rhabdoviridae;Mononegavirales;Monjiviricetes;Negarnaviricota;Orthornavirae;Riboviria	3.1041248122295	High-confidence
k119_1753-SRR4015328	-;Alphatorquevirus;Anelloviridae;[Order]_Anelloviridae;[Class]_Anelloviridae;[Phylum]_Anelloviridae;[Kingdom]_Anelloviridae;[Realm]_Anelloviridae	1.9576309418147362	High-confidence
k119_1757-SRR8943545	-;-;Flaviviridae;Amarillovirales;Flasuviricetes;Kitrinoviricota;Orthornavirae;Riboviria	1.6719818020832646	High-confidence
k119_1758-SRR17043663	-;Orthorubulavirus;Paramyxoviridae;Mononegavirales;Monjiviricetes;Negarnaviricota;Orthornavirae;Riboviria	2.6489558279594183	High-confidence
k119_179-SRR7287115	-;Rotavirus;Sedoreoviridae;Reovirales;Resentoviricetes;Duplornaviricota;Orthornavirae;Riboviria	1.0600578707819124	High-confidence
k119_1808-SRR4015345	-;-;Parvoviridae;Piccovirales;Quintoviricetes;Cossaviricota;Shotokuvirae;Monodnaviria	1.4555936374647782	High-confidence
k119_180-SRR7287115	Rotavirus A;Rotavirus;Sedoreoviridae;Reovirales;Resentoviricetes;Duplornaviricota;Orthornavirae;Riboviria	2.755502699404387	High-confidence
k119_1815-SRR11576504	-;-;Flaviviridae;Amarillovirales;Flasuviricetes;Kitrinoviricota;Orthornavirae;Riboviria	1.1083359255708727	High-confidence
k119_1821-SRR20473958	Alphainfluenzavirus influenzae;Alphainfluenzavirus;Orthomyxoviridae;Articulavirales;Insthoviricetes;Negarnaviricota;Orthornavirae;Riboviria	2.0890976124302343	High-confidence
k119_1825-SRR4015339	-;Alphatorquevirus;Anelloviridae;[Order]_Anelloviridae;[Class]_Anelloviridae;[Phylum]_Anelloviridae;[Kingdom]_Anelloviridae;[Realm]_Anelloviridae	0.913826298725218	High-confidence
k119_1836-SRR20473958	Alphainfluenzavirus influenzae;Alphainfluenzavirus;Orthomyxoviridae;Articulavirales;Insthoviricetes;Negarnaviricota;Orthornavirae;Riboviria	1.4890353141882873	High-confidence
k119_183-SRR5714865	-;-;Flaviviridae;Amarillovirales;Flasuviricetes;Kitrinoviricota;Orthornavirae;Riboviria	2.200197177119181	High-confidence
k119_1840-SRR20473958	Alphainfluenzavirus influenzae;Alphainfluenzavirus;Orthomyxoviridae;Articulavirales;Insthoviricetes;Negarnaviricota;Orthornavirae;Riboviria	1.4922096005790109	High-confidence
k119_1842-SRR20473958	Alphainfluenzavirus influenzae;Alphainfluenzavirus;Orthomyxoviridae;Articulavirales;Insthoviricetes;Negarnaviricota;Orthornavirae;Riboviria	2.0485570822806647	High-confidence
k119_1843-SRR20473958	Alphainfluenzavirus influenzae;Alphainfluenzavirus;Orthomyxoviridae;Articulavirales;Insthoviricetes;Negarnaviricota;Orthornavirae;Riboviria	0.939974215774673	High-confidence
k119_1846-SRR20473958	Alphainfluenzavirus influenzae;Alphainfluenzavirus;Orthomyxoviridae;Articulavirales;Insthoviricetes;Negarnaviricota;Orthornavirae;Riboviria	1.218058434781867	High-confidence
k119_1847-SRR17043666	-;-;Paramyxoviridae;Mononegavirales;Monjiviricetes;Negarnaviricota;Orthornavirae;Riboviria	1.096446994910112	High-confidence
k119_1848-SRR20473958	Alphainfluenzavirus influenzae;Alphainfluenzavirus;Orthomyxoviridae;Articulavirales;Insthoviricetes;Negarnaviricota;Orthornavirae;Riboviria	1.0767660624647806	High-confidence
k119_1849-SRR4015338	-;-;Flaviviridae;Amarillovirales;Flasuviricetes;Kitrinoviricota;Orthornavirae;Riboviria	2.1084521904173954	High-confidence
k119_1855-SRR2912168	-;Chaphamaparvovirus;Parvoviridae;Piccovirales;Quintoviricetes;Cossaviricota;Shotokuvirae;Monodnaviria	1.9548610404785098	High-confidence
k119_187-SRR7287110	-;Kobuvirus;Picornaviridae;Picornavirales;Pisoniviricetes;Pisuviricota;Orthornavirae;Riboviria	1.47315120896893	High-confidence
k119_1885-SRR17043656	-;Orthorubulavirus;Paramyxoviridae;Mononegavirales;Monjiviricetes;Negarnaviricota;Orthornavirae;Riboviria	2.6489558279594183	High-confidence
k119_1905-SRR4015317	-;Alphatorquevirus;Anelloviridae;[Order]_Anelloviridae;[Class]_Anelloviridae;[Phylum]_Anelloviridae;[Kingdom]_Anelloviridae;[Realm]_Anelloviridae	1.2225206344210602	High-confidence
k119_190-SRR8185523	European brown hare syndrome virus;Lagovirus;Caliciviridae;Picornavirales;Pisoniviricetes;Pisuviricota;Orthornavirae;Riboviria	2.3629421651367446	High-confidence
k119_1910-SRR23702646	-;Chaphamaparvovirus;Parvoviridae;Piccovirales;Quintoviricetes;Cossaviricota;Shotokuvirae;Monodnaviria	0.9255893855483041	High-confidence
k119_191-SRR11775227	-;-;Paramyxoviridae;Mononegavirales;Monjiviricetes;Negarnaviricota;Orthornavirae;Riboviria	2.026266189619326	High-confidence
k119_19208-SRR7662999	-;-;Parvoviridae;Piccovirales;Quintoviricetes;Cossaviricota;Shotokuvirae;Monodnaviria	2.8520401523542884	High-confidence
k119_1920-SRR17043664	Orthorubulavirus mammalis;Orthorubulavirus;Paramyxoviridae;Mononegavirales;Monjiviricetes;Negarnaviricota;Orthornavirae;Riboviria	1.2962667626376982	High-confidence
k119_1928-SRR17043667	-;Orthorubulavirus;Paramyxoviridae;Mononegavirales;Monjiviricetes;Negarnaviricota;Orthornavirae;Riboviria	2.984137273894926	High-confidence
k119_193-SRR5714864	-;-;Flaviviridae;Amarillovirales;Flasuviricetes;Kitrinoviricota;Orthornavirae;Riboviria	1.418933044196832	High-confidence
k119_19479-SRR12507949	-;-;Flaviviridae;Amarillovirales;Flasuviricetes;Kitrinoviricota;Orthornavirae;Riboviria	3.3597496232222497	High-confidence
k119_1955-SRR2912187	-;-;Parvoviridae;Piccovirales;Quintoviricetes;Cossaviricota;Shotokuvirae;Monodnaviria	1.2934867982499798	High-confidence
k119_1965-SRR4015328	-;-;Flaviviridae;Amarillovirales;Flasuviricetes;Kitrinoviricota;Orthornavirae;Riboviria	2.127396535229208	High-confidence
k119_196-SRR11775227	-;-;Paramyxoviridae;Mononegavirales;Monjiviricetes;Negarnaviricota;Orthornavirae;Riboviria	1.0890410647219693	High-confidence
k119_1974-SRR4015320	-;-;Flaviviridae;Amarillovirales;Flasuviricetes;Kitrinoviricota;Orthornavirae;Riboviria	2.379367645770614	High-confidence
k119_1978-SRR7540238	-;Chaphamaparvovirus;Parvoviridae;Piccovirales;Quintoviricetes;Cossaviricota;Shotokuvirae;Monodnaviria	1.7694564572231646	High-confidence
k119_19800-SRR12507954	-;Pestivirus;Flaviviridae;Amarillovirales;Flasuviricetes;Kitrinoviricota;Orthornavirae;Riboviria	5.9178231886598285	High-confidence
k119_198-SRR7287115	-;Rotavirus;Sedoreoviridae;Reovirales;Resentoviricetes;Duplornaviricota;Orthornavirae;Riboviria	1.310507198791298	High-confidence
k119_198-SRR8988783	-;Rotavirus;Sedoreoviridae;Reovirales;Resentoviricetes;Duplornaviricota;Orthornavirae;Riboviria	3.2312652492905585	High-confidence
k119_1993-SRR7504988	-;-;Polyomaviridae;Sepolyvirales;Papovaviricetes;Cossaviricota;Shotokuvirae;Monodnaviria	2.4953455818402595	High-confidence
k119_1997-SRR5850725	Betapaprhavirus frugiperda;Betapaprhavirus;Rhabdoviridae;Mononegavirales;Monjiviricetes;Negarnaviricota;Orthornavirae;Riboviria	4.632405013253242	High-confidence
k119_199-SRR8988783	-;Rotavirus;Sedoreoviridae;Reovirales;Resentoviricetes;Duplornaviricota;Orthornavirae;Riboviria	1.9900244155486564	High-confidence
k119_200-SRR20473959	Alphainfluenzavirus influenzae;Alphainfluenzavirus;Orthomyxoviridae;Articulavirales;Insthoviricetes;Negarnaviricota;Orthornavirae;Riboviria	1.663391300796847	High-confidence
k119_200-SRR20473965	Alphainfluenzavirus influenzae;Alphainfluenzavirus;Orthomyxoviridae;Articulavirales;Insthoviricetes;Negarnaviricota;Orthornavirae;Riboviria	2.0485570822806647	High-confidence
k119_2012-SRR2912167	-;Chaphamaparvovirus;Parvoviridae;Piccovirales;Quintoviricetes;Cossaviricota;Shotokuvirae;Monodnaviria	2.517731404396617	High-confidence
k119_2014-SRR2912169	-;Chaphamaparvovirus;Parvoviridae;Piccovirales;Quintoviricetes;Cossaviricota;Shotokuvirae;Monodnaviria	1.0020596267358093	High-confidence
k119_201-SRR11576505	-;-;Flaviviridae;Amarillovirales;Flasuviricetes;Kitrinoviricota;Orthornavirae;Riboviria	1.0575675618472682	High-confidence
k119_202-SRR7287115	-;Rotavirus;Sedoreoviridae;Reovirales;Resentoviricetes;Duplornaviricota;Orthornavirae;Riboviria	3.3946409201481176	High-confidence
k119_203-SRR7287114	-;Protoparvovirus;Parvoviridae;Piccovirales;Quintoviricetes;Cossaviricota;Shotokuvirae;Monodnaviria	1.4100854942802097	High-confidence
k119_2045-SRR4015339	-;-;Anelloviridae;[Order]_Anelloviridae;[Class]_Anelloviridae;[Phylum]_Anelloviridae;[Kingdom]_Anelloviridae;[Realm]_Anelloviridae	0.9054817108316925	High-confidence
k119_204-SRR8988783	-;Rotavirus;Sedoreoviridae;Reovirales;Resentoviricetes;Duplornaviricota;Orthornavirae;Riboviria	1.6028939827971145	High-confidence
k119_2056-SRR12066816	Duck hepatitis B virus;Avihepadnavirus;Hepadnaviridae;Blubervirales;Revtraviricetes;Artverviricota;Pararnavirae;Riboviria	1.3437466481716425	High-confidence
k119_206-SRR20473964	Alphainfluenzavirus influenzae;Alphainfluenzavirus;Orthomyxoviridae;Articulavirales;Insthoviricetes;Negarnaviricota;Orthornavirae;Riboviria	2.0485570822806647	High-confidence
k119_209-DRR220059	-;-;Flaviviridae;Amarillovirales;Flasuviricetes;Kitrinoviricota;Orthornavirae;Riboviria	1.2488800525864805	High-confidence
k119_2130-SRR4015328	-;-;Anelloviridae;[Order]_Anelloviridae;[Class]_Anelloviridae;[Phylum]_Anelloviridae;[Kingdom]_Anelloviridae;[Realm]_Anelloviridae	1.241448658891872	High-confidence
k119_215-SRR7287112	-;Kobuvirus;Picornaviridae;Picornavirales;Pisoniviricetes;Pisuviricota;Orthornavirae;Riboviria	2.9728827636543955	High-confidence
k119_2186-SRR17043664	-;Orthorubulavirus;Paramyxoviridae;Mononegavirales;Monjiviricetes;Negarnaviricota;Orthornavirae;Riboviria	2.9850908642712235	High-confidence
k119_2191-SRR4015328	-;-;Anelloviridae;[Order]_Anelloviridae;[Class]_Anelloviridae;[Phylum]_Anelloviridae;[Kingdom]_Anelloviridae;[Realm]_Anelloviridae	1.2780550026017077	High-confidence
k119_2196-SRR7662995	-;-;Parvoviridae;Piccovirales;Quintoviricetes;Cossaviricota;Shotokuvirae;Monodnaviria	2.8514453645356728	High-confidence
k119_219-SRR8943552	-;Pestivirus;Flaviviridae;Amarillovirales;Flasuviricetes;Kitrinoviricota;Orthornavirae;Riboviria	3.7535580770240284	High-confidence
k119_2219-SRR2912184	-;Chaphamaparvovirus;Parvoviridae;Piccovirales;Quintoviricetes;Cossaviricota;Shotokuvirae;Monodnaviria	2.231195547839697	High-confidence
k119_2227-SRR17043666	-;Orthorubulavirus;Paramyxoviridae;Mononegavirales;Monjiviricetes;Negarnaviricota;Orthornavirae;Riboviria	2.5565300817575616	High-confidence
k119_222-SRR5714865	-;-;Flaviviridae;Amarillovirales;Flasuviricetes;Kitrinoviricota;Orthornavirae;Riboviria	1.4785243399132824	High-confidence
k119_2251-SRR2912186	-;Chaphamaparvovirus;Parvoviridae;Piccovirales;Quintoviricetes;Cossaviricota;Shotokuvirae;Monodnaviria	1.0315504628891163	High-confidence
k119_2261-SRR4015326	-;Alphatorquevirus;Anelloviridae;[Order]_Anelloviridae;[Class]_Anelloviridae;[Phylum]_Anelloviridae;[Kingdom]_Anelloviridae;[Realm]_Anelloviridae	1.341763746661422	High-confidence
k119_2272-SRR4015328	-;-;Flaviviridae;Amarillovirales;Flasuviricetes;Kitrinoviricota;Orthornavirae;Riboviria	1.6127768866691998	High-confidence
k119_2275-SRR4015332	-;Enterovirus;Picornaviridae;Picornavirales;Pisoniviricetes;Pisuviricota;Orthornavirae;Riboviria	1.3450913444702093	High-confidence
k119_227-SRR7287116	Feline astrovirus 2;Mamastrovirus;Astroviridae;Stellavirales;Stelpaviricetes;Pisuviricota;Orthornavirae;Riboviria	1.775867502349495	High-confidence
k119_2280-SRR17043672	-;Orthorubulavirus;Paramyxoviridae;Mononegavirales;Monjiviricetes;Negarnaviricota;Orthornavirae;Riboviria	2.6114547646917203	High-confidence
k119_2286-SRR7287113	Norwalk virus;Norovirus;Caliciviridae;Picornavirales;Pisoniviricetes;Pisuviricota;Orthornavirae;Riboviria	2.05828708283642	High-confidence
k119_231-SRR20473965	Alphainfluenzavirus influenzae;Alphainfluenzavirus;Orthomyxoviridae;Articulavirales;Insthoviricetes;Negarnaviricota;Orthornavirae;Riboviria	1.0630652756484724	High-confidence
k119_232-SRR20473964	Alphainfluenzavirus influenzae;Alphainfluenzavirus;Orthomyxoviridae;Articulavirales;Insthoviricetes;Negarnaviricota;Orthornavirae;Riboviria	1.256977591176617	High-confidence
k119_233-SRR17043657	-;Orthorubulavirus;Paramyxoviridae;Mononegavirales;Monjiviricetes;Negarnaviricota;Orthornavirae;Riboviria	2.752845976300048	High-confidence
k119_234-SRR20473961	Alphainfluenzavirus influenzae;Alphainfluenzavirus;Orthomyxoviridae;Articulavirales;Insthoviricetes;Negarnaviricota;Orthornavirae;Riboviria	1.4789926841499113	High-confidence
k119_234-SRR7287110	-;-;Picornaviridae;Picornavirales;Pisoniviricetes;Pisuviricota;Orthornavirae;Riboviria	0.9093336595396001	High-confidence
k119_2367-SRR5850731	Betapaprhavirus frugiperda;Betapaprhavirus;Rhabdoviridae;Mononegavirales;Monjiviricetes;Negarnaviricota;Orthornavirae;Riboviria	2.5725331620425482	High-confidence
k119_236-SRR22585888	-;-;Paramyxoviridae;Mononegavirales;Monjiviricetes;Negarnaviricota;Orthornavirae;Riboviria	3.0420869789615543	High-confidence
k119_236-SRR9990616	-;-;Parvoviridae;Piccovirales;Quintoviricetes;Cossaviricota;Shotokuvirae;Monodnaviria	2.2085032249528416	High-confidence
k119_2371-SRR7287111	-;Rotavirus;Sedoreoviridae;Reovirales;Resentoviricetes;Duplornaviricota;Orthornavirae;Riboviria	1.066628230847547	High-confidence
k119_2372-SRR4015323	-;-;Anelloviridae;[Order]_Anelloviridae;[Class]_Anelloviridae;[Phylum]_Anelloviridae;[Kingdom]_Anelloviridae;[Realm]_Anelloviridae	1.1435375822350329	High-confidence
k119_237-SRR14812876	-;Enterovirus;Picornaviridae;Picornavirales;Pisoniviricetes;Pisuviricota;Orthornavirae;Riboviria	2.508192477459984	High-confidence
k119_2391-SRR17043658	-;-;Paramyxoviridae;Mononegavirales;Monjiviricetes;Negarnaviricota;Orthornavirae;Riboviria	1.2909669629773495	High-confidence
k119_239-SRR4015329	-;-;Anelloviridae;[Order]_Anelloviridae;[Class]_Anelloviridae;[Phylum]_Anelloviridae;[Kingdom]_Anelloviridae;[Realm]_Anelloviridae	0.970917562864866	High-confidence
k119_2403-SRR4015338	-;-;Flaviviridae;Amarillovirales;Flasuviricetes;Kitrinoviricota;Orthornavirae;Riboviria	1.5459216305335746	High-confidence
k119_243-SRR9990607	-;-;Parvoviridae;Piccovirales;Quintoviricetes;Cossaviricota;Shotokuvirae;Monodnaviria	2.9836476944799704	High-confidence
k119_244-SRR7287115	Rotavirus A;Rotavirus;Sedoreoviridae;Reovirales;Resentoviricetes;Duplornaviricota;Orthornavirae;Riboviria	8.066723092645677	High-confidence
k119_2452-SRR17043658	-;-;Paramyxoviridae;Mononegavirales;Monjiviricetes;Negarnaviricota;Orthornavirae;Riboviria	2.082314365266584	High-confidence
k119_24562-SRR12507954	-;Pestivirus;Flaviviridae;Amarillovirales;Flasuviricetes;Kitrinoviricota;Orthornavirae;Riboviria	5.134419178099047	High-confidence
k119_246-SRR7287114	-;Alphacoronavirus;Coronaviridae;Nidovirales;Pisoniviricetes;Pisuviricota;Orthornavirae;Riboviria	1.5763716813801525	High-confidence
k119_2473-SRR12066816	Duck hepatitis B virus;Avihepadnavirus;Hepadnaviridae;Blubervirales;Revtraviricetes;Artverviricota;Pararnavirae;Riboviria	1.6009912893588527	High-confidence
k119_2477-SRR2912184	-;Chaphamaparvovirus;Parvoviridae;Piccovirales;Quintoviricetes;Cossaviricota;Shotokuvirae;Monodnaviria	1.9847204742866218	High-confidence
k119_2489-SRR25112325	-;Rotavirus;Sedoreoviridae;Reovirales;Resentoviricetes;Duplornaviricota;Orthornavirae;Riboviria	2.0941084404056123	High-confidence
k119_2496-SRR4015328	-;-;Anelloviridae;[Order]_Anelloviridae;[Class]_Anelloviridae;[Phylum]_Anelloviridae;[Kingdom]_Anelloviridae;[Realm]_Anelloviridae	1.3521337711054102	High-confidence
k119_2517-SRR4015328	-;Pestivirus;Flaviviridae;Amarillovirales;Flasuviricetes;Kitrinoviricota;Orthornavirae;Riboviria	3.1164846561351927	High-confidence
k119_251-SRR11526513	-;Morbillivirus;Paramyxoviridae;Mononegavirales;Monjiviricetes;Negarnaviricota;Orthornavirae;Riboviria	3.56131200734529	High-confidence
k119_2530-SRR2912234	-;Chaphamaparvovirus;Parvoviridae;Piccovirales;Quintoviricetes;Cossaviricota;Shotokuvirae;Monodnaviria	1.1604017642320614	High-confidence
k119_2532-SRR2912169	-;Chaphamaparvovirus;Parvoviridae;Piccovirales;Quintoviricetes;Cossaviricota;Shotokuvirae;Monodnaviria	1.3940459767915367	High-confidence
k119_2537-SRR4015317	-;-;Anelloviridae;[Order]_Anelloviridae;[Class]_Anelloviridae;[Phylum]_Anelloviridae;[Kingdom]_Anelloviridae;[Realm]_Anelloviridae	1.3054771602157935	High-confidence
k119_2542-SRR3747332	Duck hepatitis B virus;Avihepadnavirus;Hepadnaviridae;Blubervirales;Revtraviricetes;Artverviricota;Pararnavirae;Riboviria	1.6679741720625307	High-confidence
k119_2543-SRR4015328	-;Alphatorquevirus;Anelloviridae;[Order]_Anelloviridae;[Class]_Anelloviridae;[Phylum]_Anelloviridae;[Kingdom]_Anelloviridae;[Realm]_Anelloviridae	1.5814462889442715	High-confidence
k119_2551-SRR2912168	-;Chaphamaparvovirus;Parvoviridae;Piccovirales;Quintoviricetes;Cossaviricota;Shotokuvirae;Monodnaviria	1.9783032911518166	High-confidence
k119_2553-SRR3747332	Duck hepatitis B virus;Avihepadnavirus;Hepadnaviridae;Blubervirales;Revtraviricetes;Artverviricota;Pararnavirae;Riboviria	1.6745749281187394	High-confidence
k119_2555-SRR25112325	Rotavirus A;Rotavirus;Sedoreoviridae;Reovirales;Resentoviricetes;Duplornaviricota;Orthornavirae;Riboviria	8.35560714296509	High-confidence
k119_255-SRR7287110	-;Kobuvirus;Picornaviridae;Picornavirales;Pisoniviricetes;Pisuviricota;Orthornavirae;Riboviria	1.547456499689627	High-confidence
k119_2561-SRR2912227	-;Chaphamaparvovirus;Parvoviridae;Piccovirales;Quintoviricetes;Cossaviricota;Shotokuvirae;Monodnaviria	1.4008107872665867	High-confidence
k119_2565-SRR4015328	-;Alphatorquevirus;Anelloviridae;[Order]_Anelloviridae;[Class]_Anelloviridae;[Phylum]_Anelloviridae;[Kingdom]_Anelloviridae;[Realm]_Anelloviridae	1.3203381363764766	High-confidence
k119_2569-SRR2912234	-;Chaphamaparvovirus;Parvoviridae;Piccovirales;Quintoviricetes;Cossaviricota;Shotokuvirae;Monodnaviria	1.2032528391601676	High-confidence
k119_256-SRR7287114	-;Bocaparvovirus;Parvoviridae;Piccovirales;Quintoviricetes;Cossaviricota;Shotokuvirae;Monodnaviria	2.061895531768075	High-confidence
k119_257-SRR11775227	-;-;Paramyxoviridae;Mononegavirales;Monjiviricetes;Negarnaviricota;Orthornavirae;Riboviria	3.1266773775663306	High-confidence
k119_2593-SRR17043664	-;Orthorubulavirus;Paramyxoviridae;Mononegavirales;Monjiviricetes;Negarnaviricota;Orthornavirae;Riboviria	1.3825955471154878	High-confidence
k119_2597-SRR7662996	-;Dependoparvovirus;Parvoviridae;Piccovirales;Quintoviricetes;Cossaviricota;Shotokuvirae;Monodnaviria	3.8670542749335763	High-confidence
k119_259-SRR7287115	Feline astrovirus 2;Mamastrovirus;Astroviridae;Stellavirales;Stelpaviricetes;Pisuviricota;Orthornavirae;Riboviria	1.775867502349495	High-confidence
k119_25-SRR7287116	Rotavirus I;Rotavirus;Sedoreoviridae;Reovirales;Resentoviricetes;Duplornaviricota;Orthornavirae;Riboviria	1.6336692089031235	High-confidence
k119_25-SRR8185525	-;Lagovirus;Caliciviridae;Picornavirales;Pisoniviricetes;Pisuviricota;Orthornavirae;Riboviria	1.557733270401194	High-confidence
k119_2600-SRR7287113	Norwalk virus;Norovirus;Caliciviridae;Picornavirales;Pisoniviricetes;Pisuviricota;Orthornavirae;Riboviria	4.7776981541660355	High-confidence
k119_260-SRR11014181	Gammapolyomavirus anseris;Gammapolyomavirus;Polyomaviridae;Sepolyvirales;Papovaviricetes;Cossaviricota;Shotokuvirae;Monodnaviria	4.942492978633972	High-confidence
k119_260-SRR17043660	-;Orthorubulavirus;Paramyxoviridae;Mononegavirales;Monjiviricetes;Negarnaviricota;Orthornavirae;Riboviria	2.9850908642712235	High-confidence
k119_2628-SRR2912234	-;Chaphamaparvovirus;Parvoviridae;Piccovirales;Quintoviricetes;Cossaviricota;Shotokuvirae;Monodnaviria	1.7901249762742444	High-confidence
k119_2642-SRR17043658	-;-;Paramyxoviridae;Mononegavirales;Monjiviricetes;Negarnaviricota;Orthornavirae;Riboviria	3.0173328301957008	High-confidence
k119_2646-SRR4015323	-;Alphatorquevirus;Anelloviridae;[Order]_Anelloviridae;[Class]_Anelloviridae;[Phylum]_Anelloviridae;[Kingdom]_Anelloviridae;[Realm]_Anelloviridae	1.287426417436476	High-confidence
k119_264-SRR7287115	-;Rotavirus;Sedoreoviridae;Reovirales;Resentoviricetes;Duplornaviricota;Orthornavirae;Riboviria	2.8329496675991654	High-confidence
k119_2651-SRR9990593	-;Macavirus;Herpesviridae;Herpesvirales;Herviviricetes;Peploviricota;Heunggongvirae;Duplodnaviria	6.253026119614408	High-confidence
k119_26558-DRR220049	Orthopicobirnavirus beihaiense;Orthopicobirnavirus;Picobirnaviridae;Durnavirales;Duplopiviricetes;Pisuviricota;Orthornavirae;Riboviria	5.676783938080325	High-confidence
k119_2657-SRR4015338	-;-;Flaviviridae;Amarillovirales;Flasuviricetes;Kitrinoviricota;Orthornavirae;Riboviria	1.6557007161129542	High-confidence
k119_265-SRR7287115	-;Enterovirus;Picornaviridae;Picornavirales;Pisoniviricetes;Pisuviricota;Orthornavirae;Riboviria	3.3779360653291346	High-confidence
k119_2666-SRR2912234	-;-;Parvoviridae;Piccovirales;Quintoviricetes;Cossaviricota;Shotokuvirae;Monodnaviria	0.9111949452520283	High-confidence
k119_2668-SRR4015328	-;Alphatorquevirus;Anelloviridae;[Order]_Anelloviridae;[Class]_Anelloviridae;[Phylum]_Anelloviridae;[Kingdom]_Anelloviridae;[Realm]_Anelloviridae	0.9906474008466771	High-confidence
k119_267-SRR7287115	-;Kobuvirus;Picornaviridae;Picornavirales;Pisoniviricetes;Pisuviricota;Orthornavirae;Riboviria	2.9732724926547482	High-confidence
k119_268-SRR7287115	Carnivore bocaparvovirus 3;Bocaparvovirus;Parvoviridae;Piccovirales;Quintoviricetes;Cossaviricota;Shotokuvirae;Monodnaviria	3.4068937154930348	High-confidence
k119_268-SRR9617535	-;Mastadenovirus;Adenoviridae;Rowavirales;Tectiliviricetes;Preplasmiviricota;Bamfordvirae;Varidnaviria	4.362860516544314	High-confidence
k119_2700-SRR19146990	-;Avihepadnavirus;Hepadnaviridae;Blubervirales;Revtraviricetes;Artverviricota;Pararnavirae;Riboviria	1.6177391791835016	High-confidence
k119_2722-SRR4015346	-;-;Parvoviridae;Piccovirales;Quintoviricetes;Cossaviricota;Shotokuvirae;Monodnaviria	1.459467807936215	High-confidence
k119_2748-SRR2912186	-;Chaphamaparvovirus;Parvoviridae;Piccovirales;Quintoviricetes;Cossaviricota;Shotokuvirae;Monodnaviria	2.381911930805328	High-confidence
k119_2757-SRR4015338	-;Pestivirus;Flaviviridae;Amarillovirales;Flasuviricetes;Kitrinoviricota;Orthornavirae;Riboviria	3.9876870204991417	High-confidence
k119_2759-SRR7287113	-;Bocaparvovirus;Parvoviridae;Piccovirales;Quintoviricetes;Cossaviricota;Shotokuvirae;Monodnaviria	2.11304926307789	High-confidence
k119_2761-SRR2912234	-;Enterovirus;Picornaviridae;Picornavirales;Pisoniviricetes;Pisuviricota;Orthornavirae;Riboviria	1.569794740260745	High-confidence
k119_2769-SRR4015328	-;-;Flaviviridae;Amarillovirales;Flasuviricetes;Kitrinoviricota;Orthornavirae;Riboviria	1.06420888322786	High-confidence
k119_276-SRR22585883	-;Orthorubulavirus;Paramyxoviridae;Mononegavirales;Monjiviricetes;Negarnaviricota;Orthornavirae;Riboviria	1.270113096145463	High-confidence
k119_2772-SRR9990593	-;Roseolovirus;Herpesviridae;Herpesvirales;Herviviricetes;Peploviricota;Heunggongvirae;Duplodnaviria	2.830441761696498	High-confidence
k119_2779-SRR4015338	-;-;Flaviviridae;Amarillovirales;Flasuviricetes;Kitrinoviricota;Orthornavirae;Riboviria	3.1296187052478355	High-confidence
k119_278-SRR20473965	Alphainfluenzavirus influenzae;Alphainfluenzavirus;Orthomyxoviridae;Articulavirales;Insthoviricetes;Negarnaviricota;Orthornavirae;Riboviria	0.939974215774673	High-confidence
k119_279-DRR220059	-;-;Flaviviridae;Amarillovirales;Flasuviricetes;Kitrinoviricota;Orthornavirae;Riboviria	1.0431757240923456	High-confidence
k119_27-SRR8988783	-;Rotavirus;Sedoreoviridae;Reovirales;Resentoviricetes;Duplornaviricota;Orthornavirae;Riboviria	2.2387774674922385	High-confidence
k119_2800-SRR9990593	-;-;Herpesviridae;Herpesvirales;Herviviricetes;Peploviricota;Heunggongvirae;Duplodnaviria	0.981446864808575	High-confidence
k119_280-SRR9990614	-;-;Parvoviridae;Piccovirales;Quintoviricetes;Cossaviricota;Shotokuvirae;Monodnaviria	2.5175911201410335	High-confidence
k119_281-SRR17216136	-;-;Flaviviridae;Amarillovirales;Flasuviricetes;Kitrinoviricota;Orthornavirae;Riboviria	0.9911946706381213	High-confidence
k119_284-SRR7287114	-;Enterovirus;Picornaviridae;Picornavirales;Pisoniviricetes;Pisuviricota;Orthornavirae;Riboviria	1.6107655005434514	High-confidence
k119_2857-SRR9990593	-;-;Herpesviridae;Herpesvirales;Herviviricetes;Peploviricota;Heunggongvirae;Duplodnaviria	1.3174799172365954	High-confidence
k119_2908-SRR2912236	-;-;Parvoviridae;Piccovirales;Quintoviricetes;Cossaviricota;Shotokuvirae;Monodnaviria	1.199183040255794	High-confidence
k119_2912-SRR7504994	-;-;Polyomaviridae;Sepolyvirales;Papovaviricetes;Cossaviricota;Shotokuvirae;Monodnaviria	1.850921981338985	High-confidence
k119_2916-SRR4015339	-;Alphatorquevirus;Anelloviridae;[Order]_Anelloviridae;[Class]_Anelloviridae;[Phylum]_Anelloviridae;[Kingdom]_Anelloviridae;[Realm]_Anelloviridae	1.3822850929001589	High-confidence
k119_291-SRR20473962	Alphainfluenzavirus influenzae;Alphainfluenzavirus;Orthomyxoviridae;Articulavirales;Insthoviricetes;Negarnaviricota;Orthornavirae;Riboviria	1.2542181648015962	High-confidence
k119_294-SRR7287113	-;Bocaparvovirus;Parvoviridae;Piccovirales;Quintoviricetes;Cossaviricota;Shotokuvirae;Monodnaviria	1.633898109545074	High-confidence
k119_295-SRR4015326	-;Alphatorquevirus;Anelloviridae;[Order]_Anelloviridae;[Class]_Anelloviridae;[Phylum]_Anelloviridae;[Kingdom]_Anelloviridae;[Realm]_Anelloviridae	1.0343814440741148	High-confidence
k119_297-SRR17216444	-;Hepacivirus;Flaviviridae;Amarillovirales;Flasuviricetes;Kitrinoviricota;Orthornavirae;Riboviria	4.184133483456441	High-confidence
k119_2981-SRR7287113	-;Bocaparvovirus;Parvoviridae;Piccovirales;Quintoviricetes;Cossaviricota;Shotokuvirae;Monodnaviria	2.7163140826699	High-confidence
k119_298-SRR20473961	Alphainfluenzavirus influenzae;Alphainfluenzavirus;Orthomyxoviridae;Articulavirales;Insthoviricetes;Negarnaviricota;Orthornavirae;Riboviria	1.311108046539506	High-confidence
k119_2999-SRR4434796	Duck hepatitis B virus;Avihepadnavirus;Hepadnaviridae;Blubervirales;Revtraviricetes;Artverviricota;Pararnavirae;Riboviria	2.251269436903245	High-confidence
k119_3003-SRR9990593	-;Rhadinovirus;Herpesviridae;Herpesvirales;Herviviricetes;Peploviricota;Heunggongvirae;Duplodnaviria	1.7451753591858068	High-confidence
k119_3008-SRR2912234	-;-;Parvoviridae;Piccovirales;Quintoviricetes;Cossaviricota;Shotokuvirae;Monodnaviria	1.1052606356213055	High-confidence
k119_3033-SRR2912169	-;Chaphamaparvovirus;Parvoviridae;Piccovirales;Quintoviricetes;Cossaviricota;Shotokuvirae;Monodnaviria	1.3804416736577498	High-confidence
k119_30406-SRR12507947	-;Pestivirus;Flaviviridae;Amarillovirales;Flasuviricetes;Kitrinoviricota;Orthornavirae;Riboviria	8.707026989358011	High-confidence
k119_304-SRR5714865	-;-;Flaviviridae;Amarillovirales;Flasuviricetes;Kitrinoviricota;Orthornavirae;Riboviria	3.214148339442303	High-confidence
k119_3082-SRR5850725	Betapaprhavirus frugiperda;Betapaprhavirus;Rhabdoviridae;Mononegavirales;Monjiviricetes;Negarnaviricota;Orthornavirae;Riboviria	2.5725331620425482	High-confidence
k119_31063-SRR12507942	-;-;Flaviviridae;Amarillovirales;Flasuviricetes;Kitrinoviricota;Orthornavirae;Riboviria	1.4095180364185282	High-confidence
k119_3108-SRR17043671	-;Orthorubulavirus;Paramyxoviridae;Mononegavirales;Monjiviricetes;Negarnaviricota;Orthornavirae;Riboviria	2.9850908642712235	High-confidence
k119_3128-SRR4015316	-;-;Flaviviridae;Amarillovirales;Flasuviricetes;Kitrinoviricota;Orthornavirae;Riboviria	1.0375790150965238	High-confidence
k119_3169-SRR2912169	-;Chaphamaparvovirus;Parvoviridae;Piccovirales;Quintoviricetes;Cossaviricota;Shotokuvirae;Monodnaviria	1.8272280587195147	High-confidence
k119_316-SRR8943542	-;-;Flaviviridae;Amarillovirales;Flasuviricetes;Kitrinoviricota;Orthornavirae;Riboviria	2.693542860326898	High-confidence
k119_3178-SRR9990593	Murid betaherpesvirus 3;Roseolovirus;Herpesviridae;Herpesvirales;Herviviricetes;Peploviricota;Heunggongvirae;Duplodnaviria	1.0158603370056973	High-confidence
k119_3179-SRR4015338	-;Pestivirus;Flaviviridae;Amarillovirales;Flasuviricetes;Kitrinoviricota;Orthornavirae;Riboviria	3.141753450644397	High-confidence
k119_317-SRR8943552	-;-;Flaviviridae;Amarillovirales;Flasuviricetes;Kitrinoviricota;Orthornavirae;Riboviria	2.051522088459437	High-confidence
k119_3196-SRR7287111	Feline astrovirus 2;Mamastrovirus;Astroviridae;Stellavirales;Stelpaviricetes;Pisuviricota;Orthornavirae;Riboviria	1.9005566339634485	High-confidence
k119_3198-SRR4015316	-;-;Flaviviridae;Amarillovirales;Flasuviricetes;Kitrinoviricota;Orthornavirae;Riboviria	1.9930540729415516	High-confidence
k119_320-SRR7287110	-;-;-;Nidovirales;Pisoniviricetes;Pisuviricota;Orthornavirae;Riboviria	1.1788511085336517	High-confidence
k119_3224-SRR4015328	-;Alphatorquevirus;Anelloviridae;[Order]_Anelloviridae;[Class]_Anelloviridae;[Phylum]_Anelloviridae;[Kingdom]_Anelloviridae;[Realm]_Anelloviridae	1.5867124755028654	High-confidence
k119_323-SRR7287110	-;Kobuvirus;Picornaviridae;Picornavirales;Pisoniviricetes;Pisuviricota;Orthornavirae;Riboviria	1.05498352159394	High-confidence
k119_3248-SRR4015320	-;-;Flaviviridae;Amarillovirales;Flasuviricetes;Kitrinoviricota;Orthornavirae;Riboviria	1.7904104528807334	High-confidence
k119_3276-SRR12066819	Duck hepatitis B virus;Avihepadnavirus;Hepadnaviridae;Blubervirales;Revtraviricetes;Artverviricota;Pararnavirae;Riboviria	2.0053899587484514	High-confidence
k119_3279-SRR2912169	-;Chaphamaparvovirus;Parvoviridae;Piccovirales;Quintoviricetes;Cossaviricota;Shotokuvirae;Monodnaviria	1.3882281877084617	High-confidence
k119_328-SRR17216136	-;-;Flaviviridae;Amarillovirales;Flasuviricetes;Kitrinoviricota;Orthornavirae;Riboviria	1.2268404062060914	High-confidence
k119_329-SRR8943542	-;-;Flaviviridae;Amarillovirales;Flasuviricetes;Kitrinoviricota;Orthornavirae;Riboviria	1.479996604822099	High-confidence
k119_3317-SRR2912169	-;Chaphamaparvovirus;Parvoviridae;Piccovirales;Quintoviricetes;Cossaviricota;Shotokuvirae;Monodnaviria	3.2154298402360424	High-confidence
k119_333-SRR9990619	-;-;Parvoviridae;Piccovirales;Quintoviricetes;Cossaviricota;Shotokuvirae;Monodnaviria	1.8108709062112307	High-confidence
k119_3343-SRR4015320	-;-;Flaviviridae;Amarillovirales;Flasuviricetes;Kitrinoviricota;Orthornavirae;Riboviria	1.9760824233009515	High-confidence
k119_334-SRR5714865	-;-;Flaviviridae;Amarillovirales;Flasuviricetes;Kitrinoviricota;Orthornavirae;Riboviria	1.7278019008553571	High-confidence
k119_336-SRR20473966	Alphainfluenzavirus influenzae;Alphainfluenzavirus;Orthomyxoviridae;Articulavirales;Insthoviricetes;Negarnaviricota;Orthornavirae;Riboviria	0.9506590888053139	High-confidence
k119_338-SRR7287114	-;Bocaparvovirus;Parvoviridae;Piccovirales;Quintoviricetes;Cossaviricota;Shotokuvirae;Monodnaviria	2.794896886790138	High-confidence
k119_339-SRR22585888	-;-;Paramyxoviridae;Mononegavirales;Monjiviricetes;Negarnaviricota;Orthornavirae;Riboviria	1.4820948136241496	High-confidence
k119_33-SRR3109725	Cetacean morbillivirus;Morbillivirus;Paramyxoviridae;Mononegavirales;Monjiviricetes;Negarnaviricota;Orthornavirae;Riboviria	2.386021959616424	High-confidence
k119_33-SRR5190457	-;-;Parvoviridae;Piccovirales;Quintoviricetes;Cossaviricota;Shotokuvirae;Monodnaviria	1.1483483444332865	High-confidence
k119_3408-SRR4015328	-;-;Flaviviridae;Amarillovirales;Flasuviricetes;Kitrinoviricota;Orthornavirae;Riboviria	3.1872121019430133	High-confidence
k119_3411-SRR4015328	-;Pestivirus;Flaviviridae;Amarillovirales;Flasuviricetes;Kitrinoviricota;Orthornavirae;Riboviria	3.448048358099186	High-confidence
k119_3458-SRR4015338	-;-;Flaviviridae;Amarillovirales;Flasuviricetes;Kitrinoviricota;Orthornavirae;Riboviria	2.530307643289158	High-confidence
k119_345-SRR4434787	-;-;Hepadnaviridae;Blubervirales;Revtraviricetes;Artverviricota;Pararnavirae;Riboviria	1.0469533716270645	High-confidence
k119_347-DRR220058	-;-;Herpesviridae;Herpesvirales;Herviviricetes;Peploviricota;Heunggongvirae;Duplodnaviria	2.5493497143846473	High-confidence
k119_3496-SRR2912236	-;Enterovirus;Picornaviridae;Picornavirales;Pisoniviricetes;Pisuviricota;Orthornavirae;Riboviria	1.0754286216046653	High-confidence
k119_3583-SRR12066818	-;-;Hepadnaviridae;Blubervirales;Revtraviricetes;Artverviricota;Pararnavirae;Riboviria	1.1471088533039613	High-confidence
k119_35-SRR7287110	-;-;Picornaviridae;Picornavirales;Pisoniviricetes;Pisuviricota;Orthornavirae;Riboviria	0.9998353452102459	High-confidence
k119_3605-SRR4015338	-;-;Flaviviridae;Amarillovirales;Flasuviricetes;Kitrinoviricota;Orthornavirae;Riboviria	1.8326752699779678	High-confidence
k119_362-SRR7287110	-;-;-;Nidovirales;Pisoniviricetes;Pisuviricota;Orthornavirae;Riboviria	1.8629556425544174	High-confidence
k119_3633-SRR4015328	-;-;Anelloviridae;[Order]_Anelloviridae;[Class]_Anelloviridae;[Phylum]_Anelloviridae;[Kingdom]_Anelloviridae;[Realm]_Anelloviridae	1.1522401006455103	High-confidence
k119_3642-SRR4015328	-;Alphatorquevirus;Anelloviridae;[Order]_Anelloviridae;[Class]_Anelloviridae;[Phylum]_Anelloviridae;[Kingdom]_Anelloviridae;[Realm]_Anelloviridae	1.9577304642430762	High-confidence
k119_364-SRR4015316	-;-;Flaviviridae;Amarillovirales;Flasuviricetes;Kitrinoviricota;Orthornavirae;Riboviria	1.9287620060724697	High-confidence
k119_36795-SRR12507955	-;-;Flaviviridae;Amarillovirales;Flasuviricetes;Kitrinoviricota;Orthornavirae;Riboviria	1.7821647751221192	High-confidence
k119_3683-SRR19146986	-;Avihepadnavirus;Hepadnaviridae;Blubervirales;Revtraviricetes;Artverviricota;Pararnavirae;Riboviria	1.616824962828201	High-confidence
k119_3691-SRR4015328	-;Pestivirus;Flaviviridae;Amarillovirales;Flasuviricetes;Kitrinoviricota;Orthornavirae;Riboviria	4.1629268242282285	High-confidence
k119_371-SRR20473965	Alphainfluenzavirus influenzae;Alphainfluenzavirus;Orthomyxoviridae;Articulavirales;Insthoviricetes;Negarnaviricota;Orthornavirae;Riboviria	1.2230989420526517	High-confidence
k119_373-SRR7287114	Carnivore bocaparvovirus 3;Bocaparvovirus;Parvoviridae;Piccovirales;Quintoviricetes;Cossaviricota;Shotokuvirae;Monodnaviria	2.7646910977521872	High-confidence
k119_3744-SRR25112325	-;Rotavirus;Sedoreoviridae;Reovirales;Resentoviricetes;Duplornaviricota;Orthornavirae;Riboviria	3.2768343746010657	High-confidence
k119_374-SRR9617535	Psittacine siadenovirus D;Siadenovirus;Adenoviridae;Rowavirales;Tectiliviricetes;Preplasmiviricota;Bamfordvirae;Varidnaviria	5.018766890275305	High-confidence
k119_3750-SRR22250951	-;-;Papillomaviridae;Zurhausenvirales;Papovaviricetes;Cossaviricota;Shotokuvirae;Monodnaviria	4.6832149910857686	High-confidence
k119_3793-SRR7287113	Rotavirus A;Rotavirus;Sedoreoviridae;Reovirales;Resentoviricetes;Duplornaviricota;Orthornavirae;Riboviria	2.2225909482739112	High-confidence
k119_37-SRR5714865	-;-;Flaviviridae;Amarillovirales;Flasuviricetes;Kitrinoviricota;Orthornavirae;Riboviria	2.022644500509747	High-confidence
k119_380-SRR2912186	-;Chaphamaparvovirus;Parvoviridae;Piccovirales;Quintoviricetes;Cossaviricota;Shotokuvirae;Monodnaviria	1.8033760278195898	High-confidence
k119_382-SRR16888508	-;Orthorubulavirus;Paramyxoviridae;Mononegavirales;Monjiviricetes;Negarnaviricota;Orthornavirae;Riboviria	2.651210401522166	High-confidence
k119_3868-SRR4015328	-;-;Flaviviridae;Amarillovirales;Flasuviricetes;Kitrinoviricota;Orthornavirae;Riboviria	2.040692992978303	High-confidence
k119_386-DRR220058	-;Rhadinovirus;Herpesviridae;Herpesvirales;Herviviricetes;Peploviricota;Heunggongvirae;Duplodnaviria	4.386865725081448	High-confidence
k119_38732-SRR7662996	-;-;Parvoviridae;Piccovirales;Quintoviricetes;Cossaviricota;Shotokuvirae;Monodnaviria	2.8294225899494805	High-confidence
k119_388-SRR7287110	-;Enterovirus;Picornaviridae;Picornavirales;Pisoniviricetes;Pisuviricota;Orthornavirae;Riboviria	1.0425662008710053	High-confidence
k119_38-SRR4015328	-;Alphatorquevirus;Anelloviridae;[Order]_Anelloviridae;[Class]_Anelloviridae;[Phylum]_Anelloviridae;[Kingdom]_Anelloviridae;[Realm]_Anelloviridae	1.9700958647322975	High-confidence
k119_39075-SRR12507951	-;Pestivirus;Flaviviridae;Amarillovirales;Flasuviricetes;Kitrinoviricota;Orthornavirae;Riboviria	4.0358690439277085	High-confidence
k119_395-DRR220058	Callitrichine gammaherpesvirus 3;Lymphocryptovirus;Herpesviridae;Herpesvirales;Herviviricetes;Peploviricota;Heunggongvirae;Duplodnaviria	4.639757147042311	High-confidence
k119_395-SRR9990593	Cricetid gammaherpesvirus 2;Rhadinovirus;Herpesviridae;Herpesvirales;Herviviricetes;Peploviricota;Heunggongvirae;Duplodnaviria	2.0383318441490026	High-confidence
k119_399-SRR7287110	-;-;-;Nidovirales;Pisoniviricetes;Pisuviricota;Orthornavirae;Riboviria	1.1439585840749615	High-confidence
k119_400-SRR7287113	Carnivore bocaparvovirus 4;Bocaparvovirus;Parvoviridae;Piccovirales;Quintoviricetes;Cossaviricota;Shotokuvirae;Monodnaviria	1.9307998734400205	High-confidence
k119_407-SRR9617541	-;-;Picornaviridae;Picornavirales;Pisoniviricetes;Pisuviricota;Orthornavirae;Riboviria	1.7718736838765687	High-confidence
k119_409-SRR11775227	-;-;Paramyxoviridae;Mononegavirales;Monjiviricetes;Negarnaviricota;Orthornavirae;Riboviria	1.4666078692461564	High-confidence
k119_411-SRR7287110	-;Kobuvirus;Picornaviridae;Picornavirales;Pisoniviricetes;Pisuviricota;Orthornavirae;Riboviria	1.101355476011834	High-confidence
k119_41285-SRR12507955	-;Pestivirus;Flaviviridae;Amarillovirales;Flasuviricetes;Kitrinoviricota;Orthornavirae;Riboviria	5.932456247627024	High-confidence
k119_41983-SRR12507949	-;Pestivirus;Flaviviridae;Amarillovirales;Flasuviricetes;Kitrinoviricota;Orthornavirae;Riboviria	3.2496098023489384	High-confidence
k119_419-SRR7287114	-;Alphacoronavirus;Coronaviridae;Nidovirales;Pisoniviricetes;Pisuviricota;Orthornavirae;Riboviria	2.0130991992024296	High-confidence
k119_425-SRR7287110	-;-;-;Nidovirales;Pisoniviricetes;Pisuviricota;Orthornavirae;Riboviria	0.9231530097758416	High-confidence
k119_42-SRR5714864	-;-;Flaviviridae;Amarillovirales;Flasuviricetes;Kitrinoviricota;Orthornavirae;Riboviria	1.8093790645731762	High-confidence
k119_440-SRR9617535	-;Siadenovirus;Adenoviridae;Rowavirales;Tectiliviricetes;Preplasmiviricota;Bamfordvirae;Varidnaviria	2.111186542606312	High-confidence
k119_441-SRR7287110	-;Bocaparvovirus;Parvoviridae;Piccovirales;Quintoviricetes;Cossaviricota;Shotokuvirae;Monodnaviria	2.0617136669033016	High-confidence
k119_4463-SRR7662995	-;Dependoparvovirus;Parvoviridae;Piccovirales;Quintoviricetes;Cossaviricota;Shotokuvirae;Monodnaviria	4.307762112717962	High-confidence
k119_446-SRR9990593	Cricetid gammaherpesvirus 2;Rhadinovirus;Herpesviridae;Herpesvirales;Herviviricetes;Peploviricota;Heunggongvirae;Duplodnaviria	2.213700146237263	High-confidence
k119_447-SRR17216136	-;-;Flaviviridae;Amarillovirales;Flasuviricetes;Kitrinoviricota;Orthornavirae;Riboviria	0.9911946706381213	High-confidence
k119_447-SRR22585888	-;Orthorubulavirus;Paramyxoviridae;Mononegavirales;Monjiviricetes;Negarnaviricota;Orthornavirae;Riboviria	3.004992894837227	High-confidence
k119_447-SRR8943544	-;-;Flaviviridae;Amarillovirales;Flasuviricetes;Kitrinoviricota;Orthornavirae;Riboviria	3.1098007527333427	High-confidence
k119_4489-SRR5850739	-;-;Rhabdoviridae;Mononegavirales;Monjiviricetes;Negarnaviricota;Orthornavirae;Riboviria	0.9142906140127796	High-confidence
k119_45468-SRR12507949	-;-;Flaviviridae;Amarillovirales;Flasuviricetes;Kitrinoviricota;Orthornavirae;Riboviria	1.0352217810039859	High-confidence
k119_45505-SRR12507954	-;-;Flaviviridae;Amarillovirales;Flasuviricetes;Kitrinoviricota;Orthornavirae;Riboviria	1.0690043580465685	High-confidence
k119_4560-SRR4015316	-;-;Flaviviridae;Amarillovirales;Flasuviricetes;Kitrinoviricota;Orthornavirae;Riboviria	2.36331105975377	High-confidence
k119_45-SRR8185523	European brown hare syndrome virus;Lagovirus;Caliciviridae;Picornavirales;Pisoniviricetes;Pisuviricota;Orthornavirae;Riboviria	1.387502083544941	High-confidence
k119_460-SRR17043665	Orthorubulavirus mammalis;Orthorubulavirus;Paramyxoviridae;Mononegavirales;Monjiviricetes;Negarnaviricota;Orthornavirae;Riboviria	1.2970642673199724	High-confidence
k119_461-SRR2912168	-;Chaphamaparvovirus;Parvoviridae;Piccovirales;Quintoviricetes;Cossaviricota;Shotokuvirae;Monodnaviria	3.3686302915598354	High-confidence
k119_463-SRR7287110	Feline astrovirus 2;Mamastrovirus;Astroviridae;Stellavirales;Stelpaviricetes;Pisuviricota;Orthornavirae;Riboviria	1.7494407588971166	High-confidence
k119_463-SRR9990622	-;-;Parvoviridae;Piccovirales;Quintoviricetes;Cossaviricota;Shotokuvirae;Monodnaviria	2.2085032249528416	High-confidence
k119_4684-SRR6289860	-;Gyrovirus;Anelloviridae;[Order]_Anelloviridae;[Class]_Anelloviridae;[Phylum]_Anelloviridae;[Kingdom]_Anelloviridae;[Realm]_Anelloviridae	1.0734767582714781	High-confidence
k119_468-SRR8943543	-;-;Flaviviridae;Amarillovirales;Flasuviricetes;Kitrinoviricota;Orthornavirae;Riboviria	1.1706235250032446	High-confidence
k119_4698-SRR3747332	Duck hepatitis B virus;Avihepadnavirus;Hepadnaviridae;Blubervirales;Revtraviricetes;Artverviricota;Pararnavirae;Riboviria	1.5215121297193597	High-confidence
k119_477-SRR16888508	-;-;Paramyxoviridae;Mononegavirales;Monjiviricetes;Negarnaviricota;Orthornavirae;Riboviria	1.8200316562103513	High-confidence
k119_488-SRR8943543	-;-;Flaviviridae;Amarillovirales;Flasuviricetes;Kitrinoviricota;Orthornavirae;Riboviria	2.2344143350407553	High-confidence
k119_492-SRR12507954	-;-;Flaviviridae;Amarillovirales;Flasuviricetes;Kitrinoviricota;Orthornavirae;Riboviria	1.1587564511801869	High-confidence
k119_49-SRR7287115	Rotavirus A;Rotavirus;Sedoreoviridae;Reovirales;Resentoviricetes;Duplornaviricota;Orthornavirae;Riboviria	2.3022890228782735	High-confidence
k119_501-SRR11775227	-;-;Paramyxoviridae;Mononegavirales;Monjiviricetes;Negarnaviricota;Orthornavirae;Riboviria	0.9466786113656595	High-confidence
k119_5022-SRR17043672	-;-;Paramyxoviridae;Mononegavirales;Monjiviricetes;Negarnaviricota;Orthornavirae;Riboviria	1.2511321775974975	High-confidence
k119_507-SRR20473963	Alphainfluenzavirus influenzae;Alphainfluenzavirus;Orthomyxoviridae;Articulavirales;Insthoviricetes;Negarnaviricota;Orthornavirae;Riboviria	2.0485570822806647	High-confidence
k119_507-SRR8648000	-;-;Parvoviridae;Piccovirales;Quintoviricetes;Cossaviricota;Shotokuvirae;Monodnaviria	2.6498934605945936	High-confidence
k119_508-SRR20473963	Alphainfluenzavirus influenzae;Alphainfluenzavirus;Orthomyxoviridae;Articulavirales;Insthoviricetes;Negarnaviricota;Orthornavirae;Riboviria	0.939974215774673	High-confidence
k119_508-SRR7287114	-;Alphacoronavirus;Coronaviridae;Nidovirales;Pisoniviricetes;Pisuviricota;Orthornavirae;Riboviria	1.0222518482804899	High-confidence
k119_50-SRR8648000	Parus major densovirus;[Genus]_Parus major densovirus;Parvoviridae;Piccovirales;Quintoviricetes;Cossaviricota;Shotokuvirae;Monodnaviria	2.7314938098258446	High-confidence
k119_50-SRR8943542	-;-;Flaviviridae;Amarillovirales;Flasuviricetes;Kitrinoviricota;Orthornavirae;Riboviria	1.9369015222837793	High-confidence
k119_510-SRR17043671	-;Orthorubulavirus;Paramyxoviridae;Mononegavirales;Monjiviricetes;Negarnaviricota;Orthornavirae;Riboviria	1.9766876640156272	High-confidence
k119_513-SRR17043660	-;Orthorubulavirus;Paramyxoviridae;Mononegavirales;Monjiviricetes;Negarnaviricota;Orthornavirae;Riboviria	2.353047019859552	High-confidence
k119_514-SRR9617529	-;-;Parvoviridae;Piccovirales;Quintoviricetes;Cossaviricota;Shotokuvirae;Monodnaviria	1.0169081343908732	High-confidence
k119_515-SRR9990607	-;-;Parvoviridae;Piccovirales;Quintoviricetes;Cossaviricota;Shotokuvirae;Monodnaviria	2.208635322960107	High-confidence
k119_529-SRR16888508	-;-;Paramyxoviridae;Mononegavirales;Monjiviricetes;Negarnaviricota;Orthornavirae;Riboviria	1.789699129232013	High-confidence
k119_529-SRR8943550	-;-;Flaviviridae;Amarillovirales;Flasuviricetes;Kitrinoviricota;Orthornavirae;Riboviria	1.9179911976264556	High-confidence
k119_52-SRR5714864	-;-;Flaviviridae;Amarillovirales;Flasuviricetes;Kitrinoviricota;Orthornavirae;Riboviria	1.7929180305458325	High-confidence
k119_52-SRR9617529	-;-;Picornaviridae;Picornavirales;Pisoniviricetes;Pisuviricota;Orthornavirae;Riboviria	1.0564201012449443	High-confidence
k119_5321-SRR17043672	-;Orthorubulavirus;Paramyxoviridae;Mononegavirales;Monjiviricetes;Negarnaviricota;Orthornavirae;Riboviria	2.9850908642712235	High-confidence
k119_5324-SRR17043672	-;-;Paramyxoviridae;Mononegavirales;Monjiviricetes;Negarnaviricota;Orthornavirae;Riboviria	2.014083933979244	High-confidence
k119_532-SRR11775227	Avian metaavulavirus 5;Metaavulavirus;Paramyxoviridae;Mononegavirales;Monjiviricetes;Negarnaviricota;Orthornavirae;Riboviria	1.2519335418933821	High-confidence
k119_532-SRR7287114	Carnivore bocaparvovirus 3;Bocaparvovirus;Parvoviridae;Piccovirales;Quintoviricetes;Cossaviricota;Shotokuvirae;Monodnaviria	1.3242350991664302	High-confidence
k119_53-SRR17043663	-;Orthorubulavirus;Paramyxoviridae;Mononegavirales;Monjiviricetes;Negarnaviricota;Orthornavirae;Riboviria	2.9850908642712235	High-confidence
k119_540-SRR7287114	-;Alphacoronavirus;Coronaviridae;Nidovirales;Pisoniviricetes;Pisuviricota;Orthornavirae;Riboviria	2.4493115983809264	High-confidence
k119_542-SRR11775227	-;-;Paramyxoviridae;Mononegavirales;Monjiviricetes;Negarnaviricota;Orthornavirae;Riboviria	0.9654068404570126	High-confidence
k119_5463-SRR7540238	Gammapolyomavirus secanaria;Gammapolyomavirus;Polyomaviridae;Sepolyvirales;Papovaviricetes;Cossaviricota;Shotokuvirae;Monodnaviria	1.3812382987220777	High-confidence
k119_546-SRR23702644	-;-;Picornaviridae;Picornavirales;Pisoniviricetes;Pisuviricota;Orthornavirae;Riboviria	1.4200635132956727	High-confidence
k119_550-SRR17216136	-;-;Flaviviridae;Amarillovirales;Flasuviricetes;Kitrinoviricota;Orthornavirae;Riboviria	1.3200152551345867	High-confidence
k119_5552-SRR25112325	-;Rotavirus;Sedoreoviridae;Reovirales;Resentoviricetes;Duplornaviricota;Orthornavirae;Riboviria	1.9684308641231094	High-confidence
k119_555-SRR7287114	-;Alphacoronavirus;Coronaviridae;Nidovirales;Pisoniviricetes;Pisuviricota;Orthornavirae;Riboviria	2.224513204896754	High-confidence
k119_560-SRR7287114	-;Alphacoronavirus;Coronaviridae;Nidovirales;Pisoniviricetes;Pisuviricota;Orthornavirae;Riboviria	1.0565203235922065	High-confidence
k119_564-SRR7287110	-;Bocaparvovirus;Parvoviridae;Piccovirales;Quintoviricetes;Cossaviricota;Shotokuvirae;Monodnaviria	1.263633216205237	High-confidence
k119_565-SRR11775227	-;-;Paramyxoviridae;Mononegavirales;Monjiviricetes;Negarnaviricota;Orthornavirae;Riboviria	2.1461575011164196	High-confidence
k119_569859-SRR13036045	-;Protoparvovirus;Parvoviridae;Piccovirales;Quintoviricetes;Cossaviricota;Shotokuvirae;Monodnaviria	1.0620914075793368	High-confidence
k119_56-SRR7287115	Rotavirus A;Rotavirus;Sedoreoviridae;Reovirales;Resentoviricetes;Duplornaviricota;Orthornavirae;Riboviria	3.580199077478434	High-confidence
k119_56-SRR9990616	-;-;Parvoviridae;Piccovirales;Quintoviricetes;Cossaviricota;Shotokuvirae;Monodnaviria	2.9933378892072553	High-confidence
k119_570-SRR20473962	Alphainfluenzavirus influenzae;Alphainfluenzavirus;Orthomyxoviridae;Articulavirales;Insthoviricetes;Negarnaviricota;Orthornavirae;Riboviria	1.4468818984509466	High-confidence
k119_5740-SRR8943548	-;-;Flaviviridae;Amarillovirales;Flasuviricetes;Kitrinoviricota;Orthornavirae;Riboviria	1.6719818020832646	High-confidence
k119_576-SRR7287114	-;Alphacoronavirus;Coronaviridae;Nidovirales;Pisoniviricetes;Pisuviricota;Orthornavirae;Riboviria	2.480426108373699	High-confidence
k119_579-SRR8943542	-;-;Flaviviridae;Amarillovirales;Flasuviricetes;Kitrinoviricota;Orthornavirae;Riboviria	1.7001706493044348	High-confidence
k119_58338-SRR12507947	-;Pestivirus;Flaviviridae;Amarillovirales;Flasuviricetes;Kitrinoviricota;Orthornavirae;Riboviria	5.416373241125479	High-confidence
k119_587-SRR7287114	-;Bocaparvovirus;Parvoviridae;Piccovirales;Quintoviricetes;Cossaviricota;Shotokuvirae;Monodnaviria	2.3656513535489014	High-confidence
k119_588-SRR20473961	Alphainfluenzavirus influenzae;Alphainfluenzavirus;Orthomyxoviridae;Articulavirales;Insthoviricetes;Negarnaviricota;Orthornavirae;Riboviria	2.0485570822806647	High-confidence
k119_58-SRR3109723	-;-;Paramyxoviridae;Mononegavirales;Monjiviricetes;Negarnaviricota;Orthornavirae;Riboviria	1.8522418409508177	High-confidence
k119_5911-SRR4015320	-;-;Flaviviridae;Amarillovirales;Flasuviricetes;Kitrinoviricota;Orthornavirae;Riboviria	1.1400020515032143	High-confidence
k119_593-SRR20473964	Alphainfluenzavirus influenzae;Alphainfluenzavirus;Orthomyxoviridae;Articulavirales;Insthoviricetes;Negarnaviricota;Orthornavirae;Riboviria	1.4629305694883112	High-confidence
k119_5965-SRR5850737	-;-;Rhabdoviridae;Mononegavirales;Monjiviricetes;Negarnaviricota;Orthornavirae;Riboviria	1.0174033254268264	High-confidence
k119_598-SRR20473961	Alphainfluenzavirus influenzae;Alphainfluenzavirus;Orthomyxoviridae;Articulavirales;Insthoviricetes;Negarnaviricota;Orthornavirae;Riboviria	0.939974215774673	High-confidence
k119_60-SRR7287114	Carnivore bocaparvovirus 4;Bocaparvovirus;Parvoviridae;Piccovirales;Quintoviricetes;Cossaviricota;Shotokuvirae;Monodnaviria	2.1167430463430885	High-confidence
k119_6126-SRR5850731	Betapaprhavirus frugiperda;Betapaprhavirus;Rhabdoviridae;Mononegavirales;Monjiviricetes;Negarnaviricota;Orthornavirae;Riboviria	3.1270447513214514	High-confidence
k119_6140-SRR17043672	Orthorubulavirus mammalis;Orthorubulavirus;Paramyxoviridae;Mononegavirales;Monjiviricetes;Negarnaviricota;Orthornavirae;Riboviria	1.2962667626376982	High-confidence
k119_624-SRR9617535	-;-;Adenoviridae;Rowavirales;Tectiliviricetes;Preplasmiviricota;Bamfordvirae;Varidnaviria	1.6664393178238657	High-confidence
k119_624-SRR9990593	Murid betaherpesvirus 3;Roseolovirus;Herpesviridae;Herpesvirales;Herviviricetes;Peploviricota;Heunggongvirae;Duplodnaviria	2.464372332593036	High-confidence
k119_62-SRR14812876	-;Enterovirus;Picornaviridae;Picornavirales;Pisoniviricetes;Pisuviricota;Orthornavirae;Riboviria	1.6433500981255322	High-confidence
k119_62-SRR5714864	-;Pestivirus;Flaviviridae;Amarillovirales;Flasuviricetes;Kitrinoviricota;Orthornavirae;Riboviria	3.278519016406078	High-confidence
k119_632-SRR20473958	Alphainfluenzavirus influenzae;Alphainfluenzavirus;Orthomyxoviridae;Articulavirales;Insthoviricetes;Negarnaviricota;Orthornavirae;Riboviria	1.4727916073145706	High-confidence
k119_633-SRR7287114	-;Enterovirus;Picornaviridae;Picornavirales;Pisoniviricetes;Pisuviricota;Orthornavirae;Riboviria	2.6789187435981074	High-confidence
k119_6359-SRR7540238	Gammapolyomavirus secanaria;Gammapolyomavirus;Polyomaviridae;Sepolyvirales;Papovaviricetes;Cossaviricota;Shotokuvirae;Monodnaviria	4.646621005980385	High-confidence
k119_63-SRR3109723	-;Morbillivirus;Paramyxoviridae;Mononegavirales;Monjiviricetes;Negarnaviricota;Orthornavirae;Riboviria	2.6464242138353073	High-confidence
k119_63-SRR3109725	-;-;Paramyxoviridae;Mononegavirales;Monjiviricetes;Negarnaviricota;Orthornavirae;Riboviria	1.1264319891189813	High-confidence
k119_6478-SRR22250951	-;-;Papillomaviridae;Zurhausenvirales;Papovaviricetes;Cossaviricota;Shotokuvirae;Monodnaviria	1.4320882825201886	High-confidence
k119_64-SRR7287114	-;-;-;Nidovirales;Pisoniviricetes;Pisuviricota;Orthornavirae;Riboviria	1.148635330418709	High-confidence
k119_650-SRR7287110	-;Enterovirus;Picornaviridae;Picornavirales;Pisoniviricetes;Pisuviricota;Orthornavirae;Riboviria	1.315377336869121	High-confidence
k119_652-SRR7287114	-;Alphacoronavirus;Coronaviridae;Nidovirales;Pisoniviricetes;Pisuviricota;Orthornavirae;Riboviria	1.1325121032384207	High-confidence
k119_653-SRR9990593	-;-;Herpesviridae;Herpesvirales;Herviviricetes;Peploviricota;Heunggongvirae;Duplodnaviria	2.8104280125501244	High-confidence
k119_656-SRR17043669	-;Orthorubulavirus;Paramyxoviridae;Mononegavirales;Monjiviricetes;Negarnaviricota;Orthornavirae;Riboviria	2.0276533281042504	High-confidence
k119_658-SRR8943552	-;-;Flaviviridae;Amarillovirales;Flasuviricetes;Kitrinoviricota;Orthornavirae;Riboviria	1.7520687814853482	High-confidence
k119_6608-SRR6289860	-;Gyrovirus;Anelloviridae;[Order]_Anelloviridae;[Class]_Anelloviridae;[Phylum]_Anelloviridae;[Kingdom]_Anelloviridae;[Realm]_Anelloviridae	1.0496217191987784	High-confidence
k119_661-SRR20473964	Alphainfluenzavirus influenzae;Alphainfluenzavirus;Orthomyxoviridae;Articulavirales;Insthoviricetes;Negarnaviricota;Orthornavirae;Riboviria	0.9533860964173613	High-confidence
k119_662-SRR3747332	Duck hepatitis B virus;Avihepadnavirus;Hepadnaviridae;Blubervirales;Revtraviricetes;Artverviricota;Pararnavirae;Riboviria	1.846479431063279	High-confidence
k119_6667-SRR4015330	-;Alphatorquevirus;Anelloviridae;[Order]_Anelloviridae;[Class]_Anelloviridae;[Phylum]_Anelloviridae;[Kingdom]_Anelloviridae;[Realm]_Anelloviridae	1.7494287793250216	High-confidence
k119_669-SRR20473962	Alphainfluenzavirus influenzae;Alphainfluenzavirus;Orthomyxoviridae;Articulavirales;Insthoviricetes;Negarnaviricota;Orthornavirae;Riboviria	1.1763379779185132	High-confidence
k119_669-SRR2912171	-;Chaphamaparvovirus;Parvoviridae;Piccovirales;Quintoviricetes;Cossaviricota;Shotokuvirae;Monodnaviria	1.4495154690960015	High-confidence
k119_669-SRR5850737	-;Betapaprhavirus;Rhabdoviridae;Mononegavirales;Monjiviricetes;Negarnaviricota;Orthornavirae;Riboviria	1.087075333536943	High-confidence
k119_671-SRR7287114	Alphacoronavirus 1;Alphacoronavirus;Coronaviridae;Nidovirales;Pisoniviricetes;Pisuviricota;Orthornavirae;Riboviria	5.431056749229924	High-confidence
k119_673-SRR7287114	Alphacoronavirus 1;Alphacoronavirus;Coronaviridae;Nidovirales;Pisoniviricetes;Pisuviricota;Orthornavirae;Riboviria	7.715151581303985	High-confidence
k119_675-SRR22585882	-;-;Paramyxoviridae;Mononegavirales;Monjiviricetes;Negarnaviricota;Orthornavirae;Riboviria	1.4884412348401863	High-confidence
k119_67-SRR11775227	-;-;Paramyxoviridae;Mononegavirales;Monjiviricetes;Negarnaviricota;Orthornavirae;Riboviria	1.5126875405560296	High-confidence
k119_67-SRR8988783	-;Rotavirus;Sedoreoviridae;Reovirales;Resentoviricetes;Duplornaviricota;Orthornavirae;Riboviria	2.646433425294863	High-confidence
k119_691-SRR22585884	-;-;Paramyxoviridae;Mononegavirales;Monjiviricetes;Negarnaviricota;Orthornavirae;Riboviria	1.7181573281818536	High-confidence
k119_709-SRR5850739	Betapaprhavirus frugiperda;Betapaprhavirus;Rhabdoviridae;Mononegavirales;Monjiviricetes;Negarnaviricota;Orthornavirae;Riboviria	4.395571458759078	High-confidence
k119_70-SRR17216136	-;-;Flaviviridae;Amarillovirales;Flasuviricetes;Kitrinoviricota;Orthornavirae;Riboviria	1.201210591184553	High-confidence
k119_70-SRR5714864	-;-;Flaviviridae;Amarillovirales;Flasuviricetes;Kitrinoviricota;Orthornavirae;Riboviria	1.410471991817175	High-confidence
k119_715-SRR20473962	Alphainfluenzavirus influenzae;Alphainfluenzavirus;Orthomyxoviridae;Articulavirales;Insthoviricetes;Negarnaviricota;Orthornavirae;Riboviria	1.3970183926951978	High-confidence
k119_719-SRR9617588	-;Enterovirus;Picornaviridae;Picornavirales;Pisoniviricetes;Pisuviricota;Orthornavirae;Riboviria	1.634182193610377	High-confidence
k119_724-SRR4015349	-;Chaphamaparvovirus;Parvoviridae;Piccovirales;Quintoviricetes;Cossaviricota;Shotokuvirae;Monodnaviria	2.8466547608043875	High-confidence
k119_7256-SRR17043672	-;-;Paramyxoviridae;Mononegavirales;Monjiviricetes;Negarnaviricota;Orthornavirae;Riboviria	3.016720348765833	High-confidence
k119_730-SRR22585882	-;-;Paramyxoviridae;Mononegavirales;Monjiviricetes;Negarnaviricota;Orthornavirae;Riboviria	1.9707661848518017	High-confidence
k119_732-SRR5850737	Betapaprhavirus frugiperda;Betapaprhavirus;Rhabdoviridae;Mononegavirales;Monjiviricetes;Negarnaviricota;Orthornavirae;Riboviria	5.788199614595731	High-confidence
k119_734-SRR2912168	-;-;Parvoviridae;Piccovirales;Quintoviricetes;Cossaviricota;Shotokuvirae;Monodnaviria	1.2233007908337517	High-confidence
k119_735-SRR8943553	-;-;Flaviviridae;Amarillovirales;Flasuviricetes;Kitrinoviricota;Orthornavirae;Riboviria	1.6719818020832646	High-confidence
k119_737-SRR20473962	Alphainfluenzavirus influenzae;Alphainfluenzavirus;Orthomyxoviridae;Articulavirales;Insthoviricetes;Negarnaviricota;Orthornavirae;Riboviria	2.0485570822806647	High-confidence
k119_73-SRR3109724	-;-;Paramyxoviridae;Mononegavirales;Monjiviricetes;Negarnaviricota;Orthornavirae;Riboviria	2.0507153215383895	High-confidence
k119_745-SRR4015328	-;-;Flaviviridae;Amarillovirales;Flasuviricetes;Kitrinoviricota;Orthornavirae;Riboviria	1.6438384938755881	High-confidence
k119_746-SRR7287110	-;Enterovirus;Picornaviridae;Picornavirales;Pisoniviricetes;Pisuviricota;Orthornavirae;Riboviria	1.308692395221605	High-confidence
k119_74-SRR3109724	-;-;Paramyxoviridae;Mononegavirales;Monjiviricetes;Negarnaviricota;Orthornavirae;Riboviria	2.9026123979137974	High-confidence
k119_74-SRR7287115	-;Bocaparvovirus;Parvoviridae;Piccovirales;Quintoviricetes;Cossaviricota;Shotokuvirae;Monodnaviria	3.162323830187938	High-confidence
k119_750-SRR9617529	-;-;Picornaviridae;Picornavirales;Pisoniviricetes;Pisuviricota;Orthornavirae;Riboviria	1.6285898446155684	High-confidence
k119_755-SRR20473962	Alphainfluenzavirus influenzae;Alphainfluenzavirus;Orthomyxoviridae;Articulavirales;Insthoviricetes;Negarnaviricota;Orthornavirae;Riboviria	0.939974215774673	High-confidence
k119_755-SRR22585883	-;Orthorubulavirus;Paramyxoviridae;Mononegavirales;Monjiviricetes;Negarnaviricota;Orthornavirae;Riboviria	3.0052048038097383	High-confidence
k119_75-SRR23702644	-;Hepatovirus;Picornaviridae;Picornavirales;Pisoniviricetes;Pisuviricota;Orthornavirae;Riboviria	1.3964405506771767	High-confidence
k119_75-SRR3109724	-;-;Paramyxoviridae;Mononegavirales;Monjiviricetes;Negarnaviricota;Orthornavirae;Riboviria	1.0700821895548918	High-confidence
k119_779-SRR17043667	-;Orthorubulavirus;Paramyxoviridae;Mononegavirales;Monjiviricetes;Negarnaviricota;Orthornavirae;Riboviria	2.3528751644473505	High-confidence
k119_78-SRR7287115	Rotavirus A;Rotavirus;Sedoreoviridae;Reovirales;Resentoviricetes;Duplornaviricota;Orthornavirae;Riboviria	4.023288358590744	High-confidence
k119_79-SRR14812876	-;Enterovirus;Picornaviridae;Picornavirales;Pisoniviricetes;Pisuviricota;Orthornavirae;Riboviria	1.9314336736585225	High-confidence
k119_79-SRR3109724	-;-;Paramyxoviridae;Mononegavirales;Monjiviricetes;Negarnaviricota;Orthornavirae;Riboviria	1.7783992454275996	High-confidence
k119_80-SRR3109724	Morbillivirus caprinae;Morbillivirus;Paramyxoviridae;Mononegavirales;Monjiviricetes;Negarnaviricota;Orthornavirae;Riboviria	2.9695861898924454	High-confidence
k119_814-SRR17043666	Orthorubulavirus mammalis;Orthorubulavirus;Paramyxoviridae;Mononegavirales;Monjiviricetes;Negarnaviricota;Orthornavirae;Riboviria	2.7391782859644067	High-confidence
k119_818-SRR9990593	-;Roseolovirus;Herpesviridae;Herpesvirales;Herviviricetes;Peploviricota;Heunggongvirae;Duplodnaviria	3.307039875897491	High-confidence
k119_81-SRR8648000	-;-;Parvoviridae;Piccovirales;Quintoviricetes;Cossaviricota;Shotokuvirae;Monodnaviria	1.4612485682565597	High-confidence
k119_8269-SRR5850739	-;-;Rhabdoviridae;Mononegavirales;Monjiviricetes;Negarnaviricota;Orthornavirae;Riboviria	1.1165262754739984	High-confidence
k119_827-SRR8943550	-;Pestivirus;Flaviviridae;Amarillovirales;Flasuviricetes;Kitrinoviricota;Orthornavirae;Riboviria	3.555119521273781	High-confidence
k119_828-SRR7287110	-;-;Picornaviridae;Picornavirales;Pisoniviricetes;Pisuviricota;Orthornavirae;Riboviria	0.9079450174843046	High-confidence
k119_82-SRR8943552	-;-;Flaviviridae;Amarillovirales;Flasuviricetes;Kitrinoviricota;Orthornavirae;Riboviria	2.9144523636619155	High-confidence
k119_8300-SRR25112325	-;Rotavirus;Sedoreoviridae;Reovirales;Resentoviricetes;Duplornaviricota;Orthornavirae;Riboviria	2.543262077521541	High-confidence
k119_843-SRR7287110	Carnivore bocaparvovirus 3;Bocaparvovirus;Parvoviridae;Piccovirales;Quintoviricetes;Cossaviricota;Shotokuvirae;Monodnaviria	2.6791144954018202	High-confidence
k119_845-SRR7287110	-;Alphacoronavirus;Coronaviridae;Nidovirales;Pisoniviricetes;Pisuviricota;Orthornavirae;Riboviria	2.232064335472509	High-confidence
k119_847-SRR17043657	-;Orthorubulavirus;Paramyxoviridae;Mononegavirales;Monjiviricetes;Negarnaviricota;Orthornavirae;Riboviria	2.353047019859552	High-confidence
k119_849-SRR7287110	-;-;-;Nidovirales;Pisoniviricetes;Pisuviricota;Orthornavirae;Riboviria	1.8881024094492755	High-confidence
k119_8609-SRR5850731	-;-;Rhabdoviridae;Mononegavirales;Monjiviricetes;Negarnaviricota;Orthornavirae;Riboviria	1.0372115832059217	High-confidence
k119_860-SRR8943550	-;-;Flaviviridae;Amarillovirales;Flasuviricetes;Kitrinoviricota;Orthornavirae;Riboviria	1.6030072852493875	High-confidence
k119_868-SRR7287110	-;Norovirus;Caliciviridae;Picornavirales;Pisoniviricetes;Pisuviricota;Orthornavirae;Riboviria	1.1562765978121914	High-confidence
k119_875-SRR22585883	-;-;Paramyxoviridae;Mononegavirales;Monjiviricetes;Negarnaviricota;Orthornavirae;Riboviria	1.5159345781599003	High-confidence
k119_883-SRR25112325	Rotavirus A;Rotavirus;Sedoreoviridae;Reovirales;Resentoviricetes;Duplornaviricota;Orthornavirae;Riboviria	10.801003555894061	High-confidence
k119_883-SRR8943542	-;-;Flaviviridae;Amarillovirales;Flasuviricetes;Kitrinoviricota;Orthornavirae;Riboviria	1.2162965019761973	High-confidence
k119_889-SRR17043664	-;Orthorubulavirus;Paramyxoviridae;Mononegavirales;Monjiviricetes;Negarnaviricota;Orthornavirae;Riboviria	2.7742657985158994	High-confidence
k119_88-SRR8185527	-;-;Caliciviridae;Picornavirales;Pisoniviricetes;Pisuviricota;Orthornavirae;Riboviria	1.0028166734557453	High-confidence
k119_892-SRR9617541	-;Enterovirus;Picornaviridae;Picornavirales;Pisoniviricetes;Pisuviricota;Orthornavirae;Riboviria	1.1834782013296492	High-confidence
k119_894-SRR7287110	-;Alphacoronavirus;Coronaviridae;Nidovirales;Pisoniviricetes;Pisuviricota;Orthornavirae;Riboviria	1.9842624495535202	High-confidence
k119_897-SRR22585882	-;Orthorubulavirus;Paramyxoviridae;Mononegavirales;Monjiviricetes;Negarnaviricota;Orthornavirae;Riboviria	3.004992894837227	High-confidence
k119_905-SRR7287110	-;Enterovirus;Picornaviridae;Picornavirales;Pisoniviricetes;Pisuviricota;Orthornavirae;Riboviria	1.356369615938316	High-confidence
k119_90-SRR8988783	-;Rotavirus;Sedoreoviridae;Reovirales;Resentoviricetes;Duplornaviricota;Orthornavirae;Riboviria	1.4107786931357693	High-confidence
k119_92-SRR3109725	-;-;Paramyxoviridae;Mononegavirales;Monjiviricetes;Negarnaviricota;Orthornavirae;Riboviria	2.348136759431242	High-confidence
k119_92-SRR5714865	-;-;Flaviviridae;Amarillovirales;Flasuviricetes;Kitrinoviricota;Orthornavirae;Riboviria	2.1339081481982554	High-confidence
k119_936-SRR8943544	-;-;Flaviviridae;Amarillovirales;Flasuviricetes;Kitrinoviricota;Orthornavirae;Riboviria	1.5574483988328203	High-confidence
k119_939-SRR4015331	-;Enterovirus;Picornaviridae;Picornavirales;Pisoniviricetes;Pisuviricota;Orthornavirae;Riboviria	0.9122937022786858	High-confidence
k119_93-SRR17043665	-;-;Paramyxoviridae;Mononegavirales;Monjiviricetes;Negarnaviricota;Orthornavirae;Riboviria	1.4628553584932993	High-confidence
k119_945-SRR2912167	-;Chaphamaparvovirus;Parvoviridae;Piccovirales;Quintoviricetes;Cossaviricota;Shotokuvirae;Monodnaviria	1.8373688324559618	High-confidence
k119_945-SRR7287113	-;Rotavirus;Sedoreoviridae;Reovirales;Resentoviricetes;Duplornaviricota;Orthornavirae;Riboviria	2.5769340363092206	High-confidence
k119_947-SRR9990593	-;Rhadinovirus;Herpesviridae;Herpesvirales;Herviviricetes;Peploviricota;Heunggongvirae;Duplodnaviria	1.6080350261398877	High-confidence
k119_949-SRR9990593	-;Rhadinovirus;Herpesviridae;Herpesvirales;Herviviricetes;Peploviricota;Heunggongvirae;Duplodnaviria	1.6110542369064262	High-confidence
k119_950-SRR17043665	Orthorubulavirus mammalis;Orthorubulavirus;Paramyxoviridae;Mononegavirales;Monjiviricetes;Negarnaviricota;Orthornavirae;Riboviria	2.7373023312908358	High-confidence
k119_9519-SRR5850731	Betapaprhavirus frugiperda;Betapaprhavirus;Rhabdoviridae;Mononegavirales;Monjiviricetes;Negarnaviricota;Orthornavirae;Riboviria	2.5192254109340957	High-confidence
k119_9680-SRR5850728	-;-;Rhabdoviridae;Mononegavirales;Monjiviricetes;Negarnaviricota;Orthornavirae;Riboviria	0.9729618113549224	High-confidence
k119_968-SRR8943544	-;-;Flaviviridae;Amarillovirales;Flasuviricetes;Kitrinoviricota;Orthornavirae;Riboviria	1.8488941149265408	High-confidence
k119_971-SRR17043665	-;Orthorubulavirus;Paramyxoviridae;Mononegavirales;Monjiviricetes;Negarnaviricota;Orthornavirae;Riboviria	2.6489558279594183	High-confidence
k119_983-SRR4015320	-;-;Flaviviridae;Amarillovirales;Flasuviricetes;Kitrinoviricota;Orthornavirae;Riboviria	1.214597820332098	High-confidence
k119_9878-SRR25112325	-;Rotavirus;Sedoreoviridae;Reovirales;Resentoviricetes;Duplornaviricota;Orthornavirae;Riboviria	1.5191607150390563	High-confidence
k119_988-SRR7287110	Norwalk virus;Norovirus;Caliciviridae;Picornavirales;Pisoniviricetes;Pisuviricota;Orthornavirae;Riboviria	1.529193651507366	High-confidence
k141_1000-SRR13480224	Psittacine siadenovirus D;Siadenovirus;Adenoviridae;Rowavirales;Tectiliviricetes;Preplasmiviricota;Bamfordvirae;Varidnaviria	5.562641003347249	High-confidence
k141_1000-SRR17216474	-;Chaphamaparvovirus;Parvoviridae;Piccovirales;Quintoviricetes;Cossaviricota;Shotokuvirae;Monodnaviria	0.9142934952761781	High-confidence
k141_10014-SRR14579882	-;Alphacoronavirus;Coronaviridae;Nidovirales;Pisoniviricetes;Pisuviricota;Orthornavirae;Riboviria	5.395336020878252	High-confidence
k141_1001-SRR18913560	Alphainfluenzavirus influenzae;Alphainfluenzavirus;Orthomyxoviridae;Articulavirales;Insthoviricetes;Negarnaviricota;Orthornavirae;Riboviria	1.241947379574073	High-confidence
k141_1001-SRR24829850	Severe acute respiratory syndrome-related coronavirus;Betacoronavirus;Coronaviridae;Nidovirales;Pisoniviricetes;Pisuviricota;Orthornavirae;Riboviria	1.14575551605731	High-confidence
k141_10023-ERR9896272	-;-;Rhabdoviridae;Mononegavirales;Monjiviricetes;Negarnaviricota;Orthornavirae;Riboviria	2.747569267265771	High-confidence
k141_1004-ERR4657877	-;-;Picornaviridae;Picornavirales;Pisoniviricetes;Pisuviricota;Orthornavirae;Riboviria	1.204430012090633	High-confidence
k141_1004-SRR19545587	-;-;Parvoviridae;Piccovirales;Quintoviricetes;Cossaviricota;Shotokuvirae;Monodnaviria	1.2091532249154928	High-confidence
k141_1005-SRR13480266	-;Mastadenovirus;Adenoviridae;Rowavirales;Tectiliviricetes;Preplasmiviricota;Bamfordvirae;Varidnaviria	3.311033956152844	High-confidence
k141_1005-SRR14579868	-;Lymphocryptovirus;Herpesviridae;Herpesvirales;Herviviricetes;Peploviricota;Heunggongvirae;Duplodnaviria	2.1092312056891522	High-confidence
k141_1005-SRR20689464	Duck hepatitis B virus;Avihepadnavirus;Hepadnaviridae;Blubervirales;Revtraviricetes;Artverviricota;Pararnavirae;Riboviria	1.9246572087581089	High-confidence
k141_10069-SRR16685777	-;Orthopicobirnavirus;Picobirnaviridae;Durnavirales;Duplopiviricetes;Pisuviricota;Orthornavirae;Riboviria	2.637984211448949	High-confidence
k141_10084-SRR18885505	-;Alphacoronavirus;Coronaviridae;Nidovirales;Pisoniviricetes;Pisuviricota;Orthornavirae;Riboviria	1.7151545290180923	High-confidence
k141_100907-ERR9896298	Orthopicobirnavirus beihaiense;Orthopicobirnavirus;Picobirnaviridae;Durnavirales;Duplopiviricetes;Pisuviricota;Orthornavirae;Riboviria	5.23752232971943	High-confidence
k141_100-ERR2756788	-;Mastadenovirus;Adenoviridae;Rowavirales;Tectiliviricetes;Preplasmiviricota;Bamfordvirae;Varidnaviria	11.077842861972057	High-confidence
k141_100-SRR10761004	-;-;Flaviviridae;Amarillovirales;Flasuviricetes;Kitrinoviricota;Orthornavirae;Riboviria	3.3605585192432486	High-confidence
k141_100-SRR17288616	-;-;Parvoviridae;Piccovirales;Quintoviricetes;Cossaviricota;Shotokuvirae;Monodnaviria	1.099511345227156	High-confidence
k141_1012-SRR13259268	-;-;Coronaviridae;Nidovirales;Pisoniviricetes;Pisuviricota;Orthornavirae;Riboviria	1.7875472206839678	High-confidence
k141_101381-SRR16685780	-;-;Picobirnaviridae;Durnavirales;Duplopiviricetes;Pisuviricota;Orthornavirae;Riboviria	1.3748479056067167	High-confidence
k141_1014-SRR14579862	-;-;Papillomaviridae;Zurhausenvirales;Papovaviricetes;Cossaviricota;Shotokuvirae;Monodnaviria	1.1980655991964562	High-confidence
k141_1014-SRR17216327	-;Hepacivirus;Flaviviridae;Amarillovirales;Flasuviricetes;Kitrinoviricota;Orthornavirae;Riboviria	2.1179152335767113	High-confidence
k141_1015-SRR13756213	-;Rotavirus;Sedoreoviridae;Reovirales;Resentoviricetes;Duplornaviricota;Orthornavirae;Riboviria	2.0291724368381385	High-confidence
k141_1015-SRR18668168	-;Kobuvirus;Picornaviridae;Picornavirales;Pisoniviricetes;Pisuviricota;Orthornavirae;Riboviria	3.0457737307600055	High-confidence
k141_10166-ERR9896304	-;Quaranjavirus;Orthomyxoviridae;Articulavirales;Insthoviricetes;Negarnaviricota;Orthornavirae;Riboviria	1.215779332689447	High-confidence
k141_10167-SRR13259348	-;Dependoparvovirus;Parvoviridae;Piccovirales;Quintoviricetes;Cossaviricota;Shotokuvirae;Monodnaviria	1.403747086439329	High-confidence
k141_10181-ERR9896304	Orthopicobirnavirus beihaiense;Orthopicobirnavirus;Picobirnaviridae;Durnavirales;Duplopiviricetes;Pisuviricota;Orthornavirae;Riboviria	0.9441675912218296	High-confidence
k141_101858-SRR16685777	Rotavirus A;Rotavirus;Sedoreoviridae;Reovirales;Resentoviricetes;Duplornaviricota;Orthornavirae;Riboviria	4.3358362041144645	High-confidence
k141_10192-SRR10248517	Murine respirovirus;Respirovirus;Paramyxoviridae;Mononegavirales;Monjiviricetes;Negarnaviricota;Orthornavirae;Riboviria	2.146341125704284	High-confidence
k141_10197-SRR24272136	-;-;Paramyxoviridae;Mononegavirales;Monjiviricetes;Negarnaviricota;Orthornavirae;Riboviria	1.438495405806729	High-confidence
k141_101-SRR17097829	Duck hepatitis B virus;Avihepadnavirus;Hepadnaviridae;Blubervirales;Revtraviricetes;Artverviricota;Pararnavirae;Riboviria	1.4191189462109797	High-confidence
k141_1020-SRR11481767	-;Enterovirus;Picornaviridae;Picornavirales;Pisoniviricetes;Pisuviricota;Orthornavirae;Riboviria	1.549422926927894	High-confidence
k141_1020-SRR17216328	-;Mastadenovirus;Adenoviridae;Rowavirales;Tectiliviricetes;Preplasmiviricota;Bamfordvirae;Varidnaviria	1.450620335060021	High-confidence
k141_102324-SRR12430176	-;Jeilongvirus;Paramyxoviridae;Mononegavirales;Monjiviricetes;Negarnaviricota;Orthornavirae;Riboviria	2.3056073632023164	High-confidence
k141_1023-ERR4657875	-;-;Picornaviridae;Picornavirales;Pisoniviricetes;Pisuviricota;Orthornavirae;Riboviria	0.969031250635305	High-confidence
k141_1023-SRR8053821	Duck hepatitis B virus;Avihepadnavirus;Hepadnaviridae;Blubervirales;Revtraviricetes;Artverviricota;Pararnavirae;Riboviria	1.1673847899920768	High-confidence
k141_102404-SRR16685780	Rotavirus A;Rotavirus;Sedoreoviridae;Reovirales;Resentoviricetes;Duplornaviricota;Orthornavirae;Riboviria	3.8625683812521396	High-confidence
k141_10251-ERR9896284	Orthopicobirnavirus beihaiense;Orthopicobirnavirus;Picobirnaviridae;Durnavirales;Duplopiviricetes;Pisuviricota;Orthornavirae;Riboviria	5.218889018837809	High-confidence
k141_10262-SRR24272219	-;-;Paramyxoviridae;Mononegavirales;Monjiviricetes;Negarnaviricota;Orthornavirae;Riboviria	1.81438836883801	High-confidence
k141_10264-SRR5676395	-;-;Poxviridae;Chitovirales;Pokkesviricetes;Nucleocytoviricota;Bamfordvirae;Varidnaviria	2.1430398701682467	High-confidence
k141_1027-SRR21782102	Duck hepatitis B virus;Avihepadnavirus;Hepadnaviridae;Blubervirales;Revtraviricetes;Artverviricota;Pararnavirae;Riboviria	0.981401336016287	High-confidence
k141_10287-SRR13259293	-;Fijivirus;Spinareoviridae;Reovirales;Resentoviricetes;Duplornaviricota;Orthornavirae;Riboviria	0.9195775363305587	High-confidence
k141_102933-SRR12704224	Mammalian orthoreovirus;Orthoreovirus;Spinareoviridae;Reovirales;Resentoviricetes;Duplornaviricota;Orthornavirae;Riboviria	1.4358586473243762	High-confidence
k141_102-SRR13480255	Penguin siadenovirus A;Siadenovirus;Adenoviridae;Rowavirales;Tectiliviricetes;Preplasmiviricota;Bamfordvirae;Varidnaviria	2.316639562075762	High-confidence
k141_102-SRR17216442	-;-;Flaviviridae;Amarillovirales;Flasuviricetes;Kitrinoviricota;Orthornavirae;Riboviria	2.7942970787030057	High-confidence
k141_1030-SRR12587965	-;Orthorubulavirus;Paramyxoviridae;Mononegavirales;Monjiviricetes;Negarnaviricota;Orthornavirae;Riboviria	2.9717559858985276	High-confidence
k141_10316-SRR24272229	-;-;Paramyxoviridae;Mononegavirales;Monjiviricetes;Negarnaviricota;Orthornavirae;Riboviria	1.6964120883585008	High-confidence
k141_1031-SRR13259268	-;-;-;Nidovirales;Pisoniviricetes;Pisuviricota;Orthornavirae;Riboviria	1.706627573383744	High-confidence
k141_1031-SRR18913560	Duck hepatitis B virus;Avihepadnavirus;Hepadnaviridae;Blubervirales;Revtraviricetes;Artverviricota;Pararnavirae;Riboviria	2.2429971504264157	High-confidence
k141_103295-SRR7031424	Avihepevirus magniiecur;Avihepevirus;Hepeviridae;Hepelivirales;Alsuviricetes;Kitrinoviricota;Orthornavirae;Riboviria	5.4743058676667165	High-confidence
k141_1032-SRR8833172	-;Chaphamaparvovirus;Parvoviridae;Piccovirales;Quintoviricetes;Cossaviricota;Shotokuvirae;Monodnaviria	1.8272888648527608	High-confidence
k141_10330-SRR16685782	Orthopicobirnavirus hominis;Orthopicobirnavirus;Picobirnaviridae;Durnavirales;Duplopiviricetes;Pisuviricota;Orthornavirae;Riboviria	2.1752571294693963	High-confidence
k141_1033-SRR13480235	-;-;Adenoviridae;Rowavirales;Tectiliviricetes;Preplasmiviricota;Bamfordvirae;Varidnaviria	1.5905712203609228	High-confidence
k141_1033-SRR26320502	-;Gyrovirus;Anelloviridae;[Order]_Anelloviridae;[Class]_Anelloviridae;[Phylum]_Anelloviridae;[Kingdom]_Anelloviridae;[Realm]_Anelloviridae	1.5920006550863026	High-confidence
k141_10345-SRR24272216	-;Orthorubulavirus;Paramyxoviridae;Mononegavirales;Monjiviricetes;Negarnaviricota;Orthornavirae;Riboviria	2.9285908030128325	High-confidence
k141_103471-SRR16685777	-;Orthopicobirnavirus;Picobirnaviridae;Durnavirales;Duplopiviricetes;Pisuviricota;Orthornavirae;Riboviria	2.4018499487448444	High-confidence
k141_10353-SRR8318866	Betapaprhavirus frugiperda;Betapaprhavirus;Rhabdoviridae;Mononegavirales;Monjiviricetes;Negarnaviricota;Orthornavirae;Riboviria	1.521822447780914	High-confidence
k141_10356-ERR3569488	Alphacoronavirus AMALF;Alphacoronavirus;Coronaviridae;Nidovirales;Pisoniviricetes;Pisuviricota;Orthornavirae;Riboviria	8.86116519094391	High-confidence
k141_1037-SRR13756213	Rotavirus A;Rotavirus;Sedoreoviridae;Reovirales;Resentoviricetes;Duplornaviricota;Orthornavirae;Riboviria	2.2571095747235614	High-confidence
k141_1037-SRR8053818	Duck hepatitis B virus;Avihepadnavirus;Hepadnaviridae;Blubervirales;Revtraviricetes;Artverviricota;Pararnavirae;Riboviria	1.6636635493984961	High-confidence
k141_10384-ERR2756788	-;Mastadenovirus;Adenoviridae;Rowavirales;Tectiliviricetes;Preplasmiviricota;Bamfordvirae;Varidnaviria	10.747988562524705	High-confidence
k141_10385-SRR24272226	-;Orthorubulavirus;Paramyxoviridae;Mononegavirales;Monjiviricetes;Negarnaviricota;Orthornavirae;Riboviria	2.2227938050847427	High-confidence
k141_1038-SRR12702264	-;Gyrovirus;Anelloviridae;[Order]_Anelloviridae;[Class]_Anelloviridae;[Phylum]_Anelloviridae;[Kingdom]_Anelloviridae;[Realm]_Anelloviridae	1.8001788171498387	High-confidence
k141_1038-SRR7755413	-;-;-;Nidovirales;Pisoniviricetes;Pisuviricota;Orthornavirae;Riboviria	1.2617273636267707	High-confidence
k141_103922-SRR12430176	-;Jeilongvirus;Paramyxoviridae;Mononegavirales;Monjiviricetes;Negarnaviricota;Orthornavirae;Riboviria	2.979936166792629	High-confidence
k141_1039-SRR11040413	Duck hepatitis B virus;Avihepadnavirus;Hepadnaviridae;Blubervirales;Revtraviricetes;Artverviricota;Pararnavirae;Riboviria	1.21058790923271	High-confidence
k141_103-SRR10530607	-;-;Paramyxoviridae;Mononegavirales;Monjiviricetes;Negarnaviricota;Orthornavirae;Riboviria	2.174669530013123	High-confidence
k141_103-SRR12460172	-;Pestivirus;Flaviviridae;Amarillovirales;Flasuviricetes;Kitrinoviricota;Orthornavirae;Riboviria	3.1109526460378385	High-confidence
k141_103-SRR12875468	-;-;-;Nidovirales;Pisoniviricetes;Pisuviricota;Orthornavirae;Riboviria	1.8605311240228786	High-confidence
k141_103-SRR14453996	-;Chaphamaparvovirus;Parvoviridae;Piccovirales;Quintoviricetes;Cossaviricota;Shotokuvirae;Monodnaviria	3.2379594031036922	High-confidence
k141_103-SRR27178654	-;-;Herpesviridae;Herpesvirales;Herviviricetes;Peploviricota;Heunggongvirae;Duplodnaviria	1.3699713431217588	High-confidence
k141_103-SRR5146477	Carnivore protoparvovirus 1;Protoparvovirus;Parvoviridae;Piccovirales;Quintoviricetes;Cossaviricota;Shotokuvirae;Monodnaviria	2.9241427191349274	High-confidence
k141_1041-SRR10885611	-;-;Paramyxoviridae;Mononegavirales;Monjiviricetes;Negarnaviricota;Orthornavirae;Riboviria	3.016720348765833	High-confidence
k141_10427-SRR12418402	-;Orthorubulavirus;Paramyxoviridae;Mononegavirales;Monjiviricetes;Negarnaviricota;Orthornavirae;Riboviria	2.4779906275192496	High-confidence
k141_1042-SRR10059480	Alphainfluenzavirus influenzae;Alphainfluenzavirus;Orthomyxoviridae;Articulavirales;Insthoviricetes;Negarnaviricota;Orthornavirae;Riboviria	0.9399526463210958	High-confidence
k141_1042-SRR13319716	-;Jeilongvirus;Paramyxoviridae;Mononegavirales;Monjiviricetes;Negarnaviricota;Orthornavirae;Riboviria	2.581716546550326	High-confidence
k141_10437-SRR18101042	-;Avihepadnavirus;Hepadnaviridae;Blubervirales;Revtraviricetes;Artverviricota;Pararnavirae;Riboviria	1.2884640291204306	High-confidence
k141_1043-SRR17216458	-;Hepacivirus;Flaviviridae;Amarillovirales;Flasuviricetes;Kitrinoviricota;Orthornavirae;Riboviria	1.490382543438269	High-confidence
k141_10450-SRR16685782	-;-;Picobirnaviridae;Durnavirales;Duplopiviricetes;Pisuviricota;Orthornavirae;Riboviria	1.2261085952960744	High-confidence
k141_104593-SRR16685778	Orthopicobirnavirus hominis;Orthopicobirnavirus;Picobirnaviridae;Durnavirales;Duplopiviricetes;Pisuviricota;Orthornavirae;Riboviria	3.377480199416118	High-confidence
k141_1045-SRR24272210	-;Orthorubulavirus;Paramyxoviridae;Mononegavirales;Monjiviricetes;Negarnaviricota;Orthornavirae;Riboviria	3.0021536389809804	High-confidence
k141_1046-SRR12875467	-;-;-;Nidovirales;Pisoniviricetes;Pisuviricota;Orthornavirae;Riboviria	1.4086881487592056	High-confidence
k141_1046-SRR16685774	-;Pegivirus;Flaviviridae;Amarillovirales;Flasuviricetes;Kitrinoviricota;Orthornavirae;Riboviria	1.6882779863902144	High-confidence
k141_1049-ERR3569452	-;Mastadenovirus;Adenoviridae;Rowavirales;Tectiliviricetes;Preplasmiviricota;Bamfordvirae;Varidnaviria	3.816576086034858	High-confidence
k141_104-DRR377323	-;Pestivirus;Flaviviridae;Amarillovirales;Flasuviricetes;Kitrinoviricota;Orthornavirae;Riboviria	3.181097641812595	High-confidence
k141_104-SRR12006247	-;-;Coronaviridae;Nidovirales;Pisoniviricetes;Pisuviricota;Orthornavirae;Riboviria	1.8554741409308442	High-confidence
k141_104-SRR12202049	-;Gyrovirus;Anelloviridae;[Order]_Anelloviridae;[Class]_Anelloviridae;[Phylum]_Anelloviridae;[Kingdom]_Anelloviridae;[Realm]_Anelloviridae	1.8549019580070336	High-confidence
k141_104-SRR12460170	-;-;Flaviviridae;Amarillovirales;Flasuviricetes;Kitrinoviricota;Orthornavirae;Riboviria	1.7311330817418373	High-confidence
k141_1050-SRR10761018	-;-;Flaviviridae;Amarillovirales;Flasuviricetes;Kitrinoviricota;Orthornavirae;Riboviria	1.4630300107816303	High-confidence
k141_1051-SRR15340419	-;Hepacivirus;Flaviviridae;Amarillovirales;Flasuviricetes;Kitrinoviricota;Orthornavirae;Riboviria	1.5372618395128288	High-confidence
k141_1052-SRR16286726	-;Chaphamaparvovirus;Parvoviridae;Piccovirales;Quintoviricetes;Cossaviricota;Shotokuvirae;Monodnaviria	2.4286642121932025	High-confidence
k141_1052-SRR24799931	-;-;Paramyxoviridae;Mononegavirales;Monjiviricetes;Negarnaviricota;Orthornavirae;Riboviria	1.1127940174894886	High-confidence
k141_1052-SRR8365876	Torque teno ursid virus 12;Pitorquevirus;Anelloviridae;[Order]_Anelloviridae;[Class]_Anelloviridae;[Phylum]_Anelloviridae;[Kingdom]_Anelloviridae;[Realm]_Anelloviridae	1.0686547343051305	High-confidence
k141_10538-SRR8449208	-;-;Papillomaviridae;Zurhausenvirales;Papovaviricetes;Cossaviricota;Shotokuvirae;Monodnaviria	5.390060488451667	High-confidence
k141_1053-SRR14579868	-;-;Papillomaviridae;Zurhausenvirales;Papovaviricetes;Cossaviricota;Shotokuvirae;Monodnaviria	2.6414709840903936	High-confidence
k141_1053-SRR16181051	Canary circovirus;Circovirus;Circoviridae;Cirlivirales;Arfiviricetes;Cressdnaviricota;Shotokuvirae;Monodnaviria	4.313728092017958	High-confidence
k141_1056-SRR23557376	-;Hepacivirus;Flaviviridae;Amarillovirales;Flasuviricetes;Kitrinoviricota;Orthornavirae;Riboviria	2.666176840014322	High-confidence
k141_1056-SRR4228542	Phytophthora parasitica virus;[Genus]_Phytophthora parasitica virus;[Family]_Phytophthora parasitica virus;[Order]_Phytophthora parasitica virus;[Class]_Phytophthora parasitica virus;[Phylum]_Phytophthora parasitica virus;[Kingdom]_Phytophthora parasitica virus;[Realm]_Phytophthora parasitica virus	2.4253538177697482	High-confidence
k141_1056-SRR8365887	-;Pitorquevirus;Anelloviridae;[Order]_Anelloviridae;[Class]_Anelloviridae;[Phylum]_Anelloviridae;[Kingdom]_Anelloviridae;[Realm]_Anelloviridae	1.1687495036269144	High-confidence
k141_1057-SRR16685775	-;-;Flaviviridae;Amarillovirales;Flasuviricetes;Kitrinoviricota;Orthornavirae;Riboviria	1.1100753082660608	High-confidence
k141_1059-SRR14454000	-;Chaphamaparvovirus;Parvoviridae;Piccovirales;Quintoviricetes;Cossaviricota;Shotokuvirae;Monodnaviria	1.1784096997739277	High-confidence
k141_105-SRR19160856	Carnivore protoparvovirus 1;Protoparvovirus;Parvoviridae;Piccovirales;Quintoviricetes;Cossaviricota;Shotokuvirae;Monodnaviria	2.972068850534204	High-confidence
k141_105-SRR24546301	-;Copiparvovirus;Parvoviridae;Piccovirales;Quintoviricetes;Cossaviricota;Shotokuvirae;Monodnaviria	1.8420051991052167	High-confidence
k141_105-SRR27178654	Human gammaherpesvirus 4;Lymphocryptovirus;Herpesviridae;Herpesvirales;Herviviricetes;Peploviricota;Heunggongvirae;Duplodnaviria	2.9231104782699204	High-confidence
k141_10619-ERR2756788	-;Mastadenovirus;Adenoviridae;Rowavirales;Tectiliviricetes;Preplasmiviricota;Bamfordvirae;Varidnaviria	2.5721098021756794	High-confidence
k141_10623-SRR8365888	Torque teno ursid virus 12;Pitorquevirus;Anelloviridae;[Order]_Anelloviridae;[Class]_Anelloviridae;[Phylum]_Anelloviridae;[Kingdom]_Anelloviridae;[Realm]_Anelloviridae	2.2548341580606976	High-confidence
k141_1062-SRR12214133	-;Chaphamaparvovirus;Parvoviridae;Piccovirales;Quintoviricetes;Cossaviricota;Shotokuvirae;Monodnaviria	1.4347281308542408	High-confidence
k141_1062-SRR17333516	-;-;Papillomaviridae;Zurhausenvirales;Papovaviricetes;Cossaviricota;Shotokuvirae;Monodnaviria	4.370893462817758	High-confidence
k141_10632-SRR24272228	-;-;Paramyxoviridae;Mononegavirales;Monjiviricetes;Negarnaviricota;Orthornavirae;Riboviria	1.487487077206575	High-confidence
k141_10634-SRR13340370	-;Orthohepadnavirus;Hepadnaviridae;Blubervirales;Revtraviricetes;Artverviricota;Pararnavirae;Riboviria	0.906040170782729	High-confidence
k141_10638-ERR4657879	-;-;Picornaviridae;Picornavirales;Pisoniviricetes;Pisuviricota;Orthornavirae;Riboviria	0.9652584596905754	High-confidence
k141_106398-SRR16685778	-;Picobirnavirus;Picobirnaviridae;Durnavirales;Duplopiviricetes;Pisuviricota;Orthornavirae;Riboviria	2.3128212814633136	High-confidence
k141_1063-SRR12207260	-;Chaphamaparvovirus;Parvoviridae;Piccovirales;Quintoviricetes;Cossaviricota;Shotokuvirae;Monodnaviria	1.830460168707188	High-confidence
k141_10643-SRR16301494	Phytophthora parasitica virus;[Genus]_Phytophthora parasitica virus;[Family]_Phytophthora parasitica virus;[Order]_Phytophthora parasitica virus;[Class]_Phytophthora parasitica virus;[Phylum]_Phytophthora parasitica virus;[Kingdom]_Phytophthora parasitica virus;[Realm]_Phytophthora parasitica virus	1.3814220447910237	High-confidence
k141_10662-ERR2756803	-;Mastadenovirus;Adenoviridae;Rowavirales;Tectiliviricetes;Preplasmiviricota;Bamfordvirae;Varidnaviria	9.020830503682998	High-confidence
k141_10677-SRR18289635	-;Chaphamaparvovirus;Parvoviridae;Piccovirales;Quintoviricetes;Cossaviricota;Shotokuvirae;Monodnaviria	1.4059253619029073	High-confidence
k141_1068-SRR8365874	Torque teno ursid virus 9;Pitorquevirus;Anelloviridae;[Order]_Anelloviridae;[Class]_Anelloviridae;[Phylum]_Anelloviridae;[Kingdom]_Anelloviridae;[Realm]_Anelloviridae	0.9815688068515925	High-confidence
k141_1068-SRR9320371	-;Chaphamaparvovirus;Parvoviridae;Piccovirales;Quintoviricetes;Cossaviricota;Shotokuvirae;Monodnaviria	1.8077786256465629	High-confidence
k141_10692-SRR13259296	-;Jeilongvirus;Paramyxoviridae;Mononegavirales;Monjiviricetes;Negarnaviricota;Orthornavirae;Riboviria	1.8993808591829284	High-confidence
k141_1069-SRR12214126	-;Chaphamaparvovirus;Parvoviridae;Piccovirales;Quintoviricetes;Cossaviricota;Shotokuvirae;Monodnaviria	1.1881537196904175	High-confidence
k141_106-SRR19160860	-;Protoparvovirus;Parvoviridae;Piccovirales;Quintoviricetes;Cossaviricota;Shotokuvirae;Monodnaviria	1.809971954561672	High-confidence
k141_106-SRR24915045	-;-;Paramyxoviridae;Mononegavirales;Monjiviricetes;Negarnaviricota;Orthornavirae;Riboviria	0.9405691386626366	High-confidence
k141_106-SRR8365891	Torque teno ursid virus 7;Pitorquevirus;Anelloviridae;[Order]_Anelloviridae;[Class]_Anelloviridae;[Phylum]_Anelloviridae;[Kingdom]_Anelloviridae;[Realm]_Anelloviridae	1.0260940043420388	High-confidence
k141_10710-SRR21537972	-;Orthopneumovirus;Pneumoviridae;Mononegavirales;Monjiviricetes;Negarnaviricota;Orthornavirae;Riboviria	1.5772549989356992	High-confidence
k141_1072-SRR8083918	-;-;Hepadnaviridae;Blubervirales;Revtraviricetes;Artverviricota;Pararnavirae;Riboviria	1.2570752659456932	High-confidence
k141_107373-SRR12430149	-;Jeilongvirus;Paramyxoviridae;Mononegavirales;Monjiviricetes;Negarnaviricota;Orthornavirae;Riboviria	3.574795529147503	High-confidence
k141_107375-SRR12704224	Mammalian orthoreovirus;Orthoreovirus;Spinareoviridae;Reovirales;Resentoviricetes;Duplornaviricota;Orthornavirae;Riboviria	3.3269215477670926	High-confidence
k141_107411-SRR16685777	-;Rotavirus;Sedoreoviridae;Reovirales;Resentoviricetes;Duplornaviricota;Orthornavirae;Riboviria	1.0879887583368473	High-confidence
k141_10742-ERR9896292	-;Enterovirus;Picornaviridae;Picornavirales;Pisoniviricetes;Pisuviricota;Orthornavirae;Riboviria	1.495548343679541	High-confidence
k141_1074-SRR13756213	-;Rotavirus;Sedoreoviridae;Reovirales;Resentoviricetes;Duplornaviricota;Orthornavirae;Riboviria	2.152416207564284	High-confidence
k141_10750-SRR24272235	-;Orthorubulavirus;Paramyxoviridae;Mononegavirales;Monjiviricetes;Negarnaviricota;Orthornavirae;Riboviria	2.4568759419168686	High-confidence
k141_1075-SRR17216329	Hepacivirus J;Hepacivirus;Flaviviridae;Amarillovirales;Flasuviricetes;Kitrinoviricota;Orthornavirae;Riboviria	4.456433472031501	High-confidence
k141_10779-SRR24272272	-;-;Paramyxoviridae;Mononegavirales;Monjiviricetes;Negarnaviricota;Orthornavirae;Riboviria	1.5357784927799436	High-confidence
k141_107811-SRR15342235	Aveparvovirus galliform1;Aveparvovirus;Parvoviridae;Piccovirales;Quintoviricetes;Cossaviricota;Shotokuvirae;Monodnaviria	2.5214995498490924	High-confidence
k141_107861-SRR16685777	Orthopicobirnavirus beihaiense;Orthopicobirnavirus;Picobirnaviridae;Durnavirales;Duplopiviricetes;Pisuviricota;Orthornavirae;Riboviria	5.091309890076285	High-confidence
k141_107896-SRR16685778	-;Orthopicobirnavirus;Picobirnaviridae;Durnavirales;Duplopiviricetes;Pisuviricota;Orthornavirae;Riboviria	2.6585510604422464	High-confidence
k141_1078-SRR13259268	-;-;Coronaviridae;Nidovirales;Pisoniviricetes;Pisuviricota;Orthornavirae;Riboviria	1.875606816343348	High-confidence
k141_10797-SRR5676395	-;-;Poxviridae;Chitovirales;Pokkesviricetes;Nucleocytoviricota;Bamfordvirae;Varidnaviria	2.288243588788852	High-confidence
k141_107987-SRR7031408	Avihepevirus magniiecur;Avihepevirus;Hepeviridae;Hepelivirales;Alsuviricetes;Kitrinoviricota;Orthornavirae;Riboviria	5.4743058676667165	High-confidence
k141_107-ERR3569458	-;-;Hepeviridae;Hepelivirales;Alsuviricetes;Kitrinoviricota;Orthornavirae;Riboviria	0.9656209941831725	High-confidence
k141_107-SRR13259268	-;-;-;Nidovirales;Pisoniviricetes;Pisuviricota;Orthornavirae;Riboviria	0.942945922716126	High-confidence
k141_107-SRR27238869	-;Copiparvovirus;Parvoviridae;Piccovirales;Quintoviricetes;Cossaviricota;Shotokuvirae;Monodnaviria	1.474326285046933	High-confidence
k141_10810-SRR13259293	-;Fijivirus;Spinareoviridae;Reovirales;Resentoviricetes;Duplornaviricota;Orthornavirae;Riboviria	2.242506115901151	High-confidence
k141_1083-ERR2756796	Rotavirus H;Rotavirus;Sedoreoviridae;Reovirales;Resentoviricetes;Duplornaviricota;Orthornavirae;Riboviria	3.6735438780403906	High-confidence
k141_1083-SRR17216328	-;Mastadenovirus;Adenoviridae;Rowavirales;Tectiliviricetes;Preplasmiviricota;Bamfordvirae;Varidnaviria	3.755830633229007	High-confidence
k141_10842-SRR24272272	-;-;Paramyxoviridae;Mononegavirales;Monjiviricetes;Negarnaviricota;Orthornavirae;Riboviria	1.2277496502426997	High-confidence
k141_1084-SRR12214135	-;Chaphamaparvovirus;Parvoviridae;Piccovirales;Quintoviricetes;Cossaviricota;Shotokuvirae;Monodnaviria	0.9937358539516005	High-confidence
k141_1084-SRR13660481	-;-;Hepeviridae;Hepelivirales;Alsuviricetes;Kitrinoviricota;Orthornavirae;Riboviria	2.2135365120749	High-confidence
k141_1085-SRR13480265	-;Gyrovirus;Anelloviridae;[Order]_Anelloviridae;[Class]_Anelloviridae;[Phylum]_Anelloviridae;[Kingdom]_Anelloviridae;[Realm]_Anelloviridae	1.317430903091917	High-confidence
k141_108607-SRR16685780	Orthopicobirnavirus beihaiense;Orthopicobirnavirus;Picobirnaviridae;Durnavirales;Duplopiviricetes;Pisuviricota;Orthornavirae;Riboviria	4.625672186190161	High-confidence
k141_10862-SRR12418394	-;Circovirus;Circoviridae;Cirlivirales;Arfiviricetes;Cressdnaviricota;Shotokuvirae;Monodnaviria	3.2305989479322563	High-confidence
k141_1086-SRR18913552	Alphainfluenzavirus influenzae;Alphainfluenzavirus;Orthomyxoviridae;Articulavirales;Insthoviricetes;Negarnaviricota;Orthornavirae;Riboviria	1.950528917454122	High-confidence
k141_1086-SRR8269371	-;Gyrovirus;Anelloviridae;[Order]_Anelloviridae;[Class]_Anelloviridae;[Phylum]_Anelloviridae;[Kingdom]_Anelloviridae;[Realm]_Anelloviridae	1.614438913813185	High-confidence
k141_10871-ERR9896303	Orthopicobirnavirus beihaiense;Orthopicobirnavirus;Picobirnaviridae;Durnavirales;Duplopiviricetes;Pisuviricota;Orthornavirae;Riboviria	5.210653817417739	High-confidence
k141_1087-SRR13480266	-;-;Adenoviridae;Rowavirales;Tectiliviricetes;Preplasmiviricota;Bamfordvirae;Varidnaviria	2.7985495495735635	High-confidence
k141_1089-SRR12797695	-;Pestivirus;Flaviviridae;Amarillovirales;Flasuviricetes;Kitrinoviricota;Orthornavirae;Riboviria	3.2756637853880894	High-confidence
k141_108-SRR10530607	-;Orthorubulavirus;Paramyxoviridae;Mononegavirales;Monjiviricetes;Negarnaviricota;Orthornavirae;Riboviria	1.4886024580021822	High-confidence
k141_1090-SRR10885614	-;-;Paramyxoviridae;Mononegavirales;Monjiviricetes;Negarnaviricota;Orthornavirae;Riboviria	1.1487244435078439	High-confidence
k141_1090-SRR21278264	-;-;Hepeviridae;Hepelivirales;Alsuviricetes;Kitrinoviricota;Orthornavirae;Riboviria	1.4003306570534642	High-confidence
k141_10919-SRR24272234	-;-;Paramyxoviridae;Mononegavirales;Monjiviricetes;Negarnaviricota;Orthornavirae;Riboviria	1.225419803119345	High-confidence
k141_10923-SRR14579870	-;-;Herpesviridae;Herpesvirales;Herviviricetes;Peploviricota;Heunggongvirae;Duplodnaviria	1.8199690051123263	High-confidence
k141_10925-SRR5993005	-;Mastadenovirus;Adenoviridae;Rowavirales;Tectiliviricetes;Preplasmiviricota;Bamfordvirae;Varidnaviria	5.653150244453789	High-confidence
k141_109481-SRR16685777	-;Picobirnavirus;Picobirnaviridae;Durnavirales;Duplopiviricetes;Pisuviricota;Orthornavirae;Riboviria	1.942354685550788	High-confidence
k141_1094-ERR3569452	Alphacoronavirus AMALF;Alphacoronavirus;Coronaviridae;Nidovirales;Pisoniviricetes;Pisuviricota;Orthornavirae;Riboviria	6.731361686843191	High-confidence
k141_1094-SRR23908458	-;Chaphamaparvovirus;Parvoviridae;Piccovirales;Quintoviricetes;Cossaviricota;Shotokuvirae;Monodnaviria	1.058096407443603	High-confidence
k141_10951-SRR21518241	Torque teno ursid virus 7;Pitorquevirus;Anelloviridae;[Order]_Anelloviridae;[Class]_Anelloviridae;[Phylum]_Anelloviridae;[Kingdom]_Anelloviridae;[Realm]_Anelloviridae	1.0260940043420388	High-confidence
k141_1096-SRR22016096	Duck hepatitis B virus;Avihepadnavirus;Hepadnaviridae;Blubervirales;Revtraviricetes;Artverviricota;Pararnavirae;Riboviria	2.092135810939466	High-confidence
k141_1097-SRR13203339	-;Enterovirus;Picornaviridae;Picornavirales;Pisoniviricetes;Pisuviricota;Orthornavirae;Riboviria	1.9398115100358555	High-confidence
k141_1097-SRR13480266	-;Mastadenovirus;Adenoviridae;Rowavirales;Tectiliviricetes;Preplasmiviricota;Bamfordvirae;Varidnaviria	4.136652338056694	High-confidence
k141_1097-SRR17097829	Duck hepatitis B virus;Avihepadnavirus;Hepadnaviridae;Blubervirales;Revtraviricetes;Artverviricota;Pararnavirae;Riboviria	1.443962833744425	High-confidence
k141_1099-ERR4657877	-;-;Picornaviridae;Picornavirales;Pisoniviricetes;Pisuviricota;Orthornavirae;Riboviria	1.0273426490535675	High-confidence
k141_1099-SRR11481758	-;Enterovirus;Picornaviridae;Picornavirales;Pisoniviricetes;Pisuviricota;Orthornavirae;Riboviria	1.0811032849963131	High-confidence
k141_1099-SRR14579858	-;-;Papillomaviridae;Zurhausenvirales;Papovaviricetes;Cossaviricota;Shotokuvirae;Monodnaviria	5.7262943478252195	High-confidence
k141_109-SRR17216432	-;Hepacivirus;Flaviviridae;Amarillovirales;Flasuviricetes;Kitrinoviricota;Orthornavirae;Riboviria	4.1207375868310745	High-confidence
k141_109-SRR6026509	Alphainfluenzavirus influenzae;Alphainfluenzavirus;Orthomyxoviridae;Articulavirales;Insthoviricetes;Negarnaviricota;Orthornavirae;Riboviria	2.973007731160924	High-confidence
k141_10-SRR12786147	-;Kobuvirus;Picornaviridae;Picornavirales;Pisoniviricetes;Pisuviricota;Orthornavirae;Riboviria	0.9599287161835804	High-confidence
k141_10-SRR8053813	Duck hepatitis B virus;Avihepadnavirus;Hepadnaviridae;Blubervirales;Revtraviricetes;Artverviricota;Pararnavirae;Riboviria	1.6725181707331063	High-confidence
k141_110053-ERR9896279	Orthopicobirnavirus beihaiense;Orthopicobirnavirus;Picobirnaviridae;Durnavirales;Duplopiviricetes;Pisuviricota;Orthornavirae;Riboviria	5.4150405143086795	High-confidence
k141_1102-SRR17216423	-;Mamastrovirus;Astroviridae;Stellavirales;Stelpaviricetes;Pisuviricota;Orthornavirae;Riboviria	1.3583482787391437	High-confidence
k141_1102-SRR22016099	-;Avihepadnavirus;Hepadnaviridae;Blubervirales;Revtraviricetes;Artverviricota;Pararnavirae;Riboviria	1.1013962116836844	High-confidence
k141_1103-SRR12214133	-;Chaphamaparvovirus;Parvoviridae;Piccovirales;Quintoviricetes;Cossaviricota;Shotokuvirae;Monodnaviria	1.2484155525157872	High-confidence
k141_1103-SRR19545590	-;Chaphamaparvovirus;Parvoviridae;Piccovirales;Quintoviricetes;Cossaviricota;Shotokuvirae;Monodnaviria	1.3987758619054016	High-confidence
k141_11052-SRR21537972	-;Orthopneumovirus;Pneumoviridae;Mononegavirales;Monjiviricetes;Negarnaviricota;Orthornavirae;Riboviria	1.7338259967864735	High-confidence
k141_11056-SRR16761648	Dependoparvovirus primate1;Dependoparvovirus;Parvoviridae;Piccovirales;Quintoviricetes;Cossaviricota;Shotokuvirae;Monodnaviria	2.8966012237476217	High-confidence
k141_1105-SRR22541701	-;Hepacivirus;Flaviviridae;Amarillovirales;Flasuviricetes;Kitrinoviricota;Orthornavirae;Riboviria	2.1009913416767025	High-confidence
k141_110-SRR10530607	Alphainfluenzavirus influenzae;Alphainfluenzavirus;Orthomyxoviridae;Articulavirales;Insthoviricetes;Negarnaviricota;Orthornavirae;Riboviria	2.11232227043679	High-confidence
k141_110-SRR12006247	-;Mastadenovirus;Adenoviridae;Rowavirales;Tectiliviricetes;Preplasmiviricota;Bamfordvirae;Varidnaviria	6.484013809083862	High-confidence
k141_110-SRR13008217	Rotavirus A;Rotavirus;Sedoreoviridae;Reovirales;Resentoviricetes;Duplornaviricota;Orthornavirae;Riboviria	3.4332581053042652	High-confidence
k141_110-SRR24915039	-;-;Flaviviridae;Amarillovirales;Flasuviricetes;Kitrinoviricota;Orthornavirae;Riboviria	1.8353850716483162	High-confidence
k141_111050-ERR9896265	Orthopicobirnavirus beihaiense;Orthopicobirnavirus;Picobirnaviridae;Durnavirales;Duplopiviricetes;Pisuviricota;Orthornavirae;Riboviria	5.450055094781275	High-confidence
k141_11135-SRR14579870	-;-;Herpesviridae;Herpesvirales;Herviviricetes;Peploviricota;Heunggongvirae;Duplodnaviria	3.524146253728412	High-confidence
k141_11135-SRR19224278	Duck hepatitis B virus;Avihepadnavirus;Hepadnaviridae;Blubervirales;Revtraviricetes;Artverviricota;Pararnavirae;Riboviria	1.8166396297940266	High-confidence
k141_1113-SRR13756213	-;Rotavirus;Sedoreoviridae;Reovirales;Resentoviricetes;Duplornaviricota;Orthornavirae;Riboviria	2.5694772703493194	High-confidence
k141_111635-SRR16685777	-;Orthopicobirnavirus;Picobirnaviridae;Durnavirales;Duplopiviricetes;Pisuviricota;Orthornavirae;Riboviria	0.9904921064261284	High-confidence
k141_1116-SRR12006232	-;Mastadenovirus;Adenoviridae;Rowavirales;Tectiliviricetes;Preplasmiviricota;Bamfordvirae;Varidnaviria	2.792529867251259	High-confidence
k141_1117-SRR12354545	-;-;Paramyxoviridae;Mononegavirales;Monjiviricetes;Negarnaviricota;Orthornavirae;Riboviria	1.5499421656171712	High-confidence
k141_11182-SRR14579859	-;Alphacoronavirus;Coronaviridae;Nidovirales;Pisoniviricetes;Pisuviricota;Orthornavirae;Riboviria	1.7204959921903298	High-confidence
k141_11185-SRR8365888	Torque teno ursid virus 7;Pitorquevirus;Anelloviridae;[Order]_Anelloviridae;[Class]_Anelloviridae;[Phylum]_Anelloviridae;[Kingdom]_Anelloviridae;[Realm]_Anelloviridae	1.0827713138365236	High-confidence
k141_111862-SRR16685777	-;Orthopicobirnavirus;Picobirnaviridae;Durnavirales;Duplopiviricetes;Pisuviricota;Orthornavirae;Riboviria	2.9476650521891448	High-confidence
k141_11187-SRR24272250	Orthorubulavirus mammalis;Orthorubulavirus;Paramyxoviridae;Mononegavirales;Monjiviricetes;Negarnaviricota;Orthornavirae;Riboviria	2.7253500784237294	High-confidence
k141_11194-SRR5676395	-;-;Poxviridae;Chitovirales;Pokkesviricetes;Nucleocytoviricota;Bamfordvirae;Varidnaviria	1.182600348518797	High-confidence
k141_1119-SRR17097809	Duck hepatitis B virus;Avihepadnavirus;Hepadnaviridae;Blubervirales;Revtraviricetes;Artverviricota;Pararnavirae;Riboviria	1.7298299746042347	High-confidence
k141_111-SRR19067714	-;-;Flaviviridae;Amarillovirales;Flasuviricetes;Kitrinoviricota;Orthornavirae;Riboviria	1.0761963741685747	High-confidence
k141_111-SRR23268668	-;-;Papillomaviridae;Zurhausenvirales;Papovaviricetes;Cossaviricota;Shotokuvirae;Monodnaviria	5.683573992826503	High-confidence
k141_11208-SRR12704224	Mammalian orthoreovirus;Orthoreovirus;Spinareoviridae;Reovirales;Resentoviricetes;Duplornaviricota;Orthornavirae;Riboviria	2.425339607571464	High-confidence
k141_11211-SRR24272235	-;-;Paramyxoviridae;Mononegavirales;Monjiviricetes;Negarnaviricota;Orthornavirae;Riboviria	2.0140073738005104	High-confidence
k141_11220-SRR16685778	-;Mamastrovirus;Astroviridae;Stellavirales;Stelpaviricetes;Pisuviricota;Orthornavirae;Riboviria	0.9554214359123862	High-confidence
k141_1123-SRR23557375	-;Hepacivirus;Flaviviridae;Amarillovirales;Flasuviricetes;Kitrinoviricota;Orthornavirae;Riboviria	1.6857098592677136	High-confidence
k141_1123-SRR8365891	-;Pitorquevirus;Anelloviridae;[Order]_Anelloviridae;[Class]_Anelloviridae;[Phylum]_Anelloviridae;[Kingdom]_Anelloviridae;[Realm]_Anelloviridae	0.9387995603131483	High-confidence
k141_11249-ERR9896282	Orthopicobirnavirus beihaiense;Orthopicobirnavirus;Picobirnaviridae;Durnavirales;Duplopiviricetes;Pisuviricota;Orthornavirae;Riboviria	5.151647055365559	High-confidence
k141_1124-SRR24272210	Orthorubulavirus mammalis;Orthorubulavirus;Paramyxoviridae;Mononegavirales;Monjiviricetes;Negarnaviricota;Orthornavirae;Riboviria	2.7253500784237294	High-confidence
k141_1125-SRR14579839	-;Mamastrovirus;Astroviridae;Stellavirales;Stelpaviricetes;Pisuviricota;Orthornavirae;Riboviria	1.1378848542528957	High-confidence
k141_1126-SRR9850628	-;Orthoavulavirus;Paramyxoviridae;Mononegavirales;Monjiviricetes;Negarnaviricota;Orthornavirae;Riboviria	3.8708407330181926	High-confidence
k141_112717-SRR16685777	-;Rotavirus;Sedoreoviridae;Reovirales;Resentoviricetes;Duplornaviricota;Orthornavirae;Riboviria	3.0263595346841043	High-confidence
k141_1129-SRR24799927	-;Orthorubulavirus;Paramyxoviridae;Mononegavirales;Monjiviricetes;Negarnaviricota;Orthornavirae;Riboviria	3.0375809327288996	High-confidence
k141_112-SRR14453995	-;Enterovirus;Picornaviridae;Picornavirales;Pisoniviricetes;Pisuviricota;Orthornavirae;Riboviria	1.243359994775085	High-confidence
k141_112-SRR18697435	-;-;Parvoviridae;Piccovirales;Quintoviricetes;Cossaviricota;Shotokuvirae;Monodnaviria	1.028392036079382	High-confidence
k141_112-SRR25316586	-;-;Flaviviridae;Amarillovirales;Flasuviricetes;Kitrinoviricota;Orthornavirae;Riboviria	1.676356113919776	High-confidence
k141_1134-SRR13259268	-;Alphacoronavirus;Coronaviridae;Nidovirales;Pisoniviricetes;Pisuviricota;Orthornavirae;Riboviria	2.1958040455949743	High-confidence
k141_1134-SRR26320504	-;Gyrovirus;Anelloviridae;[Order]_Anelloviridae;[Class]_Anelloviridae;[Phylum]_Anelloviridae;[Kingdom]_Anelloviridae;[Realm]_Anelloviridae	1.2770874136974186	High-confidence
k141_11350-ERR9896259	-;Jeilongvirus;Paramyxoviridae;Mononegavirales;Monjiviricetes;Negarnaviricota;Orthornavirae;Riboviria	1.3933112108589683	High-confidence
k141_11367-SRR14579862	-;-;Papillomaviridae;Zurhausenvirales;Papovaviricetes;Cossaviricota;Shotokuvirae;Monodnaviria	0.9833246238097925	High-confidence
k141_1136-SRR17216261	-;Hepacivirus;Flaviviridae;Amarillovirales;Flasuviricetes;Kitrinoviricota;Orthornavirae;Riboviria	4.579693475837226	High-confidence
k141_1136-SRR17216458	-;Hepacivirus;Flaviviridae;Amarillovirales;Flasuviricetes;Kitrinoviricota;Orthornavirae;Riboviria	2.20090367158539	High-confidence
k141_11379-SRR14579867	-;Rhadinovirus;Herpesviridae;Herpesvirales;Herviviricetes;Peploviricota;Heunggongvirae;Duplodnaviria	2.975514600784052	High-confidence
k141_1137-SRR12207252	-;Chaphamaparvovirus;Parvoviridae;Piccovirales;Quintoviricetes;Cossaviricota;Shotokuvirae;Monodnaviria	1.814225079317605	High-confidence
k141_1139-SRR15615961	-;Alphacoronavirus;Coronaviridae;Nidovirales;Pisoniviricetes;Pisuviricota;Orthornavirae;Riboviria	4.764569975950738	High-confidence
k141_113-SRR25117203	Megrivirus A;Megrivirus;Picornaviridae;Picornavirales;Pisoniviricetes;Pisuviricota;Orthornavirae;Riboviria	2.698633014527831	High-confidence
k141_113-SRR25316593	-;-;Flaviviridae;Amarillovirales;Flasuviricetes;Kitrinoviricota;Orthornavirae;Riboviria	1.8353850716483162	High-confidence
k141_113-SRR27178654	Human gammaherpesvirus 4;Lymphocryptovirus;Herpesviridae;Herpesvirales;Herviviricetes;Peploviricota;Heunggongvirae;Duplodnaviria	4.005395958657127	High-confidence
k141_113-SRR6994950	-;Alphatorquevirus;Anelloviridae;[Order]_Anelloviridae;[Class]_Anelloviridae;[Phylum]_Anelloviridae;[Kingdom]_Anelloviridae;[Realm]_Anelloviridae	1.5140846856545467	High-confidence
k141_11408-SRR5993005	-;Mastadenovirus;Adenoviridae;Rowavirales;Tectiliviricetes;Preplasmiviricota;Bamfordvirae;Varidnaviria	2.765857824505197	High-confidence
k141_11410-SRR12418395	-;-;-;Nidovirales;Pisoniviricetes;Pisuviricota;Orthornavirae;Riboviria	1.0612567601416383	High-confidence
k141_1141-SRR14579883	-;Macavirus;Herpesviridae;Herpesvirales;Herviviricetes;Peploviricota;Heunggongvirae;Duplodnaviria	4.559396137040764	High-confidence
k141_1141-SRR19347696	-;-;Polyomaviridae;Sepolyvirales;Papovaviricetes;Cossaviricota;Shotokuvirae;Monodnaviria	1.5113929575651897	High-confidence
k141_114366-SRR16685778	Orthopicobirnavirus beihaiense;Orthopicobirnavirus;Picobirnaviridae;Durnavirales;Duplopiviricetes;Pisuviricota;Orthornavirae;Riboviria	5.484898717630534	High-confidence
k141_1145-SRR13716351	-;Hepacivirus;Flaviviridae;Amarillovirales;Flasuviricetes;Kitrinoviricota;Orthornavirae;Riboviria	2.1009913416767025	High-confidence
k141_1149-ERR3569470	-;Mamastrovirus;Astroviridae;Stellavirales;Stelpaviricetes;Pisuviricota;Orthornavirae;Riboviria	0.9155786692352833	High-confidence
k141_114-DRR377323	-;Pestivirus;Flaviviridae;Amarillovirales;Flasuviricetes;Kitrinoviricota;Orthornavirae;Riboviria	3.385697250743847	High-confidence
k141_114-SRR17288613	-;Enterovirus;Picornaviridae;Picornavirales;Pisoniviricetes;Pisuviricota;Orthornavirae;Riboviria	1.815765101741785	High-confidence
k141_11520-SRR5676395	-;-;Poxviridae;Chitovirales;Pokkesviricetes;Nucleocytoviricota;Bamfordvirae;Varidnaviria	1.4734346669666387	High-confidence
k141_11531-SRR18885506	-;Alphacoronavirus;Coronaviridae;Nidovirales;Pisoniviricetes;Pisuviricota;Orthornavirae;Riboviria	2.861552407741798	High-confidence
k141_1154-SRR21363733	Duck hepatitis B virus;Avihepadnavirus;Hepadnaviridae;Blubervirales;Revtraviricetes;Artverviricota;Pararnavirae;Riboviria	1.7646388720923278	High-confidence
k141_11565-SRR13259293	-;Fijivirus;Spinareoviridae;Reovirales;Resentoviricetes;Duplornaviricota;Orthornavirae;Riboviria	1.9984049941649151	High-confidence
k141_1156-SRR8833177	-;Chaphamaparvovirus;Parvoviridae;Piccovirales;Quintoviricetes;Cossaviricota;Shotokuvirae;Monodnaviria	1.375029885508437	High-confidence
k141_11570-SRR18885505	-;Alphacoronavirus;Coronaviridae;Nidovirales;Pisoniviricetes;Pisuviricota;Orthornavirae;Riboviria	1.6520908473979152	High-confidence
k141_11574-SRR16685777	-;Rotavirus;Sedoreoviridae;Reovirales;Resentoviricetes;Duplornaviricota;Orthornavirae;Riboviria	1.790297010636578	High-confidence
k141_11576-SRR12579719	-;Mastadenovirus;Adenoviridae;Rowavirales;Tectiliviricetes;Preplasmiviricota;Bamfordvirae;Varidnaviria	9.244385082574322	High-confidence
k141_115785-ERR9896298	Orthopicobirnavirus hominis;Orthopicobirnavirus;Picobirnaviridae;Durnavirales;Duplopiviricetes;Pisuviricota;Orthornavirae;Riboviria	4.444060305364348	High-confidence
k141_11579-SRR13259293	-;Fijivirus;Spinareoviridae;Reovirales;Resentoviricetes;Duplornaviricota;Orthornavirae;Riboviria	2.4045618259023156	High-confidence
k141_11589-SRR12579719	-;Mastadenovirus;Adenoviridae;Rowavirales;Tectiliviricetes;Preplasmiviricota;Bamfordvirae;Varidnaviria	5.13435936363709	High-confidence
k141_1158-SRR12587964	-;Orthorubulavirus;Paramyxoviridae;Mononegavirales;Monjiviricetes;Negarnaviricota;Orthornavirae;Riboviria	2.9717559858985276	High-confidence
k141_1159-SRR13480272	-;Mastadenovirus;Adenoviridae;Rowavirales;Tectiliviricetes;Preplasmiviricota;Bamfordvirae;Varidnaviria	2.6455794697414965	High-confidence
k141_115-DRR377320	-;-;Flaviviridae;Amarillovirales;Flasuviricetes;Kitrinoviricota;Orthornavirae;Riboviria	2.057336746623874	High-confidence
k141_115-ERR4657875	-;Enterovirus;Picornaviridae;Picornavirales;Pisoniviricetes;Pisuviricota;Orthornavirae;Riboviria	1.0768140359295866	High-confidence
k141_115-SRR10064528	-;Enterovirus;Picornaviridae;Picornavirales;Pisoniviricetes;Pisuviricota;Orthornavirae;Riboviria	3.6587834727438113	High-confidence
k141_115-SRR12460170	-;-;Flaviviridae;Amarillovirales;Flasuviricetes;Kitrinoviricota;Orthornavirae;Riboviria	2.2499442824106626	High-confidence
k141_115-SRR14579876	-;Mamastrovirus;Astroviridae;Stellavirales;Stelpaviricetes;Pisuviricota;Orthornavirae;Riboviria	1.07071928074481	High-confidence
k141_115-SRR17216442	-;-;Flaviviridae;Amarillovirales;Flasuviricetes;Kitrinoviricota;Orthornavirae;Riboviria	2.0125947840400333	High-confidence
k141_115-SRR21672217	-;-;Flaviviridae;Amarillovirales;Flasuviricetes;Kitrinoviricota;Orthornavirae;Riboviria	3.0764742366681546	High-confidence
k141_115-SRR5146481	Carnivore protoparvovirus 1;Protoparvovirus;Parvoviridae;Piccovirales;Quintoviricetes;Cossaviricota;Shotokuvirae;Monodnaviria	3.7124275029214915	High-confidence
k141_11609-SRR24272210	-;Orthorubulavirus;Paramyxoviridae;Mononegavirales;Monjiviricetes;Negarnaviricota;Orthornavirae;Riboviria	2.4401105510091203	High-confidence
k141_11622-SRR13259296	Chiropteran chaphamaparvovirus 1;Chaphamaparvovirus;Parvoviridae;Piccovirales;Quintoviricetes;Cossaviricota;Shotokuvirae;Monodnaviria	3.6470812732168563	High-confidence
k141_1163-SRR12214135	-;Chaphamaparvovirus;Parvoviridae;Piccovirales;Quintoviricetes;Cossaviricota;Shotokuvirae;Monodnaviria	2.058204415843233	High-confidence
k141_1166-SRR15318971	-;-;Parvoviridae;Piccovirales;Quintoviricetes;Cossaviricota;Shotokuvirae;Monodnaviria	1.7270062994973223	High-confidence
k141_1169-SRR8833171	-;Chaphamaparvovirus;Parvoviridae;Piccovirales;Quintoviricetes;Cossaviricota;Shotokuvirae;Monodnaviria	2.1516561714061284	High-confidence
k141_116-SRR13480272	-;-;Adenoviridae;Rowavirales;Tectiliviricetes;Preplasmiviricota;Bamfordvirae;Varidnaviria	1.908633894676151	High-confidence
k141_116-SRR22873785	-;-;Paramyxoviridae;Mononegavirales;Monjiviricetes;Negarnaviricota;Orthornavirae;Riboviria	2.111360916929154	High-confidence
k141_116-SRR27238881	-;Copiparvovirus;Parvoviridae;Piccovirales;Quintoviricetes;Cossaviricota;Shotokuvirae;Monodnaviria	1.6959305890920748	High-confidence
k141_1172-SRR26320504	-;Gyrovirus;Anelloviridae;[Order]_Anelloviridae;[Class]_Anelloviridae;[Phylum]_Anelloviridae;[Kingdom]_Anelloviridae;[Realm]_Anelloviridae	1.0672316549062217	High-confidence
k141_11749-SRR13259296	-;Jeilongvirus;Paramyxoviridae;Mononegavirales;Monjiviricetes;Negarnaviricota;Orthornavirae;Riboviria	3.1889755510691957	High-confidence
k141_1175-ERR3569471	-;-;Herpesviridae;Herpesvirales;Herviviricetes;Peploviricota;Heunggongvirae;Duplodnaviria	1.7655280045101212	High-confidence
k141_1176-SRR14579839	Mamastrovirus 18;Mamastrovirus;Astroviridae;Stellavirales;Stelpaviricetes;Pisuviricota;Orthornavirae;Riboviria	1.4803083390677239	High-confidence
k141_11778-SRR16685782	-;Picobirnavirus;Picobirnaviridae;Durnavirales;Duplopiviricetes;Pisuviricota;Orthornavirae;Riboviria	2.146037763573248	High-confidence
k141_1177-SRR11131486	-;-;Flaviviridae;Amarillovirales;Flasuviricetes;Kitrinoviricota;Orthornavirae;Riboviria	1.8725682177039544	High-confidence
k141_1177-SRR18913552	Alphainfluenzavirus influenzae;Alphainfluenzavirus;Orthomyxoviridae;Articulavirales;Insthoviricetes;Negarnaviricota;Orthornavirae;Riboviria	2.0902994789262817	High-confidence
k141_1177-SRR26320502	-;Gyrovirus;Anelloviridae;[Order]_Anelloviridae;[Class]_Anelloviridae;[Phylum]_Anelloviridae;[Kingdom]_Anelloviridae;[Realm]_Anelloviridae	1.6032817685898733	High-confidence
k141_11789-SRR15615970	-;Betacoronavirus;Coronaviridae;Nidovirales;Pisoniviricetes;Pisuviricota;Orthornavirae;Riboviria	1.413080789174972	High-confidence
k141_1178-ERR3569452	-;Mastadenovirus;Adenoviridae;Rowavirales;Tectiliviricetes;Preplasmiviricota;Bamfordvirae;Varidnaviria	5.158300200650876	High-confidence
k141_1181-SRR10066840	-;Circovirus;Circoviridae;Cirlivirales;Arfiviricetes;Cressdnaviricota;Shotokuvirae;Monodnaviria	3.2512098432691046	High-confidence
k141_11840-SRR13240068	-;-;Paramyxoviridae;Mononegavirales;Monjiviricetes;Negarnaviricota;Orthornavirae;Riboviria	1.3377317266770101	High-confidence
k141_1184139-SRR12704223	Mammalian orthoreovirus;Orthoreovirus;Spinareoviridae;Reovirales;Resentoviricetes;Duplornaviricota;Orthornavirae;Riboviria	2.558742300158543	High-confidence
k141_1185-SRR8365888	Torque teno ursid virus 9;Pitorquevirus;Anelloviridae;[Order]_Anelloviridae;[Class]_Anelloviridae;[Phylum]_Anelloviridae;[Kingdom]_Anelloviridae;[Realm]_Anelloviridae	1.0787437355531184	High-confidence
k141_1185-SRR8833172	-;Chaphamaparvovirus;Parvoviridae;Piccovirales;Quintoviricetes;Cossaviricota;Shotokuvirae;Monodnaviria	1.8309339142094567	High-confidence
k141_1186-SRR10761006	-;-;Flaviviridae;Amarillovirales;Flasuviricetes;Kitrinoviricota;Orthornavirae;Riboviria	2.60626297966103	High-confidence
k141_118914-SRR16685780	Orthopicobirnavirus beihaiense;Orthopicobirnavirus;Picobirnaviridae;Durnavirales;Duplopiviricetes;Pisuviricota;Orthornavirae;Riboviria	5.701658761916948	High-confidence
k141_1189-SRR11481749	-;Pegivirus;Flaviviridae;Amarillovirales;Flasuviricetes;Kitrinoviricota;Orthornavirae;Riboviria	2.997089992711269	High-confidence
k141_118-SRR12214134	-;Chaphamaparvovirus;Parvoviridae;Piccovirales;Quintoviricetes;Cossaviricota;Shotokuvirae;Monodnaviria	1.3030673722920543	High-confidence
k141_118-SRR17319446	-;-;Paramyxoviridae;Mononegavirales;Monjiviricetes;Negarnaviricota;Orthornavirae;Riboviria	2.5653538665842883	High-confidence
k141_118-SRR21537978	-;Orthopneumovirus;Pneumoviridae;Mononegavirales;Monjiviricetes;Negarnaviricota;Orthornavirae;Riboviria	2.1103007344395803	High-confidence
k141_118-SRR25316590	-;-;Paramyxoviridae;Mononegavirales;Monjiviricetes;Negarnaviricota;Orthornavirae;Riboviria	0.9405691386626366	High-confidence
k141_1190-SRR11580493	-;Circovirus;Circoviridae;Cirlivirales;Arfiviricetes;Cressdnaviricota;Shotokuvirae;Monodnaviria	3.2512098432691046	High-confidence
k141_1192-SRR25700638	Murine coronavirus;Betacoronavirus;Coronaviridae;Nidovirales;Pisoniviricetes;Pisuviricota;Orthornavirae;Riboviria	1.4354088239827578	High-confidence
k141_1193-SRR17216333	Dasyurid chaphamaparvovirus 2;Chaphamaparvovirus;Parvoviridae;Piccovirales;Quintoviricetes;Cossaviricota;Shotokuvirae;Monodnaviria	5.892242008421563	High-confidence
k141_11945-ERR9896264	Orthopicobirnavirus hominis;Orthopicobirnavirus;Picobirnaviridae;Durnavirales;Duplopiviricetes;Pisuviricota;Orthornavirae;Riboviria	5.080914139576604	High-confidence
k141_11954-SRR18885505	-;Alphacoronavirus;Coronaviridae;Nidovirales;Pisoniviricetes;Pisuviricota;Orthornavirae;Riboviria	1.7308092027115585	High-confidence
k141_1195-SRR10761018	-;-;Flaviviridae;Amarillovirales;Flasuviricetes;Kitrinoviricota;Orthornavirae;Riboviria	1.8725682177039544	High-confidence
k141_1195-SRR16685766	-;-;Flaviviridae;Amarillovirales;Flasuviricetes;Kitrinoviricota;Orthornavirae;Riboviria	1.0032305007482525	High-confidence
k141_11961-SRR18885505	-;-;-;Nidovirales;Pisoniviricetes;Pisuviricota;Orthornavirae;Riboviria	1.6029927561760835	High-confidence
k141_1196-SRR18913552	Alphainfluenzavirus influenzae;Alphainfluenzavirus;Orthomyxoviridae;Articulavirales;Insthoviricetes;Negarnaviricota;Orthornavirae;Riboviria	2.8205405673542447	High-confidence
k141_1196-SRR18913553	Duck hepatitis B virus;Avihepadnavirus;Hepadnaviridae;Blubervirales;Revtraviricetes;Artverviricota;Pararnavirae;Riboviria	2.008793150478203	High-confidence
k141_11970-SRR15615970	-;Alphacoronavirus;Coronaviridae;Nidovirales;Pisoniviricetes;Pisuviricota;Orthornavirae;Riboviria	4.124133729015055	High-confidence
k141_11977-SRR16761649	-;Dependoparvovirus;Parvoviridae;Piccovirales;Quintoviricetes;Cossaviricota;Shotokuvirae;Monodnaviria	1.9636135196256663	High-confidence
k141_1197-SRR10215720	Alphainfluenzavirus influenzae;Alphainfluenzavirus;Orthomyxoviridae;Articulavirales;Insthoviricetes;Negarnaviricota;Orthornavirae;Riboviria	1.3994099435474174	High-confidence
k141_119-SRR10760999	-;Pestivirus;Flaviviridae;Amarillovirales;Flasuviricetes;Kitrinoviricota;Orthornavirae;Riboviria	3.1457507740695823	High-confidence
k141_119-SRR19160860	Carnivore protoparvovirus 1;Protoparvovirus;Parvoviridae;Piccovirales;Quintoviricetes;Cossaviricota;Shotokuvirae;Monodnaviria	2.581287879314404	High-confidence
k141_1200-SRR14464982	-;-;Hepeviridae;Hepelivirales;Alsuviricetes;Kitrinoviricota;Orthornavirae;Riboviria	2.338517712541256	High-confidence
k141_12012-SRR22447609	-;Enterovirus;Picornaviridae;Picornavirales;Pisoniviricetes;Pisuviricota;Orthornavirae;Riboviria	5.132002257912299	High-confidence
k141_120243-SRR12704224	-;Orthoreovirus;Spinareoviridae;Reovirales;Resentoviricetes;Duplornaviricota;Orthornavirae;Riboviria	1.7213474102379425	High-confidence
k141_12030-SRR16685782	-;Orthopicobirnavirus;Picobirnaviridae;Durnavirales;Duplopiviricetes;Pisuviricota;Orthornavirae;Riboviria	2.192325337959181	High-confidence
k141_1206-SRR17216456	-;Hepacivirus;Flaviviridae;Amarillovirales;Flasuviricetes;Kitrinoviricota;Orthornavirae;Riboviria	6.23787091175028	High-confidence
k141_12079-ERR9896268	-;Mamastrovirus;Astroviridae;Stellavirales;Stelpaviricetes;Pisuviricota;Orthornavirae;Riboviria	1.0727347199267256	High-confidence
k141_12084-SRR8318866	-;-;Rhabdoviridae;Mononegavirales;Monjiviricetes;Negarnaviricota;Orthornavirae;Riboviria	1.1435583607220228	High-confidence
k141_120916-SRR16685777	-;Rotavirus;Sedoreoviridae;Reovirales;Resentoviricetes;Duplornaviricota;Orthornavirae;Riboviria	2.1901143021393414	High-confidence
k141_12092-ERR9896259	-;-;Paramyxoviridae;Mononegavirales;Monjiviricetes;Negarnaviricota;Orthornavirae;Riboviria	2.237511113284749	High-confidence
k141_1209-SRR21518242	Torque teno ursid virus 7;Pitorquevirus;Anelloviridae;[Order]_Anelloviridae;[Class]_Anelloviridae;[Phylum]_Anelloviridae;[Kingdom]_Anelloviridae;[Realm]_Anelloviridae	1.0440720426090193	High-confidence
k141_120-DRR377325	-;Pestivirus;Flaviviridae;Amarillovirales;Flasuviricetes;Kitrinoviricota;Orthornavirae;Riboviria	4.87744838648002	High-confidence
k141_120-SRR10530607	-;-;Paramyxoviridae;Mononegavirales;Monjiviricetes;Negarnaviricota;Orthornavirae;Riboviria	1.2512181767023762	High-confidence
k141_120-SRR12006247	-;Mastadenovirus;Adenoviridae;Rowavirales;Tectiliviricetes;Preplasmiviricota;Bamfordvirae;Varidnaviria	3.5253318653899384	High-confidence
k141_120-SRR16646255	-;Morbillivirus;Paramyxoviridae;Mononegavirales;Monjiviricetes;Negarnaviricota;Orthornavirae;Riboviria	2.6497054038186922	High-confidence
k141_120-SRR19160894	Carnivore protoparvovirus 1;Protoparvovirus;Parvoviridae;Piccovirales;Quintoviricetes;Cossaviricota;Shotokuvirae;Monodnaviria	4.805470827990992	High-confidence
k141_1210-ERR6753454	-;Enterovirus;Picornaviridae;Picornavirales;Pisoniviricetes;Pisuviricota;Orthornavirae;Riboviria	2.5742790756917833	High-confidence
k141_12138-SRR11906446	-;-;Paramyxoviridae;Mononegavirales;Monjiviricetes;Negarnaviricota;Orthornavirae;Riboviria	1.1352831019304936	High-confidence
k141_1213-SRR14329725	-;-;Paramyxoviridae;Mononegavirales;Monjiviricetes;Negarnaviricota;Orthornavirae;Riboviria	1.9425259164270514	High-confidence
k141_1213-SRR19347754	-;-;Polyomaviridae;Sepolyvirales;Papovaviricetes;Cossaviricota;Shotokuvirae;Monodnaviria	2.7257874389359777	High-confidence
k141_1214-SRR16294911	-;Orthorubulavirus;Paramyxoviridae;Mononegavirales;Monjiviricetes;Negarnaviricota;Orthornavirae;Riboviria	1.8413941708135069	High-confidence
k141_1216-SRR12207249	-;Chaphamaparvovirus;Parvoviridae;Piccovirales;Quintoviricetes;Cossaviricota;Shotokuvirae;Monodnaviria	1.7872253802669997	High-confidence
k141_121717-SRR16685777	-;Orthopicobirnavirus;Picobirnaviridae;Durnavirales;Duplopiviricetes;Pisuviricota;Orthornavirae;Riboviria	1.2861994192239312	High-confidence
k141_1218-SRR18697173	-;Hepacivirus;Flaviviridae;Amarillovirales;Flasuviricetes;Kitrinoviricota;Orthornavirae;Riboviria	3.767949333063675	High-confidence
k141_121-SRR23016196	-;Enterovirus;Picornaviridae;Picornavirales;Pisoniviricetes;Pisuviricota;Orthornavirae;Riboviria	2.0303020485077448	High-confidence
k141_1224-SRR24272196	-;-;Paramyxoviridae;Mononegavirales;Monjiviricetes;Negarnaviricota;Orthornavirae;Riboviria	1.1443778030355418	High-confidence
k141_1225538-SRR12704223	Mammalian orthoreovirus;Orthoreovirus;Spinareoviridae;Reovirales;Resentoviricetes;Duplornaviricota;Orthornavirae;Riboviria	1.4660874085014708	High-confidence
k141_1225-SRR12214135	-;Chaphamaparvovirus;Parvoviridae;Piccovirales;Quintoviricetes;Cossaviricota;Shotokuvirae;Monodnaviria	3.061782015102218	High-confidence
k141_1225-SRR19845258	-;Hepacivirus;Flaviviridae;Amarillovirales;Flasuviricetes;Kitrinoviricota;Orthornavirae;Riboviria	2.3497429532132954	High-confidence
k141_122636-SRR16685777	Orthopicobirnavirus beihaiense;Orthopicobirnavirus;Picobirnaviridae;Durnavirales;Duplopiviricetes;Pisuviricota;Orthornavirae;Riboviria	4.365368754998316	High-confidence
k141_1226-SRR17216265	-;Hepacivirus;Flaviviridae;Amarillovirales;Flasuviricetes;Kitrinoviricota;Orthornavirae;Riboviria	4.371074492306751	High-confidence
k141_1226-SRR26320499	-;Gyrovirus;Anelloviridae;[Order]_Anelloviridae;[Class]_Anelloviridae;[Phylum]_Anelloviridae;[Kingdom]_Anelloviridae;[Realm]_Anelloviridae	1.0538720602362306	High-confidence
k141_122720-SRR16685777	-;Orthopicobirnavirus;Picobirnaviridae;Durnavirales;Duplopiviricetes;Pisuviricota;Orthornavirae;Riboviria	2.533493097655614	High-confidence
k141_122857-SRR16685777	Orthopicobirnavirus hominis;Orthopicobirnavirus;Picobirnaviridae;Durnavirales;Duplopiviricetes;Pisuviricota;Orthornavirae;Riboviria	3.7870308874503724	High-confidence
k141_12285-SRR24272235	-;-;Paramyxoviridae;Mononegavirales;Monjiviricetes;Negarnaviricota;Orthornavirae;Riboviria	1.4733252726940769	High-confidence
k141_1228-SRR14579839	-;Mamastrovirus;Astroviridae;Stellavirales;Stelpaviricetes;Pisuviricota;Orthornavirae;Riboviria	1.0246629530579336	High-confidence
k141_1228-SRR16925161	-;-;Papillomaviridae;Zurhausenvirales;Papovaviricetes;Cossaviricota;Shotokuvirae;Monodnaviria	1.541247272156812	High-confidence
k141_12291-SRR16685779	-;Picobirnavirus;Picobirnaviridae;Durnavirales;Duplopiviricetes;Pisuviricota;Orthornavirae;Riboviria	1.6286656645142554	High-confidence
k141_122-SRR6026509	Alphainfluenzavirus influenzae;Alphainfluenzavirus;Orthomyxoviridae;Articulavirales;Insthoviricetes;Negarnaviricota;Orthornavirae;Riboviria	2.057819586043803	High-confidence
k141_12300-SRR16685782	-;-;Picobirnaviridae;Durnavirales;Duplopiviricetes;Pisuviricota;Orthornavirae;Riboviria	1.125187784392584	High-confidence
k141_12329-SRR18885505	-;Alphacoronavirus;Coronaviridae;Nidovirales;Pisoniviricetes;Pisuviricota;Orthornavirae;Riboviria	2.506205351732897	High-confidence
k141_1232-SRR13259312	-;-;Hepeviridae;Hepelivirales;Alsuviricetes;Kitrinoviricota;Orthornavirae;Riboviria	2.5780954118984076	High-confidence
k141_12331-ERR4657879	-;-;Picornaviridae;Picornavirales;Pisoniviricetes;Pisuviricota;Orthornavirae;Riboviria	1.0432211480286362	High-confidence
k141_1233-ERR4657876	-;-;Picornaviridae;Picornavirales;Pisoniviricetes;Pisuviricota;Orthornavirae;Riboviria	1.0886227876297727	High-confidence
k141_1234-SRR5909084	-;Flavivirus;Flaviviridae;Amarillovirales;Flasuviricetes;Kitrinoviricota;Orthornavirae;Riboviria	3.266723328475192	High-confidence
k141_1236-SRR13240066	-;Alphacoronavirus;Coronaviridae;Nidovirales;Pisoniviricetes;Pisuviricota;Orthornavirae;Riboviria	1.997408504345673	High-confidence
k141_12386-SRR5676395	Molluscum contagiosum virus;Molluscipoxvirus;Poxviridae;Chitovirales;Pokkesviricetes;Nucleocytoviricota;Bamfordvirae;Varidnaviria	3.267329909457811	High-confidence
k141_1239-SRR16685768	-;-;Flaviviridae;Amarillovirales;Flasuviricetes;Kitrinoviricota;Orthornavirae;Riboviria	1.1380424100476592	High-confidence
k141_123-SRR14329732	-;Orthorubulavirus;Paramyxoviridae;Mononegavirales;Monjiviricetes;Negarnaviricota;Orthornavirae;Riboviria	3.0021536389809804	High-confidence
k141_123-SRR17216333	-;Jeilongvirus;Paramyxoviridae;Mononegavirales;Monjiviricetes;Negarnaviricota;Orthornavirae;Riboviria	3.638034224006687	High-confidence
k141_1240-SRR16685768	-;-;Flaviviridae;Amarillovirales;Flasuviricetes;Kitrinoviricota;Orthornavirae;Riboviria	2.422907622993371	High-confidence
k141_124103-SRR16685780	-;-;Picobirnaviridae;Durnavirales;Duplopiviricetes;Pisuviricota;Orthornavirae;Riboviria	0.9279430791031956	High-confidence
k141_1241-ERR9896291	Orthopicobirnavirus hominis;Orthopicobirnavirus;Picobirnaviridae;Durnavirales;Duplopiviricetes;Pisuviricota;Orthornavirae;Riboviria	4.071078170699034	High-confidence
k141_1243-SRR14464982	-;-;Hepeviridae;Hepelivirales;Alsuviricetes;Kitrinoviricota;Orthornavirae;Riboviria	1.5002958648558138	High-confidence
k141_1243-SRR16685776	-;Hepacivirus;Flaviviridae;Amarillovirales;Flasuviricetes;Kitrinoviricota;Orthornavirae;Riboviria	5.591094601415496	High-confidence
k141_1243-SRR16761639	Dependoparvovirus primate1;Dependoparvovirus;Parvoviridae;Piccovirales;Quintoviricetes;Cossaviricota;Shotokuvirae;Monodnaviria	1.9664155300040151	High-confidence
k141_1244-SRR7705532	Duck hepatitis B virus;Avihepadnavirus;Hepadnaviridae;Blubervirales;Revtraviricetes;Artverviricota;Pararnavirae;Riboviria	1.7252215146968832	High-confidence
k141_12452-ERR9896276	-;Orthopicobirnavirus;Picobirnaviridae;Durnavirales;Duplopiviricetes;Pisuviricota;Orthornavirae;Riboviria	1.4056282961361455	High-confidence
k141_1247-SRR12481148	-;-;Flaviviridae;Amarillovirales;Flasuviricetes;Kitrinoviricota;Orthornavirae;Riboviria	0.9085513021002739	High-confidence
k141_12486-ERR2756803	-;Mastadenovirus;Adenoviridae;Rowavirales;Tectiliviricetes;Preplasmiviricota;Bamfordvirae;Varidnaviria	6.725364264952313	High-confidence
k141_1248-SRR11040416	Duck hepatitis B virus;Avihepadnavirus;Hepadnaviridae;Blubervirales;Revtraviricetes;Artverviricota;Pararnavirae;Riboviria	2.4415544333691135	High-confidence
k141_1248-SRR24799931	-;Orthorubulavirus;Paramyxoviridae;Mononegavirales;Monjiviricetes;Negarnaviricota;Orthornavirae;Riboviria	2.619277132066404	High-confidence
k141_12495-ERR9896257	-;Enterovirus;Picornaviridae;Picornavirales;Pisoniviricetes;Pisuviricota;Orthornavirae;Riboviria	2.419257232901368	High-confidence
k141_1249-SRR25581084	-;-;Adenoviridae;Rowavirales;Tectiliviricetes;Preplasmiviricota;Bamfordvirae;Varidnaviria	1.8678251571249318	High-confidence
k141_124-SRR10530607	-;-;Paramyxoviridae;Mononegavirales;Monjiviricetes;Negarnaviricota;Orthornavirae;Riboviria	1.4593233495296998	High-confidence
k141_124-SRR12214131	-;-;Parvoviridae;Piccovirales;Quintoviricetes;Cossaviricota;Shotokuvirae;Monodnaviria	1.1288584346009296	High-confidence
k141_124-SRR24915045	-;Orthoavulavirus;Paramyxoviridae;Mononegavirales;Monjiviricetes;Negarnaviricota;Orthornavirae;Riboviria	2.3486342244692215	High-confidence
k141_124-SRR27238881	-;-;Parvoviridae;Piccovirales;Quintoviricetes;Cossaviricota;Shotokuvirae;Monodnaviria	1.0922003743559257	High-confidence
k141_124-SRR6026509	Alphainfluenzavirus influenzae;Alphainfluenzavirus;Orthomyxoviridae;Articulavirales;Insthoviricetes;Negarnaviricota;Orthornavirae;Riboviria	1.2204376343798184	High-confidence
k141_125044-SRR16685777	Orthopicobirnavirus hominis;Orthopicobirnavirus;Picobirnaviridae;Durnavirales;Duplopiviricetes;Pisuviricota;Orthornavirae;Riboviria	2.132534958873905	High-confidence
k141_12509-SRR12797695	-;Pestivirus;Flaviviridae;Amarillovirales;Flasuviricetes;Kitrinoviricota;Orthornavirae;Riboviria	6.881575620318118	High-confidence
k141_1250-SRR13008217	Rotavirus A;Rotavirus;Sedoreoviridae;Reovirales;Resentoviricetes;Duplornaviricota;Orthornavirae;Riboviria	3.9014546761597964	High-confidence
k141_1254-SRR19545614	-;Chaphamaparvovirus;Parvoviridae;Piccovirales;Quintoviricetes;Cossaviricota;Shotokuvirae;Monodnaviria	0.9492402187000365	High-confidence
k141_1254-SRR4228544	Phytophthora parasitica virus;[Genus]_Phytophthora parasitica virus;[Family]_Phytophthora parasitica virus;[Order]_Phytophthora parasitica virus;[Class]_Phytophthora parasitica virus;[Phylum]_Phytophthora parasitica virus;[Kingdom]_Phytophthora parasitica virus;[Realm]_Phytophthora parasitica virus	2.3424112933413017	High-confidence
k141_1256-SRR14464956	-;-;Hepeviridae;Hepelivirales;Alsuviricetes;Kitrinoviricota;Orthornavirae;Riboviria	3.234359546339366	High-confidence
k141_1258-SRR13756213	-;-;Flaviviridae;Amarillovirales;Flasuviricetes;Kitrinoviricota;Orthornavirae;Riboviria	2.0448120153118468	High-confidence
k141_125-SRR8859508	-;Orthoreovirus;Spinareoviridae;Reovirales;Resentoviricetes;Duplornaviricota;Orthornavirae;Riboviria	2.624842799332248	High-confidence
k141_12600-SRR10248517	-;-;Paramyxoviridae;Mononegavirales;Monjiviricetes;Negarnaviricota;Orthornavirae;Riboviria	2.359114401912779	High-confidence
k141_12619-SRR21669563	-;Circovirus;Circoviridae;Cirlivirales;Arfiviricetes;Cressdnaviricota;Shotokuvirae;Monodnaviria	1.681415119242704	High-confidence
k141_1261-SRR12006232	-;Enterovirus;Picornaviridae;Picornavirales;Pisoniviricetes;Pisuviricota;Orthornavirae;Riboviria	1.7891420597269228	High-confidence
k141_1264-SRR8449160	-;-;Papillomaviridae;Zurhausenvirales;Papovaviricetes;Cossaviricota;Shotokuvirae;Monodnaviria	3.1578016878140507	High-confidence
k141_126551-SRR16685777	Orthopicobirnavirus beihaiense;Orthopicobirnavirus;Picobirnaviridae;Durnavirales;Duplopiviricetes;Pisuviricota;Orthornavirae;Riboviria	4.6630706806084	High-confidence
k141_12661-SRR25206802	Human respirovirus 1;Respirovirus;Paramyxoviridae;Mononegavirales;Monjiviricetes;Negarnaviricota;Orthornavirae;Riboviria	2.99540770522094	High-confidence
k141_1266-SRR16201927	-;-;Parvoviridae;Piccovirales;Quintoviricetes;Cossaviricota;Shotokuvirae;Monodnaviria	0.9965294489380656	High-confidence
k141_126-SRR12430181	-;-;Flaviviridae;Amarillovirales;Flasuviricetes;Kitrinoviricota;Orthornavirae;Riboviria	1.1006417044594048	High-confidence
k141_126-SRR8269368	-;Gyrovirus;Anelloviridae;[Order]_Anelloviridae;[Class]_Anelloviridae;[Phylum]_Anelloviridae;[Kingdom]_Anelloviridae;[Realm]_Anelloviridae	1.1681531048807219	High-confidence
k141_126-SRR8318866	Betapaprhavirus frugiperda;Betapaprhavirus;Rhabdoviridae;Mononegavirales;Monjiviricetes;Negarnaviricota;Orthornavirae;Riboviria	2.122549942236793	High-confidence
k141_12700-SRR16685770	-;-;Flaviviridae;Amarillovirales;Flasuviricetes;Kitrinoviricota;Orthornavirae;Riboviria	1.1569216148899049	High-confidence
k141_12701-SRR14579867	-;-;Herpesviridae;Herpesvirales;Herviviricetes;Peploviricota;Heunggongvirae;Duplodnaviria	1.3604975454656458	High-confidence
k141_1270-SRR14366181	-;Macavirus;Herpesviridae;Herpesvirales;Herviviricetes;Peploviricota;Heunggongvirae;Duplodnaviria	2.0945691450503894	High-confidence
k141_1270-SRR22016094	Duck hepatitis B virus;Avihepadnavirus;Hepadnaviridae;Blubervirales;Revtraviricetes;Artverviricota;Pararnavirae;Riboviria	1.273975094950949	High-confidence
k141_1271-SRR13756213	Rotavirus A;Rotavirus;Sedoreoviridae;Reovirales;Resentoviricetes;Duplornaviricota;Orthornavirae;Riboviria	1.4852722895836228	High-confidence
k141_1273-SRR13756214	-;-;Flaviviridae;Amarillovirales;Flasuviricetes;Kitrinoviricota;Orthornavirae;Riboviria	2.0444828538046163	High-confidence
k141_127567-SRR16685780	Orthopicobirnavirus beihaiense;Orthopicobirnavirus;Picobirnaviridae;Durnavirales;Duplopiviricetes;Pisuviricota;Orthornavirae;Riboviria	4.809476361187171	High-confidence
k141_1276-SRR12006232	-;Enterovirus;Picornaviridae;Picornavirales;Pisoniviricetes;Pisuviricota;Orthornavirae;Riboviria	1.4803136699733683	High-confidence
k141_1276-SRR7651411	Hepatovirus H;Hepatovirus;Picornaviridae;Picornavirales;Pisoniviricetes;Pisuviricota;Orthornavirae;Riboviria	1.9116179319757705	High-confidence
k141_1278-SRR11560423	Duck hepatitis B virus;Avihepadnavirus;Hepadnaviridae;Blubervirales;Revtraviricetes;Artverviricota;Pararnavirae;Riboviria	2.1372377279404056	High-confidence
k141_12792-SRR5676395	-;-;Poxviridae;Chitovirales;Pokkesviricetes;Nucleocytoviricota;Bamfordvirae;Varidnaviria	1.216894989773304	High-confidence
k141_1279-SRR13480266	-;Mastadenovirus;Adenoviridae;Rowavirales;Tectiliviricetes;Preplasmiviricota;Bamfordvirae;Varidnaviria	3.4351889164501332	High-confidence
k141_1279-SRR6820459	-;Chaphamaparvovirus;Parvoviridae;Piccovirales;Quintoviricetes;Cossaviricota;Shotokuvirae;Monodnaviria	1.2645846607231344	High-confidence
k141_127-DRR377324	-;-;Flaviviridae;Amarillovirales;Flasuviricetes;Kitrinoviricota;Orthornavirae;Riboviria	2.8477184419294397	High-confidence
k141_127-SRR12460167	-;-;Flaviviridae;Amarillovirales;Flasuviricetes;Kitrinoviricota;Orthornavirae;Riboviria	1.948104732174625	High-confidence
k141_127-SRR27178654	Human gammaherpesvirus 4;Lymphocryptovirus;Herpesviridae;Herpesvirales;Herviviricetes;Peploviricota;Heunggongvirae;Duplodnaviria	0.957080176290369	High-confidence
k141_12805-ERR9896278	Orthopicobirnavirus hominis;Orthopicobirnavirus;Picobirnaviridae;Durnavirales;Duplopiviricetes;Pisuviricota;Orthornavirae;Riboviria	4.037528487398005	High-confidence
k141_1280-SRR19067729	-;-;Flaviviridae;Amarillovirales;Flasuviricetes;Kitrinoviricota;Orthornavirae;Riboviria	1.3561762315034966	High-confidence
k141_12820-ERR9896302	-;Enterovirus;Picornaviridae;Picornavirales;Pisoniviricetes;Pisuviricota;Orthornavirae;Riboviria	1.507987191183801	High-confidence
k141_12825-ERR2756803	-;Mastadenovirus;Adenoviridae;Rowavirales;Tectiliviricetes;Preplasmiviricota;Bamfordvirae;Varidnaviria	2.763980946479817	High-confidence
k141_1283-SRR11580494	-;Circovirus;Circoviridae;Cirlivirales;Arfiviricetes;Cressdnaviricota;Shotokuvirae;Monodnaviria	2.6448096907264094	High-confidence
k141_1283-SRR15340428	-;-;Flaviviridae;Amarillovirales;Flasuviricetes;Kitrinoviricota;Orthornavirae;Riboviria	1.1612402812125693	High-confidence
k141_12872-ERR9896303	-;Orthopicobirnavirus;Picobirnaviridae;Durnavirales;Duplopiviricetes;Pisuviricota;Orthornavirae;Riboviria	4.148770264726017	High-confidence
k141_1288-SRR13480272	Penguin siadenovirus A;Siadenovirus;Adenoviridae;Rowavirales;Tectiliviricetes;Preplasmiviricota;Bamfordvirae;Varidnaviria	5.677514258759897	High-confidence
k141_12890-SRR16685779	-;Orthopicobirnavirus;Picobirnaviridae;Durnavirales;Duplopiviricetes;Pisuviricota;Orthornavirae;Riboviria	2.0705531401234216	High-confidence
k141_12894-SRR12418396	-;Alphacoronavirus;Coronaviridae;Nidovirales;Pisoniviricetes;Pisuviricota;Orthornavirae;Riboviria	4.028716562171926	High-confidence
k141_1289-SRR17216252	-;-;Flaviviridae;Amarillovirales;Flasuviricetes;Kitrinoviricota;Orthornavirae;Riboviria	1.2780123508140835	High-confidence
k141_128-SRR12460172	-;-;Flaviviridae;Amarillovirales;Flasuviricetes;Kitrinoviricota;Orthornavirae;Riboviria	3.001813133929882	High-confidence
k141_128-SRR26725289	-;-;Parvoviridae;Piccovirales;Quintoviricetes;Cossaviricota;Shotokuvirae;Monodnaviria	1.9563434331760705	High-confidence
k141_128-SRR8053816	Duck hepatitis B virus;Avihepadnavirus;Hepadnaviridae;Blubervirales;Revtraviricetes;Artverviricota;Pararnavirae;Riboviria	1.3133200975764967	High-confidence
k141_1292-ERR9896306	Orthopicobirnavirus hominis;Orthopicobirnavirus;Picobirnaviridae;Durnavirales;Duplopiviricetes;Pisuviricota;Orthornavirae;Riboviria	2.9780972867854767	High-confidence
k141_129496-SRR16685778	Orthopicobirnavirus beihaiense;Orthopicobirnavirus;Picobirnaviridae;Durnavirales;Duplopiviricetes;Pisuviricota;Orthornavirae;Riboviria	5.245712964514917	High-confidence
k141_1297-SRR25117203	-;-;Picornaviridae;Picornavirales;Pisoniviricetes;Pisuviricota;Orthornavirae;Riboviria	0.9745560856605487	High-confidence
k141_129835-SRR12704223	Mammalian orthoreovirus;Orthoreovirus;Spinareoviridae;Reovirales;Resentoviricetes;Duplornaviricota;Orthornavirae;Riboviria	5.014732715496278	High-confidence
k141_12984-ERR9896303	-;Orthopicobirnavirus;Picobirnaviridae;Durnavirales;Duplopiviricetes;Pisuviricota;Orthornavirae;Riboviria	1.4799032773817198	High-confidence
k141_1298-SRR12006232	-;Enterovirus;Picornaviridae;Picornavirales;Pisoniviricetes;Pisuviricota;Orthornavirae;Riboviria	1.4979882730420466	High-confidence
k141_1298-SRR8365882	Torque teno ursid virus 5;Omicrontorquevirus;Anelloviridae;[Order]_Anelloviridae;[Class]_Anelloviridae;[Phylum]_Anelloviridae;[Kingdom]_Anelloviridae;[Realm]_Anelloviridae	1.0670433597573674	High-confidence
k141_129-SRR10064527	-;Enterovirus;Picornaviridae;Picornavirales;Pisoniviricetes;Pisuviricota;Orthornavirae;Riboviria	1.867024098069473	High-confidence
k141_129-SRR10761012	-;-;Flaviviridae;Amarillovirales;Flasuviricetes;Kitrinoviricota;Orthornavirae;Riboviria	2.1933215609406838	High-confidence
k141_12-SRR6026509	Alphainfluenzavirus influenzae;Alphainfluenzavirus;Orthomyxoviridae;Articulavirales;Insthoviricetes;Negarnaviricota;Orthornavirae;Riboviria	1.7421225827835198	High-confidence
k141_13003-SRR16685782	-;Orthopicobirnavirus;Picobirnaviridae;Durnavirales;Duplopiviricetes;Pisuviricota;Orthornavirae;Riboviria	1.6515774134798906	High-confidence
k141_13004-ERR9896296	-;Picobirnavirus;Picobirnaviridae;Durnavirales;Duplopiviricetes;Pisuviricota;Orthornavirae;Riboviria	1.782847722860701	High-confidence
k141_1301-SRR17927973	-;Enterovirus;Picornaviridae;Picornavirales;Pisoniviricetes;Pisuviricota;Orthornavirae;Riboviria	3.2510456958306944	High-confidence
k141_1302140-SRR12704223	Mammalian orthoreovirus;Orthoreovirus;Spinareoviridae;Reovirales;Resentoviricetes;Duplornaviricota;Orthornavirae;Riboviria	2.941374354467472	High-confidence
k141_13024-ERR9896259	Jeilongvirus apodemi;Jeilongvirus;Paramyxoviridae;Mononegavirales;Monjiviricetes;Negarnaviricota;Orthornavirae;Riboviria	2.168290316182988	High-confidence
k141_1302-SRR17216328	-;Mastadenovirus;Adenoviridae;Rowavirales;Tectiliviricetes;Preplasmiviricota;Bamfordvirae;Varidnaviria	9.12182910709063	High-confidence
k141_130323-SRR16685778	Orthopicobirnavirus beihaiense;Orthopicobirnavirus;Picobirnaviridae;Durnavirales;Duplopiviricetes;Pisuviricota;Orthornavirae;Riboviria	5.185229041305174	High-confidence
k141_13033-ERR9896278	-;Picobirnavirus;Picobirnaviridae;Durnavirales;Duplopiviricetes;Pisuviricota;Orthornavirae;Riboviria	2.708730090148268	High-confidence
k141_1304-ERR4657877	-;-;Picornaviridae;Picornavirales;Pisoniviricetes;Pisuviricota;Orthornavirae;Riboviria	0.9064192963272308	High-confidence
k141_13056-SRR5676395	-;-;Poxviridae;Chitovirales;Pokkesviricetes;Nucleocytoviricota;Bamfordvirae;Varidnaviria	3.5695257760733994	High-confidence
k141_1305-ERR3569452	-;Alphacoronavirus;Coronaviridae;Nidovirales;Pisoniviricetes;Pisuviricota;Orthornavirae;Riboviria	0.9593604207951542	High-confidence
k141_1306-SRR20339276	-;-;Flaviviridae;Amarillovirales;Flasuviricetes;Kitrinoviricota;Orthornavirae;Riboviria	2.145596695701701	High-confidence
k141_1309-SRR7719044	Etapapillomavirus 1;Etapapillomavirus;Papillomaviridae;Zurhausenvirales;Papovaviricetes;Cossaviricota;Shotokuvirae;Monodnaviria	1.0229891503348785	High-confidence
k141_130-SRR23906916	Rotavirus A;Rotavirus;Sedoreoviridae;Reovirales;Resentoviricetes;Duplornaviricota;Orthornavirae;Riboviria	2.406885662989797	High-confidence
k141_13105-SRR13259293	-;Fijivirus;Spinareoviridae;Reovirales;Resentoviricetes;Duplornaviricota;Orthornavirae;Riboviria	4.138418287677895	High-confidence
k141_13119-SRR13364366	-;-;Flaviviridae;Amarillovirales;Flasuviricetes;Kitrinoviricota;Orthornavirae;Riboviria	2.2762738478942026	High-confidence
k141_1313-SRR19347674	Gammapolyomavirus corvi;Gammapolyomavirus;Polyomaviridae;Sepolyvirales;Papovaviricetes;Cossaviricota;Shotokuvirae;Monodnaviria	1.9140823251837293	High-confidence
k141_1316-SRR8053820	Duck hepatitis B virus;Avihepadnavirus;Hepadnaviridae;Blubervirales;Revtraviricetes;Artverviricota;Pararnavirae;Riboviria	1.3711514720472748	High-confidence
k141_1316-SRR8538932	-;-;Hepadnaviridae;Blubervirales;Revtraviricetes;Artverviricota;Pararnavirae;Riboviria	1.5666758377084269	High-confidence
k141_1317-SRR19347704	-;-;Polyomaviridae;Sepolyvirales;Papovaviricetes;Cossaviricota;Shotokuvirae;Monodnaviria	1.9968871313238843	High-confidence
k141_1318-SRR12875467	-;-;Coronaviridae;Nidovirales;Pisoniviricetes;Pisuviricota;Orthornavirae;Riboviria	3.0055480689136385	High-confidence
k141_131-DRR377322	Pestivirus A;Pestivirus;Flaviviridae;Amarillovirales;Flasuviricetes;Kitrinoviricota;Orthornavirae;Riboviria	7.629515735863567	High-confidence
k141_131-SRR17216452	-;Hepacivirus;Flaviviridae;Amarillovirales;Flasuviricetes;Kitrinoviricota;Orthornavirae;Riboviria	1.8970613463333408	High-confidence
k141_131-SRR20495458	-;-;Parvoviridae;Piccovirales;Quintoviricetes;Cossaviricota;Shotokuvirae;Monodnaviria	1.5583022535430093	High-confidence
k141_131-SRR23557430	Alphainfluenzavirus influenzae;Alphainfluenzavirus;Orthomyxoviridae;Articulavirales;Insthoviricetes;Negarnaviricota;Orthornavirae;Riboviria	1.0101824827103496	High-confidence
k141_1320-SRR19347661	-;-;Polyomaviridae;Sepolyvirales;Papovaviricetes;Cossaviricota;Shotokuvirae;Monodnaviria	2.8401778185119873	High-confidence
k141_1321-SRR7719044	-;-;Papillomaviridae;Zurhausenvirales;Papovaviricetes;Cossaviricota;Shotokuvirae;Monodnaviria	4.279316298365736	High-confidence
k141_1322-SRR13480266	Frog siadenovirus A;Siadenovirus;Adenoviridae;Rowavirales;Tectiliviricetes;Preplasmiviricota;Bamfordvirae;Varidnaviria	2.943757881477682	High-confidence
k141_1323-SRR21782104	-;Chaphamaparvovirus;Parvoviridae;Piccovirales;Quintoviricetes;Cossaviricota;Shotokuvirae;Monodnaviria	1.5064378132916965	High-confidence
k141_1324-SRR21537976	Human orthopneumovirus;Orthopneumovirus;Pneumoviridae;Mononegavirales;Monjiviricetes;Negarnaviricota;Orthornavirae;Riboviria	2.152304627981037	High-confidence
k141_1326-SRR10066844	-;Circovirus;Circoviridae;Cirlivirales;Arfiviricetes;Cressdnaviricota;Shotokuvirae;Monodnaviria	2.6448096907264094	High-confidence
k141_1327-ERR9237788	Betainfluenzavirus influenzae;Betainfluenzavirus;Orthomyxoviridae;Articulavirales;Insthoviricetes;Negarnaviricota;Orthornavirae;Riboviria	1.0884104914942616	High-confidence
k141_1327-SRR12702258	-;Gyrovirus;Anelloviridae;[Order]_Anelloviridae;[Class]_Anelloviridae;[Phylum]_Anelloviridae;[Kingdom]_Anelloviridae;[Realm]_Anelloviridae	1.7608631625534075	High-confidence
k141_1327-SRR21363737	Duck hepatitis B virus;Avihepadnavirus;Hepadnaviridae;Blubervirales;Revtraviricetes;Artverviricota;Pararnavirae;Riboviria	1.6306554242885092	High-confidence
k141_1329-SRR18289646	-;Chaphamaparvovirus;Parvoviridae;Piccovirales;Quintoviricetes;Cossaviricota;Shotokuvirae;Monodnaviria	1.2630297302575884	High-confidence
k141_132-DRR377324	-;-;Flaviviridae;Amarillovirales;Flasuviricetes;Kitrinoviricota;Orthornavirae;Riboviria	3.3597496232222497	High-confidence
k141_132-SRR13907754	-;Enterovirus;Picornaviridae;Picornavirales;Pisoniviricetes;Pisuviricota;Orthornavirae;Riboviria	1.8647904738791623	High-confidence
k141_132-SRR21672217	-;-;Flaviviridae;Amarillovirales;Flasuviricetes;Kitrinoviricota;Orthornavirae;Riboviria	2.621793783264225	High-confidence
k141_132-SRR23906920	Rotavirus A;Rotavirus;Sedoreoviridae;Reovirales;Resentoviricetes;Duplornaviricota;Orthornavirae;Riboviria	4.725108920926959	High-confidence
k141_132-SRR27178654	Human gammaherpesvirus 4;Lymphocryptovirus;Herpesviridae;Herpesvirales;Herviviricetes;Peploviricota;Heunggongvirae;Duplodnaviria	3.804994461697772	High-confidence
k141_132-SRR8365887	Torque teno ursid virus 5;Omicrontorquevirus;Anelloviridae;[Order]_Anelloviridae;[Class]_Anelloviridae;[Phylum]_Anelloviridae;[Kingdom]_Anelloviridae;[Realm]_Anelloviridae	1.551810612604203	High-confidence
k141_133273-SRR12430148	-;Jeilongvirus;Paramyxoviridae;Mononegavirales;Monjiviricetes;Negarnaviricota;Orthornavirae;Riboviria	2.4870327430174197	High-confidence
k141_13336-SRR11306700	-;-;Parvoviridae;Piccovirales;Quintoviricetes;Cossaviricota;Shotokuvirae;Monodnaviria	2.6489065780032046	High-confidence
k141_1334-ERR3569452	-;Mastadenovirus;Adenoviridae;Rowavirales;Tectiliviricetes;Preplasmiviricota;Bamfordvirae;Varidnaviria	5.360980543473614	High-confidence
k141_1334-SRR17216253	-;Hepacivirus;Flaviviridae;Amarillovirales;Flasuviricetes;Kitrinoviricota;Orthornavirae;Riboviria	4.4876927668041064	High-confidence
k141_133572-SRR16685777	Orthopicobirnavirus beihaiense;Orthopicobirnavirus;Picobirnaviridae;Durnavirales;Duplopiviricetes;Pisuviricota;Orthornavirae;Riboviria	3.8767700969288668	High-confidence
k141_1336-SRR13756213	-;Rotavirus;Sedoreoviridae;Reovirales;Resentoviricetes;Duplornaviricota;Orthornavirae;Riboviria	2.7767002785440065	High-confidence
k141_1339-SRR16685783	-;Parechovirus;Picornaviridae;Picornavirales;Pisoniviricetes;Pisuviricota;Orthornavirae;Riboviria	1.520556860884188	High-confidence
k141_133-DRR377321	-;-;Flaviviridae;Amarillovirales;Flasuviricetes;Kitrinoviricota;Orthornavirae;Riboviria	1.5420732812191835	High-confidence
k141_133-SRR10760999	-;Pestivirus;Flaviviridae;Amarillovirales;Flasuviricetes;Kitrinoviricota;Orthornavirae;Riboviria	3.091144480850538	High-confidence
k141_1340-SRR22016079	Duck hepatitis B virus;Avihepadnavirus;Hepadnaviridae;Blubervirales;Revtraviricetes;Artverviricota;Pararnavirae;Riboviria	2.0080164144488433	High-confidence
k141_1341-SRR24272225	-;-;Paramyxoviridae;Mononegavirales;Monjiviricetes;Negarnaviricota;Orthornavirae;Riboviria	2.320502326309372	High-confidence
k141_1343-SRR7651411	-;Enterovirus;Picornaviridae;Picornavirales;Pisoniviricetes;Pisuviricota;Orthornavirae;Riboviria	0.9950864745476196	High-confidence
k141_134433-SRR16685777	-;Picobirnavirus;Picobirnaviridae;Durnavirales;Duplopiviricetes;Pisuviricota;Orthornavirae;Riboviria	1.9650231377946576	High-confidence
k141_1346-SRR12214412	-;-;Paramyxoviridae;Mononegavirales;Monjiviricetes;Negarnaviricota;Orthornavirae;Riboviria	2.8893137572612364	High-confidence
k141_1350-SRR8053814	Duck hepatitis B virus;Avihepadnavirus;Hepadnaviridae;Blubervirales;Revtraviricetes;Artverviricota;Pararnavirae;Riboviria	2.1605922739216243	High-confidence
k141_1351-SRR13756213	Rotavirus A;Rotavirus;Sedoreoviridae;Reovirales;Resentoviricetes;Duplornaviricota;Orthornavirae;Riboviria	3.5548810463934837	High-confidence
k141_1352-SRR25655501	-;-;Paramyxoviridae;Mononegavirales;Monjiviricetes;Negarnaviricota;Orthornavirae;Riboviria	1.010135381011351	High-confidence
k141_13542-ERR4657879	-;-;Picornaviridae;Picornavirales;Pisoniviricetes;Pisuviricota;Orthornavirae;Riboviria	0.9282922233302573	High-confidence
k141_1354-SRR15615959	-;Betacoronavirus;Coronaviridae;Nidovirales;Pisoniviricetes;Pisuviricota;Orthornavirae;Riboviria	1.479952289631372	High-confidence
k141_1354-SRR22541710	-;-;Flaviviridae;Amarillovirales;Flasuviricetes;Kitrinoviricota;Orthornavirae;Riboviria	1.1827379921066463	High-confidence
k141_13557-SRR13259293	-;Fijivirus;Spinareoviridae;Reovirales;Resentoviricetes;Duplornaviricota;Orthornavirae;Riboviria	1.3092830147297392	High-confidence
k141_1356-SRR15340442	-;Hepacivirus;Flaviviridae;Amarillovirales;Flasuviricetes;Kitrinoviricota;Orthornavirae;Riboviria	1.3688771570555733	High-confidence
k141_1356-SRR5666069	Gyrovirus homsa1;Gyrovirus;Anelloviridae;[Order]_Anelloviridae;[Class]_Anelloviridae;[Phylum]_Anelloviridae;[Kingdom]_Anelloviridae;[Realm]_Anelloviridae	1.7002235902872354	High-confidence
k141_1358-SRR12875467	-;-;-;Nidovirales;Pisoniviricetes;Pisuviricota;Orthornavirae;Riboviria	1.7344338235177308	High-confidence
k141_13595-SRR12430173	-;-;Flaviviridae;Amarillovirales;Flasuviricetes;Kitrinoviricota;Orthornavirae;Riboviria	1.4707988992040075	High-confidence
k141_135-DRR318496	Betapolyomavirus myolucifugus;Betapolyomavirus;Polyomaviridae;Sepolyvirales;Papovaviricetes;Cossaviricota;Shotokuvirae;Monodnaviria	1.115733179216481	High-confidence
k141_135-SRR10064532	-;Enterovirus;Picornaviridae;Picornavirales;Pisoniviricetes;Pisuviricota;Orthornavirae;Riboviria	1.3199204383037828	High-confidence
k141_135-SRR11131484	-;Pestivirus;Flaviviridae;Amarillovirales;Flasuviricetes;Kitrinoviricota;Orthornavirae;Riboviria	3.1457507740695823	High-confidence
k141_135-SRR23906916	Rotavirus A;Rotavirus;Sedoreoviridae;Reovirales;Resentoviricetes;Duplornaviricota;Orthornavirae;Riboviria	2.616514927637827	High-confidence
k141_13603-SRR11560438	Duck hepatitis B virus;Avihepadnavirus;Hepadnaviridae;Blubervirales;Revtraviricetes;Artverviricota;Pararnavirae;Riboviria	2.174744136345419	High-confidence
k141_13605-SRR5676395	-;-;Poxviridae;Chitovirales;Pokkesviricetes;Nucleocytoviricota;Bamfordvirae;Varidnaviria	2.3718926001663534	High-confidence
k141_1361-SRR12214133	Rodent chaphamaparvovirus 1;Chaphamaparvovirus;Parvoviridae;Piccovirales;Quintoviricetes;Cossaviricota;Shotokuvirae;Monodnaviria	4.261884520828664	High-confidence
k141_13622-SRR13259293	-;Fijivirus;Spinareoviridae;Reovirales;Resentoviricetes;Duplornaviricota;Orthornavirae;Riboviria	2.942687746509772	High-confidence
k141_1362-SRR20689465	Duck hepatitis B virus;Avihepadnavirus;Hepadnaviridae;Blubervirales;Revtraviricetes;Artverviricota;Pararnavirae;Riboviria	1.6490638651147576	High-confidence
k141_1362-SRR26340403	Torque teno viverrid virus 1;Zayintorquevirus;Anelloviridae;[Order]_Anelloviridae;[Class]_Anelloviridae;[Phylum]_Anelloviridae;[Kingdom]_Anelloviridae;[Realm]_Anelloviridae	1.0727074083728014	High-confidence
k141_1363-ERR9237788	-;-;Orthomyxoviridae;Articulavirales;Insthoviricetes;Negarnaviricota;Orthornavirae;Riboviria	1.3501307808794187	High-confidence
k141_1364-ERR9237788	Betainfluenzavirus influenzae;Betainfluenzavirus;Orthomyxoviridae;Articulavirales;Insthoviricetes;Negarnaviricota;Orthornavirae;Riboviria	1.534199107254226	High-confidence
k141_1364-SRR14301883	Alphainfluenzavirus influenzae;Alphainfluenzavirus;Orthomyxoviridae;Articulavirales;Insthoviricetes;Negarnaviricota;Orthornavirae;Riboviria	2.0183316137116822	High-confidence
k141_1365-SRR16294915	-;-;Paramyxoviridae;Mononegavirales;Monjiviricetes;Negarnaviricota;Orthornavirae;Riboviria	1.3913696893646863	High-confidence
k141_1365-SRR8269371	-;Gyrovirus;Anelloviridae;[Order]_Anelloviridae;[Class]_Anelloviridae;[Phylum]_Anelloviridae;[Kingdom]_Anelloviridae;[Realm]_Anelloviridae	0.9785830646773647	High-confidence
k141_13667-SRR12418402	-;Orthorubulavirus;Paramyxoviridae;Mononegavirales;Monjiviricetes;Negarnaviricota;Orthornavirae;Riboviria	2.6489558279594183	High-confidence
k141_1367-SRR16685768	-;-;Picornaviridae;Picornavirales;Pisoniviricetes;Pisuviricota;Orthornavirae;Riboviria	1.1804026804103889	High-confidence
k141_1368-SRR19545614	-;-;Parvoviridae;Piccovirales;Quintoviricetes;Cossaviricota;Shotokuvirae;Monodnaviria	1.2952721469320185	High-confidence
k141_1369-SRR19391903	Alphainfluenzavirus influenzae;Alphainfluenzavirus;Orthomyxoviridae;Articulavirales;Insthoviricetes;Negarnaviricota;Orthornavirae;Riboviria	1.46698127451531	High-confidence
k141_136-SRR11365452	-;Enterovirus;Picornaviridae;Picornavirales;Pisoniviricetes;Pisuviricota;Orthornavirae;Riboviria	3.4473617913472716	High-confidence
k141_136-SRR17216453	-;Hepacivirus;Flaviviridae;Amarillovirales;Flasuviricetes;Kitrinoviricota;Orthornavirae;Riboviria	4.195746470428202	High-confidence
k141_136-SRR6026509	Alphainfluenzavirus influenzae;Alphainfluenzavirus;Orthomyxoviridae;Articulavirales;Insthoviricetes;Negarnaviricota;Orthornavirae;Riboviria	2.057602781675307	High-confidence
k141_1370-SRR6820465	-;Chaphamaparvovirus;Parvoviridae;Piccovirales;Quintoviricetes;Cossaviricota;Shotokuvirae;Monodnaviria	1.6306837075557594	High-confidence
k141_13750-ERR9896295	Orthopicobirnavirus beihaiense;Orthopicobirnavirus;Picobirnaviridae;Durnavirales;Duplopiviricetes;Pisuviricota;Orthornavirae;Riboviria	4.815243997068679	High-confidence
k141_1375-SRR11040407	-;-;Hepadnaviridae;Blubervirales;Revtraviricetes;Artverviricota;Pararnavirae;Riboviria	0.9200615648525807	High-confidence
k141_13771-ERR9896272	-;-;Herpesviridae;Herpesvirales;Herviviricetes;Peploviricota;Heunggongvirae;Duplodnaviria	5.121004222474159	High-confidence
k141_1377-SRR12587966	-;Orthorubulavirus;Paramyxoviridae;Mononegavirales;Monjiviricetes;Negarnaviricota;Orthornavirae;Riboviria	2.6565653332475208	High-confidence
k141_1377-SRR24829850	Severe acute respiratory syndrome-related coronavirus;Betacoronavirus;Coronaviridae;Nidovirales;Pisoniviricetes;Pisuviricota;Orthornavirae;Riboviria	1.4331058578513192	High-confidence
k141_137-SRR20339282	-;Orthorubulavirus;Paramyxoviridae;Mononegavirales;Monjiviricetes;Negarnaviricota;Orthornavirae;Riboviria	1.3523740085959481	High-confidence
k141_137-SRR6994950	-;Alphatorquevirus;Anelloviridae;[Order]_Anelloviridae;[Class]_Anelloviridae;[Phylum]_Anelloviridae;[Kingdom]_Anelloviridae;[Realm]_Anelloviridae	1.6446353563268887	High-confidence
k141_1385-SRR14464960	-;-;Hepeviridae;Hepelivirales;Alsuviricetes;Kitrinoviricota;Orthornavirae;Riboviria	2.2656699079588174	High-confidence
k141_13865-ERR9896304	-;-;Picobirnaviridae;Durnavirales;Duplopiviricetes;Pisuviricota;Orthornavirae;Riboviria	0.9249313062123589	High-confidence
k141_1386-SRR12214131	-;Chaphamaparvovirus;Parvoviridae;Piccovirales;Quintoviricetes;Cossaviricota;Shotokuvirae;Monodnaviria	1.7570118567248685	High-confidence
k141_1387-SRR12514530	-;Orthorubulavirus;Paramyxoviridae;Mononegavirales;Monjiviricetes;Negarnaviricota;Orthornavirae;Riboviria	2.3396254634447122	High-confidence
k141_1389-SRR12875470	-;-;-;Nidovirales;Pisoniviricetes;Pisuviricota;Orthornavirae;Riboviria	0.9004922755520631	High-confidence
k141_138-SRR19545587	-;Chaphamaparvovirus;Parvoviridae;Piccovirales;Quintoviricetes;Cossaviricota;Shotokuvirae;Monodnaviria	1.2161249498585678	High-confidence
k141_1391-ERR9896304	Orthopicobirnavirus hominis;Orthopicobirnavirus;Picobirnaviridae;Durnavirales;Duplopiviricetes;Pisuviricota;Orthornavirae;Riboviria	3.5026086990106697	High-confidence
k141_1397-SRR4228544	Phytophthora parasitica virus;[Genus]_Phytophthora parasitica virus;[Family]_Phytophthora parasitica virus;[Order]_Phytophthora parasitica virus;[Class]_Phytophthora parasitica virus;[Phylum]_Phytophthora parasitica virus;[Kingdom]_Phytophthora parasitica virus;[Realm]_Phytophthora parasitica virus	2.0678429366126507	High-confidence
k141_139-SRR12214136	-;Chaphamaparvovirus;Parvoviridae;Piccovirales;Quintoviricetes;Cossaviricota;Shotokuvirae;Monodnaviria	1.4832821620902996	High-confidence
k141_139-SRR4228543	Phytophthora parasitica virus;[Genus]_Phytophthora parasitica virus;[Family]_Phytophthora parasitica virus;[Order]_Phytophthora parasitica virus;[Class]_Phytophthora parasitica virus;[Phylum]_Phytophthora parasitica virus;[Kingdom]_Phytophthora parasitica virus;[Realm]_Phytophthora parasitica virus	1.312779955608861	High-confidence
k141_13-ERR4657877	-;-;Picornaviridae;Picornavirales;Pisoniviricetes;Pisuviricota;Orthornavirae;Riboviria	1.3530793853100278	High-confidence
k141_13-SRR13480235	-;Mastadenovirus;Adenoviridae;Rowavirales;Tectiliviricetes;Preplasmiviricota;Bamfordvirae;Varidnaviria	4.2482831937484065	High-confidence
k141_1400-SRR10102907	Betapaprhavirus frugiperda;Betapaprhavirus;Rhabdoviridae;Mononegavirales;Monjiviricetes;Negarnaviricota;Orthornavirae;Riboviria	2.3063978895142414	High-confidence
k141_1400-SRR24272219	-;Orthorubulavirus;Paramyxoviridae;Mononegavirales;Monjiviricetes;Negarnaviricota;Orthornavirae;Riboviria	1.2681774265119472	High-confidence
k141_1401-SRR18729269	-;Hepacivirus;Flaviviridae;Amarillovirales;Flasuviricetes;Kitrinoviricota;Orthornavirae;Riboviria	3.767949333063675	High-confidence
k141_1404-ERR3569458	-;-;Hepeviridae;Hepelivirales;Alsuviricetes;Kitrinoviricota;Orthornavirae;Riboviria	2.9470611139001655	High-confidence
k141_140-DRR377321	-;-;Flaviviridae;Amarillovirales;Flasuviricetes;Kitrinoviricota;Orthornavirae;Riboviria	1.1193237852177202	High-confidence
k141_141017-SRR16685777	Orthopicobirnavirus hominis;Orthopicobirnavirus;Picobirnaviridae;Durnavirales;Duplopiviricetes;Pisuviricota;Orthornavirae;Riboviria	3.478261959705552	High-confidence
k141_141123-SRR16685777	Orthopicobirnavirus beihaiense;Orthopicobirnavirus;Picobirnaviridae;Durnavirales;Duplopiviricetes;Pisuviricota;Orthornavirae;Riboviria	4.936304809518481	High-confidence
k141_141279-SRR16685777	Orthopicobirnavirus hominis;Orthopicobirnavirus;Picobirnaviridae;Durnavirales;Duplopiviricetes;Pisuviricota;Orthornavirae;Riboviria	4.130686538430736	High-confidence
k141_1412-SRR12006232	-;Enterovirus;Picornaviridae;Picornavirales;Pisoniviricetes;Pisuviricota;Orthornavirae;Riboviria	1.6376075101246406	High-confidence
k141_1412-SRR15615961	Severe acute respiratory syndrome-related coronavirus;Betacoronavirus;Coronaviridae;Nidovirales;Pisoniviricetes;Pisuviricota;Orthornavirae;Riboviria	1.5378224611448001	High-confidence
k141_1412-SRR20339282	-;-;Paramyxoviridae;Mononegavirales;Monjiviricetes;Negarnaviricota;Orthornavirae;Riboviria	3.0175366816476625	High-confidence
k141_1413-SRR25594634	-;Chaphamaparvovirus;Parvoviridae;Piccovirales;Quintoviricetes;Cossaviricota;Shotokuvirae;Monodnaviria	2.5874241592333256	High-confidence
k141_14159-SRR17216291	-;Macavirus;Herpesviridae;Herpesvirales;Herviviricetes;Peploviricota;Heunggongvirae;Duplodnaviria	7.592481107751318	High-confidence
k141_141-SRR15340438	-;-;Flaviviridae;Amarillovirales;Flasuviricetes;Kitrinoviricota;Orthornavirae;Riboviria	0.9410141725703696	High-confidence
k141_141-SRR21494912	-;Chaphamaparvovirus;Parvoviridae;Piccovirales;Quintoviricetes;Cossaviricota;Shotokuvirae;Monodnaviria	1.4832821620902996	High-confidence
k141_14215-SRR14579867	-;-;Herpesviridae;Herpesvirales;Herviviricetes;Peploviricota;Heunggongvirae;Duplodnaviria	3.6993263240073944	High-confidence
k141_1421-SRR17216333	-;Jeilongvirus;Paramyxoviridae;Mononegavirales;Monjiviricetes;Negarnaviricota;Orthornavirae;Riboviria	1.5355895892099551	High-confidence
k141_14237-SRR12006233	-;Mastadenovirus;Adenoviridae;Rowavirales;Tectiliviricetes;Preplasmiviricota;Bamfordvirae;Varidnaviria	4.672746936975233	High-confidence
k141_1423-SRR24272272	Mammalian orthorubulavirus 5;Orthorubulavirus;Paramyxoviridae;Mononegavirales;Monjiviricetes;Negarnaviricota;Orthornavirae;Riboviria	1.369240933537607	High-confidence
k141_1425-SRR16294914	Orthorubulavirus mammalis;Orthorubulavirus;Paramyxoviridae;Mononegavirales;Monjiviricetes;Negarnaviricota;Orthornavirae;Riboviria	2.737183020811547	High-confidence
k141_1425-SRR17216265	-;-;Flaviviridae;Amarillovirales;Flasuviricetes;Kitrinoviricota;Orthornavirae;Riboviria	0.9615092777159676	High-confidence
k141_1425-SRR8053821	Duck hepatitis B virus;Avihepadnavirus;Hepadnaviridae;Blubervirales;Revtraviricetes;Artverviricota;Pararnavirae;Riboviria	1.5556080523291762	High-confidence
k141_1427-ERR9237788	Betainfluenzavirus influenzae;Betainfluenzavirus;Orthomyxoviridae;Articulavirales;Insthoviricetes;Negarnaviricota;Orthornavirae;Riboviria	1.4360359346889835	High-confidence
k141_1427-SRR17216328	-;Mastadenovirus;Adenoviridae;Rowavirales;Tectiliviricetes;Preplasmiviricota;Bamfordvirae;Varidnaviria	2.9820013141328574	High-confidence
k141_1428-SRR12214133	-;-;Parvoviridae;Piccovirales;Quintoviricetes;Cossaviricota;Shotokuvirae;Monodnaviria	1.4663916729173783	High-confidence
k141_1428-SRR17333511	-;-;Papillomaviridae;Zurhausenvirales;Papovaviricetes;Cossaviricota;Shotokuvirae;Monodnaviria	2.1525865587922444	High-confidence
k141_142974-SRR16685780	-;Picobirnavirus;Picobirnaviridae;Durnavirales;Duplopiviricetes;Pisuviricota;Orthornavirae;Riboviria	2.153095083782699	High-confidence
k141_142-DRR377322	-;-;Flaviviridae;Amarillovirales;Flasuviricetes;Kitrinoviricota;Orthornavirae;Riboviria	0.9300237796878909	High-confidence
k141_142-SRR12207245	-;-;Parvoviridae;Piccovirales;Quintoviricetes;Cossaviricota;Shotokuvirae;Monodnaviria	1.249823701650132	High-confidence
k141_142-SRR17288616	-;-;Parvoviridae;Piccovirales;Quintoviricetes;Cossaviricota;Shotokuvirae;Monodnaviria	1.112059637696005	High-confidence
k141_142-SRR25316586	-;-;Flaviviridae;Amarillovirales;Flasuviricetes;Kitrinoviricota;Orthornavirae;Riboviria	1.2105381734267056	High-confidence
k141_142-SRR6026509	Alphainfluenzavirus influenzae;Alphainfluenzavirus;Orthomyxoviridae;Articulavirales;Insthoviricetes;Negarnaviricota;Orthornavirae;Riboviria	1.0481058270659445	High-confidence
k141_14302-SRR12006233	-;-;Parvoviridae;Piccovirales;Quintoviricetes;Cossaviricota;Shotokuvirae;Monodnaviria	2.6446830867727544	High-confidence
k141_1430-ERR9237788	Alphainfluenzavirus influenzae;Alphainfluenzavirus;Orthomyxoviridae;Articulavirales;Insthoviricetes;Negarnaviricota;Orthornavirae;Riboviria	1.9908114864599264	High-confidence
k141_1430-SRR13008217	Rotavirus A;Rotavirus;Sedoreoviridae;Reovirales;Resentoviricetes;Duplornaviricota;Orthornavirae;Riboviria	2.1280811398145114	High-confidence
k141_1430-SRR24272261	-;-;Paramyxoviridae;Mononegavirales;Monjiviricetes;Negarnaviricota;Orthornavirae;Riboviria	1.4832214483840647	High-confidence
k141_1431-SRR13203333	Avian coronavirus;Gammacoronavirus;Coronaviridae;Nidovirales;Pisoniviricetes;Pisuviricota;Orthornavirae;Riboviria	3.6211795067578176	High-confidence
k141_143240-SRR15342221	Aveparvovirus galliform1;Aveparvovirus;Parvoviridae;Piccovirales;Quintoviricetes;Cossaviricota;Shotokuvirae;Monodnaviria	1.9316655849986657	High-confidence
k141_1432-SRR11040408	-;Avihepadnavirus;Hepadnaviridae;Blubervirales;Revtraviricetes;Artverviricota;Pararnavirae;Riboviria	1.0015511936310384	High-confidence
k141_1435-SRR18885506	-;Alphacoronavirus;Coronaviridae;Nidovirales;Pisoniviricetes;Pisuviricota;Orthornavirae;Riboviria	1.6961834242719507	High-confidence
k141_143677-SRR16685780	-;-;Picobirnaviridae;Durnavirales;Duplopiviricetes;Pisuviricota;Orthornavirae;Riboviria	1.2567018672924728	High-confidence
k141_14373-SRR18885505	-;Alphacoronavirus;Coronaviridae;Nidovirales;Pisoniviricetes;Pisuviricota;Orthornavirae;Riboviria	0.9656930105358507	High-confidence
k141_1437-ERR2664203	-;Copiparvovirus;Parvoviridae;Piccovirales;Quintoviricetes;Cossaviricota;Shotokuvirae;Monodnaviria	1.8613105496282139	High-confidence
k141_143920-SRR16685780	Orthopicobirnavirus hominis;Orthopicobirnavirus;Picobirnaviridae;Durnavirales;Duplopiviricetes;Pisuviricota;Orthornavirae;Riboviria	3.65681917545115	High-confidence
k141_143-SRR17319450	-;-;Paramyxoviridae;Mononegavirales;Monjiviricetes;Negarnaviricota;Orthornavirae;Riboviria	1.5935995923376085	High-confidence
k141_1440-SRR24829850	-;-;-;Nidovirales;Pisoniviricetes;Pisuviricota;Orthornavirae;Riboviria	1.3816363700031644	High-confidence
k141_1440-SRR7817137	Duck hepatitis B virus;Avihepadnavirus;Hepadnaviridae;Blubervirales;Revtraviricetes;Artverviricota;Pararnavirae;Riboviria	2.02417817882978	High-confidence
k141_14410-SRR13240068	-;Orthorubulavirus;Paramyxoviridae;Mononegavirales;Monjiviricetes;Negarnaviricota;Orthornavirae;Riboviria	1.7539970177746025	High-confidence
k141_1443-SRR24829850	-;Betacoronavirus;Coronaviridae;Nidovirales;Pisoniviricetes;Pisuviricota;Orthornavirae;Riboviria	3.04587881307958	High-confidence
k141_14441-SRR14579862	-;-;Papillomaviridae;Zurhausenvirales;Papovaviricetes;Cossaviricota;Shotokuvirae;Monodnaviria	4.464810835680848	High-confidence
k141_1444-SRR14579850	Mamastrovirus 18;Mamastrovirus;Astroviridae;Stellavirales;Stelpaviricetes;Pisuviricota;Orthornavirae;Riboviria	1.6969531769209554	High-confidence
k141_1444-SRR19845258	-;-;Flaviviridae;Amarillovirales;Flasuviricetes;Kitrinoviricota;Orthornavirae;Riboviria	1.0962288776089146	High-confidence
k141_14466-SRR25206783	-;Respirovirus;Paramyxoviridae;Mononegavirales;Monjiviricetes;Negarnaviricota;Orthornavirae;Riboviria	2.7254311144397505	High-confidence
k141_1449-SRR22447585	Nipah henipavirus;Henipavirus;Paramyxoviridae;Mononegavirales;Monjiviricetes;Negarnaviricota;Orthornavirae;Riboviria	4.776803640379192	High-confidence
k141_144-SRR11131484	-;Pestivirus;Flaviviridae;Amarillovirales;Flasuviricetes;Kitrinoviricota;Orthornavirae;Riboviria	3.091144480850538	High-confidence
k141_145022-SRR16685778	Orthopicobirnavirus beihaiense;Orthopicobirnavirus;Picobirnaviridae;Durnavirales;Duplopiviricetes;Pisuviricota;Orthornavirae;Riboviria	5.108949489748792	High-confidence
k141_145124-SRR12704224	Mammalian orthoreovirus;Orthoreovirus;Spinareoviridae;Reovirales;Resentoviricetes;Duplornaviricota;Orthornavirae;Riboviria	3.5166882548416014	High-confidence
k141_1452-SRR11560434	Duck hepatitis B virus;Avihepadnavirus;Hepadnaviridae;Blubervirales;Revtraviricetes;Artverviricota;Pararnavirae;Riboviria	2.247582408474185	High-confidence
k141_14537-SRR18885505	-;-;-;Nidovirales;Pisoniviricetes;Pisuviricota;Orthornavirae;Riboviria	1.4638281809278424	High-confidence
k141_1454-SRR12131509	-;-;Papillomaviridae;Zurhausenvirales;Papovaviricetes;Cossaviricota;Shotokuvirae;Monodnaviria	5.129133344642401	High-confidence
k141_1455-SRR12214133	Galliform chaphamaparvovirus 4;Chaphamaparvovirus;Parvoviridae;Piccovirales;Quintoviricetes;Cossaviricota;Shotokuvirae;Monodnaviria	4.209130103416108	High-confidence
k141_1456-SRR12207244	-;Chaphamaparvovirus;Parvoviridae;Piccovirales;Quintoviricetes;Cossaviricota;Shotokuvirae;Monodnaviria	1.3036018543971781	High-confidence
k141_1458-SRR24829850	-;-;-;Nidovirales;Pisoniviricetes;Pisuviricota;Orthornavirae;Riboviria	1.3380398867301513	High-confidence
k141_1459-SRR14579870	-;Alphacoronavirus;Coronaviridae;Nidovirales;Pisoniviricetes;Pisuviricota;Orthornavirae;Riboviria	4.372015947008181	High-confidence
k141_145-SRR10761003	-;-;Flaviviridae;Amarillovirales;Flasuviricetes;Kitrinoviricota;Orthornavirae;Riboviria	2.1662235442371935	High-confidence
k141_145-SRR17216327	-;Hepacivirus;Flaviviridae;Amarillovirales;Flasuviricetes;Kitrinoviricota;Orthornavirae;Riboviria	1.7976974199020321	High-confidence
k141_145-SRR18668178	-;Mamastrovirus;Astroviridae;Stellavirales;Stelpaviricetes;Pisuviricota;Orthornavirae;Riboviria	1.3307459587137977	High-confidence
k141_1460-SRR21494905	Goose calicivirus;[Genus]_Goose calicivirus;Caliciviridae;Picornavirales;Pisoniviricetes;Pisuviricota;Orthornavirae;Riboviria	1.7937606889735804	High-confidence
k141_14616-ERR9896305	-;Orthopicobirnavirus;Picobirnaviridae;Durnavirales;Duplopiviricetes;Pisuviricota;Orthornavirae;Riboviria	1.2335746171479502	High-confidence
k141_1461-SRR12150211	Erythroparvovirus ungulate1;Erythroparvovirus;Parvoviridae;Piccovirales;Quintoviricetes;Cossaviricota;Shotokuvirae;Monodnaviria	2.798503245103391	High-confidence
k141_1463-SRR14579862	-;Alphacoronavirus;Coronaviridae;Nidovirales;Pisoniviricetes;Pisuviricota;Orthornavirae;Riboviria	5.395767951426163	High-confidence
k141_1464-SRR12354546	-;-;Paramyxoviridae;Mononegavirales;Monjiviricetes;Negarnaviricota;Orthornavirae;Riboviria	2.0438225703620936	High-confidence
k141_1467573-SRR12704223	Mammalian orthoreovirus;Orthoreovirus;Spinareoviridae;Reovirales;Resentoviricetes;Duplornaviricota;Orthornavirae;Riboviria	1.7750330698708918	High-confidence
k141_146840-SRR16685778	Orthopicobirnavirus hominis;Orthopicobirnavirus;Picobirnaviridae;Durnavirales;Duplopiviricetes;Pisuviricota;Orthornavirae;Riboviria	2.894142318805745	High-confidence
k141_1468-SRR14227201	Dengue virus;Flavivirus;Flaviviridae;Amarillovirales;Flasuviricetes;Kitrinoviricota;Orthornavirae;Riboviria	13.813682982697038	High-confidence
k141_1469-SRR17216454	-;Hepacivirus;Flaviviridae;Amarillovirales;Flasuviricetes;Kitrinoviricota;Orthornavirae;Riboviria	1.5586480058905365	High-confidence
k141_146-SRR15914613	-;-;Papillomaviridae;Zurhausenvirales;Papovaviricetes;Cossaviricota;Shotokuvirae;Monodnaviria	2.905255537290312	High-confidence
k141_146-SRR17319440	-;Orthorubulavirus;Paramyxoviridae;Mononegavirales;Monjiviricetes;Negarnaviricota;Orthornavirae;Riboviria	2.994466208065096	High-confidence
k141_1470-SRR10059480	Alphainfluenzavirus influenzae;Alphainfluenzavirus;Orthomyxoviridae;Articulavirales;Insthoviricetes;Negarnaviricota;Orthornavirae;Riboviria	2.777787019910657	High-confidence
k141_1471-SRR16294919	-;Orthorubulavirus;Paramyxoviridae;Mononegavirales;Monjiviricetes;Negarnaviricota;Orthornavirae;Riboviria	2.6565653332475208	High-confidence
k141_1471-SRR16761639	Dependoparvovirus mammalian1;Dependoparvovirus;Parvoviridae;Piccovirales;Quintoviricetes;Cossaviricota;Shotokuvirae;Monodnaviria	1.9437057994991513	High-confidence
k141_1472-ERR9896291	Orthopicobirnavirus hominis;Orthopicobirnavirus;Picobirnaviridae;Durnavirales;Duplopiviricetes;Pisuviricota;Orthornavirae;Riboviria	3.678003829421695	High-confidence
k141_1477-SRR8269366	-;-;Anelloviridae;[Order]_Anelloviridae;[Class]_Anelloviridae;[Phylum]_Anelloviridae;[Kingdom]_Anelloviridae;[Realm]_Anelloviridae	1.4029625685963596	High-confidence
k141_14788-ERR9896295	-;Picobirnavirus;Picobirnaviridae;Durnavirales;Duplopiviricetes;Pisuviricota;Orthornavirae;Riboviria	2.6352046477993865	High-confidence
k141_1478-SRR11261965	Duck hepatitis B virus;Avihepadnavirus;Hepadnaviridae;Blubervirales;Revtraviricetes;Artverviricota;Pararnavirae;Riboviria	2.561813211578679	High-confidence
k141_147-SRR10761019	-;-;Flaviviridae;Amarillovirales;Flasuviricetes;Kitrinoviricota;Orthornavirae;Riboviria	3.348425078928253	High-confidence
k141_147-SRR11131487	-;-;Flaviviridae;Amarillovirales;Flasuviricetes;Kitrinoviricota;Orthornavirae;Riboviria	3.348425078928253	High-confidence
k141_147-SRR21780814	-;-;Paramyxoviridae;Mononegavirales;Monjiviricetes;Negarnaviricota;Orthornavirae;Riboviria	2.0142500783671156	High-confidence
k141_147-SRR4228543	Phytophthora parasitica virus;[Genus]_Phytophthora parasitica virus;[Family]_Phytophthora parasitica virus;[Order]_Phytophthora parasitica virus;[Class]_Phytophthora parasitica virus;[Phylum]_Phytophthora parasitica virus;[Kingdom]_Phytophthora parasitica virus;[Realm]_Phytophthora parasitica virus	2.2823494653069094	High-confidence
k141_147-SRR8859514	-;Orthoreovirus;Spinareoviridae;Reovirales;Resentoviricetes;Duplornaviricota;Orthornavirae;Riboviria	1.1805358203410594	High-confidence
k141_1480-SRR8053820	Duck hepatitis B virus;Avihepadnavirus;Hepadnaviridae;Blubervirales;Revtraviricetes;Artverviricota;Pararnavirae;Riboviria	1.8153891228419297	High-confidence
k141_14818-SRR25700638	-;-;-;Nidovirales;Pisoniviricetes;Pisuviricota;Orthornavirae;Riboviria	1.8594104900165624	High-confidence
k141_14819-ERR4657879	-;-;Picornaviridae;Picornavirales;Pisoniviricetes;Pisuviricota;Orthornavirae;Riboviria	0.9680472288194536	High-confidence
k141_1482-ERR9896304	Orthopicobirnavirus beihaiense;Orthopicobirnavirus;Picobirnaviridae;Durnavirales;Duplopiviricetes;Pisuviricota;Orthornavirae;Riboviria	5.497355627447103	High-confidence
k141_1482-SRR20324454	Duck hepatitis B virus;Avihepadnavirus;Hepadnaviridae;Blubervirales;Revtraviricetes;Artverviricota;Pararnavirae;Riboviria	2.384696755158091	High-confidence
k141_14835-SRR5676395	Molluscum contagiosum virus;Molluscipoxvirus;Poxviridae;Chitovirales;Pokkesviricetes;Nucleocytoviricota;Bamfordvirae;Varidnaviria	1.6111459029457207	High-confidence
k141_1483-ERR9237788	Alphainfluenzavirus influenzae;Alphainfluenzavirus;Orthomyxoviridae;Articulavirales;Insthoviricetes;Negarnaviricota;Orthornavirae;Riboviria	2.0913814034929694	High-confidence
k141_14857-SRR7244636	-;-;Adenoviridae;Rowavirales;Tectiliviricetes;Preplasmiviricota;Bamfordvirae;Varidnaviria	1.9036539762859996	High-confidence
k141_1487-SRR13095052	Duck hepatitis B virus;Avihepadnavirus;Hepadnaviridae;Blubervirales;Revtraviricetes;Artverviricota;Pararnavirae;Riboviria	1.9545309855204414	High-confidence
k141_1487-SRR15615959	-;Alphacoronavirus;Coronaviridae;Nidovirales;Pisoniviricetes;Pisuviricota;Orthornavirae;Riboviria	5.990214390203207	High-confidence
k141_14893-SRR16761649	-;Dependoparvovirus;Parvoviridae;Piccovirales;Quintoviricetes;Cossaviricota;Shotokuvirae;Monodnaviria	2.9307907417119488	High-confidence
k141_148993-SRR16685777	Orthopicobirnavirus hominis;Orthopicobirnavirus;Picobirnaviridae;Durnavirales;Duplopiviricetes;Pisuviricota;Orthornavirae;Riboviria	2.622965922814829	High-confidence
k141_148-SRR10761003	-;-;Flaviviridae;Amarillovirales;Flasuviricetes;Kitrinoviricota;Orthornavirae;Riboviria	3.081489391998353	High-confidence
k141_148-SRR6026509	Alphainfluenzavirus influenzae;Alphainfluenzavirus;Orthomyxoviridae;Articulavirales;Insthoviricetes;Negarnaviricota;Orthornavirae;Riboviria	2.5208385420801003	High-confidence
k141_14904-SRR5676395	-;-;Poxviridae;Chitovirales;Pokkesviricetes;Nucleocytoviricota;Bamfordvirae;Varidnaviria	1.021872501606489	High-confidence
k141_149162-SRR16685780	Orthopicobirnavirus hominis;Orthopicobirnavirus;Picobirnaviridae;Durnavirales;Duplopiviricetes;Pisuviricota;Orthornavirae;Riboviria	4.007525009666698	High-confidence
k141_1491-SRR9320372	-;Chaphamaparvovirus;Parvoviridae;Piccovirales;Quintoviricetes;Cossaviricota;Shotokuvirae;Monodnaviria	1.490124483116911	High-confidence
k141_14943-SRR14579862	-;-;Papillomaviridae;Zurhausenvirales;Papovaviricetes;Cossaviricota;Shotokuvirae;Monodnaviria	1.6769318875919703	High-confidence
k141_149471-SRR16685777	Orthopicobirnavirus beihaiense;Orthopicobirnavirus;Picobirnaviridae;Durnavirales;Duplopiviricetes;Pisuviricota;Orthornavirae;Riboviria	5.777563320867609	High-confidence
k141_1495-SRR13480266	-;Mastadenovirus;Adenoviridae;Rowavirales;Tectiliviricetes;Preplasmiviricota;Bamfordvirae;Varidnaviria	4.429813747361028	High-confidence
k141_1496-SRR20339282	Diciambidensovirus hemipteran1;Diciambidensovirus;Parvoviridae;Piccovirales;Quintoviricetes;Cossaviricota;Shotokuvirae;Monodnaviria	3.5745020085846155	High-confidence
k141_14-ERR4658156	-;Orthopicobirnavirus;Picobirnaviridae;Durnavirales;Duplopiviricetes;Pisuviricota;Orthornavirae;Riboviria	1.976286131029585	High-confidence
k141_14-SRR12875467	Avian coronavirus;Gammacoronavirus;Coronaviridae;Nidovirales;Pisoniviricetes;Pisuviricota;Orthornavirae;Riboviria	1.953692757678964	High-confidence
k141_14-SRR13787015	-;Betacoronavirus;Coronaviridae;Nidovirales;Pisoniviricetes;Pisuviricota;Orthornavirae;Riboviria	4.508957866708222	High-confidence
k141_150041-ERR9896298	Orthopicobirnavirus beihaiense;Orthopicobirnavirus;Picobirnaviridae;Durnavirales;Duplopiviricetes;Pisuviricota;Orthornavirae;Riboviria	5.320223924729105	High-confidence
k141_15027-SRR12704224	-;Orthoreovirus;Spinareoviridae;Reovirales;Resentoviricetes;Duplornaviricota;Orthornavirae;Riboviria	1.3467529871237471	High-confidence
k141_1503-SRR15615959	-;-;-;Nidovirales;Pisoniviricetes;Pisuviricota;Orthornavirae;Riboviria	1.7260867678231855	High-confidence
k141_1505-ERR9237788	Alphainfluenzavirus influenzae;Alphainfluenzavirus;Orthomyxoviridae;Articulavirales;Insthoviricetes;Negarnaviricota;Orthornavirae;Riboviria	1.9894961248446306	High-confidence
k141_1505-SRR20339273	Diciambidensovirus hemipteran1;Diciambidensovirus;Parvoviridae;Piccovirales;Quintoviricetes;Cossaviricota;Shotokuvirae;Monodnaviria	3.8936487786131035	High-confidence
k141_15066-SRR25206780	Murine respirovirus;Respirovirus;Paramyxoviridae;Mononegavirales;Monjiviricetes;Negarnaviricota;Orthornavirae;Riboviria	2.491842224246309	High-confidence
k141_1506-SRR17216338	-;-;Paramyxoviridae;Mononegavirales;Monjiviricetes;Negarnaviricota;Orthornavirae;Riboviria	1.7650192800059308	High-confidence
k141_1507-SRR22016076	Duck hepatitis B virus;Avihepadnavirus;Hepadnaviridae;Blubervirales;Revtraviricetes;Artverviricota;Pararnavirae;Riboviria	1.734724055882856	High-confidence
k141_1507-SRR22016082	Duck hepatitis B virus;Avihepadnavirus;Hepadnaviridae;Blubervirales;Revtraviricetes;Artverviricota;Pararnavirae;Riboviria	1.6888722024798195	High-confidence
k141_150-SRR12214126	-;Chaphamaparvovirus;Parvoviridae;Piccovirales;Quintoviricetes;Cossaviricota;Shotokuvirae;Monodnaviria	1.7293523359784924	High-confidence
k141_150-SRR13480255	-;Mastadenovirus;Adenoviridae;Rowavirales;Tectiliviricetes;Preplasmiviricota;Bamfordvirae;Varidnaviria	4.868296810613167	High-confidence
k141_150-SRR21782104	-;-;Parvoviridae;Piccovirales;Quintoviricetes;Cossaviricota;Shotokuvirae;Monodnaviria	1.1574287239922538	High-confidence
k141_1510-SRR13095051	Duck hepatitis B virus;Avihepadnavirus;Hepadnaviridae;Blubervirales;Revtraviricetes;Artverviricota;Pararnavirae;Riboviria	1.9531466197150198	High-confidence
k141_1511-SRR15831029	-;Enterovirus;Picornaviridae;Picornavirales;Pisoniviricetes;Pisuviricota;Orthornavirae;Riboviria	2.023328822556973	High-confidence
k141_1511-SRR19545614	-;Chaphamaparvovirus;Parvoviridae;Piccovirales;Quintoviricetes;Cossaviricota;Shotokuvirae;Monodnaviria	3.012115754599787	High-confidence
k141_15126-SRR13259293	Maize rough dwarf virus;Fijivirus;Spinareoviridae;Reovirales;Resentoviricetes;Duplornaviricota;Orthornavirae;Riboviria	9.643571253653576	High-confidence
k141_1513-SRR10059480	Alphainfluenzavirus influenzae;Alphainfluenzavirus;Orthomyxoviridae;Articulavirales;Insthoviricetes;Negarnaviricota;Orthornavirae;Riboviria	1.4280866189395334	High-confidence
k141_1513-SRR14329731	-;-;Paramyxoviridae;Mononegavirales;Monjiviricetes;Negarnaviricota;Orthornavirae;Riboviria	1.871566928781655	High-confidence
k141_1514-SRR12006232	-;Dependoparvovirus;Parvoviridae;Piccovirales;Quintoviricetes;Cossaviricota;Shotokuvirae;Monodnaviria	1.7651539096961113	High-confidence
k141_1514-SRR12214131	-;Chaphamaparvovirus;Parvoviridae;Piccovirales;Quintoviricetes;Cossaviricota;Shotokuvirae;Monodnaviria	3.013919865640788	High-confidence
k141_1514-SRR9320365	-;Chaphamaparvovirus;Parvoviridae;Piccovirales;Quintoviricetes;Cossaviricota;Shotokuvirae;Monodnaviria	1.9141071594346475	High-confidence
k141_15179-SRR5676395	Mamastrovirus 19;Mamastrovirus;Astroviridae;Stellavirales;Stelpaviricetes;Pisuviricota;Orthornavirae;Riboviria	1.7603036076577825	High-confidence
k141_1518-ERR2756788	-;Mastadenovirus;Adenoviridae;Rowavirales;Tectiliviricetes;Preplasmiviricota;Bamfordvirae;Varidnaviria	9.45809096157925	High-confidence
k141_1519-SRR11560414	Duck hepatitis B virus;Avihepadnavirus;Hepadnaviridae;Blubervirales;Revtraviricetes;Artverviricota;Pararnavirae;Riboviria	2.454612391456842	High-confidence
k141_151-SRR12969486	-;Pitorquevirus;Anelloviridae;[Order]_Anelloviridae;[Class]_Anelloviridae;[Phylum]_Anelloviridae;[Kingdom]_Anelloviridae;[Realm]_Anelloviridae	1.2434358638033307	High-confidence
k141_151-SRR17497029	-;Enterovirus;Picornaviridae;Picornavirales;Pisoniviricetes;Pisuviricota;Orthornavirae;Riboviria	4.742204521697998	High-confidence
k141_151-SRR8645897	Bovine orthopneumovirus;Orthopneumovirus;Pneumoviridae;Mononegavirales;Monjiviricetes;Negarnaviricota;Orthornavirae;Riboviria	2.690834423566086	High-confidence
k141_15206-SRR15615957	-;-;-;Nidovirales;Pisoniviricetes;Pisuviricota;Orthornavirae;Riboviria	1.7002721148526905	High-confidence
k141_1520-ERR9896304	-;Orthopicobirnavirus;Picobirnaviridae;Durnavirales;Duplopiviricetes;Pisuviricota;Orthornavirae;Riboviria	1.9449489500480746	High-confidence
k141_1520-SRR14329731	-;-;Paramyxoviridae;Mononegavirales;Monjiviricetes;Negarnaviricota;Orthornavirae;Riboviria	1.9472624788292754	High-confidence
k141_15225-ERR9896257	Orthopicobirnavirus hominis;Orthopicobirnavirus;Picobirnaviridae;Durnavirales;Duplopiviricetes;Pisuviricota;Orthornavirae;Riboviria	3.757442087274634	High-confidence
k141_1522-SRR16294922	Orthorubulavirus mammalis;Orthorubulavirus;Paramyxoviridae;Mononegavirales;Monjiviricetes;Negarnaviricota;Orthornavirae;Riboviria	2.743436717688397	High-confidence
k141_15237-SRR7031420	-;-;Hepeviridae;Hepelivirales;Alsuviricetes;Kitrinoviricota;Orthornavirae;Riboviria	1.0500103162079235	High-confidence
k141_1523-SRR18581028	-;-;Flaviviridae;Amarillovirales;Flasuviricetes;Kitrinoviricota;Orthornavirae;Riboviria	1.4101545100847455	High-confidence
k141_1523-SRR21278291	-;-;Hepeviridae;Hepelivirales;Alsuviricetes;Kitrinoviricota;Orthornavirae;Riboviria	2.9230225800552607	High-confidence
k141_15240-SRR22447585	-;-;Paramyxoviridae;Mononegavirales;Monjiviricetes;Negarnaviricota;Orthornavirae;Riboviria	1.9919445615532414	High-confidence
k141_1525-SRR26320507	-;Gyrovirus;Anelloviridae;[Order]_Anelloviridae;[Class]_Anelloviridae;[Phylum]_Anelloviridae;[Kingdom]_Anelloviridae;[Realm]_Anelloviridae	1.158423464501936	High-confidence
k141_152612-SRR16685778	Orthopicobirnavirus hominis;Orthopicobirnavirus;Picobirnaviridae;Durnavirales;Duplopiviricetes;Pisuviricota;Orthornavirae;Riboviria	3.886903551727789	High-confidence
k141_1526-SRR18913552	Alphainfluenzavirus influenzae;Alphainfluenzavirus;Orthomyxoviridae;Articulavirales;Insthoviricetes;Negarnaviricota;Orthornavirae;Riboviria	2.0860124291361144	High-confidence
k141_1527-SRR14579883	-;Macavirus;Herpesviridae;Herpesvirales;Herviviricetes;Peploviricota;Heunggongvirae;Duplodnaviria	4.730058403248347	High-confidence
k141_15284-SRR24143948	-;Enterovirus;Picornaviridae;Picornavirales;Pisoniviricetes;Pisuviricota;Orthornavirae;Riboviria	1.983598703899035	High-confidence
k141_152-DRR377322	-;Pestivirus;Flaviviridae;Amarillovirales;Flasuviricetes;Kitrinoviricota;Orthornavirae;Riboviria	3.366674274086494	High-confidence
k141_152-SRR12481148	-;-;Flaviviridae;Amarillovirales;Flasuviricetes;Kitrinoviricota;Orthornavirae;Riboviria	0.9167680832287303	High-confidence
k141_1530-SRR11560443	-;-;Hepadnaviridae;Blubervirales;Revtraviricetes;Artverviricota;Pararnavirae;Riboviria	1.4398203203463762	High-confidence
k141_1530-SRR18913552	Alphainfluenzavirus influenzae;Alphainfluenzavirus;Orthomyxoviridae;Articulavirales;Insthoviricetes;Negarnaviricota;Orthornavirae;Riboviria	2.5207754210729125	High-confidence
k141_1532-SRR24829850	Severe acute respiratory syndrome-related coronavirus;Betacoronavirus;Coronaviridae;Nidovirales;Pisoniviricetes;Pisuviricota;Orthornavirae;Riboviria	1.1453864235587323	High-confidence
k141_15333-SRR7244726	-;Orthorubulavirus;Paramyxoviridae;Mononegavirales;Monjiviricetes;Negarnaviricota;Orthornavirae;Riboviria	2.6504007816387927	High-confidence
k141_153399-SRR16685777	-;Rotavirus;Sedoreoviridae;Reovirales;Resentoviricetes;Duplornaviricota;Orthornavirae;Riboviria	1.150206149314774	High-confidence
k141_1533-SRR8365878	Torque teno ursid virus 5;Omicrontorquevirus;Anelloviridae;[Order]_Anelloviridae;[Class]_Anelloviridae;[Phylum]_Anelloviridae;[Kingdom]_Anelloviridae;[Realm]_Anelloviridae	1.0042823806202177	High-confidence
k141_1534-ERR2756787	-;Mastadenovirus;Adenoviridae;Rowavirales;Tectiliviricetes;Preplasmiviricota;Bamfordvirae;Varidnaviria	10.77278496980753	High-confidence
k141_1534-SRR11481758	-;-;Picornaviridae;Picornavirales;Pisoniviricetes;Pisuviricota;Orthornavirae;Riboviria	1.3778122861503057	High-confidence
k141_1538-SRR8053818	Duck hepatitis B virus;Avihepadnavirus;Hepadnaviridae;Blubervirales;Revtraviricetes;Artverviricota;Pararnavirae;Riboviria	1.6933110995517588	High-confidence
k141_15398-ERR9896282	-;Enterovirus;Picornaviridae;Picornavirales;Pisoniviricetes;Pisuviricota;Orthornavirae;Riboviria	3.1647643436285295	High-confidence
k141_153-SRR12460167	-;-;Flaviviridae;Amarillovirales;Flasuviricetes;Kitrinoviricota;Orthornavirae;Riboviria	1.054383892091229	High-confidence
k141_153-SRR16181049	-;Circovirus;Circoviridae;Cirlivirales;Arfiviricetes;Cressdnaviricota;Shotokuvirae;Monodnaviria	2.424629134217747	High-confidence
k141_153-SRR23906921	-;Rotavirus;Sedoreoviridae;Reovirales;Resentoviricetes;Duplornaviricota;Orthornavirae;Riboviria	2.7077381391891557	High-confidence
k141_153-SRR5230110	-;-;Picobirnaviridae;Durnavirales;Duplopiviricetes;Pisuviricota;Orthornavirae;Riboviria	1.0926923400440776	High-confidence
k141_15402-SRR21669575	-;Orthoavulavirus;Paramyxoviridae;Mononegavirales;Monjiviricetes;Negarnaviricota;Orthornavirae;Riboviria	0.949896748101333	High-confidence
k141_1543-SRR13685388	-;-;Flaviviridae;Amarillovirales;Flasuviricetes;Kitrinoviricota;Orthornavirae;Riboviria	1.1827379921066463	High-confidence
k141_1544-SRR12214136	-;-;Parvoviridae;Piccovirales;Quintoviricetes;Cossaviricota;Shotokuvirae;Monodnaviria	1.2443640347851888	High-confidence
k141_15457-SRR13259293	-;Fijivirus;Spinareoviridae;Reovirales;Resentoviricetes;Duplornaviricota;Orthornavirae;Riboviria	1.3940110979704838	High-confidence
k141_1551-SRR17216330	-;Hepacivirus;Flaviviridae;Amarillovirales;Flasuviricetes;Kitrinoviricota;Orthornavirae;Riboviria	1.045289432930659	High-confidence
k141_1554-ERR2756788	-;Mastadenovirus;Adenoviridae;Rowavirales;Tectiliviricetes;Preplasmiviricota;Bamfordvirae;Varidnaviria	8.709774449564708	High-confidence
k141_1555-SRR14999166	-;Circovirus;Circoviridae;Cirlivirales;Arfiviricetes;Cressdnaviricota;Shotokuvirae;Monodnaviria	2.2325869500830864	High-confidence
k141_1556-SRR18913550	Duck hepatitis B virus;Avihepadnavirus;Hepadnaviridae;Blubervirales;Revtraviricetes;Artverviricota;Pararnavirae;Riboviria	2.2495910116410522	High-confidence
k141_1556-SRR21782105	-;-;Parvoviridae;Piccovirales;Quintoviricetes;Cossaviricota;Shotokuvirae;Monodnaviria	1.1525233917380315	High-confidence
k141_15572-ERR4657879	-;-;Picornaviridae;Picornavirales;Pisoniviricetes;Pisuviricota;Orthornavirae;Riboviria	1.3172929224505705	High-confidence
k141_15573-SRR13259343	-;Dependoparvovirus;Parvoviridae;Piccovirales;Quintoviricetes;Cossaviricota;Shotokuvirae;Monodnaviria	1.0286584309266968	High-confidence
k141_1557-SRR12214405	-;-;Paramyxoviridae;Mononegavirales;Monjiviricetes;Negarnaviricota;Orthornavirae;Riboviria	1.0549515254251076	High-confidence
k141_15581-ERR9896286	-;Mamastrovirus;Astroviridae;Stellavirales;Stelpaviricetes;Pisuviricota;Orthornavirae;Riboviria	1.1047794675760243	High-confidence
k141_155-SRR14579851	-;-;-;-;Stelpaviricetes;Pisuviricota;Orthornavirae;Riboviria	0.9184849917795748	High-confidence
k141_155-SRR15340436	-;Hepacivirus;Flaviviridae;Amarillovirales;Flasuviricetes;Kitrinoviricota;Orthornavirae;Riboviria	1.0566028283646296	High-confidence
k141_155-SRR5146476	Carnivore protoparvovirus 1;Protoparvovirus;Parvoviridae;Piccovirales;Quintoviricetes;Cossaviricota;Shotokuvirae;Monodnaviria	3.716145372882883	High-confidence
k141_1560-SRR10761015	-;Pestivirus;Flaviviridae;Amarillovirales;Flasuviricetes;Kitrinoviricota;Orthornavirae;Riboviria	4.409904307284292	High-confidence
k141_1560-SRR5993005	-;Mastadenovirus;Adenoviridae;Rowavirales;Tectiliviricetes;Preplasmiviricota;Bamfordvirae;Varidnaviria	6.641553444911354	High-confidence
k141_1562-SRR13259272	-;Alphacoronavirus;Coronaviridae;Nidovirales;Pisoniviricetes;Pisuviricota;Orthornavirae;Riboviria	3.6863412878940855	High-confidence
k141_1563-SRR8053816	-;-;Hepadnaviridae;Blubervirales;Revtraviricetes;Artverviricota;Pararnavirae;Riboviria	1.238169195215769	High-confidence
k141_15647-ERR9896257	Orthopicobirnavirus hominis;Orthopicobirnavirus;Picobirnaviridae;Durnavirales;Duplopiviricetes;Pisuviricota;Orthornavirae;Riboviria	2.8073912378076877	High-confidence
k141_1564-SRR11479865	Torque teno chlorocebus virus 5;Alphatorquevirus;Anelloviridae;[Order]_Anelloviridae;[Class]_Anelloviridae;[Phylum]_Anelloviridae;[Kingdom]_Anelloviridae;[Realm]_Anelloviridae	0.9137763004850435	High-confidence
k141_1564-SRR16685768	Hepatovirus D;Hepatovirus;Picornaviridae;Picornavirales;Pisoniviricetes;Pisuviricota;Orthornavirae;Riboviria	2.395804771409987	High-confidence
k141_1565-SRR16294917	-;-;Paramyxoviridae;Mononegavirales;Monjiviricetes;Negarnaviricota;Orthornavirae;Riboviria	1.5613671913751777	High-confidence
k141_15664-SRR18885506	-;Alphacoronavirus;Coronaviridae;Nidovirales;Pisoniviricetes;Pisuviricota;Orthornavirae;Riboviria	3.513193770944361	High-confidence
k141_1566-SRR19391903	Alphainfluenzavirus influenzae;Alphainfluenzavirus;Orthomyxoviridae;Articulavirales;Insthoviricetes;Negarnaviricota;Orthornavirae;Riboviria	1.5192569156176694	High-confidence
k141_1566-SRR24272209	Orthorubulavirus mammalis;Orthorubulavirus;Paramyxoviridae;Mononegavirales;Monjiviricetes;Negarnaviricota;Orthornavirae;Riboviria	2.7271933460487903	High-confidence
k141_156-ERR4658156	-;Orthopicobirnavirus;Picobirnaviridae;Durnavirales;Duplopiviricetes;Pisuviricota;Orthornavirae;Riboviria	1.1627967562568504	High-confidence
k141_156-SRR17216451	-;-;Flaviviridae;Amarillovirales;Flasuviricetes;Kitrinoviricota;Orthornavirae;Riboviria	1.1393072953774852	High-confidence
k141_156-SRR18697438	-;-;Parvoviridae;Piccovirales;Quintoviricetes;Cossaviricota;Shotokuvirae;Monodnaviria	2.0505269409113356	High-confidence
k141_156-SRR21363735	Duck hepatitis B virus;Avihepadnavirus;Hepadnaviridae;Blubervirales;Revtraviricetes;Artverviricota;Pararnavirae;Riboviria	2.3247507849709774	High-confidence
k141_157681-SRR16685780	-;Orthopicobirnavirus;Picobirnaviridae;Durnavirales;Duplopiviricetes;Pisuviricota;Orthornavirae;Riboviria	1.9492067192031712	High-confidence
k141_1576-SRR9850628	-;Orthoavulavirus;Paramyxoviridae;Mononegavirales;Monjiviricetes;Negarnaviricota;Orthornavirae;Riboviria	2.6048972056032293	High-confidence
k141_15796-SRR18885505	-;Alphacoronavirus;Coronaviridae;Nidovirales;Pisoniviricetes;Pisuviricota;Orthornavirae;Riboviria	1.0695993983242928	High-confidence
k141_1579-SRR12587967	-;-;Paramyxoviridae;Mononegavirales;Monjiviricetes;Negarnaviricota;Orthornavirae;Riboviria	1.5194837844612492	High-confidence
k141_157-SRR19160855	Carnivore protoparvovirus 1;Protoparvovirus;Parvoviridae;Piccovirales;Quintoviricetes;Cossaviricota;Shotokuvirae;Monodnaviria	1.8882886449586298	High-confidence
k141_157-SRR19160860	-;Protoparvovirus;Parvoviridae;Piccovirales;Quintoviricetes;Cossaviricota;Shotokuvirae;Monodnaviria	1.1215497313847222	High-confidence
k141_157-SRR6026509	Alphainfluenzavirus influenzae;Alphainfluenzavirus;Orthomyxoviridae;Articulavirales;Insthoviricetes;Negarnaviricota;Orthornavirae;Riboviria	4.963285909850186	High-confidence
k141_1581-SRR21494912	-;-;Parvoviridae;Piccovirales;Quintoviricetes;Cossaviricota;Shotokuvirae;Monodnaviria	1.2443640347851888	High-confidence
k141_1585-SRR8053816	Duck hepatitis B virus;Avihepadnavirus;Hepadnaviridae;Blubervirales;Revtraviricetes;Artverviricota;Pararnavirae;Riboviria	1.3966101110621878	High-confidence
k141_1588-ERR2664204	-;-;Parvoviridae;Piccovirales;Quintoviricetes;Cossaviricota;Shotokuvirae;Monodnaviria	1.1922251106780692	High-confidence
k141_1589-SRR9320366	-;Chaphamaparvovirus;Parvoviridae;Piccovirales;Quintoviricetes;Cossaviricota;Shotokuvirae;Monodnaviria	1.640481057900529	High-confidence
k141_158-SRR11365452	-;Enterovirus;Picornaviridae;Picornavirales;Pisoniviricetes;Pisuviricota;Orthornavirae;Riboviria	2.7505921243309026	High-confidence
k141_158-SRR17288624	-;Hepatovirus;Picornaviridae;Picornavirales;Pisoniviricetes;Pisuviricota;Orthornavirae;Riboviria	1.9280417683789035	High-confidence
k141_158-SRR17319444	-;Orthorubulavirus;Paramyxoviridae;Mononegavirales;Monjiviricetes;Negarnaviricota;Orthornavirae;Riboviria	3.0074023317732532	High-confidence
k141_15901-SRR11306689	-;Orthorubulavirus;Paramyxoviridae;Mononegavirales;Monjiviricetes;Negarnaviricota;Orthornavirae;Riboviria	3.0021536389809804	High-confidence
k141_1590-SRR8833171	-;Chaphamaparvovirus;Parvoviridae;Piccovirales;Quintoviricetes;Cossaviricota;Shotokuvirae;Monodnaviria	1.3716016081282514	High-confidence
k141_159125-ERR9896298	Orthopicobirnavirus beihaiense;Orthopicobirnavirus;Picobirnaviridae;Durnavirales;Duplopiviricetes;Pisuviricota;Orthornavirae;Riboviria	5.1628404118819065	High-confidence
k141_15935-SRR21669565	-;-;Coronaviridae;Nidovirales;Pisoniviricetes;Pisuviricota;Orthornavirae;Riboviria	2.5880686310487233	High-confidence
k141_1593-SRR25700632	-;-;-;Nidovirales;Pisoniviricetes;Pisuviricota;Orthornavirae;Riboviria	1.2990097737717523	High-confidence
k141_159460-SRR16685778	Orthopicobirnavirus beihaiense;Orthopicobirnavirus;Picobirnaviridae;Durnavirales;Duplopiviricetes;Pisuviricota;Orthornavirae;Riboviria	5.142341541580894	High-confidence
k141_1594-SRR12875470	-;-;-;Nidovirales;Pisoniviricetes;Pisuviricota;Orthornavirae;Riboviria	0.9680829535611991	High-confidence
k141_1595653-SRR12704223	Mammalian orthoreovirus;Orthoreovirus;Spinareoviridae;Reovirales;Resentoviricetes;Duplornaviricota;Orthornavirae;Riboviria	1.670074502093962	High-confidence
k141_1596-ERR6754268	Phytophthora parasitica virus;[Genus]_Phytophthora parasitica virus;[Family]_Phytophthora parasitica virus;[Order]_Phytophthora parasitica virus;[Class]_Phytophthora parasitica virus;[Phylum]_Phytophthora parasitica virus;[Kingdom]_Phytophthora parasitica virus;[Realm]_Phytophthora parasitica virus	5.212508647270478	High-confidence
k141_1596-SRR15340426	-;Hepacivirus;Flaviviridae;Amarillovirales;Flasuviricetes;Kitrinoviricota;Orthornavirae;Riboviria	1.5544925381931185	High-confidence
k141_159884-SRR16685778	Orthopicobirnavirus beihaiense;Orthopicobirnavirus;Picobirnaviridae;Durnavirales;Duplopiviricetes;Pisuviricota;Orthornavirae;Riboviria	4.763097466574894	High-confidence
k141_1599-SRR8053816	Duck hepatitis B virus;Avihepadnavirus;Hepadnaviridae;Blubervirales;Revtraviricetes;Artverviricota;Pararnavirae;Riboviria	1.4271635117604398	High-confidence
k141_159-SRR18697435	Amdoparvovirus carnivoran2;Amdoparvovirus;Parvoviridae;Piccovirales;Quintoviricetes;Cossaviricota;Shotokuvirae;Monodnaviria	6.32780422091516	High-confidence
k141_159-SRR23906920	-;Rotavirus;Sedoreoviridae;Reovirales;Resentoviricetes;Duplornaviricota;Orthornavirae;Riboviria	2.415370773844692	High-confidence
k141_15-SRR12786330	-;Kobuvirus;Picornaviridae;Picornavirales;Pisoniviricetes;Pisuviricota;Orthornavirae;Riboviria	1.4364233327225784	High-confidence
k141_16003-SRR21669575	-;Orthoavulavirus;Paramyxoviridae;Mononegavirales;Monjiviricetes;Negarnaviricota;Orthornavirae;Riboviria	1.3903158860358558	High-confidence
k141_1601-ERR4657875	-;-;Picornaviridae;Picornavirales;Pisoniviricetes;Pisuviricota;Orthornavirae;Riboviria	1.2441516157017667	High-confidence
k141_1601-SRR16294914	-;Orthorubulavirus;Paramyxoviridae;Mononegavirales;Monjiviricetes;Negarnaviricota;Orthornavirae;Riboviria	1.3576211641416498	High-confidence
k141_1602-SRR17216328	-;Mastadenovirus;Adenoviridae;Rowavirales;Tectiliviricetes;Preplasmiviricota;Bamfordvirae;Varidnaviria	7.65786622947392	High-confidence
k141_1602-SRR19391903	Alphainfluenzavirus influenzae;Alphainfluenzavirus;Orthomyxoviridae;Articulavirales;Insthoviricetes;Negarnaviricota;Orthornavirae;Riboviria	1.7542321841558364	High-confidence
k141_16033-SRR16685779	-;Orthopicobirnavirus;Picobirnaviridae;Durnavirales;Duplopiviricetes;Pisuviricota;Orthornavirae;Riboviria	1.3531190374896631	High-confidence
k141_160448-SRR16685777	Orthopicobirnavirus hominis;Orthopicobirnavirus;Picobirnaviridae;Durnavirales;Duplopiviricetes;Pisuviricota;Orthornavirae;Riboviria	4.5629496544958466	High-confidence
k141_16045-SRR12006233	-;Mastadenovirus;Adenoviridae;Rowavirales;Tectiliviricetes;Preplasmiviricota;Bamfordvirae;Varidnaviria	6.610038433929532	High-confidence
k141_1604-SRR8365878	Torque teno ursid virus 9;Pitorquevirus;Anelloviridae;[Order]_Anelloviridae;[Class]_Anelloviridae;[Phylum]_Anelloviridae;[Kingdom]_Anelloviridae;[Realm]_Anelloviridae	1.2170327957007467	High-confidence
k141_16058-SRR25206781	-;-;Paramyxoviridae;Mononegavirales;Monjiviricetes;Negarnaviricota;Orthornavirae;Riboviria	1.9542513458487294	High-confidence
k141_1605-SRR16294915	Orthorubulavirus mammalis;Orthorubulavirus;Paramyxoviridae;Mononegavirales;Monjiviricetes;Negarnaviricota;Orthornavirae;Riboviria	2.739202618806362	High-confidence
k141_1606-SRR26623729	Duck hepatitis B virus;Avihepadnavirus;Hepadnaviridae;Blubervirales;Revtraviricetes;Artverviricota;Pararnavirae;Riboviria	2.116553588668236	High-confidence
k141_16088-SRR16685779	-;Picobirnavirus;Picobirnaviridae;Durnavirales;Duplopiviricetes;Pisuviricota;Orthornavirae;Riboviria	1.927070224017583	High-confidence
k141_1608-SRR19067729	-;-;Flaviviridae;Amarillovirales;Flasuviricetes;Kitrinoviricota;Orthornavirae;Riboviria	1.2616351239532302	High-confidence
k141_160-SRR17319440	-;Orthorubulavirus;Paramyxoviridae;Mononegavirales;Monjiviricetes;Negarnaviricota;Orthornavirae;Riboviria	1.3607864687794837	High-confidence
k141_16103-ERR9896293	-;Orthopicobirnavirus;Picobirnaviridae;Durnavirales;Duplopiviricetes;Pisuviricota;Orthornavirae;Riboviria	1.3413039514485892	High-confidence
k141_1611-SRR16294912	-;Orthorubulavirus;Paramyxoviridae;Mononegavirales;Monjiviricetes;Negarnaviricota;Orthornavirae;Riboviria	2.656448985423777	High-confidence
k141_16128-SRR16685779	Orthopicobirnavirus hominis;Orthopicobirnavirus;Picobirnaviridae;Durnavirales;Duplopiviricetes;Pisuviricota;Orthornavirae;Riboviria	2.3283629684865597	High-confidence
k141_1612-SRR16294917	-;Orthorubulavirus;Paramyxoviridae;Mononegavirales;Monjiviricetes;Negarnaviricota;Orthornavirae;Riboviria	2.6561273571136494	High-confidence
k141_16131-SRR18885506	-;-;Coronaviridae;Nidovirales;Pisoniviricetes;Pisuviricota;Orthornavirae;Riboviria	1.9002746228736165	High-confidence
k141_16145-SRR13240068	-;-;Paramyxoviridae;Mononegavirales;Monjiviricetes;Negarnaviricota;Orthornavirae;Riboviria	0.9458244480742755	High-confidence
k141_1614-SRR5666069	Gyrovirus galga1;Gyrovirus;Anelloviridae;[Order]_Anelloviridae;[Class]_Anelloviridae;[Phylum]_Anelloviridae;[Kingdom]_Anelloviridae;[Realm]_Anelloviridae	2.26420401367296	High-confidence
k141_1614-SRR8053818	Duck hepatitis B virus;Avihepadnavirus;Hepadnaviridae;Blubervirales;Revtraviricetes;Artverviricota;Pararnavirae;Riboviria	1.0295427694190689	High-confidence
k141_16160-SRR16685780	-;Rotavirus;Sedoreoviridae;Reovirales;Resentoviricetes;Duplornaviricota;Orthornavirae;Riboviria	1.137467507466609	High-confidence
k141_1616-SRR14579868	-;Rhadinovirus;Herpesviridae;Herpesvirales;Herviviricetes;Peploviricota;Heunggongvirae;Duplodnaviria	3.980569657974263	High-confidence
k141_161842-SRR16685778	-;Orthopicobirnavirus;Picobirnaviridae;Durnavirales;Duplopiviricetes;Pisuviricota;Orthornavirae;Riboviria	1.636018671893017	High-confidence
k141_161-SRR21782097	-;Chaphamaparvovirus;Parvoviridae;Piccovirales;Quintoviricetes;Cossaviricota;Shotokuvirae;Monodnaviria	1.5624117317152149	High-confidence
k141_161-SRR24829850	-;-;-;Nidovirales;Pisoniviricetes;Pisuviricota;Orthornavirae;Riboviria	1.0994167948661036	High-confidence
k141_16241-SRR24143940	-;Enterovirus;Picornaviridae;Picornavirales;Pisoniviricetes;Pisuviricota;Orthornavirae;Riboviria	1.0398453699119645	High-confidence
k141_1625-SRR19067727	-;Pegivirus;Flaviviridae;Amarillovirales;Flasuviricetes;Kitrinoviricota;Orthornavirae;Riboviria	1.5735741336742317	High-confidence
k141_1627-SRR12214135	Circovirus duck;Circovirus;Circoviridae;Cirlivirales;Arfiviricetes;Cressdnaviricota;Shotokuvirae;Monodnaviria	5.247113922534305	High-confidence
k141_16288-SRR13240068	-;-;Paramyxoviridae;Mononegavirales;Monjiviricetes;Negarnaviricota;Orthornavirae;Riboviria	1.1117442167961422	High-confidence
k141_1628-ERR4657875	-;-;Picornaviridae;Picornavirales;Pisoniviricetes;Pisuviricota;Orthornavirae;Riboviria	0.9479593792528472	High-confidence
k141_16317-ERR9896295	Orthopicobirnavirus beihaiense;Orthopicobirnavirus;Picobirnaviridae;Durnavirales;Duplopiviricetes;Pisuviricota;Orthornavirae;Riboviria	5.089858319059127	High-confidence
k141_1632-SRR12875468	Avian coronavirus;Gammacoronavirus;Coronaviridae;Nidovirales;Pisoniviricetes;Pisuviricota;Orthornavirae;Riboviria	1.7370079666585374	High-confidence
k141_1634-SRR12214230	Circovirus duck;Circovirus;Circoviridae;Cirlivirales;Arfiviricetes;Cressdnaviricota;Shotokuvirae;Monodnaviria	5.270511747354743	High-confidence
k141_16360-SRR19392612	-;-;Flaviviridae;Amarillovirales;Flasuviricetes;Kitrinoviricota;Orthornavirae;Riboviria	2.219950782399951	High-confidence
k141_16363-SRR18885505	-;-;-;Nidovirales;Pisoniviricetes;Pisuviricota;Orthornavirae;Riboviria	1.0597357783356012	High-confidence
k141_16367-SRR22447586	Nipah henipavirus;Henipavirus;Paramyxoviridae;Mononegavirales;Monjiviricetes;Negarnaviricota;Orthornavirae;Riboviria	2.247496252156056	High-confidence
k141_16375-ERR9896282	Orthopicobirnavirus hominis;Orthopicobirnavirus;Picobirnaviridae;Durnavirales;Duplopiviricetes;Pisuviricota;Orthornavirae;Riboviria	3.278179532535199	High-confidence
k141_1637-ERR9237788	-;-;Orthomyxoviridae;Articulavirales;Insthoviricetes;Negarnaviricota;Orthornavirae;Riboviria	0.9477815062044584	High-confidence
k141_16389-ERR9896272	-;-;Rhabdoviridae;Mononegavirales;Monjiviricetes;Negarnaviricota;Orthornavirae;Riboviria	1.3867929251731796	High-confidence
k141_1638-SRR7705519	Duck hepatitis B virus;Avihepadnavirus;Hepadnaviridae;Blubervirales;Revtraviricetes;Artverviricota;Pararnavirae;Riboviria	2.1857470681370925	High-confidence
k141_163-SRR15914613	-;-;Papillomaviridae;Zurhausenvirales;Papovaviricetes;Cossaviricota;Shotokuvirae;Monodnaviria	2.8047801413021554	High-confidence
k141_163-SRR8645897	-;Orthopneumovirus;Pneumoviridae;Mononegavirales;Monjiviricetes;Negarnaviricota;Orthornavirae;Riboviria	1.8923206559240195	High-confidence
k141_1640-SRR14329732	-;-;Paramyxoviridae;Mononegavirales;Monjiviricetes;Negarnaviricota;Orthornavirae;Riboviria	2.8967212208946136	High-confidence
k141_164156-SRR16685777	-;Enterovirus;Picornaviridae;Picornavirales;Pisoniviricetes;Pisuviricota;Orthornavirae;Riboviria	2.2345514356266394	High-confidence
k141_16453-SRR7031432	-;Circovirus;Circoviridae;Cirlivirales;Arfiviricetes;Cressdnaviricota;Shotokuvirae;Monodnaviria	2.50138788355409	High-confidence
k141_164579-SRR16685780	Orthopicobirnavirus beihaiense;Orthopicobirnavirus;Picobirnaviridae;Durnavirales;Duplopiviricetes;Pisuviricota;Orthornavirae;Riboviria	5.067808298054414	High-confidence
k141_1646-SRR8053821	Duck hepatitis B virus;Avihepadnavirus;Hepadnaviridae;Blubervirales;Revtraviricetes;Artverviricota;Pararnavirae;Riboviria	1.2679545107198524	High-confidence
k141_16474-SRR12006233	-;Mastadenovirus;Adenoviridae;Rowavirales;Tectiliviricetes;Preplasmiviricota;Bamfordvirae;Varidnaviria	1.5628090012408205	High-confidence
k141_1647-ERR9896304	Orthopicobirnavirus hominis;Orthopicobirnavirus;Picobirnaviridae;Durnavirales;Duplopiviricetes;Pisuviricota;Orthornavirae;Riboviria	3.3692981720135373	High-confidence
k141_1647-SRR6820457	-;Chaphamaparvovirus;Parvoviridae;Piccovirales;Quintoviricetes;Cossaviricota;Shotokuvirae;Monodnaviria	1.1170190104266553	High-confidence
k141_1647-SRR9903446	-;-;Papillomaviridae;Zurhausenvirales;Papovaviricetes;Cossaviricota;Shotokuvirae;Monodnaviria	1.7539581773166368	High-confidence
k141_1648-SRR16685774	-;-;Flaviviridae;Amarillovirales;Flasuviricetes;Kitrinoviricota;Orthornavirae;Riboviria	1.0953312437835667	High-confidence
k141_1649-SRR14329732	-;Orthorubulavirus;Paramyxoviridae;Mononegavirales;Monjiviricetes;Negarnaviricota;Orthornavirae;Riboviria	1.200048098261373	High-confidence
k141_1652-SRR8053821	-;Avihepadnavirus;Hepadnaviridae;Blubervirales;Revtraviricetes;Artverviricota;Pararnavirae;Riboviria	0.9055309550119521	High-confidence
k141_1652-SRR8365875	Torque teno ursid virus 9;Pitorquevirus;Anelloviridae;[Order]_Anelloviridae;[Class]_Anelloviridae;[Phylum]_Anelloviridae;[Kingdom]_Anelloviridae;[Realm]_Anelloviridae	1.059675360348179	High-confidence
k141_1653-ERR9237788	Betainfluenzavirus influenzae;Betainfluenzavirus;Orthomyxoviridae;Articulavirales;Insthoviricetes;Negarnaviricota;Orthornavirae;Riboviria	1.0884104914942616	High-confidence
k141_1656-SRR10248516	Human respirovirus 1;Respirovirus;Paramyxoviridae;Mononegavirales;Monjiviricetes;Negarnaviricota;Orthornavirae;Riboviria	4.659073549546086	High-confidence
k141_1657-SRR14579883	-;-;Herpesviridae;Herpesvirales;Herviviricetes;Peploviricota;Heunggongvirae;Duplodnaviria	4.757115701208092	High-confidence
k141_1657-SRR17216458	-;Hepacivirus;Flaviviridae;Amarillovirales;Flasuviricetes;Kitrinoviricota;Orthornavirae;Riboviria	3.004793000538986	High-confidence
k141_165-SRR22016070	Duck hepatitis B virus;Avihepadnavirus;Hepadnaviridae;Blubervirales;Revtraviricetes;Artverviricota;Pararnavirae;Riboviria	2.326867001311771	High-confidence
k141_165-SRR23906918	Rotavirus A;Rotavirus;Sedoreoviridae;Reovirales;Resentoviricetes;Duplornaviricota;Orthornavirae;Riboviria	2.1077113659127042	High-confidence
k141_1660-SRR12354545	Human respirovirus 1;Respirovirus;Paramyxoviridae;Mononegavirales;Monjiviricetes;Negarnaviricota;Orthornavirae;Riboviria	4.659073549546086	High-confidence
k141_1660-SRR12354546	-;-;Paramyxoviridae;Mononegavirales;Monjiviricetes;Negarnaviricota;Orthornavirae;Riboviria	2.133170425938752	High-confidence
k141_1660-SRR18729278	-;Hepacivirus;Flaviviridae;Amarillovirales;Flasuviricetes;Kitrinoviricota;Orthornavirae;Riboviria	3.79201256339143	High-confidence
k141_1662-SRR13259293	Mal de Rio Cuarto virus;Fijivirus;Spinareoviridae;Reovirales;Resentoviricetes;Duplornaviricota;Orthornavirae;Riboviria	8.787210860542288	High-confidence
k141_1662-SRR8053821	Duck hepatitis B virus;Avihepadnavirus;Hepadnaviridae;Blubervirales;Revtraviricetes;Artverviricota;Pararnavirae;Riboviria	1.6491261244685982	High-confidence
k141_1663-SRR12214427	-;-;Paramyxoviridae;Mononegavirales;Monjiviricetes;Negarnaviricota;Orthornavirae;Riboviria	2.806189646201823	High-confidence
k141_1663-SRR19067727	-;-;Flaviviridae;Amarillovirales;Flasuviricetes;Kitrinoviricota;Orthornavirae;Riboviria	1.041992511287722	High-confidence
k141_1664-SRR21537976	-;Orthopneumovirus;Pneumoviridae;Mononegavirales;Monjiviricetes;Negarnaviricota;Orthornavirae;Riboviria	1.8146829137512417	High-confidence
k141_1668-SRR11481749	-;-;Flaviviridae;Amarillovirales;Flasuviricetes;Kitrinoviricota;Orthornavirae;Riboviria	0.9715576572225477	High-confidence
k141_166-DRR377325	-;-;Flaviviridae;Amarillovirales;Flasuviricetes;Kitrinoviricota;Orthornavirae;Riboviria	2.051522088459436	High-confidence
k141_166-ERR3569452	-;Mastadenovirus;Adenoviridae;Rowavirales;Tectiliviricetes;Preplasmiviricota;Bamfordvirae;Varidnaviria	1.9617277772445703	High-confidence
k141_166-SRR11481764	-;Enterovirus;Picornaviridae;Picornavirales;Pisoniviricetes;Pisuviricota;Orthornavirae;Riboviria	1.5512280478252087	High-confidence
k141_166-SRR12460170	-;-;Flaviviridae;Amarillovirales;Flasuviricetes;Kitrinoviricota;Orthornavirae;Riboviria	1.6203371771380726	High-confidence
k141_166-SRR13480235	-;-;Adenoviridae;Rowavirales;Tectiliviricetes;Preplasmiviricota;Bamfordvirae;Varidnaviria	2.251136345054378	High-confidence
k141_166-SRR18668162	-;Hepacivirus;Flaviviridae;Amarillovirales;Flasuviricetes;Kitrinoviricota;Orthornavirae;Riboviria	1.9761858926703204	High-confidence
k141_166-SRR22016106	Duck hepatitis B virus;Avihepadnavirus;Hepadnaviridae;Blubervirales;Revtraviricetes;Artverviricota;Pararnavirae;Riboviria	1.9460694210907525	High-confidence
k141_16711-SRR25206796	-;-;Paramyxoviridae;Mononegavirales;Monjiviricetes;Negarnaviricota;Orthornavirae;Riboviria	1.7078098422480232	High-confidence
k141_1672-SRR14464982	-;-;Hepeviridae;Hepelivirales;Alsuviricetes;Kitrinoviricota;Orthornavirae;Riboviria	1.912104724257219	High-confidence
k141_1672-SRR26303742	Hepatitis B virus;Orthohepadnavirus;Hepadnaviridae;Blubervirales;Revtraviricetes;Artverviricota;Pararnavirae;Riboviria	2.40442251092438	High-confidence
k141_1674-SRR14301877	Alphainfluenzavirus influenzae;Alphainfluenzavirus;Orthomyxoviridae;Articulavirales;Insthoviricetes;Negarnaviricota;Orthornavirae;Riboviria	1.1562222837961342	High-confidence
k141_1675-SRR10761015	-;Pestivirus;Flaviviridae;Amarillovirales;Flasuviricetes;Kitrinoviricota;Orthornavirae;Riboviria	7.94503721143215	High-confidence
k141_1675-SRR14579850	-;Mamastrovirus;Astroviridae;Stellavirales;Stelpaviricetes;Pisuviricota;Orthornavirae;Riboviria	1.5137660089731646	High-confidence
k141_167842-SRR16685778	-;Orthopicobirnavirus;Picobirnaviridae;Durnavirales;Duplopiviricetes;Pisuviricota;Orthornavirae;Riboviria	1.1899625405256076	High-confidence
k141_1678-SRR12214123	-;Chaphamaparvovirus;Parvoviridae;Piccovirales;Quintoviricetes;Cossaviricota;Shotokuvirae;Monodnaviria	1.2194555361457502	High-confidence
k141_16795-SRR11906445	-;Enterovirus;Picornaviridae;Picornavirales;Pisoniviricetes;Pisuviricota;Orthornavirae;Riboviria	1.12125441305382	High-confidence
k141_167-SRR14579853	-;Mamastrovirus;Astroviridae;Stellavirales;Stelpaviricetes;Pisuviricota;Orthornavirae;Riboviria	1.9081247274304225	High-confidence
k141_167-SRR15041652	Carnivore protoparvovirus 1;Protoparvovirus;Parvoviridae;Piccovirales;Quintoviricetes;Cossaviricota;Shotokuvirae;Monodnaviria	2.847417746526025	High-confidence
k141_167-SRR17319442	-;Orthorubulavirus;Paramyxoviridae;Mononegavirales;Monjiviricetes;Negarnaviricota;Orthornavirae;Riboviria	3.0098053763820274	High-confidence
k141_168019-SRR16685777	-;Orthopicobirnavirus;Picobirnaviridae;Durnavirales;Duplopiviricetes;Pisuviricota;Orthornavirae;Riboviria	2.4919563510112646	High-confidence
k141_1680-ERR9896263	-;Enterovirus;Picornaviridae;Picornavirales;Pisoniviricetes;Pisuviricota;Orthornavirae;Riboviria	1.5025867657554386	High-confidence
k141_1680-SRR26320500	-;Gyrovirus;Anelloviridae;[Order]_Anelloviridae;[Class]_Anelloviridae;[Phylum]_Anelloviridae;[Kingdom]_Anelloviridae;[Realm]_Anelloviridae	1.3888136236843904	High-confidence
k141_1682-SRR14366181	Bovine gammaherpesvirus 6;Macavirus;Herpesviridae;Herpesvirales;Herviviricetes;Peploviricota;Heunggongvirae;Duplodnaviria	3.193393208705209	High-confidence
k141_1683-SRR26051681	-;Avihepadnavirus;Hepadnaviridae;Blubervirales;Revtraviricetes;Artverviricota;Pararnavirae;Riboviria	1.1229557123479883	High-confidence
k141_1684-SRR15340442	-;Hepacivirus;Flaviviridae;Amarillovirales;Flasuviricetes;Kitrinoviricota;Orthornavirae;Riboviria	1.3279443812695373	High-confidence
k141_1685-SRR20339274	-;-;Flaviviridae;Amarillovirales;Flasuviricetes;Kitrinoviricota;Orthornavirae;Riboviria	2.3782149689406897	High-confidence
k141_16867-ERR9896305	-;Orthopicobirnavirus;Picobirnaviridae;Durnavirales;Duplopiviricetes;Pisuviricota;Orthornavirae;Riboviria	1.4721107889698721	High-confidence
k141_16878-SRR16685777	-;Orthopicobirnavirus;Picobirnaviridae;Durnavirales;Duplopiviricetes;Pisuviricota;Orthornavirae;Riboviria	1.101989014242991	High-confidence
k141_1687-SRR16685774	-;Hepacivirus;Flaviviridae;Amarillovirales;Flasuviricetes;Kitrinoviricota;Orthornavirae;Riboviria	5.547630331598704	High-confidence
k141_168-SRR11131485	-;-;Flaviviridae;Amarillovirales;Flasuviricetes;Kitrinoviricota;Orthornavirae;Riboviria	2.4444837754610895	High-confidence
k141_168-SRR19067714	-;-;Flaviviridae;Amarillovirales;Flasuviricetes;Kitrinoviricota;Orthornavirae;Riboviria	1.671408622273814	High-confidence
k141_1690-SRR9428470	-;-;Flaviviridae;Amarillovirales;Flasuviricetes;Kitrinoviricota;Orthornavirae;Riboviria	2.188561433013301	High-confidence
k141_1691-SRR8053824	Duck hepatitis B virus;Avihepadnavirus;Hepadnaviridae;Blubervirales;Revtraviricetes;Artverviricota;Pararnavirae;Riboviria	1.581956190905106	High-confidence
k141_1693-SRR18697194	-;Hepacivirus;Flaviviridae;Amarillovirales;Flasuviricetes;Kitrinoviricota;Orthornavirae;Riboviria	3.79201256339143	High-confidence
k141_169464-SRR12430177	-;Hepacivirus;Flaviviridae;Amarillovirales;Flasuviricetes;Kitrinoviricota;Orthornavirae;Riboviria	4.302606584893548	High-confidence
k141_16953-ERR9896293	-;Orthopicobirnavirus;Picobirnaviridae;Durnavirales;Duplopiviricetes;Pisuviricota;Orthornavirae;Riboviria	2.419452786384011	High-confidence
k141_1695-SRR20689454	Duck hepatitis B virus;Avihepadnavirus;Hepadnaviridae;Blubervirales;Revtraviricetes;Artverviricota;Pararnavirae;Riboviria	1.1219329422134408	High-confidence
k141_1699-SRR12207251	-;Chaphamaparvovirus;Parvoviridae;Piccovirales;Quintoviricetes;Cossaviricota;Shotokuvirae;Monodnaviria	1.8320028784197044	High-confidence
k141_1699-SRR17244188	-;Hepacivirus;Flaviviridae;Amarillovirales;Flasuviricetes;Kitrinoviricota;Orthornavirae;Riboviria	2.253598419792788	High-confidence
k141_1699-SRR26155939	-;Gyrovirus;Anelloviridae;[Order]_Anelloviridae;[Class]_Anelloviridae;[Phylum]_Anelloviridae;[Kingdom]_Anelloviridae;[Realm]_Anelloviridae	1.3660994563843085	High-confidence
k141_169-SRR7705523	-;Cypovirus;Spinareoviridae;Reovirales;Resentoviricetes;Duplornaviricota;Orthornavirae;Riboviria	1.299851390482482	High-confidence
k141_16-DRR318497	Betapolyomavirus myolucifugus;Betapolyomavirus;Polyomaviridae;Sepolyvirales;Papovaviricetes;Cossaviricota;Shotokuvirae;Monodnaviria	1.7281115051113403	High-confidence
k141_16-SRR12786147	-;-;Picornaviridae;Picornavirales;Pisoniviricetes;Pisuviricota;Orthornavirae;Riboviria	0.9479905870386416	High-confidence
k141_16-SRR23906921	Rotavirus A;Rotavirus;Sedoreoviridae;Reovirales;Resentoviricetes;Duplornaviricota;Orthornavirae;Riboviria	3.309001548155241	High-confidence
k141_170344-SRR16685777	Orthopicobirnavirus beihaiense;Orthopicobirnavirus;Picobirnaviridae;Durnavirales;Duplopiviricetes;Pisuviricota;Orthornavirae;Riboviria	5.2354858126767025	High-confidence
k141_170426-SRR16685777	Orthopicobirnavirus beihaiense;Orthopicobirnavirus;Picobirnaviridae;Durnavirales;Duplopiviricetes;Pisuviricota;Orthornavirae;Riboviria	4.772441628546683	High-confidence
k141_1704-SRR12797698	-;-;Flaviviridae;Amarillovirales;Flasuviricetes;Kitrinoviricota;Orthornavirae;Riboviria	2.055809237370735	High-confidence
k141_1707-SRR11261966	Duck hepatitis B virus;Avihepadnavirus;Hepadnaviridae;Blubervirales;Revtraviricetes;Artverviricota;Pararnavirae;Riboviria	2.061003579891939	High-confidence
k141_170813-SRR16685780	Orthopicobirnavirus beihaiense;Orthopicobirnavirus;Picobirnaviridae;Durnavirales;Duplopiviricetes;Pisuviricota;Orthornavirae;Riboviria	5.43019078654441	High-confidence
k141_170-SRR17216338	-;Chaphamaparvovirus;Parvoviridae;Piccovirales;Quintoviricetes;Cossaviricota;Shotokuvirae;Monodnaviria	1.9796479957092323	High-confidence
k141_170-SRR18913561	Duck hepatitis B virus;Avihepadnavirus;Hepadnaviridae;Blubervirales;Revtraviricetes;Artverviricota;Pararnavirae;Riboviria	2.1770751627964633	High-confidence
k141_17117-ERR9896288	-;-;Adenoviridae;Rowavirales;Tectiliviricetes;Preplasmiviricota;Bamfordvirae;Varidnaviria	1.1116905523444964	High-confidence
k141_1713-SRR20339282	Orthorubulavirus mammalis;Orthorubulavirus;Paramyxoviridae;Mononegavirales;Monjiviricetes;Negarnaviricota;Orthornavirae;Riboviria	2.7395598426228593	High-confidence
k141_17153-ERR9896276	-;Dependoparvovirus;Parvoviridae;Piccovirales;Quintoviricetes;Cossaviricota;Shotokuvirae;Monodnaviria	2.7401262173712984	High-confidence
k141_1715-SRR8365886	-;-;Polyomaviridae;Sepolyvirales;Papovaviricetes;Cossaviricota;Shotokuvirae;Monodnaviria	2.723770086824199	High-confidence
k141_17161-SRR14579867	-;Rhadinovirus;Herpesviridae;Herpesvirales;Herviviricetes;Peploviricota;Heunggongvirae;Duplodnaviria	2.565366361430173	High-confidence
k141_17165-SRR25206783	Murine respirovirus;Respirovirus;Paramyxoviridae;Mononegavirales;Monjiviricetes;Negarnaviricota;Orthornavirae;Riboviria	2.9397289486256732	High-confidence
k141_17166-ERR9896276	Orthopicobirnavirus beihaiense;Orthopicobirnavirus;Picobirnaviridae;Durnavirales;Duplopiviricetes;Pisuviricota;Orthornavirae;Riboviria	4.8376084267890835	High-confidence
k141_171758-ERR9896298	Orthopicobirnavirus beihaiense;Orthopicobirnavirus;Picobirnaviridae;Durnavirales;Duplopiviricetes;Pisuviricota;Orthornavirae;Riboviria	4.215447479828682	High-confidence
k141_17178-SRR13240068	-;-;Paramyxoviridae;Mononegavirales;Monjiviricetes;Negarnaviricota;Orthornavirae;Riboviria	1.9921593930717076	High-confidence
k141_1718-SRR11560428	-;-;Hepadnaviridae;Blubervirales;Revtraviricetes;Artverviricota;Pararnavirae;Riboviria	1.3749862749158925	High-confidence
k141_1719-SRR11560421	-;-;Hepadnaviridae;Blubervirales;Revtraviricetes;Artverviricota;Pararnavirae;Riboviria	1.3666602334587896	High-confidence
k141_171-SRR12214137	-;-;Picornaviridae;Picornavirales;Pisoniviricetes;Pisuviricota;Orthornavirae;Riboviria	1.0779001500863925	High-confidence
k141_1723-SRR15831023	-;Gammacoronavirus;Coronaviridae;Nidovirales;Pisoniviricetes;Pisuviricota;Orthornavirae;Riboviria	2.631121794775346	High-confidence
k141_1723-SRR16646331	-;Dependoparvovirus;Parvoviridae;Piccovirales;Quintoviricetes;Cossaviricota;Shotokuvirae;Monodnaviria	2.8544554961290376	High-confidence
k141_1724-SRR23561735	Duck hepatitis B virus;Avihepadnavirus;Hepadnaviridae;Blubervirales;Revtraviricetes;Artverviricota;Pararnavirae;Riboviria	1.9103712408461184	High-confidence
k141_17253-SRR18885506	-;-;-;Nidovirales;Pisoniviricetes;Pisuviricota;Orthornavirae;Riboviria	1.1660314423422984	High-confidence
k141_1725728-SRR12704223	Mammalian orthoreovirus;Orthoreovirus;Spinareoviridae;Reovirales;Resentoviricetes;Duplornaviricota;Orthornavirae;Riboviria	3.424580050698021	High-confidence
k141_1729-SRR14579868	-;Macavirus;Herpesviridae;Herpesvirales;Herviviricetes;Peploviricota;Heunggongvirae;Duplodnaviria	2.9087041973079457	High-confidence
k141_172-DRR377321	Pestivirus A;Pestivirus;Flaviviridae;Amarillovirales;Flasuviricetes;Kitrinoviricota;Orthornavirae;Riboviria	7.749877241700825	High-confidence
k141_172-SRR18668158	-;-;Caliciviridae;Picornavirales;Pisoniviricetes;Pisuviricota;Orthornavirae;Riboviria	1.3923546364830621	High-confidence
k141_172-SRR8859523	Nelson Bay orthoreovirus;Orthoreovirus;Spinareoviridae;Reovirales;Resentoviricetes;Duplornaviricota;Orthornavirae;Riboviria	1.7810228897949485	High-confidence
k141_1730-SRR10102907	Betapaprhavirus frugiperda;Betapaprhavirus;Rhabdoviridae;Mononegavirales;Monjiviricetes;Negarnaviricota;Orthornavirae;Riboviria	2.183403058451965	High-confidence
k141_1731-SRR12207254	-;Chaphamaparvovirus;Parvoviridae;Piccovirales;Quintoviricetes;Cossaviricota;Shotokuvirae;Monodnaviria	1.2189755210858955	High-confidence
k141_173250-SRR16685777	Rotavirus A;Rotavirus;Sedoreoviridae;Reovirales;Resentoviricetes;Duplornaviricota;Orthornavirae;Riboviria	4.667033022416802	High-confidence
k141_1733-SRR11261963	Duck hepatitis B virus;Avihepadnavirus;Hepadnaviridae;Blubervirales;Revtraviricetes;Artverviricota;Pararnavirae;Riboviria	1.7269687342404456	High-confidence
k141_1734-SRR12701625	Duck hepatitis B virus;Avihepadnavirus;Hepadnaviridae;Blubervirales;Revtraviricetes;Artverviricota;Pararnavirae;Riboviria	2.0443236349144036	High-confidence
k141_1735-SRR8365873	Torque teno ursid virus 9;Pitorquevirus;Anelloviridae;[Order]_Anelloviridae;[Class]_Anelloviridae;[Phylum]_Anelloviridae;[Kingdom]_Anelloviridae;[Realm]_Anelloviridae	1.0429384620569653	High-confidence
k141_17361-SRR13259280	-;Mamastrovirus;Astroviridae;Stellavirales;Stelpaviricetes;Pisuviricota;Orthornavirae;Riboviria	0.9597950208665905	High-confidence
k141_173-SRR10064528	Primate protoparvovirus 4;Protoparvovirus;Parvoviridae;Piccovirales;Quintoviricetes;Cossaviricota;Shotokuvirae;Monodnaviria	2.221568271564966	High-confidence
k141_173-SRR13480266	-;Mastadenovirus;Adenoviridae;Rowavirales;Tectiliviricetes;Preplasmiviricota;Bamfordvirae;Varidnaviria	8.166692146596201	High-confidence
k141_173-SRR14329721	-;Orthorubulavirus;Paramyxoviridae;Mononegavirales;Monjiviricetes;Negarnaviricota;Orthornavirae;Riboviria	3.0021536389809804	High-confidence
k141_173-SRR17319447	-;-;Paramyxoviridae;Mononegavirales;Monjiviricetes;Negarnaviricota;Orthornavirae;Riboviria	1.7175150313177248	High-confidence
k141_1741-SRR20324447	Duck hepatitis B virus;Avihepadnavirus;Hepadnaviridae;Blubervirales;Revtraviricetes;Artverviricota;Pararnavirae;Riboviria	1.4450884749729185	High-confidence
k141_174941-SRR16685780	-;Orthopicobirnavirus;Picobirnaviridae;Durnavirales;Duplopiviricetes;Pisuviricota;Orthornavirae;Riboviria	1.0776107612548558	High-confidence
k141_1754-SRR26303740	-;Orthohepadnavirus;Hepadnaviridae;Blubervirales;Revtraviricetes;Artverviricota;Pararnavirae;Riboviria	1.1411837751407161	High-confidence
k141_1756-SRR21537976	-;Orthopneumovirus;Pneumoviridae;Mononegavirales;Monjiviricetes;Negarnaviricota;Orthornavirae;Riboviria	1.15567085111779	High-confidence
k141_1757-SRR12354545	Murine respirovirus;Respirovirus;Paramyxoviridae;Mononegavirales;Monjiviricetes;Negarnaviricota;Orthornavirae;Riboviria	2.1964668681919255	High-confidence
k141_1757-SRR16685772	-;Hepacivirus;Flaviviridae;Amarillovirales;Flasuviricetes;Kitrinoviricota;Orthornavirae;Riboviria	5.593325592196587	High-confidence
k141_1759-SRR22016067	Duck hepatitis B virus;Avihepadnavirus;Hepadnaviridae;Blubervirales;Revtraviricetes;Artverviricota;Pararnavirae;Riboviria	1.2306025242447323	High-confidence
k141_1759-SRR8318866	Betapaprhavirus frugiperda;Betapaprhavirus;Rhabdoviridae;Mononegavirales;Monjiviricetes;Negarnaviricota;Orthornavirae;Riboviria	3.3705717738213554	High-confidence
k141_175-SRR15340415	Rocahepevirus ratti;Rocahepevirus;Hepeviridae;Hepelivirales;Alsuviricetes;Kitrinoviricota;Orthornavirae;Riboviria	5.965243958985978	High-confidence
k141_175-SRR17288624	-;Enterovirus;Picornaviridae;Picornavirales;Pisoniviricetes;Pisuviricota;Orthornavirae;Riboviria	1.6057799942022035	High-confidence
k141_175-SRR23906922	Rotavirus A;Rotavirus;Sedoreoviridae;Reovirales;Resentoviricetes;Duplornaviricota;Orthornavirae;Riboviria	2.8468767936993498	High-confidence
k141_1762-SRR15615961	-;-;-;Nidovirales;Pisoniviricetes;Pisuviricota;Orthornavirae;Riboviria	1.1681222680145544	High-confidence
k141_1762-SRR15831029	-;Enterovirus;Picornaviridae;Picornavirales;Pisoniviricetes;Pisuviricota;Orthornavirae;Riboviria	1.013833019516804	High-confidence
k141_17659-ERR9896284	-;Orthopicobirnavirus;Picobirnaviridae;Durnavirales;Duplopiviricetes;Pisuviricota;Orthornavirae;Riboviria	1.3577954425544854	High-confidence
k141_17662-SRR13259293	-;Fijivirus;Spinareoviridae;Reovirales;Resentoviricetes;Duplornaviricota;Orthornavirae;Riboviria	2.325397034026467	High-confidence
k141_1766-SRR22541710	-;-;Flaviviridae;Amarillovirales;Flasuviricetes;Kitrinoviricota;Orthornavirae;Riboviria	1.4206749996456507	High-confidence
k141_176887-SRR16685780	-;Picobirnavirus;Picobirnaviridae;Durnavirales;Duplopiviricetes;Pisuviricota;Orthornavirae;Riboviria	1.8055742855665735	High-confidence
k141_1768-SRR14579868	-;Macavirus;Herpesviridae;Herpesvirales;Herviviricetes;Peploviricota;Heunggongvirae;Duplodnaviria	5.387924560680621	High-confidence
k141_1769-SRR12587967	-;Orthorubulavirus;Paramyxoviridae;Mononegavirales;Monjiviricetes;Negarnaviricota;Orthornavirae;Riboviria	2.656383121824213	High-confidence
k141_1769-SRR21494905	Goose calicivirus;[Genus]_Goose calicivirus;Caliciviridae;Picornavirales;Pisoniviricetes;Pisuviricota;Orthornavirae;Riboviria	1.3134010164945848	High-confidence
k141_1769-SRR8833173	-;Chaphamaparvovirus;Parvoviridae;Piccovirales;Quintoviricetes;Cossaviricota;Shotokuvirae;Monodnaviria	2.7843923374317567	High-confidence
k141_176-SRR19662884	-;-;Parvoviridae;Piccovirales;Quintoviricetes;Cossaviricota;Shotokuvirae;Monodnaviria	1.0657238194586716	High-confidence
k141_176-SRR25117205	-;Orthorubulavirus;Paramyxoviridae;Mononegavirales;Monjiviricetes;Negarnaviricota;Orthornavirae;Riboviria	2.489991205361112	High-confidence
k141_17702-ERR9896301	-;Picobirnavirus;Picobirnaviridae;Durnavirales;Duplopiviricetes;Pisuviricota;Orthornavirae;Riboviria	2.1677361360462406	High-confidence
k141_17714-ERR9896293	-;Jeilongvirus;Paramyxoviridae;Mononegavirales;Monjiviricetes;Negarnaviricota;Orthornavirae;Riboviria	2.511010231486882	High-confidence
k141_17718-SRR7755427	-;Copiparvovirus;Parvoviridae;Piccovirales;Quintoviricetes;Cossaviricota;Shotokuvirae;Monodnaviria	1.6169499456997538	High-confidence
k141_17725-ERR9896257	-;Enterovirus;Picornaviridae;Picornavirales;Pisoniviricetes;Pisuviricota;Orthornavirae;Riboviria	1.5141991135411714	High-confidence
k141_17767-SRR9847868	-;Protoparvovirus;Parvoviridae;Piccovirales;Quintoviricetes;Cossaviricota;Shotokuvirae;Monodnaviria	1.3718787107523553	High-confidence
k141_1776-ERR4657875	-;-;Picornaviridae;Picornavirales;Pisoniviricetes;Pisuviricota;Orthornavirae;Riboviria	1.1520504480639666	High-confidence
k141_1776-SRR12875470	-;-;-;Nidovirales;Pisoniviricetes;Pisuviricota;Orthornavirae;Riboviria	0.9634672940262613	High-confidence
k141_1777-SRR12875470	-;-;-;Nidovirales;Pisoniviricetes;Pisuviricota;Orthornavirae;Riboviria	1.1155865632018933	High-confidence
k141_1779-SRR22016068	Duck hepatitis B virus;Avihepadnavirus;Hepadnaviridae;Blubervirales;Revtraviricetes;Artverviricota;Pararnavirae;Riboviria	2.255537799449667	High-confidence
k141_1779-SRR26320500	-;Gyrovirus;Anelloviridae;[Order]_Anelloviridae;[Class]_Anelloviridae;[Phylum]_Anelloviridae;[Kingdom]_Anelloviridae;[Realm]_Anelloviridae	1.9984678523995694	High-confidence
k141_1782-SRR23585160	Alphainfluenzavirus influenzae;Alphainfluenzavirus;Orthomyxoviridae;Articulavirales;Insthoviricetes;Negarnaviricota;Orthornavirae;Riboviria	2.875744633167578	High-confidence
k141_1784-SRR12875468	Avian coronavirus;Gammacoronavirus;Coronaviridae;Nidovirales;Pisoniviricetes;Pisuviricota;Orthornavirae;Riboviria	5.927061161352635	High-confidence
k141_1784-SRR18733108	Duck hepatitis B virus;Avihepadnavirus;Hepadnaviridae;Blubervirales;Revtraviricetes;Artverviricota;Pararnavirae;Riboviria	1.6719928919785694	High-confidence
k141_1785-SRR15615959	Severe acute respiratory syndrome-related coronavirus;Betacoronavirus;Coronaviridae;Nidovirales;Pisoniviricetes;Pisuviricota;Orthornavirae;Riboviria	1.0202805055349629	High-confidence
k141_1786-SRR10761015	-;Pestivirus;Flaviviridae;Amarillovirales;Flasuviricetes;Kitrinoviricota;Orthornavirae;Riboviria	6.558822552198401	High-confidence
k141_1787-ERR4657875	-;-;Picornaviridae;Picornavirales;Pisoniviricetes;Pisuviricota;Orthornavirae;Riboviria	1.0799627674698917	High-confidence
k141_1787-SRR15365141	Duck hepatitis B virus;Avihepadnavirus;Hepadnaviridae;Blubervirales;Revtraviricetes;Artverviricota;Pararnavirae;Riboviria	1.882453276345852	High-confidence
k141_1788-SRR19845258	-;Hepacivirus;Flaviviridae;Amarillovirales;Flasuviricetes;Kitrinoviricota;Orthornavirae;Riboviria	1.0835900080605978	High-confidence
k141_1789-SRR8053819	-;Chaphamaparvovirus;Parvoviridae;Piccovirales;Quintoviricetes;Cossaviricota;Shotokuvirae;Monodnaviria	1.4044185414761727	High-confidence
k141_1789-SRR8053824	-;Avihepadnavirus;Hepadnaviridae;Blubervirales;Revtraviricetes;Artverviricota;Pararnavirae;Riboviria	1.2651503704550782	High-confidence
k141_178-SRR10064529	Primate protoparvovirus 4;Protoparvovirus;Parvoviridae;Piccovirales;Quintoviricetes;Cossaviricota;Shotokuvirae;Monodnaviria	2.881690053208253	High-confidence
k141_178-SRR15340438	-;Hepacivirus;Flaviviridae;Amarillovirales;Flasuviricetes;Kitrinoviricota;Orthornavirae;Riboviria	1.144203746600111	High-confidence
k141_178-SRR18668162	-;-;Flaviviridae;Amarillovirales;Flasuviricetes;Kitrinoviricota;Orthornavirae;Riboviria	0.9364755446624677	High-confidence
k141_1790-SRR15615957	-;Alphacoronavirus;Coronaviridae;Nidovirales;Pisoniviricetes;Pisuviricota;Orthornavirae;Riboviria	4.717000372536305	High-confidence
k141_1790-SRR16286722	Duck hepatitis B virus;Avihepadnavirus;Hepadnaviridae;Blubervirales;Revtraviricetes;Artverviricota;Pararnavirae;Riboviria	1.856091659187545	High-confidence
k141_1791-SRR14579868	-;-;Herpesviridae;Herpesvirales;Herviviricetes;Peploviricota;Heunggongvirae;Duplodnaviria	0.9368987719437488	High-confidence
k141_1791-SRR22016063	Duck hepatitis B virus;Avihepadnavirus;Hepadnaviridae;Blubervirales;Revtraviricetes;Artverviricota;Pararnavirae;Riboviria	1.4425326942758925	High-confidence
k141_1791-SRR22016108	Duck hepatitis B virus;Avihepadnavirus;Hepadnaviridae;Blubervirales;Revtraviricetes;Artverviricota;Pararnavirae;Riboviria	1.9405044178035968	High-confidence
k141_1792-SRR11040408	-;-;Hepadnaviridae;Blubervirales;Revtraviricetes;Artverviricota;Pararnavirae;Riboviria	2.1918421205100374	High-confidence
k141_1792-SRR19067727	-;-;Flaviviridae;Amarillovirales;Flasuviricetes;Kitrinoviricota;Orthornavirae;Riboviria	1.1113566482491206	High-confidence
k141_1792-SRR19545584	-;-;Parvoviridae;Piccovirales;Quintoviricetes;Cossaviricota;Shotokuvirae;Monodnaviria	1.1043377702032169	High-confidence
k141_1796-SRR14579883	-;Macavirus;Herpesviridae;Herpesvirales;Herviviricetes;Peploviricota;Heunggongvirae;Duplodnaviria	2.538672457456584	High-confidence
k141_17981-ERR9896303	Orthopicobirnavirus beihaiense;Orthopicobirnavirus;Picobirnaviridae;Durnavirales;Duplopiviricetes;Pisuviricota;Orthornavirae;Riboviria	5.3953146077501755	High-confidence
k141_17987-SRR8269372	-;Gyrovirus;Anelloviridae;[Order]_Anelloviridae;[Class]_Anelloviridae;[Phylum]_Anelloviridae;[Kingdom]_Anelloviridae;[Realm]_Anelloviridae	1.595006885882584	High-confidence
k141_179-SRR10760997	-;-;Flaviviridae;Amarillovirales;Flasuviricetes;Kitrinoviricota;Orthornavirae;Riboviria	1.4225730762913305	High-confidence
k141_179-SRR17216139	-;-;Flaviviridae;Amarillovirales;Flasuviricetes;Kitrinoviricota;Orthornavirae;Riboviria	1.1551408190720414	High-confidence
k141_17-SRR25660770	-;-;Parvoviridae;Piccovirales;Quintoviricetes;Cossaviricota;Shotokuvirae;Monodnaviria	1.2833456450426077	High-confidence
k141_1801-SRR21537970	-;Orthopneumovirus;Pneumoviridae;Mononegavirales;Monjiviricetes;Negarnaviricota;Orthornavirae;Riboviria	1.7888152069425458	High-confidence
k141_1801-SRR8365874	Torque teno ursid virus 5;Omicrontorquevirus;Anelloviridae;[Order]_Anelloviridae;[Class]_Anelloviridae;[Phylum]_Anelloviridae;[Kingdom]_Anelloviridae;[Realm]_Anelloviridae	1.3233645667441716	High-confidence
k141_1804-SRR12207249	-;Chaphamaparvovirus;Parvoviridae;Piccovirales;Quintoviricetes;Cossaviricota;Shotokuvirae;Monodnaviria	1.746496024136378	High-confidence
k141_18052-ERR9896298	-;Enterovirus;Picornaviridae;Picornavirales;Pisoniviricetes;Pisuviricota;Orthornavirae;Riboviria	1.4757173239480466	High-confidence
k141_18079-SRR14579867	-;Macavirus;Herpesviridae;Herpesvirales;Herviviricetes;Peploviricota;Heunggongvirae;Duplodnaviria	6.130381220735768	High-confidence
k141_1808-SRR8833173	-;-;Parvoviridae;Piccovirales;Quintoviricetes;Cossaviricota;Shotokuvirae;Monodnaviria	1.4884210117639467	High-confidence
k141_1809-SRR25655513	-;-;Paramyxoviridae;Mononegavirales;Monjiviricetes;Negarnaviricota;Orthornavirae;Riboviria	1.5625233451798666	High-confidence
k141_1810-SRR6781529	-;-;Papillomaviridae;Zurhausenvirales;Papovaviricetes;Cossaviricota;Shotokuvirae;Monodnaviria	3.215021625993916	High-confidence
k141_18117-SRR16685779	-;Orthopicobirnavirus;Picobirnaviridae;Durnavirales;Duplopiviricetes;Pisuviricota;Orthornavirae;Riboviria	1.2756276388669074	High-confidence
k141_1813-SRR26320500	-;Gyrovirus;Anelloviridae;[Order]_Anelloviridae;[Class]_Anelloviridae;[Phylum]_Anelloviridae;[Kingdom]_Anelloviridae;[Realm]_Anelloviridae	1.2881721099257735	High-confidence
k141_1814-SRR14329732	-;-;Paramyxoviridae;Mononegavirales;Monjiviricetes;Negarnaviricota;Orthornavirae;Riboviria	1.238322610925803	High-confidence
k141_1815-SRR15914616	-;Vesivirus;Caliciviridae;Picornavirales;Pisoniviricetes;Pisuviricota;Orthornavirae;Riboviria	1.9036948425611637	High-confidence
k141_18165-ERR9896272	-;-;Rhabdoviridae;Mononegavirales;Monjiviricetes;Negarnaviricota;Orthornavirae;Riboviria	5.673122617827349	High-confidence
k141_181-SRR10530607	Alphainfluenzavirus influenzae;Alphainfluenzavirus;Orthomyxoviridae;Articulavirales;Insthoviricetes;Negarnaviricota;Orthornavirae;Riboviria	1.7890679787436696	High-confidence
k141_181-SRR7705523	Cypovirus 1;Cypovirus;Spinareoviridae;Reovirales;Resentoviricetes;Duplornaviricota;Orthornavirae;Riboviria	2.5382427430936736	High-confidence
k141_18208-SRR25206781	-;-;Paramyxoviridae;Mononegavirales;Monjiviricetes;Negarnaviricota;Orthornavirae;Riboviria	2.1205711305079986	High-confidence
k141_1820-SRR19545588	-;-;Hepadnaviridae;Blubervirales;Revtraviricetes;Artverviricota;Pararnavirae;Riboviria	2.0539539005357756	High-confidence
k141_1821-SRR10885611	-;Orthorubulavirus;Paramyxoviridae;Mononegavirales;Monjiviricetes;Negarnaviricota;Orthornavirae;Riboviria	2.4822547180357186	High-confidence
k141_1822-SRR15365143	Duck hepatitis B virus;Avihepadnavirus;Hepadnaviridae;Blubervirales;Revtraviricetes;Artverviricota;Pararnavirae;Riboviria	1.679082979554198	High-confidence
k141_18243-ERR9896284	Orthopicobirnavirus beihaiense;Orthopicobirnavirus;Picobirnaviridae;Durnavirales;Duplopiviricetes;Pisuviricota;Orthornavirae;Riboviria	4.967395030216669	High-confidence
k141_1824-SRR12354545	-;-;Paramyxoviridae;Mononegavirales;Monjiviricetes;Negarnaviricota;Orthornavirae;Riboviria	2.133170425938752	High-confidence
k141_18261-ERR9896301	-;Picobirnavirus;Picobirnaviridae;Durnavirales;Duplopiviricetes;Pisuviricota;Orthornavirae;Riboviria	1.725169166011332	High-confidence
k141_1826-SRR20339274	-;-;Flaviviridae;Amarillovirales;Flasuviricetes;Kitrinoviricota;Orthornavirae;Riboviria	1.8096419557800012	High-confidence
k141_1829-SRR14301882	Alphainfluenzavirus influenzae;Alphainfluenzavirus;Orthomyxoviridae;Articulavirales;Insthoviricetes;Negarnaviricota;Orthornavirae;Riboviria	2.075611869664857	High-confidence
k141_1829-SRR21780815	-;-;Paramyxoviridae;Mononegavirales;Monjiviricetes;Negarnaviricota;Orthornavirae;Riboviria	1.9621430256935801	High-confidence
k141_182-SRR13480266	Psittacine siadenovirus D;Siadenovirus;Adenoviridae;Rowavirales;Tectiliviricetes;Preplasmiviricota;Bamfordvirae;Varidnaviria	2.8835518780322325	High-confidence
k141_182-SRR17288618	-;Enterovirus;Picornaviridae;Picornavirales;Pisoniviricetes;Pisuviricota;Orthornavirae;Riboviria	1.815765101741785	High-confidence
k141_182-SRR18668172	Canine circovirus;Circovirus;Circoviridae;Cirlivirales;Arfiviricetes;Cressdnaviricota;Shotokuvirae;Monodnaviria	1.9244546885944076	High-confidence
k141_183084-SRR16685777	Orthopicobirnavirus hominis;Orthopicobirnavirus;Picobirnaviridae;Durnavirales;Duplopiviricetes;Pisuviricota;Orthornavirae;Riboviria	4.2293567247206205	High-confidence
k141_1830-SRR12214420	-;-;Paramyxoviridae;Mononegavirales;Monjiviricetes;Negarnaviricota;Orthornavirae;Riboviria	2.8893137572612364	High-confidence
k141_183573-ERR9896298	-;Orthopicobirnavirus;Picobirnaviridae;Durnavirales;Duplopiviricetes;Pisuviricota;Orthornavirae;Riboviria	0.9315998911351114	High-confidence
k141_1838-SRR13787015	-;Enterovirus;Picornaviridae;Picornavirales;Pisoniviricetes;Pisuviricota;Orthornavirae;Riboviria	6.984473631731068	High-confidence
k141_18392-SRR16685780	Orthopicobirnavirus beihaiense;Orthopicobirnavirus;Picobirnaviridae;Durnavirales;Duplopiviricetes;Pisuviricota;Orthornavirae;Riboviria	5.022202367184643	High-confidence
k141_1839-SRR12207254	-;Gyrovirus;Anelloviridae;[Order]_Anelloviridae;[Class]_Anelloviridae;[Phylum]_Anelloviridae;[Kingdom]_Anelloviridae;[Realm]_Anelloviridae	1.8549019580070336	High-confidence
k141_184000-SRR16685780	-;Picobirnavirus;Picobirnaviridae;Durnavirales;Duplopiviricetes;Pisuviricota;Orthornavirae;Riboviria	2.0044302814627803	High-confidence
k141_1841-SRR17216457	-;Hepacivirus;Flaviviridae;Amarillovirales;Flasuviricetes;Kitrinoviricota;Orthornavirae;Riboviria	1.55946772793757	High-confidence
k141_1843-ERR2756787	-;Mastadenovirus;Adenoviridae;Rowavirales;Tectiliviricetes;Preplasmiviricota;Bamfordvirae;Varidnaviria	11.088936128580938	High-confidence
k141_184508-SRR16685777	-;Rotavirus;Sedoreoviridae;Reovirales;Resentoviricetes;Duplornaviricota;Orthornavirae;Riboviria	3.1768929974996114	High-confidence
k141_1847-SRR15340428	-;Hepacivirus;Flaviviridae;Amarillovirales;Flasuviricetes;Kitrinoviricota;Orthornavirae;Riboviria	1.4130174653633094	High-confidence
k141_1848-SRR22016063	Duck hepatitis B virus;Avihepadnavirus;Hepadnaviridae;Blubervirales;Revtraviricetes;Artverviricota;Pararnavirae;Riboviria	1.9945476107820976	High-confidence
k141_184-SRR14579883	-;-;Herpesviridae;Herpesvirales;Herviviricetes;Peploviricota;Heunggongvirae;Duplodnaviria	1.9221714845752569	High-confidence
k141_184-SRR19160855	Carnivore protoparvovirus 1;Protoparvovirus;Parvoviridae;Piccovirales;Quintoviricetes;Cossaviricota;Shotokuvirae;Monodnaviria	2.350614688113921	High-confidence
k141_1850-SRR14579883	-;Rhadinovirus;Herpesviridae;Herpesvirales;Herviviricetes;Peploviricota;Heunggongvirae;Duplodnaviria	2.636616469049663	High-confidence
k141_18518-SRR16685780	-;Picobirnavirus;Picobirnaviridae;Durnavirales;Duplopiviricetes;Pisuviricota;Orthornavirae;Riboviria	1.7155457751214465	High-confidence
k141_1851-SRR12207244	-;Chaphamaparvovirus;Parvoviridae;Piccovirales;Quintoviricetes;Cossaviricota;Shotokuvirae;Monodnaviria	1.8300407193704316	High-confidence
k141_18536-SRR7244636	-;Mastadenovirus;Adenoviridae;Rowavirales;Tectiliviricetes;Preplasmiviricota;Bamfordvirae;Varidnaviria	9.211840577262842	High-confidence
k141_1854-ERR3569452	-;Mastadenovirus;Adenoviridae;Rowavirales;Tectiliviricetes;Preplasmiviricota;Bamfordvirae;Varidnaviria	1.251695082382651	High-confidence
k141_185583-SRR16685780	-;Orthopicobirnavirus;Picobirnaviridae;Durnavirales;Duplopiviricetes;Pisuviricota;Orthornavirae;Riboviria	1.3447325226604125	High-confidence
k141_1855-SRR10059480	Alphainfluenzavirus influenzae;Alphainfluenzavirus;Orthomyxoviridae;Articulavirales;Insthoviricetes;Negarnaviricota;Orthornavirae;Riboviria	1.1415055942331265	High-confidence
k141_1855-SRR10761006	-;-;Flaviviridae;Amarillovirales;Flasuviricetes;Kitrinoviricota;Orthornavirae;Riboviria	2.2818906196400195	High-confidence
k141_1856-SRR5676395	Canarypox virus;Avipoxvirus;Poxviridae;Chitovirales;Pokkesviricetes;Nucleocytoviricota;Bamfordvirae;Varidnaviria	2.6145245875782854	High-confidence
k141_1856-SRR8833173	-;Chaphamaparvovirus;Parvoviridae;Piccovirales;Quintoviricetes;Cossaviricota;Shotokuvirae;Monodnaviria	2.076039527694074	High-confidence
k141_185-SRR23906919	Rotavirus A;Rotavirus;Sedoreoviridae;Reovirales;Resentoviricetes;Duplornaviricota;Orthornavirae;Riboviria	2.825798072796255	High-confidence
k141_1860-ERR9896285	-;Mastadenovirus;Adenoviridae;Rowavirales;Tectiliviricetes;Preplasmiviricota;Bamfordvirae;Varidnaviria	7.3229742279549015	High-confidence
k141_1862-SRR11306687	-;-;Parvoviridae;Piccovirales;Quintoviricetes;Cossaviricota;Shotokuvirae;Monodnaviria	1.4394628630479256	High-confidence
k141_1863-ERR9896304	-;Picobirnavirus;Picobirnaviridae;Durnavirales;Duplopiviricetes;Pisuviricota;Orthornavirae;Riboviria	1.445290468744209	High-confidence
k141_18647-SRR16685777	-;Picobirnavirus;Picobirnaviridae;Durnavirales;Duplopiviricetes;Pisuviricota;Orthornavirae;Riboviria	1.4571297824799454	High-confidence
k141_1867-SRR12207252	-;Chaphamaparvovirus;Parvoviridae;Piccovirales;Quintoviricetes;Cossaviricota;Shotokuvirae;Monodnaviria	2.9248611433149594	High-confidence
k141_1869-SRR17216262	-;-;Flaviviridae;Amarillovirales;Flasuviricetes;Kitrinoviricota;Orthornavirae;Riboviria	0.9621956837680731	High-confidence
k141_186-SRR12215953	-;-;Flaviviridae;Amarillovirales;Flasuviricetes;Kitrinoviricota;Orthornavirae;Riboviria	1.4695831346157011	High-confidence
k141_1870-SRR12214123	-;Chaphamaparvovirus;Parvoviridae;Piccovirales;Quintoviricetes;Cossaviricota;Shotokuvirae;Monodnaviria	2.044661293151458	High-confidence
k141_1870-SRR8365886	Deltapolyomavirus canis;Deltapolyomavirus;Polyomaviridae;Sepolyvirales;Papovaviricetes;Cossaviricota;Shotokuvirae;Monodnaviria	5.108093658813618	High-confidence
k141_18712-SRR18885505	-;Alphacoronavirus;Coronaviridae;Nidovirales;Pisoniviricetes;Pisuviricota;Orthornavirae;Riboviria	2.2656613494462348	High-confidence
k141_18749-SRR25206783	-;-;Paramyxoviridae;Mononegavirales;Monjiviricetes;Negarnaviricota;Orthornavirae;Riboviria	1.5112700881352807	High-confidence
k141_1875-SRR26320504	-;Gyrovirus;Anelloviridae;[Order]_Anelloviridae;[Class]_Anelloviridae;[Phylum]_Anelloviridae;[Kingdom]_Anelloviridae;[Realm]_Anelloviridae	0.9752274687276259	High-confidence
k141_1877-SRR12214133	-;Chaphamaparvovirus;Parvoviridae;Piccovirales;Quintoviricetes;Cossaviricota;Shotokuvirae;Monodnaviria	4.332211670034626	High-confidence
k141_1878-SRR13095065	Duck hepatitis B virus;Avihepadnavirus;Hepadnaviridae;Blubervirales;Revtraviricetes;Artverviricota;Pararnavirae;Riboviria	2.159587595831168	High-confidence
k141_187-ERR4657877	-;-;Picornaviridae;Picornavirales;Pisoniviricetes;Pisuviricota;Orthornavirae;Riboviria	1.905028599911742	High-confidence
k141_187-SRR15340407	-;-;Hepeviridae;Hepelivirales;Alsuviricetes;Kitrinoviricota;Orthornavirae;Riboviria	1.9345699252056352	High-confidence
k141_187-SRR15340415	-;-;Hepeviridae;Hepelivirales;Alsuviricetes;Kitrinoviricota;Orthornavirae;Riboviria	1.0964470665933337	High-confidence
k141_187-SRR17216144	-;-;Flaviviridae;Amarillovirales;Flasuviricetes;Kitrinoviricota;Orthornavirae;Riboviria	1.1274126764530805	High-confidence
k141_187-SRR22873784	Murine respirovirus;Respirovirus;Paramyxoviridae;Mononegavirales;Monjiviricetes;Negarnaviricota;Orthornavirae;Riboviria	1.2645974859744211	High-confidence
k141_187-SRR27238882	-;-;Parvoviridae;Piccovirales;Quintoviricetes;Cossaviricota;Shotokuvirae;Monodnaviria	1.1800930200097122	High-confidence
k141_1880-SRR23585160	Alphainfluenzavirus influenzae;Alphainfluenzavirus;Orthomyxoviridae;Articulavirales;Insthoviricetes;Negarnaviricota;Orthornavirae;Riboviria	1.4681821029004332	High-confidence
k141_18817-ERR9896303	Orthopicobirnavirus beihaiense;Orthopicobirnavirus;Picobirnaviridae;Durnavirales;Duplopiviricetes;Pisuviricota;Orthornavirae;Riboviria	5.002431894001556	High-confidence
k141_1881-SRR12875470	-;-;-;Nidovirales;Pisoniviricetes;Pisuviricota;Orthornavirae;Riboviria	1.7873065967548818	High-confidence
k141_1883-SRR26320499	-;Gyrovirus;Anelloviridae;[Order]_Anelloviridae;[Class]_Anelloviridae;[Phylum]_Anelloviridae;[Kingdom]_Anelloviridae;[Realm]_Anelloviridae	1.733569411084718	High-confidence
k141_1887-ERR9896257	-;Enterovirus;Picornaviridae;Picornavirales;Pisoniviricetes;Pisuviricota;Orthornavirae;Riboviria	1.897754142554252	High-confidence
k141_1888-SRR11040408	Duck hepatitis B virus;Avihepadnavirus;Hepadnaviridae;Blubervirales;Revtraviricetes;Artverviricota;Pararnavirae;Riboviria	1.7329001442282455	High-confidence
k141_1888-SRR8053819	-;-;Parvoviridae;Piccovirales;Quintoviricetes;Cossaviricota;Shotokuvirae;Monodnaviria	1.1013225646174074	High-confidence
k141_1889-SRR12006232	-;Enterovirus;Picornaviridae;Picornavirales;Pisoniviricetes;Pisuviricota;Orthornavirae;Riboviria	1.2858635227042063	High-confidence
k141_188-SRR15340407	-;-;Hepeviridae;Hepelivirales;Alsuviricetes;Kitrinoviricota;Orthornavirae;Riboviria	1.5572516576895319	High-confidence
k141_188-SRR23906919	-;Rotavirus;Sedoreoviridae;Reovirales;Resentoviricetes;Duplornaviricota;Orthornavirae;Riboviria	2.8056081924128593	High-confidence
k141_18903-ERR9896272	-;-;Rhabdoviridae;Mononegavirales;Monjiviricetes;Negarnaviricota;Orthornavirae;Riboviria	1.3904440610787177	High-confidence
k141_1890-SRR25206780	-;-;Paramyxoviridae;Mononegavirales;Monjiviricetes;Negarnaviricota;Orthornavirae;Riboviria	2.1521063795558906	High-confidence
k141_18911-SRR16685777	Rotavirus A;Rotavirus;Sedoreoviridae;Reovirales;Resentoviricetes;Duplornaviricota;Orthornavirae;Riboviria	6.508688788684028	High-confidence
k141_1897-SRR26320499	-;Gyrovirus;Anelloviridae;[Order]_Anelloviridae;[Class]_Anelloviridae;[Phylum]_Anelloviridae;[Kingdom]_Anelloviridae;[Realm]_Anelloviridae	1.2860563161776908	High-confidence
k141_1898-ERR2756787	-;Mastadenovirus;Adenoviridae;Rowavirales;Tectiliviricetes;Preplasmiviricota;Bamfordvirae;Varidnaviria	2.7121027549850996	High-confidence
k141_189-SRR12215964	-;Pestivirus;Flaviviridae;Amarillovirales;Flasuviricetes;Kitrinoviricota;Orthornavirae;Riboviria	3.7045551746777896	High-confidence
k141_18-SRR10761007	-;-;Flaviviridae;Amarillovirales;Flasuviricetes;Kitrinoviricota;Orthornavirae;Riboviria	1.5631207821800805	High-confidence
k141_18-SRR12786331	-;Kobuvirus;Picornaviridae;Picornavirales;Pisoniviricetes;Pisuviricota;Orthornavirae;Riboviria	1.072018763145332	High-confidence
k141_18-SRR8645897	-;Orthopneumovirus;Pneumoviridae;Mononegavirales;Monjiviricetes;Negarnaviricota;Orthornavirae;Riboviria	1.9050036964510013	High-confidence
k141_1900-SRR14579883	-;Rhadinovirus;Herpesviridae;Herpesvirales;Herviviricetes;Peploviricota;Heunggongvirae;Duplodnaviria	2.9557166856185284	High-confidence
k141_1901-SRR19138325	-;-;-;Picornavirales;Pisoniviricetes;Pisuviricota;Orthornavirae;Riboviria	1.5767179667492046	High-confidence
k141_1903-SRR21780814	-;-;Paramyxoviridae;Mononegavirales;Monjiviricetes;Negarnaviricota;Orthornavirae;Riboviria	3.012677971328701	High-confidence
[truncated: 4,518 more rows]
