# Supplementary material for: Unveiling Novel Viral Diversity, Biogeography, and Host Networks in Wildlife Through High‐Throughput Sequencing Data Mining
Source: Adv Sci (Weinh). 2025 Sep 23;12(46):e11920. doi: 10.1002/advs.202511920 (PMC12697861; doi:10.1002/advs.202511920)
Supplement: Supplementary file 2 — Supporting Information [file ADVS-12-e11920-s002.zip › Supplementary Data 4.xlsx]

## Sheet: Fig3A
Supplementary Data 4. Global geographic distribution of viruses identified in this study.
Country	center_lat	center_long	RPM	Adenoviridae	Anelloviridae	Arenaviridae	Astroviridae	Caliciviridae	Circoviridae	Coronaviridae	Filoviridae	Flaviviridae	Hepadnaviridae	Hepeviridae	Orthoherpesviridae	Orthomyxoviridae	Papillomaviridae	Paramyxoviridae	Parvoviridae	Peribunyaviridae	Picobirnaviridae	Picornaviridae	Pneumoviridae	Polyomaviridae	Poxviridae	Reoviridae	Rhabdoviridae	Sedoreoviridae	Spinareoviridae	Togaviridae	Other
Antarctica	-84.9386	82.0707	3067.89	0	0	0	0	0	0	0.620451	0	0	0	0	0	0	0	0	0	0	0.060654	0.314928	0	0	0	0	0	0.00396744	0	0	0
Argentina	-34.684	-64.7626	3050.99	0.241828	0.00533613	0	0	0	0	0	0	0	0	0	0	0	0	0.748086	0	0	0	0	0	0	0	0	0.00474936	0	0	0	0
Australia	-25.7642	134.304	4.23969e+06	0.00207531	7.09249e-06	0	0.00386956	0.000922726	1.24032e-05	0.00442947	0	0.0263294	0	0.0035177	0	0.000715313	0.0152489	0.159026	0.000446731	0	0.00159653	0.137048	0	0.000999324	0	0	0.00012246	0.00121801	0.642415	0	0
Bangladesh	23.8607	90.2471	107458	0	0	0	0	0	0	0	0	0	0	0	0	0	0	0.997173	0	0	0	0.00282742	0	0	0	0	0	0	0	0	0
Belgium	50.6389	4.64594	1.4437e+06	0	0	0	0	0	0	0	0	0	0	0	0	0	0	0	0	0	0	0	0	1	0	0	0	0	0	0	0
Bolivia	-16.682	-64.6984	4.42048	0	0	0	0	0	0	0	0	0	1	0	0	0	0	0	0	0	0	0	0	0	0	0	0	0	0	0	0
Brazil	-10.639	-53.2157	27658.4	0	0	0	0.14432	0.0710074	0	0	0	0.0800085	0	0	0	0	0.00106784	0.611013	0.00324712	0.0375335	0	0.00725782	0	0	0	0	0.0445447	0	0	0	0
Cambodia	12.7195	104.905	551469	0	0	0	5.77981e-05	0	0	0.97339	0	0	0	9.13389e-05	0	0	0	0	0	0	0	0.000656832	0	0	0	0	0.00156062	0.0242435	0	0	0
Canada	60.4178	-96.5486	31797.4	0	0.64857	0	0.0507854	0	0.0062278	0	0	0	0	0	0	0	0.00103438	0.124002	0.0157222	0	0	0.0121828	0	0.141476	0	0	0	0	0	0	0
Chile	-36.0762	-71.0562	863889	0	0	0	0	0	0.000827338	0	0	0	0.00109397	0.000183313	0	0	0	0	0.00187233	0	0.000288882	0.995712	0	0	0	0	0	2.17574e-05	0	0	0
China	36.6914	103.378	2.59524e+07	0.00257366	0.0019778	5.80964e-07	0.0352866	0.000709297	0.000484323	0.0517706	0	0.0648192	0.29421	0.0070451	0.0193193	0.0833215	0.00450691	0.293762	0.0503068	1.33808e-05	0.000300911	0.0598104	0.0265349	7.38548e-05	1.60041e-05	0	0.000424415	0.00272132	1.11298e-05	0	0
Costa Rica	9.97613	-84.1899	1714.82	0	0	0	0	0	0	0	0	0	0	0.0369455	0	0.963054	0	0	0	0	0	0	0	0	0	0	0	0	0	0	0
Czechia	49.738	15.3194	27203.8	0	0	0	0	0	0.00105054	0	0	0	0	0	0	0	0	0	0	0	0	0	0	0	0	0	0	0	0	0.998949	0
Côte d'Ivoire	7.62588	-5.5691	66469.1	0	0	0	0	0	0	0	0	0	0	0	0	0	0	0	0	0	0	0	0	0	1	0	0	0	0	0	0
Dem. Rep. Congo	-2.86549	23.6377	102.071	0	0	0	0	0	0	0	0	0	0	0	0	0	0	0	1	0	0	0	0	0	0	0	0	0	0	0	0
Dominican Rep.	18.8951	-70.5052	5276.78	0	0	0.00084988	0	0	0	0	0	0	0	0	0	0	0.0277428	0.949797	0	0	0	0.0216099	0	0	0	0	0	0	0	0	0
Estonia	58.6729	25.545	508.609	0	1	0	0	0	0	0	0	0	0	0	0	0	0	0	0	0	0	0	0	0	0	0	0	0	0	0	0
France	42.9551	-6.67614	468015	0	7.8921e-06	0	0	0	0.0273675	0	0	0.000855876	0	0	0	0	0	0.421269	0.041425	0	0	0.507217	0	0	0	0	0	0.00185758	0	0	0
Germany	51.0506	10.3644	963749	0.0177244	0.000537119	0	0.00985353	0.000666755	0.0678866	0.00154908	0	0.0013827	0.211593	1.52564e-05	0	0	0.0129875	0.022744	0.154102	0	0	0.00488842	0	0.445089	0.0342325	0	0.0108612	0.00388685	0	0	0
Greenland	73.0812	-41.8137	231594	0	1	0	0	0	0	0	0	0	0	0	0	0	0	0	0	0	0	0	0	0	0	0	0	0	0	0	0
Hungary	47.1659	19.3793	4307.35	0.531339	0	0	0	0	0	0	0	0.0667422	0	0	0	0	0	0	0	0	0	0	0	0.401919	0	0	0	0	0	0	0
Iceland	64.9979	-18.58	32.8846	0	0	0	0	0	0	0	0	0	1	0	0	0	0	0	0	0	0	0	0	0	0	0	0	0	0	0	0
India	22.7766	79.5639	1.82576e+06	0.0453855	1.81523e-05	0	0	0	0	0.327405	0	0	0	0	0	0	0.000142503	0.000846515	0.0247415	0	0	0.600164	0	0	0	0	0.00129659	0	0	0	0
Iran	32.5273	54.4409	182.653	0	0.48024	0	0	0	0	0	0	0	0	0	0	0	0	0	0	0	0	0	0	0	0	0	0.51976	0	0	0	0
Ireland	53.1625	-8.14572	1983.2	0	0	0	0	0	0	0	0	0	0	0	0	0	0	1	0	0	0	0	0	0	0	0	0	0	0	0	0
Israel	31.433	34.9911	1.1656e+06	0	2.81266e-05	0	0	0	0	0	0	0.153193	0	0.846779	0	0	0	0	0	0	0	0	0	0	0	0	0	0	0	0	0
Italy	42.7157	12.201	23.2185	0	0	0	0	0	0	0	0	0	1	0	0	0	0	0	0	0	0	0	0	0	0	0	0	0	0	0	0
Japan	37.4609	137.66	1.87919e+06	0	0	0	0	0	6.92822e-06	0	0	0.0536654	0	0.00308448	0.00991048	0	0	4.77054e-05	0	0	8.49619e-05	2.23387e-05	0	0.933178	0	0	0	0	0	0	0
Kazakhstan	48.3617	67.2455	361305	0	0	0	0	0	0	0	0	0	0	0	0	0	0	0	0.18201	0	0	0.81799	0	0	0	0	0	0	0	0	0
Kenya	0.599449	37.7962	853605	0	0	0	0.0110763	0	5.62579e-05	0.859102	0	0	0	0	0.128433	0	0.0010688	0	0	0	0	0.000198457	0	6.51213e-05	0	0	0	0	0	0	0
Lithuania	55.3238	23.8971	686.493	0	0	0	0	0	0	0	0	0	0	0	0	0	0	0	0.939339	0	0	0	0	0	0	0	0	0.0606613	0	0	0
Madagascar	-19.3165	46.7429	105832	0	0.187721	0	0	0	0	0	0	0.807687	0	0	0	0	0	0	0	0	0	0.00459257	0	0	0	0	0	0	0	0	0
Malaysia	3.81114	109.699	17463.5	0	0	0	0	0	0	0	0	0	0	0	0.998335	0	0.00166504	0	0	0	0	0	0	0	0	0	0	0	0	0	0
Maldives	3.72846	73.4571	29127.6	0	0	0	0	0	0	0	0	0	0	0	0	0	0	0	0	0	0	1	0	0	0	0	0	0	0	0	0
Mauritius	-20.2776	57.5713	748.508	0	1	0	0	0	0	0	0	0	0	0	0	0	0	0	0	0	0	0	0	0	0	0	0	0	0	0	0
Mexico	23.9242	-102.171	2222.66	0	0	0	0	0	0	0	0	0.707989	0	0.0879184	0	0	0	0.204093	0	0	0	0	0	0	0	0	0	0	0	0	0
Mongolia	46.9562	103.124	55034.8	0	0	0	0	0	0	0	0	0	0	0	0	0	0	0	0.418564	0	0	0.581436	0	0	0	0	0	0	0	0	0
N. Mariana Is.	15.8171	145.618	3746.23	0	1	0	0	0	0	0	0	0	0	0	0	0	0	0	0	0	0	0	0	0	0	0	0	0	0	0	0
Netherlands	52.2269	4.99155	122493	0	0	0	0	0	0	0	0	0	0	0	0	0	0	0.991504	0.000224023	0	0	0	0	0.00827157	0	0	0	0	0	0	0
New Zealand	-41.7023	172.921	470.951	0	0	0	0	0	0	0	0	0	0	0	0	0	0	0	1	0	0	0	0	0	0	0	0	0	0	0	0
Norway	66.3603	12.7459	1254.76	0	1	0	0	0	0	0	0	0	0	0	0	0	0	0	0	0	0	0	0	0	0	0	0	0	0	0	0
Panama	8.52023	-80.1188	14686.6	0	0	0	0	0	0	0	0	0	0	0	0	0	0	0.688119	0	0	0	0.311881	0	0	0	0	0	0	0	0	0
Peru	-9.10715	-74.4207	448386	0.00807553	0	0	0.0603002	0	0.000128993	0.700698	0	0	0	0.196984	0.00392552	0	0.000754013	0.00867399	0.00062006	0	0.00015759	0.0171508	0	0	0	0	0	0.00126988	0.00126157	0	0
Poland	52.1118	19.4197	53.2015	0	0	0	0	0	1	0	0	0	0	0	0	0	0	0	0	0	0	0	0	0	0	0	0	0	0	0	0
Portugal	39.6062	-8.52813	21295.5	0	0.00205337	0	0.0145974	0	0.416378	0	0	0	0	0	0	0.134814	0	0	0	0	0	0.00996336	0	0.422193	0	0	0	0	0	0	0
Russia	66.0317	95.6414	22.8482	0	0	0	1	0	0	0	0	0	0	0	0	0	0	0	0	0	0	0	0	0	0	0	0	0	0	0	0
South Africa	-28.9742	25.1934	28470	0	0.0281855	0	0	0	0	0	0	0.862502	0	0	0	0.0517646	0	0	0	0	0	0	0	0	0	0	0	0.0575479	0	0	0
South Korea	36.3734	127.835	29129.8	0	0.0623141	0	0	0	0	0	0	0	0	0	0	0	0	0	0.00143028	0	0	0	0	0	0	0	0.936256	0	0	0	0
Spain	40.2077	-3.70354	7.26175e+06	0	0.0341187	0	0	0	0	8.91635e-05	0	0	0	4.54198e-06	0	0	0	0.965733	0	0	0	0	0	4.68733e-05	0	0	7.97432e-06	0	0	0	0
Suriname	4.12985	-55.9124	38.3653	0	1	0	0	0	0	0	0	0	0	0	0	0	0	0	0	0	0	0	0	0	0	0	0	0	0	0	0
Sweden	62.3837	16.267	1.52979e+06	0.00699648	0.000120737	0	0	0	0	0	0	0	4.39767e-05	0	0.0304077	0	0	0	0.96033	0	0	0.00206343	0	3.77984e-05	0	0	0	0	0	0	0
Switzerland	46.7989	8.20628	6203.8	0	0	0	0	0	0	0	0	0	0.950201	0	0	0	0	0	0	0	0	0.0497992	0	0	0	0	0	0	0	0	0
Uganda	1.27423	32.3687	73385.8	0	0	0	0.000516494	0.000158572	0.0937854	0	0	0	0	0	0.717823	0	0	0	0.0415933	0	0.0477407	0.0439114	0	0	0	0	0.0527815	0	0.00168987	0	0
Ukraine	49.1956	31.3156	12764.5	0.950118	0	0	0.0495834	0	0	0	0	0	0	0	0	0	0	0	0	0	0	0.00029831	0	0	0	0	0	0	0	0	0
United Arab Emirates	23.9053	54.2927	215.703	0	1	0	0	0	0	0	0	0	0	0	0	0	0	0	0	0	0	0	0	0	0	0	0	0	0	0	0
United Kingdom	54.0116	-2.75814	2.38778e+06	0.00171018	0.0029341	0	0.291653	0.000221396	0	0.264598	0	0.000107898	0.0720453	0	0.0596527	0.000536834	0	0.00129779	0.00514306	0	0.130378	0.169431	0	0	6.88693e-05	0	2.90946e-05	0.000192568	0	0	0
United States of America	44.7437	-103.63	1.54193e+07	0.00658249	0.00130449	0	0.000236822	0	0.000524514	0.00224001	0	0.0353943	0.000274766	0.0705201	0.00222085	0.520546	0.000632909	0.340824	0.00410339	0.000124622	3.25795e-05	0.00993567	0	0.00419693	0	0	0.000140577	1.92816e-06	0	0.000163281	0
Uruguay	-32.7913	-56.0252	355.426	0	1	0	0	0	0	0	0	0	0	0	0	0	0	0	0	0	0	0	0	0	0	0	0	0	0	0	0
