# Supplementary material for: Unveiling Novel Viral Diversity, Biogeography, and Host Networks in Wildlife Through High‐Throughput Sequencing Data Mining
Source: Adv Sci (Weinh). 2025 Sep 23;12(46):e11920. doi: 10.1002/advs.202511920 (PMC12697861; doi:10.1002/advs.202511920)
Supplement: Supplementary file 2 — Supporting Information [file ADVS-12-e11920-s002.zip › Supplementary Data 5.xlsx]

## Sheet: result2
Supplementary Data 5. Summary of viral gene sequences used for phylogenetic analyses.
		BLASTn result
Virus family	virus sequence name	sseqid	pident	length	mismatch	gapopen	gaps	qlen	qstart	qend	slen	sstart	send	evalue	score	bitscore	stitle	tax	staxids
Adenoviridae	c_Aves;o_Passeriformes|k119_1649-SRR9617535|Ficedula hypoleuca	gb|ALB78182.1|	73.273	333	88	1	1	333	1	333	1108	431	762	6.33e-175	1345	522	DNA polymerase [unidentified adenovirus]	Viruses;Preplasmiviricota;Tectiliviricetes;Rowavirales;Adenoviridae;Mastadenovirus;unidentified adenovirus	10535
Adenoviridae	c_Mammalia;o_Chiroptera|k141_100-ERR2756788|Desmodus rotundus	tpg|DBA51400.1|	96.893	354	11	0	0	354	1	354	1062	396	749	0	1844	714	MAG TPA_asm: AdPolB [Adenovirus desmodus35011]	Viruses;Preplasmiviricota;Tectiliviricetes;Rowavirales;Adenoviridae;unclassified;Adenovirus desmodus35011	3115876
Adenoviridae	c_Mammalia;o_Chiroptera|k141_12825-ERR2756803|Desmodus rotundus	tpg|DBA51400.1|	97.183	355	10	0	0	355	1	355	1062	395	749	0	1857	719	MAG TPA_asm: AdPolB [Adenovirus desmodus35011]	Viruses;Preplasmiviricota;Tectiliviricetes;Rowavirales;Adenoviridae;unclassified;Adenovirus desmodus35011	3115876
Adenoviridae	c_Mammalia;o_Rodentia|k141_1302-SRR17216328|Peromyscus maniculatus	gb|WRQ19808.1|	68.994	358	111	0	0	358	1	358	1069	401	758	1.1e-179	1377	535	MAG: DNA polymerase [unidentified adenovirus]	Viruses;Preplasmiviricota;Tectiliviricetes;Rowavirales;Adenoviridae;Mastadenovirus;unidentified adenovirus	10535
Adenoviridae	c_Aves;o_Psittaciformes|k141_173-SRR13480266|Myiopsitta monachus	ref|YP_010798272.1|	99.736	379	1	0	0	379	1	379	1112	431	809	0	2020	782	DNA polymerase [Psittacine adenovirus 5]	Viruses;Preplasmiviricota;Tectiliviricetes;Rowavirales;Adenoviridae;Siadenovirus;Psittacine siadenovirus D	2499624
Adenoviridae	c_Mammalia;o_Chiroptera|k141_1843-ERR2756787|Desmodus rotundus	tpg|DBA51400.1|	97.183	355	10	0	0	355	1	355	1062	395	749	0	1862	721	MAG TPA_asm: AdPolB [Adenovirus desmodus35011]	Viruses;Preplasmiviricota;Tectiliviricetes;Rowavirales;Adenoviridae;unclassified;Adenovirus desmodus35011	3115876
Adenoviridae	c_Aves;o_Columbiformes|k141_2036-SRR29123702|Columba livia	ref|YP_009310429.1|	100	808	0	0	0	808	1	808	1176	5	812	0	4372	1688	DNA polymerase [Pigeon adenovirus 2]	Viruses;Preplasmiviricota;Tectiliviricetes;Rowavirales;Adenoviridae;Aviadenovirus;Pigeon aviadenovirus B	1907767
Adenoviridae	c_Mammalia;o_Chiroptera|k141_206-ERR2756788|Desmodus rotundus	tpg|DBA51400.1|	97.183	355	10	0	0	355	1	355	1062	395	749	0	1860	721	MAG TPA_asm: AdPolB [Adenovirus desmodus35011]	Viruses;Preplasmiviricota;Tectiliviricetes;Rowavirales;Adenoviridae;unclassified;Adenovirus desmodus35011	3115876
Adenoviridae	c_Aves;o_Psittaciformes|k141_254-SRR13480224|Myiopsitta monachus	ref|YP_010798272.1|	99.736	379	1	0	0	379	1	379	1112	431	809	0	2020	782	DNA polymerase [Psittacine adenovirus 5]	Viruses;Preplasmiviricota;Tectiliviricetes;Rowavirales;Adenoviridae;Siadenovirus;Psittacine siadenovirus D	2499624
Adenoviridae	c_Mammalia;o_Primates|k141_274-SRR12514539|Callithrix jacchus	gb|QHR77491.1|	81.892	370	67	0	0	370	1	370	1315	495	864	0	1661	644	pol [Squirrel monkey adenovirus]	Viruses;Preplasmiviricota;Tectiliviricetes;Rowavirales;Adenoviridae;Mastadenovirus;Squirrel monkey adenovirus	2666326
Adenoviridae	c_Mammalia;o_Chiroptera|k141_2783-ERR3569452|Desmodus rotundus	tpg|DBA51400.1|	96.901	355	11	0	0	355	1	355	1062	395	749	0	1852	717	MAG TPA_asm: AdPolB [Adenovirus desmodus35011]	Viruses;Preplasmiviricota;Tectiliviricetes;Rowavirales;Adenoviridae;unclassified;Adenovirus desmodus35011	3115876
Adenoviridae	c_Mammalia;o_Primates|k141_4032-SRR12579719|Xanthonycticebus pygmaeus	gb|WGN96592.1|	73.098	368	97	2	2	369	1	366	1151	485	852	0	1494	580	DNA polymerase protein [Lemur mastadenovirus]	Viruses;Preplasmiviricota;Tectiliviricetes;Rowavirales;Adenoviridae;Mastadenovirus;Lemur mastadenovirus	3043422
Adenoviridae	c_Mammalia;o_Chiroptera|k141_5633-ERR2756802|Desmodus rotundus	tpg|DBA51400.1|	97.183	355	10	0	0	355	1	355	1062	395	749	0	1857	719	MAG TPA_asm: AdPolB [Adenovirus desmodus35011]	Viruses;Preplasmiviricota;Tectiliviricetes;Rowavirales;Adenoviridae;unclassified;Adenovirus desmodus35011	3115876
Adenoviridae	c_Aves;o_Psittaciformes|k141_565-SRR13480255|Myiopsitta monachus	ref|YP_010798272.1|	99.472	379	2	0	0	379	1	379	1112	431	809	0	2015	780	DNA polymerase [Psittacine adenovirus 5]	Viruses;Preplasmiviricota;Tectiliviricetes;Rowavirales;Adenoviridae;Siadenovirus;Psittacine siadenovirus D	2499624
Adenoviridae	c_Aves;o_Columbiformes|k141_6412-SRR29123703|Columba livia	ref|YP_009310429.1|	95.971	273	7	2	4	310	42	310	1176	574	846	5.8e-180	1381	536	DNA polymerase [Pigeon adenovirus 2]	Viruses;Preplasmiviricota;Tectiliviricetes;Rowavirales;Adenoviridae;Aviadenovirus;Pigeon aviadenovirus B	1907767
Adenoviridae	c_Mammalia;o_Chiroptera|k141_8814-ERR3569494|Desmodus rotundus	tpg|DBA51400.1|	98.571	280	4	0	0	280	1	280	1062	428	707	0	1481	575	MAG TPA_asm: AdPolB [Adenovirus desmodus35011]	Viruses;Preplasmiviricota;Tectiliviricetes;Rowavirales;Adenoviridae;unclassified;Adenovirus desmodus35011	3115876
Adenoviridae	c_Aves;o_Psittaciformes|k99_125-SRR26518239|Nymphicus hollandicus	gb|QXX30948.1|	99.898	977	1	0	0	977	1	977	1107	120	1096	0	5180	1999	dpol [Psittacine adenovirus 2]	Viruses;Preplasmiviricota;Tectiliviricetes;Rowavirales;Adenoviridae;unclassified;Psittacine adenovirus 2	1301246
Adenoviridae	c_Aves;o_Columbiformes|k99_2585-SRR5878852|Columba livia	gb|ANJ02410.1|	100	436	0	0	0	436	1	436	1310	472	907	0	2363	914	DNA polymerase [Fowl aviadenovirus 3]	Viruses;Preplasmiviricota;Tectiliviricetes;Rowavirales;Adenoviridae;Aviadenovirus;Fowl aviadenovirus D	172860
Adenoviridae	c_Aves;o_Psittaciformes|k99_441-SRR26518247|Nymphicus hollandicus	gb|QXX30948.1|	100	353	0	0	0	353	1	353	1107	396	748	0	1881	729	dpol [Psittacine adenovirus 2]	Viruses;Preplasmiviricota;Tectiliviricetes;Rowavirales;Adenoviridae;unclassified;Psittacine adenovirus 2	1301246
Adenoviridae	c_Aves;o_Columbiformes|k99_4867-SRR5878852|Columba livia	gb|QGQ62328.1|	100	403	0	0	0	403	1	403	1178	397	799	0	2190	848	DNA polymerase [Fowl aviadenovirus C]	Viruses;Preplasmiviricota;Tectiliviricetes;Rowavirales;Adenoviridae;Aviadenovirus;Fowl aviadenovirus C	190063
Adenoviridae	c_Aves;o_Passeriformes|k99_873-SRR26516477|Taeniopygia guttata	ref|YP_009665993.1|	75.256	683	168	1	1	683	1	683	1108	135	816	0	2749	1063	DNA polymerase [Great tit adenovirus 1]	Viruses;Preplasmiviricota;Tectiliviricetes;Rowavirales;Adenoviridae;Siadenovirus;Great tit siadenovirus A	676130
Anelloviridae	c_Mammalia;o_Primates|k119_1247-SRR4015328|Papio anubis	gb|AJP36561.1|	39.428	629	344	9	37	627	16	624	707	52	663	1.22e-152	1196	465	ORF1, partial [Simian torque teno virus]	Viruses;unclassified;unclassified;unclassified;Anelloviridae;Alphatorquevirus;Simian torque teno virus	1619217
Anelloviridae	c_Mammalia;o_Primates|k119_1650-SRR4015314|Papio anubis	gb|AJP36550.1|	49.566	692	321	6	28	686	1	686	756	86	755	0	1711	663	ORF1, partial [Simian torque teno virus]	Viruses;unclassified;unclassified;unclassified;Anelloviridae;Alphatorquevirus;Simian torque teno virus	1619217
Anelloviridae	c_Mammalia;o_Primates|k119_1753-SRR4015328|Papio anubis	gb|AJP36535.1|	47.596	624	318	5	9	616	1	616	744	110	732	0	1514	587	ORF1, partial [Simian torque teno virus]	Viruses;unclassified;unclassified;unclassified;Anelloviridae;Alphatorquevirus;Simian torque teno virus	1619217
Anelloviridae	c_Mammalia;o_Primates|k119_1876-SRR4015328|Papio anubis	gb|AJP36561.1|	39.428	629	344	9	37	627	16	624	707	52	663	1.22e-152	1196	465	ORF1, partial [Simian torque teno virus]	Viruses;unclassified;unclassified;unclassified;Anelloviridae;Alphatorquevirus;Simian torque teno virus	1619217
Anelloviridae	c_Mammalia;o_Primates|k119_2020-SRR4015328|Papio anubis	ref|YP_003587873.1|	46.379	649	326	7	22	658	20	658	723	69	705	0	1489	578	hypothetical protein TTV25_gp2 [Torque teno virus 25]	Viruses;unclassified;unclassified;unclassified;Anelloviridae;Alphatorquevirus;Alphatorquevirus cerco7	687364
Anelloviridae	c_Mammalia;o_Primates|k119_2543-SRR4015328|Papio anubis	gb|AJP36551.1|	52.138	491	224	8	11	488	1	488	708	119	601	2.49e-180	1366	530	ORF1, partial [Simian torque teno virus]	Viruses;unclassified;unclassified;unclassified;Anelloviridae;Alphatorquevirus;Simian torque teno virus	1619217
Anelloviridae	c_Mammalia;o_Primates|k119_3224-SRR4015328|Papio anubis	gb|AJP36551.1|	52.138	491	224	8	11	488	1	488	708	119	601	3.72e-180	1364	530	ORF1, partial [Simian torque teno virus]	Viruses;unclassified;unclassified;unclassified;Anelloviridae;Alphatorquevirus;Simian torque teno virus	1619217
Anelloviridae	c_Mammalia;o_Primates|k119_3642-SRR4015328|Papio anubis	gb|AJP36535.1|	47.596	624	318	5	9	616	1	616	744	110	732	0	1514	587	ORF1, partial [Simian torque teno virus]	Viruses;unclassified;unclassified;unclassified;Anelloviridae;Alphatorquevirus;Simian torque teno virus	1619217
Anelloviridae	c_Mammalia;o_Primates|k119_38-SRR4015328|Papio anubis	gb|AJP36555.1|	53.8	671	294	11	16	667	7	667	716	52	716	0	1765	684	ORF1, partial [Simian torque teno virus]	Viruses;unclassified;unclassified;unclassified;Anelloviridae;Alphatorquevirus;Simian torque teno virus	1619217
Anelloviridae	c_Aves;o_Passeriformes|k119_4684-SRR6289860|Turdus merula	ref|YP_010797951.1|	47.011	368	157	9	38	354	21	354	397	30	393	3.81e-92	739	289	VP1 [Gyrovirus 11]	Viruses;unclassified;unclassified;unclassified;Anelloviridae;Gyrovirus;Gyrovirus myferr1	2547963
Anelloviridae	c_Aves;o_Passeriformes|k119_6608-SRR6289860|Turdus merula	ref|YP_010797951.1|	48.387	372	146	10	46	356	23	356	397	30	393	2.5e-92	741	290	VP1 [Gyrovirus 11]	Viruses;unclassified;unclassified;unclassified;Anelloviridae;Gyrovirus;Gyrovirus myferr1	2547963
Anelloviridae	c_Mammalia;o_Primates|k119_6667-SRR4015330|Papio anubis	gb|AJP36529.1|	49.837	612	292	8	15	687	49	651	696	79	684	0	1561	605	ORF1, partial [Simian torque teno virus]	Viruses;unclassified;unclassified;unclassified;Anelloviridae;Alphatorquevirus;Simian torque teno virus	1619217
Anelloviridae	c_Aves;o_Anseriformes|k141_1038-SRR12702264|Anas platyrhynchos	gb|QOQ34591.1|	100	442	0	0	0	442	1	442	455	1	442	0	2380	921	VP1 [Gyrovirus 9]	Viruses;unclassified;unclassified;unclassified;Anelloviridae;Gyrovirus;Gyrovirus 9	2781379
Anelloviridae	c_Aves;o_Anseriformes|k141_104-SRR12202049|Anas platyrhynchos	gb|QOQ34591.1|	100	455	0	0	0	455	1	455	455	1	455	0	2448	947	VP1 [Gyrovirus 9]	Viruses;unclassified;unclassified;unclassified;Anelloviridae;Gyrovirus;Gyrovirus 9	2781379
Anelloviridae	c_Aves;o_Passeriformes|k141_1086-SRR8269371|Pica pica	gb|AXQ04847.1|	55.08	374	158	3	10	368	1	368	384	11	380	4.5e-141	1063	414	VP1, partial [Gyrovirus-like Culex mosquito virus]	Viruses;unclassified;unclassified;unclassified;Anelloviridae;unclassified;Gyrovirus-like Culex mosquito virus	2304504
Anelloviridae	c_Aves;o_Anseriformes|k141_2153-SRR12207785|Anas platyrhynchos	gb|QOQ34591.1|	100	448	0	0	0	448	1	448	455	1	448	0	2413	934	VP1 [Gyrovirus 9]	Viruses;unclassified;unclassified;unclassified;Anelloviridae;Gyrovirus;Gyrovirus 9	2781379
Anelloviridae	c_Mammalia;o_Rodentia|k141_221-ERR1959777|Fukomys mechowii	gb|QIJ55578.1|	37.209	344	169	10	47	367	37	364	376	44	356	3.08e-58	512	201	ORF1 [Marmot associated torque teno virus]	Viruses;unclassified;unclassified;unclassified;Anelloviridae;unclassified;Marmot associated torque teno virus	2716347
Anelloviridae	c_Mammalia;o_Carnivora|k141_290-SRR12969494|Ursus maritimus	gb|WBM82712.1|	91.982	449	36	0	0	482	34	482	482	34	482	0	2209	855	MAG: ORF1 [Torque teno polar bear virus 36]	Viruses;unclassified;unclassified;unclassified;Anelloviridae;unclassified;Torque teno polar bear virus 36	3003898
Anelloviridae	c_Aves;o_Passeriformes|k141_344-SRR26155938|Melospiza melodia	ref|YP_010797951.1|	48.118	372	146	10	47	353	21	353	397	30	393	3.5e-93	746	291	VP1 [Gyrovirus 11]	Viruses;unclassified;unclassified;unclassified;Anelloviridae;Gyrovirus;Gyrovirus myferr1	2547963
Anelloviridae	c_Mammalia;o_Rodentia|k141_437-ERR3793916|Mus minutoides	gb|AWJ58474.1|	50	308	151	3	3	330	25	330	343	36	342	2.2e-108	839	327	ORF1 [Anelloviridae sp.]	Viruses;unclassified;unclassified;unclassified;Anelloviridae;unclassified;Anelloviridae sp.	2055263
Anelloviridae	c_Mammalia;o_Rodentia|k141_484-SRR6994950|Acomys cahirinus	gb|UGV43642.1|	91.954	609	49	0	0	609	1	609	762	1	609	0	2675	1035	MAG: ORF1 [Torque teno virus]	Viruses;unclassified;unclassified;unclassified;Anelloviridae;unclassified;Torque teno virus	68887
Anelloviridae	c_Mammalia;o_Carnivora|k141_493-SRR26340403|Prionailurus bengalensis	gb|QYD01825.1|	65.101	447	146	6	10	483	39	483	575	49	487	0	1576	611	ORF1 [Torque teno felis virus]	Viruses;unclassified;unclassified;unclassified;Anelloviridae;Etatorquevirus;Etatorquevirus felid1	687384
Anelloviridae	c_Aves;o_Passeriformes|k141_693-SRR8269369|Pica pica	gb|AXQ04847.1|	56.836	373	154	3	7	368	1	368	384	10	380	3.8e-151	1129	439	VP1, partial [Gyrovirus-like Culex mosquito virus]	Viruses;unclassified;unclassified;unclassified;Anelloviridae;unclassified;Gyrovirus-like Culex mosquito virus	2304504
Anelloviridae	c_Aves;o_Passeriformes|k141_719-SRR24601631|Haemorhous mexicanus	ref|YP_010797951.1|	46.791	374	148	10	51	359	27	359	397	30	393	1.91e-87	708	277	VP1 [Gyrovirus 11]	Viruses;unclassified;unclassified;unclassified;Anelloviridae;Gyrovirus;Gyrovirus myferr1	2547963
Anelloviridae	c_Mammalia;o_Carnivora|k141_945-SRR8365873|Ailuropoda melanoleuca	gb|UZV41781.1|	68.75	368	94	5	21	362	9	362	495	43	403	8.65e-180	1328	516	MAG: ORF1 [Anelloviridae sp.]	Viruses;unclassified;unclassified;unclassified;Anelloviridae;unclassified;Anelloviridae sp.	2055263
Anelloviridae	c_Mammalia;o_Carnivora|k141_954-SRR8365880|Ailuropoda melanoleuca	gb|UZV41785.1|	100	568	0	0	0	568	1	568	673	56	623	0	3061	1183	MAG: ORF1 [Anelloviridae sp.]	Viruses;unclassified;unclassified;unclassified;Anelloviridae;unclassified;Anelloviridae sp.	2055263
Anelloviridae	c_Aves;o_Charadriiformes|k59_26355-SRR10852834|Chionis albus	ref|YP_009154717.1|	58.642	486	180	6	21	474	1	474	478	1	477	0	1370	532	VP1 [Gyrovirus GyV8]	Viruses;unclassified;unclassified;unclassified;Anelloviridae;Gyrovirus;Gyrovirus fulgla1	1670973
Anelloviridae	c_Mammalia;o_Carnivora|k79_1264-SRR6384460|Lynx rufus	gb|QYD02359.1|	96.358	302	11	0	0	302	1	302	420	27	328	0	1579	612	ORF1 [Torque teno felis virus]	Viruses;unclassified;unclassified;unclassified;Anelloviridae;Etatorquevirus;Etatorquevirus felid1	687384
Anelloviridae	c_Aves;o_Passeriformes|k79_3335-SRR27238654|Acridotheres tristis	gb|AIL23492.1|	37.396	361	200	7	26	349	1	349	352	5	351	8.77e-67	566	222	VP1 [Gyrovirus 4]	Viruses;unclassified;unclassified;unclassified;Anelloviridae;Gyrovirus;Gyrovirus homsa3	1214955
Anelloviridae	c_Mammalia;o_Carnivora|k79_69353-SRR6384459|Lynx rufus	gb|QYD02359.1|	96.358	302	11	0	0	302	1	302	420	27	328	0	1579	612	ORF1 [Torque teno felis virus]	Viruses;unclassified;unclassified;unclassified;Anelloviridae;Etatorquevirus;Etatorquevirus felid1	687384
Anelloviridae	c_Aves;o_Passeriformes|k99_104-SRR14671872|Corvus kubaryi	gb|AXQ04847.1|	71.605	243	68	1	1	243	1	243	384	11	252	1.2e-126	954	372	VP1, partial [Gyrovirus-like Culex mosquito virus]	Viruses;unclassified;unclassified;unclassified;Anelloviridae;unclassified;Gyrovirus-like Culex mosquito virus	2304504
Anelloviridae	c_Aves;o_Psittaciformes|k99_107675-SRR8108617|Amazona ventralis	ref|YP_009553242.1|	45.116	430	186	11	50	438	24	438	455	49	443	9.73e-106	843	329	VP1 [Ashy storm petrel gyrovirus]	Viruses;unclassified;unclassified;unclassified;Anelloviridae;Gyrovirus;Gyrovirus hydho1	2249930
Anelloviridae	c_Mammalia;o_Carnivora|k99_11255-SRR6384493|Lynx rufus	gb|QYD02314.1|	94.964	278	11	1	3	278	1	278	416	41	315	0	1437	558	ORF1 [Torque teno felis virus]	Viruses;unclassified;unclassified;unclassified;Anelloviridae;Etatorquevirus;Etatorquevirus felid1	687384
Anelloviridae	c_Aves;o_Psittaciformes|k99_11783-SRR8108624|Amazona ventralis	ref|YP_009553242.1|	42.444	450	202	8	57	483	45	483	455	49	452	3.15e-112	890	347	VP1 [Ashy storm petrel gyrovirus]	Viruses;unclassified;unclassified;unclassified;Anelloviridae;Gyrovirus;Gyrovirus hydho1	2249930
Anelloviridae	c_Aves;o_Psittaciformes|k99_122730-SRR8108624|Amazona ventralis	ref|YP_009553242.1|	41.778	450	202	8	60	463	28	463	455	49	452	1.64e-107	857	334	VP1 [Ashy storm petrel gyrovirus]	Viruses;unclassified;unclassified;unclassified;Anelloviridae;Gyrovirus;Gyrovirus hydho1	2249930
Anelloviridae	c_Aves;o_Passeriformes|k99_1237-SRR14671872|Corvus kubaryi	gb|AXQ04847.1|	69.459	370	110	2	3	368	1	368	384	12	380	0	1390	540	VP1, partial [Gyrovirus-like Culex mosquito virus]	Viruses;unclassified;unclassified;unclassified;Anelloviridae;unclassified;Gyrovirus-like Culex mosquito virus	2304504
Anelloviridae	c_Aves;o_Procellariiformes|k99_123-SRR17230447|Puffinus mauretanicus	ref|YP_009553242.1|	51.117	403	180	7	17	435	50	435	455	48	450	3.54e-127	985	384	VP1 [Ashy storm petrel gyrovirus]	Viruses;unclassified;unclassified;unclassified;Anelloviridae;Gyrovirus;Gyrovirus hydho1	2249930
Anelloviridae	c_Aves;o_Psittaciformes|k99_12459-SRR8108617|Amazona ventralis	ref|YP_009553242.1|	46.341	287	136	6	18	307	31	307	455	174	452	2.31e-85	694	271	VP1 [Ashy storm petrel gyrovirus]	Viruses;unclassified;unclassified;unclassified;Anelloviridae;Gyrovirus;Gyrovirus hydho1	2249930
Anelloviridae	c_Aves;o_Passeriformes|k99_1320-SRR14671872|Corvus kubaryi	gb|AXQ04847.1|	60.054	373	141	4	8	370	1	370	384	13	380	1.81e-160	1191	463	VP1, partial [Gyrovirus-like Culex mosquito virus]	Viruses;unclassified;unclassified;unclassified;Anelloviridae;unclassified;Gyrovirus-like Culex mosquito virus	2304504
Anelloviridae	c_Aves;o_Psittaciformes|k99_137983-SRR8108617|Amazona ventralis	ref|YP_009553242.1|	43.041	388	169	7	52	377	1	377	455	106	452	6.64e-92	745	291	VP1 [Ashy storm petrel gyrovirus]	Viruses;unclassified;unclassified;unclassified;Anelloviridae;Gyrovirus;Gyrovirus hydho1	2249930
Anelloviridae	c_Aves;o_Passeriformes|k99_1418-SRR14671872|Corvus kubaryi	gb|AXQ04847.1|	68.464	371	115	2	2	370	1	370	384	11	380	0	1398	543	VP1, partial [Gyrovirus-like Culex mosquito virus]	Viruses;unclassified;unclassified;unclassified;Anelloviridae;unclassified;Gyrovirus-like Culex mosquito virus	2304504
Anelloviridae	c_Aves;o_Galliformes|k99_1675-SRR5666071|Syrmaticus mikado	emb|CCG28001.1|	57.74	407	142	3	30	380	1	380	427	1	404	1.04e-156	1171	455	capsid protein, partial [Chicken anemia virus]	Viruses;unclassified;unclassified;unclassified;Anelloviridae;Gyrovirus;Gyrovirus chickenanemia	12618
Anelloviridae	c_Aves;o_Psittaciformes|k99_18006-SRR8108617|Amazona ventralis	ref|YP_009553242.1|	45.426	317	149	8	24	307	1	307	455	150	452	1.75e-86	702	275	VP1 [Ashy storm petrel gyrovirus]	Viruses;unclassified;unclassified;unclassified;Anelloviridae;Gyrovirus;Gyrovirus hydho1	2249930
Anelloviridae	c_Aves;o_Psittaciformes|k99_188608-SRR8108617|Amazona ventralis	ref|YP_009553242.1|	46.243	173	80	4	13	162	1	162	455	177	347	6.46e-41	380	150	VP1 [Ashy storm petrel gyrovirus]	Viruses;unclassified;unclassified;unclassified;Anelloviridae;Gyrovirus;Gyrovirus hydho1	2249930
Anelloviridae	c_Aves;o_Passeriformes|k99_20851-SRR6255692|Spinus tristis	gb|QNJ57227.1|	39.249	293	163	6	15	296	17	296	352	48	338	1.75e-66	559	219	VP1 [Gyrovirus 4]	Viruses;unclassified;unclassified;unclassified;Anelloviridae;Gyrovirus;Gyrovirus homsa3	1214955
Anelloviridae	c_Aves;o_Accipitriformes|k99_2364-SRR1265955|Aegypius monachus	gb|QNJ60064.1|	37.037	405	216	11	39	443	48	443	473	51	425	4.69e-62	551	216	VP1, partial [Pigeon gyrovirus]	Viruses;unclassified;unclassified;unclassified;Anelloviridae;Gyrovirus;Pigeon gyrovirus	2766787
Anelloviridae	c_Aves;o_Passeriformes|k99_251-SRR14671872|Corvus kubaryi	gb|QNJ57227.1|	39.244	344	180	9	29	326	1	326	352	6	338	7.33e-68	571	224	VP1 [Gyrovirus 4]	Viruses;unclassified;unclassified;unclassified;Anelloviridae;Gyrovirus;Gyrovirus homsa3	1214955
Anelloviridae	c_Aves;o_Galliformes|k99_2804-SRR5666071|Syrmaticus mikado	gb|AIZ95198.1|	59	300	111	4	12	288	1	288	465	154	453	6.91e-119	915	357	VP1 [Gyrovirus GyV3]	Viruses;unclassified;unclassified;unclassified;Anelloviridae;Gyrovirus;Gyrovirus homsa1	1163715
Anelloviridae	c_Aves;o_Psittaciformes|k99_28956-SRR8108624|Amazona ventralis	ref|YP_009553242.1|	44.706	170	79	5	15	159	1	159	455	177	342	2.19e-37	355	141	VP1 [Ashy storm petrel gyrovirus]	Viruses;unclassified;unclassified;unclassified;Anelloviridae;Gyrovirus;Gyrovirus hydho1	2249930
Anelloviridae	c_Aves;o_Accipitriformes|k99_2938-SRR1265955|Aegypius monachus	ref|YP_004376205.1|	33.496	409	219	11	53	436	33	435	460	38	399	1.34e-60	540	212	putative nucleocapsid [Avian gyrovirus 2]	Viruses;unclassified;unclassified;unclassified;Anelloviridae;Gyrovirus;Gyrovirus galga1	1002273
Anelloviridae	c_Aves;o_Anseriformes|k99_29637-SRR14363100|Nettapus auritus	gb|WWT36143.1|	54.867	339	150	2	3	336	1	336	457	108	446	3.12e-123	949	370	VP1 [Gyrovirus 2885_18H]	Viruses;unclassified;unclassified;unclassified;Anelloviridae;Gyrovirus;Gyrovirus 2885_18H	3127499
Anelloviridae	c_Aves;o_Pelecaniformes|k99_296-SRR6650846|Butorides striata	gb|WWT36140.1|	38.413	479	240	11	55	471	1	471	453	3	434	1.1e-75	645	253	VP1 [Gyrovirus 2316_32]	Viruses;unclassified;unclassified;unclassified;Anelloviridae;Gyrovirus;Gyrovirus 2316_32	3127498
Anelloviridae	c_Aves;o_Accipitriformes|k99_3092-SRR1265955|Aegypius monachus	gb|QOQ34595.1|	36.344	454	248	11	41	486	39	486	472	43	461	4.01e-82	691	270	VP1 [Avian gyrovirus 13]	Viruses;unclassified;unclassified;unclassified;Anelloviridae;Gyrovirus;Avian gyrovirus 13	2781374
Anelloviridae	c_Aves;o_Anseriformes|k99_34052-SRR14363100|Nettapus auritus	gb|WWT36143.1|	53.319	452	197	7	14	444	1	444	457	1	446	1.13e-150	1141	444	VP1 [Gyrovirus 2885_18H]	Viruses;unclassified;unclassified;unclassified;Anelloviridae;Gyrovirus;Gyrovirus 2885_18H	3127499
Anelloviridae	c_Aves;o_Psittaciformes|k99_36131-SRR8108624|Amazona ventralis	ref|YP_009553242.1|	41.425	449	204	9	59	462	28	462	455	49	452	4.34e-107	854	333	VP1 [Ashy storm petrel gyrovirus]	Viruses;unclassified;unclassified;unclassified;Anelloviridae;Gyrovirus;Gyrovirus hydho1	2249930
Anelloviridae	c_Aves;o_Psittaciformes|k99_36151-SRR8108624|Amazona ventralis	ref|YP_009553242.1|	41.48	446	192	10	69	428	1	428	455	58	452	1.13e-104	835	326	VP1 [Ashy storm petrel gyrovirus]	Viruses;unclassified;unclassified;unclassified;Anelloviridae;Gyrovirus;Gyrovirus hydho1	2249930
Anelloviridae	c_Mammalia;o_Rodentia|k99_362-SRR18455727|Ctenomys pearsoni	ref|YP_010796984.1|	41.379	261	132	7	21	260	11	259	392	114	365	4.43e-52	462	182	hypothetical protein QKK91_gp1 [mosquito VEM Anellovirus SDBVL]	Viruses;unclassified;unclassified;unclassified;Anelloviridae;Aleptorquevirus;Aleptorquevirus culic1	2847851
Anelloviridae	c_Aves;o_Psittaciformes|k99_38837-SRR8108624|Amazona ventralis	ref|YP_009553242.1|	43.111	450	189	10	67	429	1	429	455	49	452	1.92e-112	887	346	VP1 [Ashy storm petrel gyrovirus]	Viruses;unclassified;unclassified;unclassified;Anelloviridae;Gyrovirus;Gyrovirus hydho1	2249930
Anelloviridae	c_Aves;o_Psittaciformes|k99_50186-SRR8108617|Amazona ventralis	ref|YP_009553242.1|	44.751	181	83	3	17	227	60	227	455	171	347	1.32e-41	391	155	VP1 [Ashy storm petrel gyrovirus]	Viruses;unclassified;unclassified;unclassified;Anelloviridae;Gyrovirus;Gyrovirus hydho1	2249930
Anelloviridae	c_Aves;o_Passeriformes|k99_576-SRR2915372|Serinus canaria	ref|YP_010797951.1|	43.871	310	130	8	44	272	1	272	397	90	393	3.9e-63	538	211	VP1 [Gyrovirus 11]	Viruses;unclassified;unclassified;unclassified;Anelloviridae;Gyrovirus;Gyrovirus myferr1	2547963
Anelloviridae	c_Aves;o_Galliformes|k99_68-SRR1797823|Phasianus colchicus	gb|UNI84465.1|	89.569	441	45	1	1	454	15	454	455	15	455	0	1925	746	putative VP1 [Pheasant-associated gyrovirus]	Viruses;unclassified;unclassified;unclassified;Anelloviridae;Gyrovirus;Pheasant-associated gyrovirus	2926920
Anelloviridae	c_Aves;o_Strigiformes|k99_7444-SRR6650818|Strix aluco	tpg|DBA50618.1|	37.658	316	160	11	37	305	4	305	483	109	401	1.8e-48	447	176	MAG TPA_asm: Capsid [Anellovirus molossus2529]	Viruses;unclassified;unclassified;unclassified;Anelloviridae;unclassified;Anellovirus molossus2529	3115999
Anelloviridae	c_Aves;o_Passeriformes|k99_7629-SRR1947468|Corvus corone corone	gb|AXQ04847.1|	66.148	257	80	3	7	256	1	256	384	68	318	1.85e-118	902	352	VP1, partial [Gyrovirus-like Culex mosquito virus]	Viruses;unclassified;unclassified;unclassified;Anelloviridae;unclassified;Gyrovirus-like Culex mosquito virus	2304504
Anelloviridae	c_Aves;o_Accipitriformes|k99_896-SRR1265955|Aegypius monachus	gb|QOQ34595.1|	33.718	347	187	9	43	372	42	372	472	43	362	3.08e-50	465	183	VP1 [Avian gyrovirus 13]	Viruses;unclassified;unclassified;unclassified;Anelloviridae;Gyrovirus;Avian gyrovirus 13	2781374
Anelloviridae	c_Aves;o_Psittaciformes|k99_89734-SRR8108617|Amazona ventralis	ref|YP_009553242.1|	37.546	269	122	5	46	255	1	255	455	106	342	1.75e-47	434	171	VP1 [Ashy storm petrel gyrovirus]	Viruses;unclassified;unclassified;unclassified;Anelloviridae;Gyrovirus;Gyrovirus hydho1	2249930
Anelloviridae	c_Aves;o_Passeriformes|k99_904-SRR768509|Haemorhous mexicanus	ref|YP_010797951.1|	46.791	374	148	10	51	359	27	359	397	30	393	1.91e-87	708	277	VP1 [Gyrovirus 11]	Viruses;unclassified;unclassified;unclassified;Anelloviridae;Gyrovirus;Gyrovirus myferr1	2547963
Anelloviridae	c_Aves;o_Accipitriformes|k99_909-SRR1265955|Aegypius monachus	gb|QOQ34595.1|	33.938	386	221	10	34	412	38	412	472	42	404	4.72e-60	535	210	VP1 [Avian gyrovirus 13]	Viruses;unclassified;unclassified;unclassified;Anelloviridae;Gyrovirus;Avian gyrovirus 13	2781374
Anelloviridae	c_Aves;o_Falconiformes|k99_950-SRR522906|Falco	tpg|DBA51485.1|	39.163	406	200	8	47	443	45	439	428	51	420	4.16e-88	723	283	MAG TPA_asm: Capsid [Anellovirus austrobilharzia2402]	Viruses;unclassified;unclassified;unclassified;Anelloviridae;unclassified;Anellovirus austrobilharzia2402	3115985
Anelloviridae	c_Aves;o_Passeriformes|k141_1714-SRR24601621|Haemorhous mexicanus	YP_010797951.1	43.9	139	55	5	23	119	1	119	397	150	285	2.62e-21	244	98.6	YP_010797951.1 VP1 [Gyrovirus 11]	Viruses;norank;norank;norank;Anelloviridae;Gyrovirus;Gyrovirus myferr1	2547963
Anelloviridae	c_Aves;o_Passeriformes|k141_2278-SRR8269366|Pica pica	AXQ04847.1	61.4	176	65	2	3	176	1	176	384	78	250	1.64e-68	569	223	AXQ04847.1 VP1, partial [Gyrovirus-like Culex mosquito virus]	Viruses;norank;norank;norank;Anelloviridae;norank;Gyrovirus-like Culex mosquito virus	2304504
Anelloviridae	c_Aves;o_Galliformes|k99_323-SRR1797832|Phasianus colchicus	AJO16129.1	51.4	177	84	2	2	177	1	177	357	109	283	2.46e-56	486	191	AJO16129.1 viral protein 1, partial [Avian gyrovirus 2]	Viruses;norank;norank;norank;Anelloviridae;Gyrovirus;Gyrovirus galga1	1002273
Anelloviridae	c_Aves;o_Passeriformes|k141_11489-SRR18932652|Passer	YP_010797951.1	35	180	59	5	58	166	1	166	397	150	285	3.23e-18	227	92	YP_010797951.1 VP1 [Gyrovirus 11]	Viruses;norank;norank;norank;Anelloviridae;Gyrovirus;Gyrovirus myferr1	2547963
Anelloviridae	c_Aves;o_Psittaciformes|k141_3719-ERR11814145|Psittacula echo	YP_009553242.1	44.4	169	84	4	10	162	1	162	455	177	342	1.16e-32	330	131	YP_009553242.1 VP1 [Ashy storm petrel gyrovirus]	Viruses;norank;norank;norank;Anelloviridae;Gyrovirus;Gyrovirus hydho1	2249930
Anelloviridae	c_Aves;o_Psittaciformes|k141_1085-SRR13480265|Myiopsitta monachus	YP_009553242.1	46.4	168	78	4	12	158	1	158	455	177	342	1.51e-39	377	149	YP_009553242.1 VP1 [Ashy storm petrel gyrovirus]	Viruses;norank;norank;norank;Anelloviridae;Gyrovirus;Gyrovirus hydho1	2249930
Anelloviridae	c_Aves;o_Psittaciformes|k141_36-SRR13480256|Myiopsitta monachus	YP_009553242.1	46.1	167	80	3	10	158	1	158	455	177	342	7.31e-41	386	153	YP_009553242.1 VP1 [Ashy storm petrel gyrovirus]	Viruses;norank;norank;norank;Anelloviridae;Gyrovirus;Gyrovirus hydho1	2249930
Anelloviridae	c_Mammalia;o_Primates|k119_2191-SRR4015328|Papio anubis	AJP36548.1	58.5	467	190	4	4	465	1	465	760	112	576	9.16e-203	1523	591	AJP36548.1 ORF1, partial [Simian torque teno virus]	Viruses;norank;norank;norank;Anelloviridae;Alphatorquevirus;Simian torque teno virus	1619217
Anelloviridae	c_Mammalia;o_Primates|k99_1062-SRR1759033|Saimiri sciureus	QCC72755.1	33.6	453	269	9	32	428	1	427	599	31	477	7.39e-73	639	250	QCC72755.1 ORF 1 [Torque teno virus]	Viruses;norank;norank;norank;Anelloviridae;norank;Torque teno virus	68887
Anelloviridae	c_Aves;o_norank|k141_10631-SRR7031422|Aves	AWX05735.1	90.4	156	10	1	5	345	195	345	156	1	156	3.11e-91	716	280	AWX05735.1 ORF1 [Pigeon torque teno virus]	Viruses;norank;norank;norank;Anelloviridae;norank;Torque teno virus	2233536
Anelloviridae	c_Mammalia;o_Carnivora|k119_555-SRR9035358|Felis chaus x Felis catus	QYD01876.1	54.4	327	136	5	13	318	1	318	560	95	417	1.41e-125	978	381	QYD01876.1 ORF1 [Torque teno felis virus]	Viruses;norank;norank;norank;Anelloviridae;Etatorquevirus;Etatorquevirus felid1	687384
Astroviridae	c_Mammalia;o_Carnivora|k119_1741-SRR7287111|Felis silvestris	gb|WAB34049.1|	76.316	190	3	8	42	148	1	148	386	183	372	1.13e-81	647	253	MAG: capsid protein, partial [Mamastrovirus 2]	Viruses;Pisuviricota;Stelpaviricetes;Stellavirales;Astroviridae;Mamastrovirus;Mamastrovirus 2	1239566
Astroviridae	c_Mammalia;o_Carnivora|k119_227-SRR7287116|Felis silvestris	gb|WAB34049.1|	75.263	190	5	8	42	148	1	148	386	183	372	1.17e-80	640	251	MAG: capsid protein, partial [Mamastrovirus 2]	Viruses;Pisuviricota;Stelpaviricetes;Stellavirales;Astroviridae;Mamastrovirus;Mamastrovirus 2	1239566
Astroviridae	c_Mammalia;o_Carnivora|k119_259-SRR7287115|Felis silvestris	gb|WAB34049.1|	75.263	190	5	8	42	148	1	148	386	183	372	1.17e-80	640	251	MAG: capsid protein, partial [Mamastrovirus 2]	Viruses;Pisuviricota;Stelpaviricetes;Stellavirales;Astroviridae;Mamastrovirus;Mamastrovirus 2	1239566
Astroviridae	c_Mammalia;o_Carnivora|k119_3196-SRR7287111|Felis silvestris	gb|WAB34049.1|	97.143	175	5	0	0	175	1	175	386	191	365	2.59e-120	905	353	MAG: capsid protein, partial [Mamastrovirus 2]	Viruses;Pisuviricota;Stelpaviricetes;Stellavirales;Astroviridae;Mamastrovirus;Mamastrovirus 2	1239566
Astroviridae	c_Mammalia;o_Carnivora|k119_463-SRR7287110|Felis silvestris	gb|WAB34049.1|	76.316	190	3	8	42	148	1	148	386	183	372	1.13e-81	647	253	MAG: capsid protein, partial [Mamastrovirus 2]	Viruses;Pisuviricota;Stelpaviricetes;Stellavirales;Astroviridae;Mamastrovirus;Mamastrovirus 2	1239566
Astroviridae	c_Mammalia;o_Rodentia|k141_11064-ERR9896272|Apodemus sylvaticus	gb|WOK58364.1|	77.273	176	39	1	1	177	1	176	818	229	403	7.7e-90	735	287	MAG: ORF2 protein [Longquan rodent astrovirus 1]	Viruses;Pisuviricota;Stelpaviricetes;Stellavirales;Astroviridae;unclassified;Longquan rodent astrovirus 1	3077491
Astroviridae	c_Mammalia;o_Rodentia|k141_11220-SRR16685778|Neodon fuscus	gb|UNZ14906.1|	89.888	178	18	0	0	178	1	178	907	240	417	1.87e-100	812	317	orf2 protein [Vole astrovirus]	Viruses;Pisuviricota;Stelpaviricetes;Stellavirales;Astroviridae;unclassified;Vole astrovirus	2925883
Astroviridae	c_Mammalia;o_Chiroptera|k141_1149-ERR3569470|Desmodus rotundus	gb|QTE76056.1|	100	166	0	0	0	166	1	166	724	219	384	5.77e-112	877	342	capsid protein [Bat astrovirus]	Viruses;Pisuviricota;Stelpaviricetes;Stellavirales;Astroviridae;unclassified;Bat astrovirus	1697918
Astroviridae	c_Mammalia;o_Chiroptera|k141_1176-SRR14579839|Miniopterus natalensis	gb|UUW33716.1|	84.024	169	26	1	1	168	1	168	790	243	411	8.05e-91	739	289	ORF2, partial [Mamastrovirus 18]	Viruses;Pisuviricota;Stelpaviricetes;Stellavirales;Astroviridae;Mamastrovirus;Mamastrovirus 18	1239582
Astroviridae	c_Mammalia;o_Rodentia|k141_12079-ERR9896268|Apodemus sylvaticus	gb|WOK58364.1|	76.705	176	40	1	1	177	1	176	818	229	403	1.61e-89	733	286	MAG: ORF2 protein [Longquan rodent astrovirus 1]	Viruses;Pisuviricota;Stelpaviricetes;Stellavirales;Astroviridae;unclassified;Longquan rodent astrovirus 1	3077491
Astroviridae	c_Mammalia;o_Chiroptera|k141_1228-SRR14579839|Miniopterus natalensis	gb|WBM84735.1|	86.047	172	24	0	0	172	1	172	846	242	413	2.52e-95	773	302	MAG: capsid protein [Bat astrovirus 4]	Viruses;Pisuviricota;Stelpaviricetes;Stellavirales;Astroviridae;unclassified;Bat astrovirus 4	3003852
Astroviridae	c_Aves;o_Columbiformes|k141_1357-SRR29123703|Columba livia	emb|CBY02486.1|	90.95	663	57	1	3	671	12	671	674	12	674	0	2919	1129	capsid protein precursor [Feral pigeon astrovirus]	Viruses;Pisuviricota;Stelpaviricetes;Stellavirales;Astroviridae;unclassified;Feral pigeon astrovirus	928291
Astroviridae	c_Mammalia;o_Chiroptera|k141_1444-SRR14579850|Miniopterus africanus	gb|WBM84735.1|	86.047	172	24	0	0	172	1	172	846	242	413	1.89e-96	781	305	MAG: capsid protein [Bat astrovirus 4]	Viruses;Pisuviricota;Stelpaviricetes;Stellavirales;Astroviridae;unclassified;Bat astrovirus 4	3003852
Astroviridae	c_Mammalia;o_Chiroptera|k141_15179-SRR5676395|Myotis lucifugus	gb|WOV94014.1|	65.605	157	51	1	3	166	1	154	195	9	165	3.86e-67	536	211	capsid protein, partial [Bat astrovirus]	Viruses;Pisuviricota;Stelpaviricetes;Stellavirales;Astroviridae;unclassified;Bat astrovirus	1697918
Astroviridae	c_Mammalia;o_Rodentia|k141_15581-ERR9896286|Apodemus sylvaticus	gb|WOK58364.1|	77.273	176	39	1	1	177	1	176	818	229	403	1.74e-89	732	286	MAG: ORF2 protein [Longquan rodent astrovirus 1]	Viruses;Pisuviricota;Stelpaviricetes;Stellavirales;Astroviridae;unclassified;Longquan rodent astrovirus 1	3077491
Astroviridae	c_Aves;o_Columbiformes|k141_1618-SRR29123706|Columba livia	gb|APA19806.1|	92.224	643	49	1	1	674	33	674	677	35	677	0	2909	1125	capsid protein [Avian astrovirus]	Viruses;Pisuviricota;Stelpaviricetes;Stellavirales;Astroviridae;Avastrovirus;Avian astrovirus	1914440
Astroviridae	c_Mammalia;o_Chiroptera|k141_1675-SRR14579850|Miniopterus africanus	gb|WBM84735.1|	78.488	172	35	1	2	170	1	170	846	242	413	3.28e-84	697	273	MAG: capsid protein [Bat astrovirus 4]	Viruses;Pisuviricota;Stelpaviricetes;Stellavirales;Astroviridae;unclassified;Bat astrovirus 4	3003852
Astroviridae	c_Mammalia;o_Chiroptera|k141_167-SRR14579853|Miniopterus africanus	gb|WOV94014.1|	84.118	170	27	0	0	170	1	170	195	9	178	1.16e-101	763	298	capsid protein, partial [Bat astrovirus]	Viruses;Pisuviricota;Stelpaviricetes;Stellavirales;Astroviridae;unclassified;Bat astrovirus	1697918
Astroviridae	c_Aves;o_Anseriformes|k141_1684-SRR13070793|Cairina moschata	gb|AFW05405.1|	99.419	172	1	0	0	172	1	172	680	206	377	2.57e-115	896	349	capsid [Avastrovirus 3]	Viruses;Pisuviricota;Stelpaviricetes;Stellavirales;Astroviridae;Avastrovirus;Avastrovirus 3	1239439
Astroviridae	c_Aves;o_Anseriformes|k141_1718-SRR11013518|Anser cygnoides	gb|WEP24401.1|	100	174	0	0	0	174	1	174	704	218	391	3.84e-115	897	350	capsid protein [Goose astrovirus]	Viruses;Pisuviricota;Stelpaviricetes;Stellavirales;Astroviridae;Avastrovirus;Goose astrovirus	1349999
Astroviridae	c_Mammalia;o_Chiroptera|k141_17361-SRR13259280|Mesophylla macconnelli	gb|WOV94061.1|	82.249	169	27	2	3	169	1	169	509	222	387	8.11e-92	726	284	capsid protein precursor, partial [Bat astrovirus]	Viruses;Pisuviricota;Stelpaviricetes;Stellavirales;Astroviridae;unclassified;Bat astrovirus	1697918
Astroviridae	c_Aves;o_Columbiformes|k141_1746-SRR29123704|Columba livia	emb|CBY02486.1|	94.57	663	36	0	0	674	12	674	674	12	674	0	3003	1161	capsid protein precursor [Feral pigeon astrovirus]	Viruses;Pisuviricota;Stelpaviricetes;Stellavirales;Astroviridae;unclassified;Feral pigeon astrovirus	928291
Astroviridae	c_Mammalia;o_Rodentia|k141_19348-ERR9896303|Apodemus sylvaticus	gb|WOK58364.1|	77.273	176	39	1	1	177	1	176	818	229	403	7.7e-90	735	287	MAG: ORF2 protein [Longquan rodent astrovirus 1]	Viruses;Pisuviricota;Stelpaviricetes;Stellavirales;Astroviridae;unclassified;Longquan rodent astrovirus 1	3077491
Astroviridae	c_Aves;o_Passeriformes|k141_1956-SRR9847866|Pica pica	gb|UVW93784.1|	44.311	167	88	4	5	169	1	167	684	231	392	8.96e-34	337	134	capsid protein, partial [Crow astrovirus]	Viruses;Pisuviricota;Stelpaviricetes;Stellavirales;Astroviridae;unclassified;Crow astrovirus	2976362
Astroviridae	c_Mammalia;o_Chiroptera|k141_198-SRR14579851|Miniopterus africanus	gb|WEU70808.1|	94.048	168	10	0	0	168	1	168	552	242	409	8.74e-109	842	328	MAG: capsid protein precursor, partial [Miniopterus fuliginosus astrovirus]	Viruses;Pisuviricota;Stelpaviricetes;Stellavirales;Astroviridae;unclassified;Miniopterus fuliginosus astrovirus	1329678
Astroviridae	c_Aves;o_Anseriformes|k141_2019-SRR21494905|Anas platyrhynchos	gb|AFW05405.1|	98.256	172	3	0	0	172	1	172	680	206	377	1.57e-114	891	347	capsid [Avastrovirus 3]	Viruses;Pisuviricota;Stelpaviricetes;Stellavirales;Astroviridae;Avastrovirus;Avastrovirus 3	1239439
Astroviridae	c_Aves;o_Passeriformes|k141_2069-SRR9847866|Pica pica	gb|UVW93784.1|	45.509	167	85	5	6	168	1	166	684	231	392	1.3e-37	365	145	capsid protein, partial [Crow astrovirus]	Viruses;Pisuviricota;Stelpaviricetes;Stellavirales;Astroviridae;unclassified;Crow astrovirus	2976362
Astroviridae	c_Aves;o_Anseriformes|k141_2116-SRR31313713|Anser cygnoides	gb|WGW14883.1|	99.845	645	1	0	0	645	1	645	704	60	704	0	3459	1337	capsid protein [Goose astrovirus]	Viruses;Pisuviricota;Stelpaviricetes;Stellavirales;Astroviridae;Avastrovirus;Goose astrovirus	1349999
Astroviridae	c_Mammalia;o_Chiroptera|k141_211-SRR14579839|Miniopterus natalensis	gb|WOV94014.1|	66.857	175	51	4	7	173	1	173	195	9	178	2.07e-76	598	234	capsid protein, partial [Bat astrovirus]	Viruses;Pisuviricota;Stelpaviricetes;Stellavirales;Astroviridae;unclassified;Bat astrovirus	1697918
Astroviridae	c_Mammalia;o_Rodentia|k141_21745-ERR9896283|Apodemus sylvaticus	gb|WOK58364.1|	77.273	176	39	1	1	177	1	176	818	229	403	1.74e-89	732	286	MAG: ORF2 protein [Longquan rodent astrovirus 1]	Viruses;Pisuviricota;Stelpaviricetes;Stellavirales;Astroviridae;unclassified;Longquan rodent astrovirus 1	3077491
Astroviridae	c_Mammalia;o_Chiroptera|k141_225-SRR14579812|Rhinolophus landeri	gb|WOV94028.1|	75.294	170	42	0	0	170	1	170	298	99	268	2.81e-85	665	260	capsid protein precursor, partial [Bat astrovirus]	Viruses;Pisuviricota;Stelpaviricetes;Stellavirales;Astroviridae;unclassified;Bat astrovirus	1697918
Astroviridae	c_Aves;o_Passeriformes|k141_2313-SRR9847869|Pica pica	gb|UVW93784.1|	44.91	167	86	5	6	168	1	166	684	231	392	1.22e-36	358	142	capsid protein, partial [Crow astrovirus]	Viruses;Pisuviricota;Stelpaviricetes;Stellavirales;Astroviridae;unclassified;Crow astrovirus	2976362
Astroviridae	c_Aves;o_Anseriformes|k141_247-SRR11013523|Anser cygnoides	gb|WEP24401.1|	100	174	0	0	0	174	1	174	704	218	391	3.84e-115	897	350	capsid protein [Goose astrovirus]	Viruses;Pisuviricota;Stelpaviricetes;Stellavirales;Astroviridae;Avastrovirus;Goose astrovirus	1349999
Astroviridae	c_Mammalia;o_Rodentia|k141_24978-ERR9896260|Apodemus sylvaticus	gb|WOK58364.1|	77.273	176	39	1	1	177	1	176	818	229	403	1.74e-89	732	286	MAG: ORF2 protein [Longquan rodent astrovirus 1]	Viruses;Pisuviricota;Stelpaviricetes;Stellavirales;Astroviridae;unclassified;Longquan rodent astrovirus 1	3077491
Astroviridae	c_Aves;o_Anseriformes|k141_252-SRR11013524|Anser cygnoides	gb|WEP24401.1|	100	174	0	0	0	174	1	174	704	218	391	3.84e-115	897	350	capsid protein [Goose astrovirus]	Viruses;Pisuviricota;Stelpaviricetes;Stellavirales;Astroviridae;Avastrovirus;Goose astrovirus	1349999
Astroviridae	c_Mammalia;o_Chiroptera|k141_255-SRR14579876|Miniopterus natalensis	gb|UUW33716.1|	82.249	169	29	1	1	168	1	168	790	243	411	1.94e-91	743	290	ORF2, partial [Mamastrovirus 18]	Viruses;Pisuviricota;Stelpaviricetes;Stellavirales;Astroviridae;Mamastrovirus;Mamastrovirus 18	1239582
Astroviridae	c_Mammalia;o_Chiroptera|k141_26815-SRR6796935|Taphozous melanopogon	ref|YP_009664791.1|	85.87	184	26	0	0	184	1	184	845	255	438	4.71e-102	820	320	capsid protein precursor [Bat astrovirus Tm/Guangxi/LD38/2007]	Viruses;Pisuviricota;Stelpaviricetes;Stellavirales;Astroviridae;Mamastrovirus;Mamastrovirus 19	627576
Astroviridae	c_Aves;o_Anseriformes|k141_2763-SRR11013519|Anser cygnoides	gb|AYJ00429.1|	100	172	0	0	0	172	1	172	704	230	401	7.94e-115	895	349	capsid protein [Goose astrovirus]	Viruses;Pisuviricota;Stelpaviricetes;Stellavirales;Astroviridae;Avastrovirus;Goose astrovirus	1349999
Astroviridae	c_Mammalia;o_Chiroptera|k141_2846-ERR3569468|Desmodus rotundus	gb|QTE76056.1|	99.398	166	1	0	0	166	1	166	724	219	384	2.78e-111	872	340	capsid protein [Bat astrovirus]	Viruses;Pisuviricota;Stelpaviricetes;Stellavirales;Astroviridae;unclassified;Bat astrovirus	1697918
Astroviridae	c_Aves;o_Columbiformes|k141_2856-SRR29123702|Columba livia	emb|CBY02486.1|	94.094	508	30	0	0	508	1	508	674	167	674	0	2331	902	capsid protein precursor [Feral pigeon astrovirus]	Viruses;Pisuviricota;Stelpaviricetes;Stellavirales;Astroviridae;unclassified;Feral pigeon astrovirus	928291
Astroviridae	c_Mammalia;o_Artiodactyla|k141_300-SRR11365452|Capra hircus	gb|WMU10878.1|	100	156	0	0	0	156	1	156	750	229	384	1.35e-105	835	326	capsid protein [Astrovirus sp.]	Viruses;Pisuviricota;Stelpaviricetes;Stellavirales;Astroviridae;unclassified;Astrovirus sp.	178530
Astroviridae	c_Aves;o_Columbiformes|k141_3037-SRR26357716|Columba livia	gb|APA19815.1|	93.498	646	41	1	1	681	36	681	680	36	680	0	3055	1181	capsid protein [Avian astrovirus]	Viruses;Pisuviricota;Stelpaviricetes;Stellavirales;Astroviridae;Avastrovirus;Avian astrovirus	1914440
Astroviridae	c_Mammalia;o_Rodentia|k141_3235-ERR9896284|Apodemus sylvaticus	gb|WOK58364.1|	76.136	176	41	1	1	177	1	176	818	229	403	5.78e-88	722	282	MAG: ORF2 protein [Longquan rodent astrovirus 1]	Viruses;Pisuviricota;Stelpaviricetes;Stellavirales;Astroviridae;unclassified;Longquan rodent astrovirus 1	3077491
Astroviridae	c_Aves;o_Anseriformes|k141_3533-SRR21655538|Anser anser	gb|UOV21102.1|	100	704	0	0	0	704	1	704	704	1	704	0	3758	1452	capsid protein [Goose astrovirus]	Viruses;Pisuviricota;Stelpaviricetes;Stellavirales;Astroviridae;Avastrovirus;Goose astrovirus	1349999
Astroviridae	c_Aves;o_Charadriiformes|k141_364-SRR7719044|Arenaria interpres	gb|QCP68857.1|	80.114	176	4	10	31	145	1	145	656	209	384	9.96e-74	612	240	ORF2 [Ruddy turnstone astrovirus]	Viruses;Pisuviricota;Stelpaviricetes;Stellavirales;Astroviridae;unclassified;Ruddy turnstone astrovirus	2565393
Astroviridae	c_Mammalia;o_Chiroptera|k141_375-SRR14579848|Miniopterus africanus	gb|WBM84735.1|	86.047	172	24	0	0	172	1	172	846	242	413	1.89e-96	781	305	MAG: capsid protein [Bat astrovirus 4]	Viruses;Pisuviricota;Stelpaviricetes;Stellavirales;Astroviridae;unclassified;Bat astrovirus 4	3003852
Astroviridae	c_Mammalia;o_Chiroptera|k141_385-SRR14579846|Miniopterus africanus	gb|WOV94014.1|	56.522	184	41	8	39	146	1	146	195	1	183	7.16e-57	466	184	capsid protein, partial [Bat astrovirus]	Viruses;Pisuviricota;Stelpaviricetes;Stellavirales;Astroviridae;unclassified;Bat astrovirus	1697918
Astroviridae	c_Mammalia;o_Rodentia|k141_44392-ERR9896293|Apodemus sylvaticus	gb|WOK58364.1|	77.273	176	39	1	1	177	1	176	818	229	403	2.12e-89	732	286	MAG: ORF2 protein [Longquan rodent astrovirus 1]	Viruses;Pisuviricota;Stelpaviricetes;Stellavirales;Astroviridae;unclassified;Longquan rodent astrovirus 1	3077491
Astroviridae	c_Aves;o_Columbiformes|k141_453-SRR29123706|Columba livia	gb|APA19812.1|	93.292	641	43	0	0	680	40	680	678	38	678	0	3113	1203	capsid protein [Avian astrovirus]	Viruses;Pisuviricota;Stelpaviricetes;Stellavirales;Astroviridae;Avastrovirus;Avian astrovirus	1914440
Astroviridae	c_Mammalia;o_Chiroptera|k141_466-SRR14579846|Miniopterus africanus	gb|WEU70808.1|	94.048	168	10	0	0	168	1	168	552	242	409	8.74e-109	842	328	MAG: capsid protein precursor, partial [Miniopterus fuliginosus astrovirus]	Viruses;Pisuviricota;Stelpaviricetes;Stellavirales;Astroviridae;unclassified;Miniopterus fuliginosus astrovirus	1329678
Astroviridae	c_Mammalia;o_Rodentia|k141_4956-ERR9896282|Apodemus sylvaticus	gb|WOK58364.1|	75.568	176	42	1	1	177	1	176	818	229	403	1.59e-87	719	281	MAG: ORF2 protein [Longquan rodent astrovirus 1]	Viruses;Pisuviricota;Stelpaviricetes;Stellavirales;Astroviridae;unclassified;Longquan rodent astrovirus 1	3077491
Astroviridae	c_Aves;o_Columbiformes|k141_5000-SRR29123702|Columba livia	emb|CBY02486.1|	90.95	663	57	1	3	671	12	671	674	12	674	0	2919	1129	capsid protein precursor [Feral pigeon astrovirus]	Viruses;Pisuviricota;Stelpaviricetes;Stellavirales;Astroviridae;unclassified;Feral pigeon astrovirus	928291
Astroviridae	c_Aves;o_Columbiformes|k141_5045-SRR29123707|Columba livia	gb|APA19806.1|	92.224	643	49	1	1	674	33	674	677	35	677	0	2909	1125	capsid protein [Avian astrovirus]	Viruses;Pisuviricota;Stelpaviricetes;Stellavirales;Astroviridae;Avastrovirus;Avian astrovirus	1914440
Astroviridae	c_Aves;o_Columbiformes|k141_504-SRR29123704|Columba livia	emb|CBY02486.1|	90.95	663	57	1	3	671	12	671	674	12	674	0	2919	1129	capsid protein precursor [Feral pigeon astrovirus]	Viruses;Pisuviricota;Stelpaviricetes;Stellavirales;Astroviridae;unclassified;Feral pigeon astrovirus	928291
Astroviridae	c_Mammalia;o_Chiroptera|k141_513-SRR14579834|Miniopterus natalensis	gb|WOV94014.1|	77.907	172	35	2	3	171	1	171	195	9	178	5.01e-93	707	276	capsid protein, partial [Bat astrovirus]	Viruses;Pisuviricota;Stelpaviricetes;Stellavirales;Astroviridae;unclassified;Bat astrovirus	1697918
Astroviridae	c_Mammalia;o_Chiroptera|k141_521-SRR14579828|Rhinolophus eloquens	gb|WOV94028.1|	62.295	183	32	6	37	146	1	146	298	91	273	2e-62	512	201	capsid protein precursor, partial [Bat astrovirus]	Viruses;Pisuviricota;Stelpaviricetes;Stellavirales;Astroviridae;unclassified;Bat astrovirus	1697918
Astroviridae	c_Mammalia;o_Chiroptera|k141_528-SRR14579828|Rhinolophus eloquens	gb|WOV94028.1|	72.353	170	47	0	0	170	1	170	298	99	268	9.61e-87	675	264	capsid protein precursor, partial [Bat astrovirus]	Viruses;Pisuviricota;Stelpaviricetes;Stellavirales;Astroviridae;unclassified;Bat astrovirus	1697918
Astroviridae	c_Mammalia;o_Chiroptera|k141_5382-SRR10083340|Myotis lucifugus	gb|QVW10126.1|	86.55	171	23	0	0	171	1	171	785	235	405	5.08e-102	815	318	MAG: capsid precursor protein, partial [Bat astrovirus]	Viruses;Pisuviricota;Stelpaviricetes;Stellavirales;Astroviridae;unclassified;Bat astrovirus	1697918
Astroviridae	c_Aves;o_Anseriformes|k141_5466-SRR29287571|Anser cygnoides	gb|AFW05404.1|	38.779	655	372	7	29	698	26	670	682	5	640	2.57e-149	1178	458	capsid [Avastrovirus 3]	Viruses;Pisuviricota;Stelpaviricetes;Stellavirales;Astroviridae;Avastrovirus;Avastrovirus 3	1239439
Astroviridae	c_Mammalia;o_Chiroptera|k141_5536-ERR2756783|Desmodus rotundus	gb|QTE76056.1|	100	166	0	0	0	166	1	166	724	219	384	5.77e-112	877	342	capsid protein [Bat astrovirus]	Viruses;Pisuviricota;Stelpaviricetes;Stellavirales;Astroviridae;unclassified;Bat astrovirus	1697918
Astroviridae	c_Aves;o_Columbiformes|k141_5641-SRR29123704|Columba livia	emb|CBY02490.1|	77.156	661	144	4	7	670	12	670	667	12	667	0	2488	962	capsid protein precursor [Feral pigeon astrovirus]	Viruses;Pisuviricota;Stelpaviricetes;Stellavirales;Astroviridae;unclassified;Feral pigeon astrovirus	928291
Astroviridae	c_Mammalia;o_Chiroptera|k141_568-SRR14579891|Myotis tricolor	gb|QVW10126.1|	88.304	171	20	0	0	171	1	171	785	235	405	3.05e-101	809	316	MAG: capsid precursor protein, partial [Bat astrovirus]	Viruses;Pisuviricota;Stelpaviricetes;Stellavirales;Astroviridae;unclassified;Bat astrovirus	1697918
Astroviridae	c_Aves;o_Anseriformes|k141_571-SRR11013517|Anser cygnoides	gb|AYJ00429.1|	100	172	0	0	0	172	1	172	704	230	401	7.94e-115	895	349	capsid protein [Goose astrovirus]	Viruses;Pisuviricota;Stelpaviricetes;Stellavirales;Astroviridae;Avastrovirus;Goose astrovirus	1349999
Astroviridae	c_Mammalia;o_Rodentia|k141_61871-ERR9896265|Apodemus sylvaticus	gb|WOK58364.1|	77.841	176	38	1	1	177	1	176	818	229	403	3.96e-90	737	288	MAG: ORF2 protein [Longquan rodent astrovirus 1]	Viruses;Pisuviricota;Stelpaviricetes;Stellavirales;Astroviridae;unclassified;Longquan rodent astrovirus 1	3077491
Astroviridae	c_Aves;o_Columbiformes|k141_6303-SRR29123703|Columba livia	emb|CBY02490.1|	77.156	661	144	4	7	670	12	670	667	12	667	0	2488	962	capsid protein precursor [Feral pigeon astrovirus]	Viruses;Pisuviricota;Stelpaviricetes;Stellavirales;Astroviridae;unclassified;Feral pigeon astrovirus	928291
Astroviridae	c_Mammalia;o_Chiroptera|k141_631-SRR14579848|Miniopterus africanus	gb|WBM84735.1|	77.326	172	37	1	2	170	1	170	846	242	413	5.11e-83	689	270	MAG: capsid protein [Bat astrovirus 4]	Viruses;Pisuviricota;Stelpaviricetes;Stellavirales;Astroviridae;unclassified;Bat astrovirus 4	3003852
Astroviridae	c_Aves;o_Columbiformes|k141_6425-SRR29123704|Columba livia	gb|APA19812.1|	93.292	641	43	0	0	680	40	680	678	38	678	0	3113	1203	capsid protein [Avian astrovirus]	Viruses;Pisuviricota;Stelpaviricetes;Stellavirales;Astroviridae;Avastrovirus;Avian astrovirus	1914440
Astroviridae	c_Aves;o_Columbiformes|k141_6448-SRR21669565|Columba livia	gb|APA19812.1|	91.018	167	15	0	0	167	1	167	678	210	376	4.9e-93	747	292	capsid protein [Avian astrovirus]	Viruses;Pisuviricota;Stelpaviricetes;Stellavirales;Astroviridae;Avastrovirus;Avian astrovirus	1914440
Astroviridae	c_Mammalia;o_Chiroptera|k141_654-SRR14579834|Miniopterus natalensis	gb|WOV94014.1|	84.118	170	27	0	0	170	1	170	195	9	178	1.16e-101	763	298	capsid protein, partial [Bat astrovirus]	Viruses;Pisuviricota;Stelpaviricetes;Stellavirales;Astroviridae;unclassified;Bat astrovirus	1697918
Astroviridae	c_Aves;o_Columbiformes|k141_6654-SRR29123705|Columba livia	gb|APA19812.1|	93.292	641	43	0	0	680	40	680	678	38	678	0	3113	1203	capsid protein [Avian astrovirus]	Viruses;Pisuviricota;Stelpaviricetes;Stellavirales;Astroviridae;Avastrovirus;Avian astrovirus	1914440
Astroviridae	c_Mammalia;o_Chiroptera|k141_669-SRR14579853|Miniopterus africanus	gb|WOV94014.1|	76.471	170	37	1	3	167	1	167	195	9	178	5.6e-91	693	271	capsid protein, partial [Bat astrovirus]	Viruses;Pisuviricota;Stelpaviricetes;Stellavirales;Astroviridae;unclassified;Bat astrovirus	1697918
Astroviridae	c_Aves;o_Columbiformes|k141_6978-SRR29123703|Columba livia	emb|CBY02486.1|	94.57	663	36	0	0	674	12	674	674	12	674	0	3003	1161	capsid protein precursor [Feral pigeon astrovirus]	Viruses;Pisuviricota;Stelpaviricetes;Stellavirales;Astroviridae;unclassified;Feral pigeon astrovirus	928291
Astroviridae	c_Aves;o_Columbiformes|k141_7061-SRR29123702|Columba livia	emb|CBY02490.1|	77.338	631	138	3	5	642	12	642	667	12	637	0	2386	923	capsid protein precursor [Feral pigeon astrovirus]	Viruses;Pisuviricota;Stelpaviricetes;Stellavirales;Astroviridae;unclassified;Feral pigeon astrovirus	928291
Astroviridae	c_Mammalia;o_Rodentia|k141_713-SRR18668178|Rhizomys pruinosus	gb|WEU70887.1|	100	159	0	0	0	159	1	159	718	208	366	2.82e-106	837	327	MAG: capsid protein precursor [Bamboo rat astrovirus]	Viruses;Pisuviricota;Stelpaviricetes;Stellavirales;Astroviridae;unclassified;Bamboo rat astrovirus	2917188
Astroviridae	c_Mammalia;o_Chiroptera|k141_7201-SRR5676382|Myotis lucifugus	gb|QVW10126.1|	86.55	171	23	0	0	171	1	171	785	235	405	5.08e-102	815	318	MAG: capsid precursor protein, partial [Bat astrovirus]	Viruses;Pisuviricota;Stelpaviricetes;Stellavirales;Astroviridae;unclassified;Bat astrovirus	1697918
Astroviridae	c_Aves;o_Columbiformes|k141_7218-SRR29123705|Columba livia	gb|APA19806.1|	92.224	643	49	1	1	674	33	674	677	35	677	0	2909	1125	capsid protein [Avian astrovirus]	Viruses;Pisuviricota;Stelpaviricetes;Stellavirales;Astroviridae;Avastrovirus;Avian astrovirus	1914440
Astroviridae	c_Mammalia;o_Rodentia|k141_7367-ERR9896289|Apodemus sylvaticus	gb|WOK58364.1|	74.432	176	44	1	1	177	1	176	818	229	403	3.15e-86	710	278	MAG: ORF2 protein [Longquan rodent astrovirus 1]	Viruses;Pisuviricota;Stelpaviricetes;Stellavirales;Astroviridae;unclassified;Longquan rodent astrovirus 1	3077491
Astroviridae	c_Mammalia;o_Chiroptera|k141_7392-SRR13259280|Mesophylla macconnelli	gb|WFG33655.1|	59.172	169	67	1	2	169	1	169	676	163	329	9.67e-65	555	218	MAG: ORF2, partial [Bat astrovirus]	Viruses;Pisuviricota;Stelpaviricetes;Stellavirales;Astroviridae;unclassified;Bat astrovirus	1697918
Astroviridae	c_Aves;o_Columbiformes|k141_7758-SRR29123707|Columba livia	gb|APA19812.1|	93.292	641	43	0	0	680	40	680	678	38	678	0	3113	1203	capsid protein [Avian astrovirus]	Viruses;Pisuviricota;Stelpaviricetes;Stellavirales;Astroviridae;Avastrovirus;Avian astrovirus	1914440
Astroviridae	c_Mammalia;o_Chiroptera|k141_787-SRR14579834|Miniopterus natalensis	gb|WOV94014.1|	81.548	168	31	0	0	169	1	168	195	9	176	4.69e-99	746	291	capsid protein, partial [Bat astrovirus]	Viruses;Pisuviricota;Stelpaviricetes;Stellavirales;Astroviridae;unclassified;Bat astrovirus	1697918
Astroviridae	c_Aves;o_Anseriformes|k141_839-SRR31313714|Anser cygnoides	gb|WVD93746.1|	100	716	0	0	0	718	3	718	716	1	716	0	3832	1480	capsid protein [Goose astrovirus]	Viruses;Pisuviricota;Stelpaviricetes;Stellavirales;Astroviridae;Avastrovirus;Goose astrovirus	1349999
Astroviridae	c_Mammalia;o_Chiroptera|k141_842-SRR14579828|Rhinolophus eloquens	gb|WOV94028.1|	61.202	183	34	6	37	146	1	146	298	91	273	9.08e-62	507	199	capsid protein precursor, partial [Bat astrovirus]	Viruses;Pisuviricota;Stelpaviricetes;Stellavirales;Astroviridae;unclassified;Bat astrovirus	1697918
Astroviridae	c_Aves;o_Anseriformes|k141_86-SRR11013517|Anser cygnoides	gb|WEP24401.1|	100	174	0	0	0	174	1	174	704	218	391	3.84e-115	897	350	capsid protein [Goose astrovirus]	Viruses;Pisuviricota;Stelpaviricetes;Stellavirales;Astroviridae;Avastrovirus;Goose astrovirus	1349999
Astroviridae	c_Mammalia;o_Chiroptera|k141_8761-SRR5676395|Myotis lucifugus	gb|QVW10124.1|	71.345	171	48	1	1	170	1	170	792	235	405	6.58e-81	672	263	MAG: capsid precursor protein, partial [Bat astrovirus]	Viruses;Pisuviricota;Stelpaviricetes;Stellavirales;Astroviridae;unclassified;Bat astrovirus	1697918
Astroviridae	c_Mammalia;o_Chiroptera|k141_881-SRR10083334|Myotis lucifugus	gb|QVW10126.1|	86.55	171	23	0	0	171	1	171	785	235	405	5.08e-102	815	318	MAG: capsid precursor protein, partial [Bat astrovirus]	Viruses;Pisuviricota;Stelpaviricetes;Stellavirales;Astroviridae;unclassified;Bat astrovirus	1697918
Astroviridae	c_Mammalia;o_Rodentia|k141_912-SRR18668177|Rhizomys pruinosus	gb|WEU70887.1|	100	159	0	0	0	159	1	159	718	208	366	2.82e-106	837	327	MAG: capsid protein precursor [Bamboo rat astrovirus]	Viruses;Pisuviricota;Stelpaviricetes;Stellavirales;Astroviridae;unclassified;Bamboo rat astrovirus	2917188
Astroviridae	c_Aves;o_Columbiformes|k141_939-SRR29123702|Columba livia	gb|APA19812.1|	93.292	641	43	0	0	680	40	680	678	38	678	0	3113	1203	capsid protein [Avian astrovirus]	Viruses;Pisuviricota;Stelpaviricetes;Stellavirales;Astroviridae;Avastrovirus;Avian astrovirus	1914440
Astroviridae	c_Mammalia;o_Chiroptera|k59_1224-SRR10512846|Myotis lucifugus	gb|QVW10126.1|	69.006	171	52	1	1	170	1	170	785	235	405	6.82e-78	651	255	MAG: capsid precursor protein, partial [Bat astrovirus]	Viruses;Pisuviricota;Stelpaviricetes;Stellavirales;Astroviridae;unclassified;Bat astrovirus	1697918
Astroviridae	c_Mammalia;o_Chiroptera|k59_1332-SRR10512845|Myotis lucifugus	gb|QVW10126.1|	69.006	171	52	1	1	170	1	170	785	235	405	6.82e-78	651	255	MAG: capsid precursor protein, partial [Bat astrovirus]	Viruses;Pisuviricota;Stelpaviricetes;Stellavirales;Astroviridae;unclassified;Bat astrovirus	1697918
Astroviridae	c_Mammalia;o_Chiroptera|k59_25440-SRR17406855|Furipterus horrens	gb|QVW10124.1|	69.364	173	51	2	2	173	1	173	792	235	405	2.71e-76	640	251	MAG: capsid precursor protein, partial [Bat astrovirus]	Viruses;Pisuviricota;Stelpaviricetes;Stellavirales;Astroviridae;unclassified;Bat astrovirus	1697918
Astroviridae	c_Aves;o_Passeriformes|k59_405-SRR10852876|Urosphena squameiceps	gb|UTN45723.1|	69.364	173	53	0	0	173	1	173	733	228	400	5.06e-82	676	265	capsid protein [Astroviridae sp.]	Viruses;Pisuviricota;Stelpaviricetes;Stellavirales;Astroviridae;unclassified;Astroviridae sp.	2585114
Astroviridae	c_Mammalia;o_Artiodactyla|k59_4990-SRR11149912|Capra hircus	gb|ADQ43317.1|	97.688	173	4	0	0	173	1	173	288	55	227	4.96e-119	887	346	capsid protein, partial [Chicken astrovirus]	Viruses;Pisuviricota;Stelpaviricetes;Stellavirales;Astroviridae;Avastrovirus;Chicken astrovirus	336959
Astroviridae	c_Mammalia;o_Artiodactyla|k59_8858-SRR11149911|Capra hircus	gb|ADQ43317.1|	97.688	173	4	0	0	173	1	173	288	55	227	4.96e-119	887	346	capsid protein, partial [Chicken astrovirus]	Viruses;Pisuviricota;Stelpaviricetes;Stellavirales;Astroviridae;Avastrovirus;Chicken astrovirus	336959
Astroviridae	c_Mammalia;o_Chiroptera|k59_96953-SRR17406890|Natalus macrourus	gb|WOV94014.1|	64.912	171	55	3	5	170	1	169	195	9	176	3.87e-71	563	221	capsid protein, partial [Bat astrovirus]	Viruses;Pisuviricota;Stelpaviricetes;Stellavirales;Astroviridae;unclassified;Bat astrovirus	1697918
Astroviridae	c_Aves;o_Charadriiformes|k99_10032-SRR7239364|Recurvirostra novaehollandiae	gb|AXF38646.1|	75.956	183	6	8	38	145	1	145	681	202	384	7.87e-74	614	241	MAG: structural protein [Avastrovirus 2]	Viruses;Pisuviricota;Stelpaviricetes;Stellavirales;Astroviridae;Avastrovirus;Avastrovirus 2	1239438
Astroviridae	c_Aves;o_Charadriiformes|k99_1042-SRR8189296|Calidris ruficollis	gb|QDY92319.1|	70.33	182	11	6	43	139	1	139	759	234	415	8.42e-63	542	213	structural protein [Red-necked stint avastrovirus]	Viruses;Pisuviricota;Stelpaviricetes;Stellavirales;Astroviridae;Avastrovirus;Red-necked stint avastrovirus	2592512
Astroviridae	c_Aves;o_Charadriiformes|k99_13785-SRR12550975|Arenaria interpres	gb|QPB10705.1|	74.194	186	4	8	44	142	1	142	751	227	412	5.24e-73	612	240	MAG: structural protein [Blencathra virus]	Viruses;Pisuviricota;Stelpaviricetes;Stellavirales;Astroviridae;unclassified;Blencathra virus	2776961
Astroviridae	c_Aves;o_Charadriiformes|k99_15472-SRR12550975|Arenaria interpres	gb|QPB10707.1|	100	161	0	0	0	161	1	161	663	209	369	2.65e-108	847	330	MAG: structural protein [Carnarvon virus]	Viruses;Pisuviricota;Stelpaviricetes;Stellavirales;Astroviridae;unclassified;Carnarvon virus	2776962
Astroviridae	c_Aves;o_Galliformes|k99_169-ERR3761136|Coturnix japonica	gb|ADQ43305.1|	79.29	169	35	0	0	169	1	169	292	55	223	1.46e-91	706	276	capsid protein, partial [Turkey astrovirus 1]	Viruses;Pisuviricota;Stelpaviricetes;Stellavirales;Astroviridae;Avastrovirus;Avastrovirus 1	364370
Astroviridae	c_Aves;o_Anseriformes|k99_1860-SRR1610925|Anas platyrhynchos	gb|AFW05405.1|	99.419	172	1	0	0	172	1	172	680	206	377	1.8e-115	897	350	capsid [Avastrovirus 3]	Viruses;Pisuviricota;Stelpaviricetes;Stellavirales;Astroviridae;Avastrovirus;Avastrovirus 3	1239439
Astroviridae	c_Mammalia;o_Rodentia|k99_1947-ERR6565666|Myodes glareolus	gb|UNZ14906.1|	72.472	178	45	1	4	174	1	174	907	240	417	1.62e-76	647	253	orf2 protein [Vole astrovirus]	Viruses;Pisuviricota;Stelpaviricetes;Stellavirales;Astroviridae;unclassified;Vole astrovirus	2925883
Astroviridae	c_Aves;o_Galliformes|k99_228-ERR3761152|Coturnix japonica	gb|ADQ43305.1|	79.29	169	35	0	0	169	1	169	292	55	223	1.46e-91	706	276	capsid protein, partial [Turkey astrovirus 1]	Viruses;Pisuviricota;Stelpaviricetes;Stellavirales;Astroviridae;Avastrovirus;Avastrovirus 1	364370
Astroviridae	c_Aves;o_Anseriformes|k99_269-SRR23908470|Anas platyrhynchos	gb|QQD36971.1|	69.048	168	52	0	0	169	1	168	428	229	396	1.75e-80	645	253	ORF2, partial [Pacific black duck astrovirus]	Viruses;Pisuviricota;Stelpaviricetes;Stellavirales;Astroviridae;unclassified;Pacific black duck astrovirus	2798286
Astroviridae	c_Aves;o_Anseriformes|k99_278-SRR1295590|Anas platyrhynchos	gb|QQD36971.1|	69.048	168	52	0	0	169	1	168	428	229	396	1.75e-80	645	253	ORF2, partial [Pacific black duck astrovirus]	Viruses;Pisuviricota;Stelpaviricetes;Stellavirales;Astroviridae;unclassified;Pacific black duck astrovirus	2798286
Astroviridae	c_Aves;o_Galliformes|k99_27-ERR3761138|Coturnix japonica	gb|ADQ43305.1|	79.29	169	35	0	0	169	1	169	292	55	223	1.46e-91	706	276	capsid protein, partial [Turkey astrovirus 1]	Viruses;Pisuviricota;Stelpaviricetes;Stellavirales;Astroviridae;Avastrovirus;Avastrovirus 1	364370
Astroviridae	c_Aves;o_Passeriformes|k99_3271-SRR27190271|Phylidonyris novaehollandiae	gb|WPR17456.1|	54.172	755	320	9	26	773	23	768	781	19	756	0	2073	803	MAG: capsid protein [Avian astrovirus 14]	Viruses;Pisuviricota;Stelpaviricetes;Stellavirales;Astroviridae;unclassified;Avian astrovirus 14	3067162
Astroviridae	c_Aves;o_Charadriiformes|k99_35468-SRR12550977|Arenaria interpres	gb|QPB10692.1|	100	161	0	0	0	161	1	161	663	209	369	4.94e-106	832	325	MAG: structural protein [Neva virus]	Viruses;Pisuviricota;Stelpaviricetes;Stellavirales;Astroviridae;unclassified;Neva virus	2776960
Astroviridae	c_Aves;o_Galliformes|k99_559-ERR3761151|Coturnix japonica	gb|ADQ43305.1|	79.29	169	35	0	0	169	1	169	292	55	223	1.46e-91	706	276	capsid protein, partial [Turkey astrovirus 1]	Viruses;Pisuviricota;Stelpaviricetes;Stellavirales;Astroviridae;Avastrovirus;Avastrovirus 1	364370
Astroviridae	c_Aves;o_Galliformes|k99_728-ERR3761139|Coturnix japonica	gb|QQD36971.1|	72.619	168	46	0	0	169	1	168	428	229	396	1.76e-85	678	265	ORF2, partial [Pacific black duck astrovirus]	Viruses;Pisuviricota;Stelpaviricetes;Stellavirales;Astroviridae;unclassified;Pacific black duck astrovirus	2798286
Astroviridae	c_Mammalia;o_Rodentia|k99_860-ERR6565666|Myodes glareolus	gb|QXV86414.1|	72.571	175	47	1	1	174	1	174	1014	298	472	5.39e-83	696	272	capsid protein [Mamastrovirus sp.]	Viruses;Pisuviricota;Stelpaviricetes;Stellavirales;Astroviridae;Mamastrovirus;Mamastrovirus sp.	1912147
Astroviridae	c_Mammalia;o_Chiroptera|k99_887-SRR1916839|Myotis lucifugus	gb|QVW10126.1|	86.55	171	23	0	0	171	1	171	785	235	405	5.08e-102	815	318	MAG: capsid precursor protein, partial [Bat astrovirus]	Viruses;Pisuviricota;Stelpaviricetes;Stellavirales;Astroviridae;unclassified;Bat astrovirus	1697918
Astroviridae	c_Aves;o_Charadriiformes|k99_9044-SRR7239367|Recurvirostra novaehollandiae	gb|AXF38644.1|	100	160	0	0	0	160	1	160	664	222	381	1.16e-107	843	329	MAG: structural protein [Avastrovirus 2]	Viruses;Pisuviricota;Stelpaviricetes;Stellavirales;Astroviridae;Avastrovirus;Avastrovirus 2	1239438
Caliciviridae	c_Mammalia;o_Lagomorpha|k119_141-SRR8185529|Lepus europaeus	gb|AZP54339.1|	98.636	220	3	0	0	220	1	220	576	64	283	3.58e-155	1157	450	VP60, partial [Hare calicivirus]	Viruses;Pisuviricota;Pisoniviricetes;Picornavirales;Caliciviridae;Lagovirus;Hare calicivirus	1743398
Caliciviridae	c_Mammalia;o_Lagomorpha|k119_417-SRR8185529|Lepus europaeus	gb|AZP54339.1|	98.636	220	3	0	0	220	1	220	576	64	283	3.58e-155	1157	450	VP60, partial [Hare calicivirus]	Viruses;Pisuviricota;Pisoniviricetes;Picornavirales;Caliciviridae;Lagovirus;Hare calicivirus	1743398
Caliciviridae	c_Mammalia;o_Lagomorpha|k119_88-SRR8185527|Lepus europaeus	gb|AZP54340.1|	96.818	220	7	0	0	220	1	220	575	64	283	5.52e-153	1143	444	VP60, partial [Hare calicivirus]	Viruses;Pisuviricota;Pisoniviricetes;Picornavirales;Caliciviridae;Lagovirus;Hare calicivirus	1743398
Caliciviridae	c_Mammalia;o_Pholidota|k141_16676-SRR13364361|Manis javanica	gb|UUW33698.1|	100	220	0	0	0	220	1	220	2303	1819	2038	1.69e-145	1175	457	ORF1 protein [Sapovirus sp.]	Viruses;Pisuviricota;Pisoniviricetes;Picornavirales;Caliciviridae;Sapovirus;Sapovirus sp.	1906670
Caliciviridae	c_Aves;o_Anseriformes|k141_2067-SRR21494904|Anas platyrhynchos	gb|AXF38742.1|	62.727	220	80	1	2	220	1	220	2613	2080	2297	9.15e-89	754	295	MAG: polyprotein [Shelduck calicivirus]	Viruses;Pisuviricota;Pisoniviricetes;Picornavirales;Caliciviridae;unclassified;Shelduck calicivirus	2212776
Caliciviridae	c_Aves;o_Charadriiformes|k141_2310-SRR7719042|Arenaria interpres	gb|QCP68858.1|	100	217	0	0	0	217	1	217	2464	1960	2176	1.7e-143	1160	451	polyprotein, partial [Ruddy turnstone calicivirus]	Viruses;Pisuviricota;Pisoniviricetes;Picornavirales;Caliciviridae;unclassified;Ruddy turnstone calicivirus	2565394
Caliciviridae	c_Mammalia;o_Artiodactyla|k141_250-SRR11350508|Capra hircus	gb|QXU65774.1|	100	224	0	0	0	224	1	224	285	52	275	8.52e-162	1173	456	VP1, partial [Norovirus GII]	Viruses;Pisuviricota;Pisoniviricetes;Picornavirales;Caliciviridae;Norovirus;Norwalk virus	122929
Caliciviridae	c_Mammalia;o_Rodentia|k141_27168-ERR9896272|Apodemus sylvaticus	gb|AWB14581.1|	73.733	217	57	0	0	217	1	217	2220	1738	1954	1.68e-107	893	348	ORF1, partial [Murine sapovirus]	Viruses;Pisuviricota;Pisoniviricetes;Picornavirales;Caliciviridae;Sapovirus;Murine sapovirus	2171392
Caliciviridae	c_Mammalia;o_Artiodactyla|k141_279-SRR10339185|Neophocaena phocaenoides	gb|AXI69356.1|	43.243	222	120	4	6	220	1	220	680	190	407	1.67e-59	525	206	ORF2 protein [Mink calicivirus]	Viruses;Pisuviricota;Pisoniviricetes;Picornavirales;Caliciviridae;Vesivirus;Mink calicivirus	154122
Caliciviridae	c_Mammalia;o_Primates|k141_3530-ERR6754606|Callithrix jacchus	gb|AVI57683.1|	96.789	218	7	0	0	218	1	218	690	204	421	5.26e-153	1153	448	capsid protein precursor [Canine vesivirus]	Viruses;Pisuviricota;Pisoniviricetes;Picornavirales;Caliciviridae;Vesivirus;Canine vesivirus	1176484
Caliciviridae	c_Aves;o_Anseriformes|k141_391-SRR15684515|Anas platyrhynchos	gb|QUS52571.1|	58.636	220	89	2	2	219	1	219	2342	1826	2044	5.76e-78	673	263	polyprotein [Mute swan feces associated calicivirus]	Viruses;Pisuviricota;Pisoniviricetes;Picornavirales;Caliciviridae;unclassified;Mute swan feces associated calicivirus	2832256
Caliciviridae	c_Aves;o_Anseriformes|k141_413-SRR15684516|Anas platyrhynchos	gb|QUS52571.1|	58.447	219	90	1	1	218	1	218	2342	1826	2044	3.98e-77	667	261	polyprotein [Mute swan feces associated calicivirus]	Viruses;Pisuviricota;Pisoniviricetes;Picornavirales;Caliciviridae;unclassified;Mute swan feces associated calicivirus	2832256
Caliciviridae	c_Aves;o_Anseriformes|k141_442-SRR21494905|Anas platyrhynchos	gb|QKN88796.1|	76.498	217	51	0	0	217	1	217	2368	1857	2073	4.24e-111	919	358	MAG: polyprotein [Caliciviridae sp.]	Viruses;Pisuviricota;Pisoniviricetes;Picornavirales;Caliciviridae;unclassified;Caliciviridae sp.	1916234
Caliciviridae	c_Mammalia;o_Chiroptera|k141_482-SRR15914616|Rhinolophus ferrumequinum	gb|APX55040.1|	79.358	218	45	0	0	218	1	218	591	134	351	3.7e-125	960	374	capsid protein, partial [Feline calicivirus]	Viruses;Pisuviricota;Pisoniviricetes;Picornavirales;Caliciviridae;Vesivirus;Feline calicivirus	11978
Caliciviridae	c_Aves;o_Anseriformes|k141_484-SRR15684513|Anas platyrhynchos	gb|QUS52571.1|	58.182	220	90	2	2	219	1	219	2342	1826	2044	3.72e-77	667	261	polyprotein [Mute swan feces associated calicivirus]	Viruses;Pisuviricota;Pisoniviricetes;Picornavirales;Caliciviridae;unclassified;Mute swan feces associated calicivirus	2832256
Caliciviridae	c_Mammalia;o_Rodentia|k141_5684-ERR9896284|Apodemus sylvaticus	gb|AWB14581.1|	73.733	217	57	0	0	217	1	217	2220	1738	1954	3.54e-107	890	347	ORF1, partial [Murine sapovirus]	Viruses;Pisuviricota;Pisoniviricetes;Picornavirales;Caliciviridae;Sapovirus;Murine sapovirus	2171392
Caliciviridae	c_Mammalia;o_Rodentia|k141_6060-ERR9896253|Apodemus sylvaticus	gb|AWB14581.1|	73.733	217	57	0	0	217	1	217	2220	1738	1954	1.68e-107	893	348	ORF1, partial [Murine sapovirus]	Viruses;Pisuviricota;Pisoniviricetes;Picornavirales;Caliciviridae;Sapovirus;Murine sapovirus	2171392
Caliciviridae	c_Aves;o_Anseriformes|k141_761-SRR21494902|Anas platyrhynchos	gb|AXF38742.1|	62.727	220	80	1	2	220	1	220	2613	2080	2297	9.15e-89	754	295	MAG: polyprotein [Shelduck calicivirus]	Viruses;Pisuviricota;Pisoniviricetes;Picornavirales;Caliciviridae;unclassified;Shelduck calicivirus	2212776
Caliciviridae	c_Aves;o_Anseriformes|k99_1611-SRR1610922|Anas platyrhynchos	gb|QKN88782.1|	66.82	217	72	0	0	217	1	217	2608	2040	2256	4.15e-95	800	312	MAG: polyprotein [Caliciviridae sp.]	Viruses;Pisuviricota;Pisoniviricetes;Picornavirales;Caliciviridae;unclassified;Caliciviridae sp.	1916234
Caliciviridae	c_Aves;o_Anseriformes|k99_19173-SRR8189302|Malacorhynchus membranaceus	gb|QDY92369.1|	100	218	0	0	0	218	1	218	913	398	615	1.27e-149	1148	446	polyprotein, partial [Pink-eared duck calicivirus II]	Viruses;Pisuviricota;Pisoniviricetes;Picornavirales;Caliciviridae;unclassified;Pink-eared duck calicivirus II	2592510
Caliciviridae	c_Aves;o_Anseriformes|k99_1941-SRR8189302|Malacorhynchus membranaceus	gb|QDY92371.1|	100	218	0	0	0	218	1	218	2389	1869	2086	9.14e-143	1155	449	polyprotein [Pink-eared duck calicivirus I]	Viruses;Pisuviricota;Pisoniviricetes;Picornavirales;Caliciviridae;unclassified;Pink-eared duck calicivirus I	2592509
Caliciviridae	c_Aves;o_Anseriformes|k99_1962-SRR8189302|Malacorhynchus membranaceus	gb|QDY92371.1|	88.991	218	24	0	0	218	1	218	2389	1869	2086	3.52e-129	1054	410	polyprotein [Pink-eared duck calicivirus I]	Viruses;Pisuviricota;Pisoniviricetes;Picornavirales;Caliciviridae;unclassified;Pink-eared duck calicivirus I	2592509
Caliciviridae	c_Aves;o_Charadriiformes|k99_28115-SRR7239364|Recurvirostra novaehollandiae	gb|AXF38649.1|	100	218	0	0	0	218	1	218	2372	1863	2080	2.39e-141	1144	445	MAG: polyprotein [Avocet calicivirus]	Viruses;Pisuviricota;Pisoniviricetes;Picornavirales;Caliciviridae;unclassified;Avocet calicivirus	2212749
Caliciviridae	c_Aves;o_Charadriiformes|k99_35729-SRR7239364|Recurvirostra novaehollandiae	gb|AXF38649.1|	99.541	218	1	0	0	218	1	218	2372	1863	2080	9.45e-141	1140	443	MAG: polyprotein [Avocet calicivirus]	Viruses;Pisuviricota;Pisoniviricetes;Picornavirales;Caliciviridae;unclassified;Avocet calicivirus	2212749
Caliciviridae	c_Aves;o_Anseriformes|k99_57248-SRR7239369|Tadorna tadornoides	gb|AXF38742.1|	100	218	0	0	0	218	1	218	2613	2080	2297	3.78e-145	1173	456	MAG: polyprotein [Shelduck calicivirus]	Viruses;Pisuviricota;Pisoniviricetes;Picornavirales;Caliciviridae;unclassified;Shelduck calicivirus	2212776
Caliciviridae	c_Aves;o_Charadriiformes|k99_6890-SRR7239371|Arenaria interpres	gb|AXF38728.1|	100	217	0	0	0	217	1	217	2612	2107	2323	2.63e-143	1159	451	MAG: polyprotein [Ruddy turnstone calicivirus B]	Viruses;Pisuviricota;Pisoniviricetes;Picornavirales;Caliciviridae;unclassified;Ruddy turnstone calicivirus B	2212769
Caliciviridae	c_Aves;o_Anseriformes|k99_78206-SRR7239369|Tadorna tadornoides	gb|AXF38742.1|	100	218	0	0	0	218	1	218	2613	2080	2297	3.78e-145	1173	456	MAG: polyprotein [Shelduck calicivirus]	Viruses;Pisuviricota;Pisoniviricetes;Picornavirales;Caliciviridae;unclassified;Shelduck calicivirus	2212776
Circoviridae	c_Aves;o_Anseriformes|k141_10862-SRR12418394|Anser cygnoides	gb|ABE96822.1|	100	153	0	0	0	153	1	153	312	112	264	1.47e-108	818	319	rep [Porcine circovirus 1]	Viruses;Cressdnaviricota;Arfiviricetes;Cirlivirales;Circoviridae;Circovirus;Circovirus porcine1	133704
Circoviridae	c_Mammalia;o_Pilosa|k141_1181-SRR10066840|Choloepus didactylus	gb|WGJ63457.1|	67.333	150	49	0	0	150	1	150	303	118	267	1.96e-69	559	219	replication protein [Canine circovirus]	Viruses;Cressdnaviricota;Arfiviricetes;Cirlivirales;Circoviridae;Circovirus;Circovirus canine	1194757
Circoviridae	c_Mammalia;o_Pilosa|k141_1190-SRR11580493|Choloepus didactylus	gb|WGJ63457.1|	67.333	150	49	0	0	150	1	150	303	118	267	1.96e-69	559	219	replication protein [Canine circovirus]	Viruses;Cressdnaviricota;Arfiviricetes;Cirlivirales;Circoviridae;Circovirus;Circovirus canine	1194757
Circoviridae	c_Mammalia;o_Pholidota|k141_128004-SRR13364366|Manis javanica	gb|QRI44249.1|	83.544	158	26	0	0	158	1	158	305	128	285	6.57e-96	735	287	MAG: replication-associated protein, partial [Circoviridae sp.]	Viruses;Cressdnaviricota;Arfiviricetes;Cirlivirales;Circoviridae;unclassified;Circoviridae sp.	1954248
Circoviridae	c_Mammalia;o_Pilosa|k141_1283-SRR11580494|Choloepus didactylus	gb|WLG65310.1|	66.897	145	48	0	0	145	1	145	267	123	267	3.57e-66	534	210	Rep protein, partial [Canine circovirus]	Viruses;Cressdnaviricota;Arfiviricetes;Cirlivirales;Circoviridae;Circovirus;Circovirus canine	1194757
Circoviridae	c_Mammalia;o_Pilosa|k141_1326-SRR10066844|Choloepus didactylus	gb|WLG65310.1|	66.897	145	48	0	0	145	1	145	267	123	267	3.57e-66	534	210	Rep protein, partial [Canine circovirus]	Viruses;Cressdnaviricota;Arfiviricetes;Cirlivirales;Circoviridae;Circovirus;Circovirus canine	1194757
Circoviridae	c_Aves;o_Columbiformes|k141_1760-SRR29123702|Columba livia	gb|QYO43496.1|	98.413	189	3	0	0	189	1	189	317	123	311	6.92e-137	1009	393	replication-associated protein [Pigeon circovirus]	Viruses;Cressdnaviricota;Arfiviricetes;Cirlivirales;Circoviridae;Circovirus;Circovirus pigeon	1414603
Circoviridae	c_Mammalia;o_Pilosa|k141_227-SRR10066842|Choloepus didactylus	gb|WGJ63457.1|	67.333	150	49	0	0	150	1	150	303	118	267	1.96e-69	559	219	replication protein [Canine circovirus]	Viruses;Cressdnaviricota;Arfiviricetes;Cirlivirales;Circoviridae;Circovirus;Circovirus canine	1194757
Circoviridae	c_Mammalia;o_Pholidota|k141_26132-SRR13364361|Manis javanica	gb|QRI44249.1|	83.544	158	26	0	0	158	1	158	305	128	285	6.57e-96	735	287	MAG: replication-associated protein, partial [Circoviridae sp.]	Viruses;Cressdnaviricota;Arfiviricetes;Cirlivirales;Circoviridae;unclassified;Circoviridae sp.	1954248
Circoviridae	c_Mammalia;o_Pilosa|k141_2904-SRR11580495|Choloepus didactylus	gb|WGJ63457.1|	67.333	150	49	0	0	150	1	150	303	118	267	1.96e-69	559	219	replication protein [Canine circovirus]	Viruses;Cressdnaviricota;Arfiviricetes;Cirlivirales;Circoviridae;Circovirus;Circovirus canine	1194757
Circoviridae	c_Mammalia;o_Pilosa|k141_2928-SRR10066845|Choloepus didactylus	gb|WGJ63457.1|	67.333	150	49	0	0	150	1	150	303	118	267	1.96e-69	559	219	replication protein [Canine circovirus]	Viruses;Cressdnaviricota;Arfiviricetes;Cirlivirales;Circoviridae;Circovirus;Circovirus canine	1194757
Circoviridae	c_Mammalia;o_Chiroptera|k141_30253-SRR28331451|Hipposideros ruber	gb|WBG01460.1|	95.349	86	4	0	0	163	78	163	283	192	277	5.91e-54	456	180	replication-associated protein [Army ant associated cyclovirus 3]	Viruses;Cressdnaviricota;Arfiviricetes;Cirlivirales;Circoviridae;Cyclovirus;Cyclovirus ibimonyo	3017831
Circoviridae	c_Mammalia;o_Pilosa|k141_306-SRR11580492|Choloepus didactylus	gb|WGJ63457.1|	67.333	150	49	0	0	150	1	150	303	118	267	1.96e-69	559	219	replication protein [Canine circovirus]	Viruses;Cressdnaviricota;Arfiviricetes;Cirlivirales;Circoviridae;Circovirus;Circovirus canine	1194757
Circoviridae	c_Mammalia;o_Chiroptera|k141_32170-SRR28331451|Hipposideros ruber	ref|YP_010805787.1|	66.368	223	75	0	0	229	6	228	284	56	278	7.82e-109	826	322	replication-associated protein [Army ant associated cyclovirus 9]	Viruses;Cressdnaviricota;Arfiviricetes;Cirlivirales;Circoviridae;Cyclovirus;Army ant associated cyclovirus 9	3017836
Circoviridae	c_Aves;o_Sphenisciformes|k141_5785-ERR4657876|Spheniscus magellanicus	gb|QTE03314.1|	98.795	166	2	0	0	167	2	167	311	115	280	5.26e-116	868	338	MAG: replication-associated protein [Fringilla montifringilla Circoviridae sp.]	Viruses;Cressdnaviricota;Arfiviricetes;Cirlivirales;Circoviridae;unclassified;Fringilla montifringilla Circoviridae sp.	2815000
Circoviridae	c_Mammalia;o_Chiroptera|k141_612516-SRR28331450|Hipposideros ruber	ref|YP_010805787.1|	66.368	223	75	0	0	229	6	228	284	56	278	7.82e-109	826	322	replication-associated protein [Army ant associated cyclovirus 9]	Viruses;Cressdnaviricota;Arfiviricetes;Cirlivirales;Circoviridae;Cyclovirus;Army ant associated cyclovirus 9	3017836
Circoviridae	c_Aves;o_Columbiformes|k141_7704-SRR21669565|Columba livia	gb|UBV61886.1|	100	149	0	0	0	149	1	149	315	132	280	3.74e-105	795	310	replication-associated protein [Pigeon circovirus]	Viruses;Cressdnaviricota;Arfiviricetes;Cirlivirales;Circoviridae;Circovirus;Circovirus pigeon	1414603
Circoviridae	c_Aves;o_Galliformes|k141_8270-SRR16301502|Meleagris gallopavo	gb|QTE03314.1|	97.006	167	5	0	0	167	1	167	311	114	280	1.03e-113	853	333	MAG: replication-associated protein [Fringilla montifringilla Circoviridae sp.]	Viruses;Cressdnaviricota;Arfiviricetes;Cirlivirales;Circoviridae;unclassified;Fringilla montifringilla Circoviridae sp.	2815000
Circoviridae	c_Aves;o_Columbiformes|k141_8792-SRR21669563|Columba livia	gb|UBV61886.1|	100	144	0	0	0	144	1	144	315	132	275	2.47e-101	770	301	replication-associated protein [Pigeon circovirus]	Viruses;Cressdnaviricota;Arfiviricetes;Cirlivirales;Circoviridae;Circovirus;Circovirus pigeon	1414603
Circoviridae	c_Mammalia;o_Didelphimorphia|k79_12038-ERR2603717|Monodelphis domestica	gb|ASU92187.1|	59.211	152	47	2	15	137	1	137	306	120	271	1.53e-54	459	181	replication associated protein [Bat circovirus]	Viruses;Cressdnaviricota;Arfiviricetes;Cirlivirales;Circoviridae;Circovirus;Bat circovirus	1329650
Circoviridae	c_Mammalia;o_Primates|k79_12427-SRR12060301|Lemur catta	gb|QTE03314.1|	100	235	0	0	0	235	1	235	311	77	311	5.78e-174	1257	488	MAG: replication-associated protein [Fringilla montifringilla Circoviridae sp.]	Viruses;Cressdnaviricota;Arfiviricetes;Cirlivirales;Circoviridae;unclassified;Fringilla montifringilla Circoviridae sp.	2815000
Circoviridae	c_Mammalia;o_Didelphimorphia|k79_23462-ERR2603867|Monodelphis domestica	gb|ASU92187.1|	58.553	152	48	2	15	137	1	137	306	120	271	4.52e-54	456	180	replication associated protein [Bat circovirus]	Viruses;Cressdnaviricota;Arfiviricetes;Cirlivirales;Circoviridae;Circovirus;Bat circovirus	1329650
Circoviridae	c_Mammalia;o_Didelphimorphia|k79_24239-ERR2603678|Monodelphis domestica	gb|ASU92187.1|	59.211	152	47	2	15	137	1	137	306	120	271	5.92e-54	455	179	replication associated protein [Bat circovirus]	Viruses;Cressdnaviricota;Arfiviricetes;Cirlivirales;Circoviridae;Circovirus;Bat circovirus	1329650
Circoviridae	c_Mammalia;o_Didelphimorphia|k79_25615-ERR2603865|Monodelphis domestica	gb|ASU92187.1|	58.553	152	48	2	15	137	1	137	306	120	271	4.52e-54	456	180	replication associated protein [Bat circovirus]	Viruses;Cressdnaviricota;Arfiviricetes;Cirlivirales;Circoviridae;Circovirus;Bat circovirus	1329650
Circoviridae	c_Mammalia;o_Didelphimorphia|k79_46660-ERR2603677|Monodelphis domestica	gb|ASU92187.1|	57.895	152	49	2	15	137	1	137	306	120	271	6.86e-53	448	177	replication associated protein [Bat circovirus]	Viruses;Cressdnaviricota;Arfiviricetes;Cirlivirales;Circoviridae;Circovirus;Bat circovirus	1329650
Circoviridae	c_Mammalia;o_Didelphimorphia|k79_4947-ERR2603719|Monodelphis domestica	gb|ASU92187.1|	59.211	152	47	2	15	137	1	137	306	120	271	1.53e-54	459	181	replication associated protein [Bat circovirus]	Viruses;Cressdnaviricota;Arfiviricetes;Cirlivirales;Circoviridae;Circovirus;Bat circovirus	1329650
Circoviridae	c_Mammalia;o_Didelphimorphia|k79_50981-ERR2603833|Monodelphis domestica	gb|ASU92187.1|	59.211	152	47	2	15	137	1	137	306	120	271	1.53e-54	459	181	replication associated protein [Bat circovirus]	Viruses;Cressdnaviricota;Arfiviricetes;Cirlivirales;Circoviridae;Circovirus;Bat circovirus	1329650
Circoviridae	c_Mammalia;o_Didelphimorphia|k99_10626-ERR2603780|Monodelphis domestica	gb|ASU92187.1|	57.895	152	49	2	15	137	1	137	306	120	271	3.25e-53	450	177	replication associated protein [Bat circovirus]	Viruses;Cressdnaviricota;Arfiviricetes;Cirlivirales;Circoviridae;Circovirus;Bat circovirus	1329650
Circoviridae	c_Mammalia;o_Rodentia|k99_1113-SRR1548709|Oligoryzomys longicaudatus	gb|QNS17424.1|	68.456	149	47	0	0	150	2	150	301	117	265	1.93e-72	579	227	replication-associated protein [Sonfela circovirus 1]	Viruses;Cressdnaviricota;Arfiviricetes;Cirlivirales;Circoviridae;Circovirus;Sonfela circovirus 1	2771380
Circoviridae	c_Mammalia;o_Rodentia|k99_11373-SRR1548195|Oligoryzomys longicaudatus	gb|QNS17424.1|	68.456	149	47	0	0	150	2	150	301	117	265	1.93e-72	579	227	replication-associated protein [Sonfela circovirus 1]	Viruses;Cressdnaviricota;Arfiviricetes;Cirlivirales;Circoviridae;Circovirus;Sonfela circovirus 1	2771380
Circoviridae	c_Mammalia;o_Didelphimorphia|k99_12225-ERR2603716|Monodelphis domestica	gb|ASU92187.1|	59.211	152	47	2	15	137	1	137	306	120	271	3.12e-54	457	180	replication associated protein [Bat circovirus]	Viruses;Cressdnaviricota;Arfiviricetes;Cirlivirales;Circoviridae;Circovirus;Bat circovirus	1329650
Circoviridae	c_Mammalia;o_Rodentia|k99_12877-SRR1548708|Oligoryzomys longicaudatus	gb|QNS17424.1|	68.456	149	47	0	0	150	2	150	301	117	265	1.93e-72	579	227	replication-associated protein [Sonfela circovirus 1]	Viruses;Cressdnaviricota;Arfiviricetes;Cirlivirales;Circoviridae;Circovirus;Sonfela circovirus 1	2771380
Circoviridae	c_Mammalia;o_Didelphimorphia|k99_15003-ERR2603718|Monodelphis domestica	gb|ASU92187.1|	59.211	152	47	2	15	137	1	137	306	120	271	1.53e-54	459	181	replication associated protein [Bat circovirus]	Viruses;Cressdnaviricota;Arfiviricetes;Cirlivirales;Circoviridae;Circovirus;Bat circovirus	1329650
Circoviridae	c_Aves;o_Columbiformes|k99_1728-SRR23035001|Columba livia	gb|AVX45332.1|	99.329	149	1	0	0	149	1	149	315	132	280	1.03e-104	792	309	replication-associated protein [Pigeon circovirus]	Viruses;Cressdnaviricota;Arfiviricetes;Cirlivirales;Circoviridae;Circovirus;Circovirus pigeon	1414603
Circoviridae	c_Mammalia;o_Artiodactyla|k99_186313-ERR747933|Bos indicus	gb|WQA29681.1|	67.296	159	50	2	2	157	1	157	214	26	184	1.7e-74	585	229	MAG: rep protein, partial [Circovirus sp.]	Viruses;Cressdnaviricota;Arfiviricetes;Cirlivirales;Circoviridae;Circovirus;Circovirus sp.	1964372
Circoviridae	c_Aves;o_Passeriformes|k99_1934-SRR2915372|Serinus canaria	ref|NP_573442.1|	97.315	149	4	0	0	149	1	149	290	107	255	1.71e-102	775	303	replicase [Canary circovirus]	Viruses;Cressdnaviricota;Arfiviricetes;Cirlivirales;Circoviridae;Circovirus;Circovirus canary	142661
Circoviridae	c_Aves;o_Passeriformes|k99_199-SRR2915371|Serinus canaria	ref|NP_573442.1|	97.315	149	4	0	0	149	1	149	290	107	255	1.71e-102	775	303	replicase [Canary circovirus]	Viruses;Cressdnaviricota;Arfiviricetes;Cirlivirales;Circoviridae;Circovirus;Circovirus canary	142661
Circoviridae	c_Mammalia;o_Rodentia|k99_20510-SRR1548706|Oligoryzomys longicaudatus	gb|QNS17424.1|	67.785	149	48	0	0	150	2	150	301	117	265	8.4e-72	574	225	replication-associated protein [Sonfela circovirus 1]	Viruses;Cressdnaviricota;Arfiviricetes;Cirlivirales;Circoviridae;Circovirus;Sonfela circovirus 1	2771380
Circoviridae	c_Aves;o_Passeriformes|k99_2118-SRR9295882|Lonchura striata domestica	ref|YP_764455.1|	93.289	149	10	0	0	149	1	149	291	108	256	2.05e-100	762	298	rep protein [Raven circovirus]	Viruses;Cressdnaviricota;Arfiviricetes;Cirlivirales;Circoviridae;Circovirus;Circovirus raven	345250
Circoviridae	c_Mammalia;o_Didelphimorphia|k99_22022-ERR2603680|Monodelphis domestica	gb|ASU92187.1|	58.553	152	48	2	15	137	1	137	306	120	271	1.81e-53	452	178	replication associated protein [Bat circovirus]	Viruses;Cressdnaviricota;Arfiviricetes;Cirlivirales;Circoviridae;Circovirus;Bat circovirus	1329650
Circoviridae	c_Mammalia;o_Primates|k99_227-SRR13645934|Papio hamadryas	gb|WCO04045.1|	74.839	155	39	0	0	155	1	155	295	107	261	9.71e-81	633	248	replication-associated protein [Human circovirus 1]	Viruses;Cressdnaviricota;Arfiviricetes;Cirlivirales;Circoviridae;Circovirus;Human circovirus 1	3025750
Circoviridae	c_Mammalia;o_Didelphimorphia|k99_28634-ERR2603779|Monodelphis domestica	gb|ASU92187.1|	59.868	152	46	2	15	137	1	137	306	120	271	3.65e-55	463	182	replication associated protein [Bat circovirus]	Viruses;Cressdnaviricota;Arfiviricetes;Cirlivirales;Circoviridae;Circovirus;Bat circovirus	1329650
Circoviridae	c_Mammalia;o_Didelphimorphia|k99_31279-ERR2603778|Monodelphis domestica	gb|ASU92187.1|	59.868	152	46	2	15	137	1	137	306	120	271	3.65e-55	463	182	replication associated protein [Bat circovirus]	Viruses;Cressdnaviricota;Arfiviricetes;Cirlivirales;Circoviridae;Circovirus;Bat circovirus	1329650
Circoviridae	c_Mammalia;o_Didelphimorphia|k99_34358-ERR2603679|Monodelphis domestica	gb|ASU92187.1|	58.553	152	48	2	15	137	1	137	306	120	271	6.19e-54	455	179	replication associated protein [Bat circovirus]	Viruses;Cressdnaviricota;Arfiviricetes;Cirlivirales;Circoviridae;Circovirus;Bat circovirus	1329650
Circoviridae	c_Mammalia;o_Didelphimorphia|k99_34628-ERR2603866|Monodelphis domestica	gb|ASU92187.1|	58.553	152	48	2	15	137	1	137	306	120	271	4.52e-54	456	180	replication associated protein [Bat circovirus]	Viruses;Cressdnaviricota;Arfiviricetes;Cirlivirales;Circoviridae;Circovirus;Bat circovirus	1329650
Circoviridae	c_Aves;o_Psittaciformes|k99_349-SRR11775229|Trichoglossus moluccanus	gb|QKX49049.1|	100	148	0	0	0	148	1	148	290	107	254	8.35e-106	797	311	clenched claw replicase [Beak and feather disease virus]	Viruses;Cressdnaviricota;Arfiviricetes;Cirlivirales;Circoviridae;Circovirus;Circovirus parrot	77856
Circoviridae	c_Mammalia;o_Didelphimorphia|k99_39160-ERR2603834|Monodelphis domestica	gb|ASU92187.1|	58.553	152	48	2	15	137	1	137	306	120	271	1.81e-53	452	178	replication associated protein [Bat circovirus]	Viruses;Cressdnaviricota;Arfiviricetes;Cirlivirales;Circoviridae;Circovirus;Bat circovirus	1329650
Circoviridae	c_Aves;o_Psittaciformes|k99_473-SRR11775230|Trichoglossus moluccanus	gb|AAY81721.1|	97.973	148	3	0	0	148	1	148	239	90	237	2.41e-105	789	308	replicase-associated protein, partial [Beak and feather disease virus]	Viruses;Cressdnaviricota;Arfiviricetes;Cirlivirales;Circoviridae;Circovirus;Circovirus parrot	77856
Circoviridae	c_Mammalia;o_Didelphimorphia|k99_6656-ERR2603777|Monodelphis domestica	gb|ASU92187.1|	58.553	152	48	2	15	137	1	137	306	120	271	2.46e-54	458	181	replication associated protein [Bat circovirus]	Viruses;Cressdnaviricota;Arfiviricetes;Cirlivirales;Circoviridae;Circovirus;Bat circovirus	1329650
Circoviridae	c_Mammalia;o_Rodentia|k99_6892-SRR1548195|Oligoryzomys longicaudatus	gb|QNS17424.1|	62.069	203	63	2	14	203	15	203	301	63	265	1.01e-83	659	258	replication-associated protein [Sonfela circovirus 1]	Viruses;Cressdnaviricota;Arfiviricetes;Cirlivirales;Circoviridae;Circovirus;Sonfela circovirus 1	2771380
Circoviridae	c_Mammalia;o_Didelphimorphia|k99_8477-ERR2603836|Monodelphis domestica	gb|ASU92187.1|	58.553	152	48	2	15	137	1	137	306	120	271	2.46e-54	458	181	replication associated protein [Bat circovirus]	Viruses;Cressdnaviricota;Arfiviricetes;Cirlivirales;Circoviridae;Circovirus;Bat circovirus	1329650
Circoviridae	c_Mammalia;o_Didelphimorphia|k99_8886-ERR2603835|Monodelphis domestica	gb|ASU92187.1|	58.553	152	48	2	15	137	1	137	306	120	271	2.46e-54	458	181	replication associated protein [Bat circovirus]	Viruses;Cressdnaviricota;Arfiviricetes;Cirlivirales;Circoviridae;Circovirus;Bat circovirus	1329650
Circoviridae	c_Mammalia;o_Rodentia|k141_2757-SRR30276286|Clethrionomys rutilus	YP_010084723.1	86.3	139	19	0	0	141	3	141	302	123	261	4.22e-89	694	271	YP_010084723.1 Rep [Circovirus rongeur]	Viruses;Cressdnaviricota;Arfiviricetes;Cirlivirales;Circoviridae;Circovirus;Circovirus rongeur	3052131
Coronaviridae	c_Mammalia;o_Carnivora|k119_10-SRR7287110|Felis silvestris	gb|UZV41968.1|	99.549	443	2	0	0	443	1	443	6687	4463	4905	0	2398	928	MAG: ORF1ab [Feline coronavirus]	Viruses;Pisuviricota;Pisoniviricetes;Nidovirales;Coronaviridae;Alphacoronavirus;Alphacoronavirus 1	12663
Coronaviridae	c_Mammalia;o_Carnivora|k119_673-SRR7287114|Felis silvestris	gb|ASU62487.1|	99.774	443	1	0	0	443	1	443	6685	4461	4903	0	2400	929	polyprotein 1ab [Feline coronavirus]	Viruses;Pisuviricota;Pisoniviricetes;Nidovirales;Coronaviridae;Alphacoronavirus;Alphacoronavirus 1	12663
Coronaviridae	c_Mammalia;o_Chiroptera|k141_10014-SRR14579882|Otomops harrisoni	gb|UUT43913.1|	100	443	0	0	0	443	1	443	4888	2666	3108	0	2383	922	ORF1ab polyprotein, partial [Alphacoronavirus sp.]	Viruses;Pisuviricota;Pisoniviricetes;Nidovirales;Coronaviridae;Alphacoronavirus;Alphacoronavirus sp.	1906673
Coronaviridae	c_Mammalia;o_Chiroptera|k141_10356-ERR3569488|Desmodus rotundus	ref|YP_010115715.1|	100	443	0	0	0	443	1	443	6708	4478	4920	0	2393	926	polyprotein 1ab [Bat alphacoronavirus]	Viruses;Pisuviricota;Pisoniviricetes;Nidovirales;Coronaviridae;Alphacoronavirus;Bat alphacoronavirus	2419667
Coronaviridae	c_Mammalia;o_Chiroptera|k141_1094-ERR3569452|Desmodus rotundus	ref|YP_010115715.1|	99.279	416	3	0	0	416	1	416	6708	4505	4920	0	2228	862	polyprotein 1ab [Bat alphacoronavirus]	Viruses;Pisuviricota;Pisoniviricetes;Nidovirales;Coronaviridae;Alphacoronavirus;Bat alphacoronavirus	2419667
Coronaviridae	c_Mammalia;o_Artiodactyla|k141_1139-SRR15615961|Capra hircus	gb|UGV52388.1|	100	443	0	0	0	443	1	443	7096	4857	5299	0	2423	937	ORF1ab polyprotein [Severe acute respiratory syndrome coronavirus 2]	Viruses;Pisuviricota;Pisoniviricetes;Nidovirales;Coronaviridae;Betacoronavirus;Severe acute respiratory syndrome-related coronavirus	2697049
Coronaviridae	c_Mammalia;o_Artiodactyla|k141_11970-SRR15615970|Capra hircus	gb|UGV52388.1|	100	443	0	0	0	443	1	443	7096	4857	5299	0	2423	937	ORF1ab polyprotein [Severe acute respiratory syndrome coronavirus 2]	Viruses;Pisuviricota;Pisoniviricetes;Nidovirales;Coronaviridae;Betacoronavirus;Severe acute respiratory syndrome-related coronavirus	2697049
Coronaviridae	c_Mammalia;o_Chiroptera|k141_1459-SRR14579870|Otomops harrisoni	gb|UUT43913.1|	100	443	0	0	0	443	1	443	4888	2666	3108	0	2383	922	ORF1ab polyprotein, partial [Alphacoronavirus sp.]	Viruses;Pisuviricota;Pisoniviricetes;Nidovirales;Coronaviridae;Alphacoronavirus;Alphacoronavirus sp.	1906673
Coronaviridae	c_Mammalia;o_Chiroptera|k141_1463-SRR14579862|Otomops harrisoni	gb|UUT43913.1|	100	443	0	0	0	443	1	443	4888	2666	3108	0	2383	922	ORF1ab polyprotein, partial [Alphacoronavirus sp.]	Viruses;Pisuviricota;Pisoniviricetes;Nidovirales;Coronaviridae;Alphacoronavirus;Alphacoronavirus sp.	1906673
Coronaviridae	c_Mammalia;o_Artiodactyla|k141_1487-SRR15615959|Capra hircus	gb|UGV52388.1|	100	443	0	0	0	443	1	443	7096	4857	5299	0	2423	937	ORF1ab polyprotein [Severe acute respiratory syndrome coronavirus 2]	Viruses;Pisuviricota;Pisoniviricetes;Nidovirales;Coronaviridae;Betacoronavirus;Severe acute respiratory syndrome-related coronavirus	2697049
Coronaviridae	c_Mammalia;o_Chiroptera|k141_14-SRR13787015|Rhinolophus sinicus	gb|WMT59341.1|	100	443	0	0	0	443	1	443	7063	4824	5266	0	2423	937	ORF1ab polyprotein [Horseshoe bat sarbecovirus]	Viruses;Pisuviricota;Pisoniviricetes;Nidovirales;Coronaviridae;Betacoronavirus;Horseshoe bat sarbecovirus	3068538
Coronaviridae	c_Mammalia;o_Chiroptera|k141_1562-SRR13259272|Molossus molossus	gb|UNE74440.1|	94.808	443	23	0	0	443	1	443	6864	4634	5076	0	2302	891	orf1ab polyprotein [Eptesicus bat coronavirus]	Viruses;Pisuviricota;Pisoniviricetes;Nidovirales;Coronaviridae;Alphacoronavirus;Eptesicus bat coronavirus	2925879
Coronaviridae	c_Aves;o_Columbiformes|k141_15935-SRR21669565|Columba livia	gb|AKQ98478.1|	99.323	443	3	0	0	443	1	443	954	486	928	0	2358	912	NSP12, partial [Pigeon-dominant Coronavirus]	Viruses;Pisuviricota;Pisoniviricetes;Nidovirales;Coronaviridae;unclassified;Pigeon-dominant Coronavirus	1649336
Coronaviridae	c_Aves;o_Columbiformes|k141_1723-SRR15831023|Columba livia	gb|QIQ28505.1|	99.323	443	3	0	0	443	1	443	937	469	911	0	2359	913	NSP12, partial [Pigeon-dominant Coronavirus]	Viruses;Pisuviricota;Pisoniviricetes;Nidovirales;Coronaviridae;unclassified;Pigeon-dominant Coronavirus	1649336
Coronaviridae	c_Mammalia;o_Artiodactyla|k141_2315-SRR17188782|Capra hircus	gb|UGV52388.1|	100	443	0	0	0	443	1	443	7096	4857	5299	0	2423	937	ORF1ab polyprotein [Severe acute respiratory syndrome coronavirus 2]	Viruses;Pisuviricota;Pisoniviricetes;Nidovirales;Coronaviridae;Betacoronavirus;Severe acute respiratory syndrome-related coronavirus	2697049
Coronaviridae	c_Aves;o_Anseriformes|k141_3237-SRR12875468|Cairina moschata	gb|QDY92358.1|	100	443	0	0	0	443	1	443	6672	4444	4886	0	2383	922	non-structural polyprotein [Avian coronavirus]	Viruses;Pisuviricota;Pisoniviricetes;Nidovirales;Coronaviridae;Gammacoronavirus;Avian coronavirus	694014
Coronaviridae	c_Mammalia;o_Chiroptera|k141_3678-SRR14579881|Otomops harrisoni	gb|UUT43913.1|	100	443	0	0	0	443	1	443	4888	2666	3108	0	2383	922	ORF1ab polyprotein, partial [Alphacoronavirus sp.]	Viruses;Pisuviricota;Pisoniviricetes;Nidovirales;Coronaviridae;Alphacoronavirus;Alphacoronavirus sp.	1906673
Coronaviridae	c_Mammalia;o_Artiodactyla|k141_3909-SRR15615957|Capra hircus	gb|UGV52388.1|	100	443	0	0	0	443	1	443	7096	4857	5299	0	2423	937	ORF1ab polyprotein [Severe acute respiratory syndrome coronavirus 2]	Viruses;Pisuviricota;Pisoniviricetes;Nidovirales;Coronaviridae;Betacoronavirus;Severe acute respiratory syndrome-related coronavirus	2697049
Coronaviridae	c_Mammalia;o_Chiroptera|k141_4109-ERR2756788|Desmodus rotundus	ref|YP_010115715.1|	100	443	0	0	0	443	1	443	6708	4478	4920	0	2393	926	polyprotein 1ab [Bat alphacoronavirus]	Viruses;Pisuviricota;Pisoniviricetes;Nidovirales;Coronaviridae;Alphacoronavirus;Bat alphacoronavirus	2419667
Coronaviridae	c_Mammalia;o_Chiroptera|k141_4169-SRR14579872|Otomops harrisoni	gb|UUT43913.1|	100	443	0	0	0	443	1	443	4888	2666	3108	0	2383	922	ORF1ab polyprotein, partial [Alphacoronavirus sp.]	Viruses;Pisuviricota;Pisoniviricetes;Nidovirales;Coronaviridae;Alphacoronavirus;Alphacoronavirus sp.	1906673
Coronaviridae	c_Aves;o_Anseriformes|k141_5652-SRR12418396|Anser cygnoides	gb|AHY04234.1|	100	443	0	0	0	443	1	443	6781	4560	5002	0	2386	923	polyprotein [Porcine epidemic diarrhea virus]	Viruses;Pisuviricota;Pisoniviricetes;Nidovirales;Coronaviridae;Alphacoronavirus;Porcine epidemic diarrhea virus	28295
Coronaviridae	c_Mammalia;o_Chiroptera|k141_5979-SRR14579864|Otomops harrisoni	gb|UUT43913.1|	100	443	0	0	0	443	1	443	4888	2666	3108	0	2383	922	ORF1ab polyprotein, partial [Alphacoronavirus sp.]	Viruses;Pisuviricota;Pisoniviricetes;Nidovirales;Coronaviridae;Alphacoronavirus;Alphacoronavirus sp.	1906673
Coronaviridae	c_Mammalia;o_Chiroptera|k141_6579-SRR14579885|Otomops harrisoni	gb|UUT43913.1|	100	443	0	0	0	443	1	443	4888	2666	3108	0	2383	922	ORF1ab polyprotein, partial [Alphacoronavirus sp.]	Viruses;Pisuviricota;Pisoniviricetes;Nidovirales;Coronaviridae;Alphacoronavirus;Alphacoronavirus sp.	1906673
Coronaviridae	c_Aves;o_Anseriformes|k141_7820-SRR12418395|Anser cygnoides	gb|AJP67413.1|	100	443	0	0	0	443	1	443	6781	4560	5002	0	2382	922	ORF1a/b [Porcine epidemic diarrhea virus]	Viruses;Pisuviricota;Pisoniviricetes;Nidovirales;Coronaviridae;Alphacoronavirus;Porcine epidemic diarrhea virus	28295
Coronaviridae	c_Aves;o_Anseriformes|k141_8349-SRR12418397|Anser cygnoides	gb|AJP67413.1|	100	443	0	0	0	443	1	443	6781	4560	5002	0	2382	922	ORF1a/b [Porcine epidemic diarrhea virus]	Viruses;Pisuviricota;Pisoniviricetes;Nidovirales;Coronaviridae;Alphacoronavirus;Porcine epidemic diarrhea virus	28295
Coronaviridae	c_Mammalia;o_Rodentia|k141_895-SRR27669062|Peromyscus eremicus	gb|QUC81643.1|	100	443	0	0	0	443	1	443	7093	4854	5296	0	2421	937	ORF1ab polyprotein [Severe acute respiratory syndrome coronavirus 2]	Viruses;Pisuviricota;Pisoniviricetes;Nidovirales;Coronaviridae;Betacoronavirus;Severe acute respiratory syndrome-related coronavirus	2697049
Coronaviridae	c_Mammalia;o_Chiroptera|k141_9619-SRR22955101|Rhinolophus shameli	gb|UGV52388.1|	100	443	0	0	0	443	1	443	7096	4857	5299	0	2423	937	ORF1ab polyprotein [Severe acute respiratory syndrome coronavirus 2]	Viruses;Pisuviricota;Pisoniviricetes;Nidovirales;Coronaviridae;Betacoronavirus;Severe acute respiratory syndrome-related coronavirus	2697049
Coronaviridae	c_Mammalia;o_Chiroptera|k141_9715-SRR14579866|Otomops harrisoni	gb|UUT43913.1|	100	443	0	0	0	443	1	443	4888	2666	3108	0	2383	922	ORF1ab polyprotein, partial [Alphacoronavirus sp.]	Viruses;Pisuviricota;Pisoniviricetes;Nidovirales;Coronaviridae;Alphacoronavirus;Alphacoronavirus sp.	1906673
Coronaviridae	c_Mammalia;o_Chiroptera|k59_1341-ERR5102882|Rhinolophus shameli	gb|UGV52388.1|	100	443	0	0	0	443	1	443	7096	4857	5299	0	2423	937	ORF1ab polyprotein [Severe acute respiratory syndrome coronavirus 2]	Viruses;Pisuviricota;Pisoniviricetes;Nidovirales;Coronaviridae;Betacoronavirus;Severe acute respiratory syndrome-related coronavirus	2697049
Coronaviridae	c_Aves;o_Charadriiformes|k99_2162-SRR8189294|Calidris acuminata	gb|UEI96315.1|	99.548	442	2	0	0	442	1	442	6225	4001	4442	0	2383	922	replicase polyprotein [Deltacoronavirus sp.]	Viruses;Pisuviricota;Pisoniviricetes;Nidovirales;Coronaviridae;Deltacoronavirus;Deltacoronavirus sp.	1911231
Coronaviridae	c_Aves;o_Sphenisciformes|k99_2907-SRR7239363|Pygoscelis papua	gb|QIS87929.1|	100	442	0	0	0	442	1	442	6131	4008	4449	0	2390	925	MAG: replicase polyprotein, partial [Gentoo penguin virus]	Viruses;Pisuviricota;Pisoniviricetes;Nidovirales;Coronaviridae;Deltacoronavirus;Gentoo penguin virus	2707191
Coronaviridae	c_Aves;o_Anseriformes|k99_36723-SRR8189298|Tadorna tadornoides	gb|QDY92358.1|	100	443	0	0	0	443	1	443	6672	4444	4886	0	2383	922	non-structural polyprotein [Avian coronavirus]	Viruses;Pisuviricota;Pisoniviricetes;Nidovirales;Coronaviridae;Gammacoronavirus;Avian coronavirus	694014
Coronaviridae	c_Aves;o_Anseriformes|k99_38771-SRR8189301|Anas gracilis	gb|QDY92334.1|	100	443	0	0	0	443	1	443	6651	4423	4865	0	2382	922	non-structural polyprotein [Avian coronavirus]	Viruses;Pisuviricota;Pisoniviricetes;Nidovirales;Coronaviridae;Gammacoronavirus;Avian coronavirus	694014
Coronaviridae	c_Aves;o_Anseriformes|k99_61204-SRR8189298|Tadorna tadornoides	gb|QDY92358.1|	100	443	0	0	0	443	1	443	6672	4444	4886	0	2383	922	non-structural polyprotein [Avian coronavirus]	Viruses;Pisuviricota;Pisoniviricetes;Nidovirales;Coronaviridae;Gammacoronavirus;Avian coronavirus	694014
Coronaviridae	c_Aves;o_Charadriiformes|k99_6307-SRR12550978|Arenaria interpres	gb|QPB10667.1|	100	442	0	0	0	442	1	442	6260	4054	4495	0	2394	926	MAG: non-structural polyprotein [Shorebird deltacoronavirus]	Viruses;Pisuviricota;Pisoniviricetes;Nidovirales;Coronaviridae;Deltacoronavirus;Shorebird deltacoronavirus	2776968
Flaviviridae	c_Aves;o_Passeriformes|k119_1140-SRR8887131|Zosterops borbonicus	gb|WPR17483.1|	96.183	262	10	0	0	262	1	262	1064	670	931	1.42e-176	1345	522	MAG: non-structural polyprotein, partial [Fernbird pegivirus 3]	Viruses;Kitrinoviricota;Flasuviricetes;Amarillovirales;Flaviviridae;Pegivirus;Fernbird pegivirus 3	3068510
Flaviviridae	c_Mammalia;o_Artiodactyla|k119_11423-SRR12507949|Tursiops truncatus	gb|AMK37403.1|	98.969	291	3	0	0	291	1	291	3897	3458	3748	0	1562	606	polyprotein [Bovine viral diarrhea virus 2]	Viruses;Kitrinoviricota;Flasuviricetes;Amarillovirales;Flaviviridae;Pestivirus;Pestivirus tauri	54315
Flaviviridae	c_Mammalia;o_Pholidota|k119_1535-SRR8943546|Manis javanica	gb|URZ29356.1|	100	291	0	0	0	291	1	291	3868	3435	3725	0	1579	612	polyprotein [Pangolin pestivirus]	Viruses;Kitrinoviricota;Flasuviricetes;Amarillovirales;Flaviviridae;Pestivirus;Pangolin pestivirus	2951876
Flaviviridae	c_Mammalia;o_Pholidota|k119_1757-SRR8943545|Manis javanica	gb|URZ29356.1|	100	291	0	0	0	291	1	291	3868	3435	3725	0	1579	612	polyprotein [Pangolin pestivirus]	Viruses;Kitrinoviricota;Flasuviricetes;Amarillovirales;Flaviviridae;Pestivirus;Pangolin pestivirus	2951876
Flaviviridae	c_Mammalia;o_Diprotodontia|k119_201-SRR11576505|Phascolarctos cinereus	emb|CAI5760829.1|	67.148	277	89	1	2	276	1	275	978	542	818	1.16e-129	1026	399	polyprotein, partial [Greater mouse-eared bat hepacivirus]	Viruses;Kitrinoviricota;Flasuviricetes;Amarillovirales;Flaviviridae;Hepacivirus;Greater mouse-eared bat hepacivirus	3004173
Flaviviridae	c_Mammalia;o_Rodentia|k119_297-SRR17216444|Ondatra zibethicus	ref|YP_009679003.1|	85.199	277	41	0	0	277	1	277	585	154	430	1.3e-167	1247	484	RNA-dependent RNA polymerase NS5B [Hepacivirus myodae]	Viruses;Kitrinoviricota;Flasuviricetes;Amarillovirales;Flaviviridae;Hepacivirus;Hepacivirus myodae	3052232
Flaviviridae	c_Mammalia;o_Artiodactyla|k119_31063-SRR12507942|Tursiops truncatus	gb|AMK37403.1|	98.969	291	3	0	0	291	1	291	3897	3458	3748	0	1562	606	polyprotein [Bovine viral diarrhea virus 2]	Viruses;Kitrinoviricota;Flasuviricetes;Amarillovirales;Flaviviridae;Pestivirus;Pestivirus tauri	54315
Flaviviridae	c_Mammalia;o_Artiodactyla|k119_36795-SRR12507955|Tursiops truncatus	gb|AMK37403.1|	98.969	291	3	0	0	291	1	291	3897	3458	3748	0	1562	606	polyprotein [Bovine viral diarrhea virus 2]	Viruses;Kitrinoviricota;Flasuviricetes;Amarillovirales;Flaviviridae;Pestivirus;Pestivirus tauri	54315
Flaviviridae	c_Mammalia;o_Pholidota|k119_488-SRR8943543|Manis javanica	gb|URZ29356.1|	100	291	0	0	0	291	1	291	3868	3435	3725	0	1579	612	polyprotein [Pangolin pestivirus]	Viruses;Kitrinoviricota;Flasuviricetes;Amarillovirales;Flaviviridae;Pestivirus;Pangolin pestivirus	2951876
Flaviviridae	c_Mammalia;o_Artiodactyla|k119_492-SRR12507954|Tursiops truncatus	gb|AMK37403.1|	98.969	291	3	0	0	291	1	291	3897	3458	3748	0	1562	606	polyprotein [Bovine viral diarrhea virus 2]	Viruses;Kitrinoviricota;Flasuviricetes;Amarillovirales;Flaviviridae;Pestivirus;Pestivirus tauri	54315
Flaviviridae	c_Mammalia;o_Pholidota|k119_529-SRR8943550|Manis javanica	gb|URZ29356.1|	100	291	0	0	0	291	1	291	3868	3435	3725	0	1579	612	polyprotein [Pangolin pestivirus]	Viruses;Kitrinoviricota;Flasuviricetes;Amarillovirales;Flaviviridae;Pestivirus;Pangolin pestivirus	2951876
Flaviviridae	c_Mammalia;o_Pholidota|k119_5740-SRR8943548|Manis javanica	gb|URZ29356.1|	100	291	0	0	0	291	1	291	3868	3435	3725	0	1579	612	polyprotein [Pangolin pestivirus]	Viruses;Kitrinoviricota;Flasuviricetes;Amarillovirales;Flaviviridae;Pestivirus;Pangolin pestivirus	2951876
Flaviviridae	c_Mammalia;o_Pholidota|k119_735-SRR8943553|Manis javanica	gb|URZ29356.1|	100	291	0	0	0	291	1	291	3868	3435	3725	0	1579	612	polyprotein [Pangolin pestivirus]	Viruses;Kitrinoviricota;Flasuviricetes;Amarillovirales;Flaviviridae;Pestivirus;Pangolin pestivirus	2951876
Flaviviridae	c_Mammalia;o_Pholidota|k119_968-SRR8943544|Manis javanica	gb|URZ29356.1|	100	291	0	0	0	291	1	291	3868	3435	3725	0	1579	612	polyprotein [Pangolin pestivirus]	Viruses;Kitrinoviricota;Flasuviricetes;Amarillovirales;Flaviviridae;Pestivirus;Pangolin pestivirus	2951876
Flaviviridae	c_Mammalia;o_Rodentia|k141_1014-SRR17216327|Peromyscus maniculatus	gb|WPV62052.1|	80.496	282	55	0	0	282	1	282	715	273	554	7.06e-165	1241	482	MAG: polyprotein, partial [Wufeng shrew hepacivirus 1]	Viruses;Kitrinoviricota;Flasuviricetes;Amarillovirales;Flaviviridae;Hepacivirus;Wufeng shrew hepacivirus 1	3084839
Flaviviridae	c_Mammalia;o_Rodentia|k141_1056-SRR23557376|Spermophilus alashanicus	ref|YP_009709880.1|	88.849	278	31	0	0	278	1	278	580	152	429	0	1373	533	RNA-dependent RNA polymerase NS5B [Hepacivirus P]	Viruses;Kitrinoviricota;Flasuviricetes;Amarillovirales;Flaviviridae;Hepacivirus;Hepacivirus P	2202225
Flaviviridae	c_Mammalia;o_Rodentia|k141_1075-SRR17216329|Peromyscus maniculatus	gb|WPV62052.1|	80.496	282	55	0	0	282	1	282	715	273	554	7.06e-165	1241	482	MAG: polyprotein, partial [Wufeng shrew hepacivirus 1]	Viruses;Kitrinoviricota;Flasuviricetes;Amarillovirales;Flaviviridae;Hepacivirus;Wufeng shrew hepacivirus 1	3084839
Flaviviridae	c_Mammalia;o_Artiodactyla|k141_107-SRR27341647|Bos gaurus	gb|WLV76722.1|	99.08	326	3	0	0	327	2	327	3898	3442	3767	0	1761	682	polyprotein [Bovine viral diarrhea virus 1]	Viruses;Kitrinoviricota;Flasuviricetes;Amarillovirales;Flaviviridae;Pestivirus;Pestivirus bovis	11099
Flaviviridae	c_Aves;o_Columbiformes|k141_1105-SRR22541701|Columba	gb|QHD25538.1|	63.768	276	98	2	2	276	1	275	2941	2520	2794	6.43e-115	955	372	polyprotein [Jogalong virus]	Viruses;Kitrinoviricota;Flasuviricetes;Amarillovirales;Flaviviridae;Hepacivirus;Jogalong virus	2696479
Flaviviridae	c_Mammalia;o_Rodentia|k141_1136-SRR17216261|Chinchilla lanigera	ref|YP_009509004.1|	64.925	268	93	1	1	267	1	267	599	150	417	2.93e-119	927	361	putative NS5B [Theiler's disease-associated virus]	Viruses;Kitrinoviricota;Flasuviricetes;Amarillovirales;Flaviviridae;Pegivirus;Pegivirus equi	1307119
Flaviviridae	c_Mammalia;o_Rodentia|k141_1136-SRR17216458|Sciurus carolinensis	ref|YP_009709880.1|	85.971	278	39	0	0	278	1	278	580	152	429	1.08e-178	1320	513	RNA-dependent RNA polymerase NS5B [Hepacivirus P]	Viruses;Kitrinoviricota;Flasuviricetes;Amarillovirales;Flaviviridae;Hepacivirus;Hepacivirus P	2202225
Flaviviridae	c_Aves;o_Columbiformes|k141_1145-SRR13716351|Columba livia	gb|QHD25538.1|	63.768	276	98	2	2	276	1	275	2941	2520	2794	6.43e-115	955	372	polyprotein [Jogalong virus]	Viruses;Kitrinoviricota;Flasuviricetes;Amarillovirales;Flaviviridae;Hepacivirus;Jogalong virus	2696479
Flaviviridae	c_Mammalia;o_Artiodactyla|k141_1157-SRR24725349|Bos grunniens	gb|AOR50934.1|	91.304	322	28	0	0	338	17	338	3898	3453	3774	0	1634	634	polyprotein [Bovine viral diarrhea virus 1]	Viruses;Kitrinoviricota;Flasuviricetes;Amarillovirales;Flaviviridae;Pestivirus;Pestivirus bovis	11099
Flaviviridae	c_Mammalia;o_Artiodactyla|k141_115-DRR377320|Balaenoptera acutorostrata	gb|APT71190.1|	99.656	291	1	0	0	291	1	291	719	280	570	0	1586	615	NS5B, partial [Bovine viral diarrhea virus 1]	Viruses;Kitrinoviricota;Flasuviricetes;Amarillovirales;Flaviviridae;Pestivirus;Pestivirus bovis	11099
Flaviviridae	c_Mammalia;o_Rodentia|k141_115-SRR17216442|Ondatra zibethicus	ref|YP_007905983.1|	85.714	266	38	0	0	266	1	266	567	149	414	7.14e-161	1200	466	putative NS5B protein [Rodent pegivirus]	Viruses;Kitrinoviricota;Flasuviricetes;Amarillovirales;Flaviviridae;Pegivirus;Pegivirus neotomae	1321391
Flaviviridae	c_Mammalia;o_Rodentia|k141_1206-SRR17216456|Sciurus carolinensis	ref|YP_009709880.1|	85.971	278	39	0	0	278	1	278	580	152	429	1.08e-178	1320	513	RNA-dependent RNA polymerase NS5B [Hepacivirus P]	Viruses;Kitrinoviricota;Flasuviricetes;Amarillovirales;Flaviviridae;Hepacivirus;Hepacivirus P	2202225
Flaviviridae	c_Aves;o_Anseriformes|k141_1218-SRR18697173|Anser	gb|QUE43477.1|	98.855	262	3	0	0	262	1	262	3430	3005	3266	8.59e-172	1377	535	polyprotein [Goose pegivirus 1]	Viruses;Kitrinoviricota;Flasuviricetes;Amarillovirales;Flaviviridae;Pegivirus;Goose pegivirus 1	2830620
Flaviviridae	c_Aves;o_Passeriformes|k141_1225-SRR19845258|Myiozetetes cayanensis	gb|USF20792.1|	65.455	275	94	1	1	275	2	275	2999	2577	2851	3.57e-119	987	384	polyprotein [Hepacivirus Q]	Viruses;Kitrinoviricota;Flasuviricetes;Amarillovirales;Flaviviridae;Hepacivirus;Hepacivirus Q	2952659
Flaviviridae	c_Mammalia;o_Rodentia|k141_1226-SRR17216265|Chinchilla lanigera	ref|YP_009509004.1|	64.925	268	93	1	1	267	1	267	599	150	417	4.47e-119	926	361	putative NS5B [Theiler's disease-associated virus]	Viruses;Kitrinoviricota;Flasuviricetes;Amarillovirales;Flaviviridae;Pegivirus;Pegivirus equi	1307119
Flaviviridae	c_Mammalia;o_Rodentia|k141_1239-SRR16685768|Neodon fuscus	gb|ATP66831.1|	91.135	282	25	0	0	282	1	282	1926	1588	1869	2.84e-177	1401	544	polyprotein, partial [Rodent hepacvirus]	Viruses;Kitrinoviricota;Flasuviricetes;Amarillovirales;Flaviviridae;Hepacivirus;Rodent hepacvirus	2050015
Flaviviridae	c_Mammalia;o_Rodentia|k141_1240-SRR16685768|Neodon fuscus	ref|YP_007905983.1|	85.338	266	39	0	0	266	1	266	567	149	414	3.13e-164	1222	475	putative NS5B protein [Rodent pegivirus]	Viruses;Kitrinoviricota;Flasuviricetes;Amarillovirales;Flaviviridae;Pegivirus;Pegivirus neotomae	1321391
Flaviviridae	c_Mammalia;o_Rodentia|k141_1243-SRR16685776|Neodon fuscus	ref|YP_009679003.1|	87.365	277	35	0	0	277	1	277	585	154	430	1.12e-174	1294	503	RNA-dependent RNA polymerase NS5B [Hepacivirus myodae]	Viruses;Kitrinoviricota;Flasuviricetes;Amarillovirales;Flaviviridae;Hepacivirus;Hepacivirus myodae	3052232
Flaviviridae	c_Mammalia;o_Artiodactyla|k141_1258-SRR13756213|Capra hircus	gb|AGT36588.1|	95.189	291	14	0	0	291	1	291	3897	3457	3747	0	1525	592	polyprotein [Border disease virus]	Viruses;Kitrinoviricota;Flasuviricetes;Amarillovirales;Flaviviridae;Pestivirus;Pestivirus ovis	358764
Flaviviridae	c_Mammalia;o_Artiodactyla|k141_1273-SRR13756214|Capra hircus	gb|AGT36588.1|	95.189	291	14	0	0	291	1	291	3897	3457	3747	0	1525	592	polyprotein [Border disease virus]	Viruses;Kitrinoviricota;Flasuviricetes;Amarillovirales;Flaviviridae;Pestivirus;Pestivirus ovis	358764
Flaviviridae	c_Mammalia;o_Rodentia|k141_1289-SRR17216252|Chinchilla lanigera	ref|YP_009509004.1|	64.925	268	93	1	1	267	1	267	599	150	417	2.93e-119	927	361	putative NS5B [Theiler's disease-associated virus]	Viruses;Kitrinoviricota;Flasuviricetes;Amarillovirales;Flaviviridae;Pegivirus;Pegivirus equi	1307119
Flaviviridae	c_Mammalia;o_Artiodactyla|k141_129-SRR21672217|Capra hircus	gb|QZA87342.1|	97.938	291	6	0	0	291	1	291	3895	3457	3747	0	1547	600	polyprotein [Border disease virus]	Viruses;Kitrinoviricota;Flasuviricetes;Amarillovirales;Flaviviridae;Pestivirus;Pestivirus ovis	358764
Flaviviridae	c_Mammalia;o_Rodentia|k141_1334-SRR17216253|Chinchilla lanigera	ref|YP_009509004.1|	64.925	268	93	1	1	267	1	267	599	150	417	2.93e-119	927	361	putative NS5B [Theiler's disease-associated virus]	Viruses;Kitrinoviricota;Flasuviricetes;Amarillovirales;Flaviviridae;Pegivirus;Pegivirus equi	1307119
Flaviviridae	c_Mammalia;o_Artiodactyla|k141_133-DRR377321|Balaenoptera acutorostrata	gb|APT71190.1|	99.656	291	1	0	0	291	1	291	719	280	570	0	1586	615	NS5B, partial [Bovine viral diarrhea virus 1]	Viruses;Kitrinoviricota;Flasuviricetes;Amarillovirales;Flaviviridae;Pestivirus;Pestivirus bovis	11099
Flaviviridae	c_Aves;o_Columbiformes|k141_1354-SRR22541710|Columba	gb|QHD25538.1|	64.13	276	97	2	2	276	1	275	2941	2520	2794	7.45e-116	962	375	polyprotein [Jogalong virus]	Viruses;Kitrinoviricota;Flasuviricetes;Amarillovirales;Flaviviridae;Hepacivirus;Jogalong virus	2696479
Flaviviridae	c_Mammalia;o_Rodentia|k141_136-SRR17216453|Ondatra zibethicus	ref|YP_009679003.1|	85.199	277	41	0	0	277	1	277	585	154	430	1.3e-167	1247	484	RNA-dependent RNA polymerase NS5B [Hepacivirus myodae]	Viruses;Kitrinoviricota;Flasuviricetes;Amarillovirales;Flaviviridae;Hepacivirus;Hepacivirus myodae	3052232
Flaviviridae	c_Aves;o_Anseriformes|k141_1401-SRR18729269|Anser	gb|QUE43477.1|	98.855	262	3	0	0	262	1	262	3430	3005	3266	8.59e-172	1377	535	polyprotein [Goose pegivirus 1]	Viruses;Kitrinoviricota;Flasuviricetes;Amarillovirales;Flaviviridae;Pegivirus;Goose pegivirus 1	2830620
Flaviviridae	c_Aves;o_Anseriformes|k141_1468-SRR14227201|Anas platyrhynchos	gb|ADT63077.1|	99.688	320	1	0	0	320	1	320	3432	2996	3315	0	1721	667	polyprotein, partial [Japanese encephalitis virus]	Viruses;Kitrinoviricota;Flasuviricetes;Amarillovirales;Flaviviridae;Orthoflavivirus;Orthoflavivirus japonicum	11072
Flaviviridae	c_Mammalia;o_Rodentia|k141_1469-SRR17216454|Sciurus carolinensis	ref|YP_009709880.1|	85.971	278	39	0	0	278	1	278	580	152	429	1.08e-178	1320	513	RNA-dependent RNA polymerase NS5B [Hepacivirus P]	Viruses;Kitrinoviricota;Flasuviricetes;Amarillovirales;Flaviviridae;Hepacivirus;Hepacivirus P	2202225
Flaviviridae	c_Mammalia;o_Artiodactyla|k141_1523-SRR18581028|Capra hircus	gb|APT71171.1|	99.656	291	1	0	0	291	1	291	719	280	570	0	1572	610	NS5B, partial [Bovine viral diarrhea virus 2]	Viruses;Kitrinoviricota;Flasuviricetes;Amarillovirales;Flaviviridae;Pestivirus;Pestivirus tauri	54315
Flaviviridae	c_Aves;o_Columbiformes|k141_1543-SRR13685388|Columba livia	gb|QHD25538.1|	64.13	276	97	2	2	276	1	275	2941	2520	2794	7.45e-116	962	375	polyprotein [Jogalong virus]	Viruses;Kitrinoviricota;Flasuviricetes;Amarillovirales;Flaviviridae;Hepacivirus;Jogalong virus	2696479
Flaviviridae	c_Mammalia;o_Artiodactyla|k141_16360-SRR19392612|Capra hircus	gb|APT71177.1|	98.625	291	4	0	0	291	1	291	719	280	570	0	1558	604	NS5B, partial [Bovine viral diarrhea virus 2]	Viruses;Kitrinoviricota;Flasuviricetes;Amarillovirales;Flaviviridae;Pestivirus;Pestivirus tauri	54315
Flaviviridae	c_Mammalia;o_Rodentia|k141_163901-SRR16685778|Neodon fuscus	gb|ATP66831.1|	91.135	282	25	0	0	282	1	282	1926	1588	1869	2.84e-177	1401	544	polyprotein, partial [Rodent hepacvirus]	Viruses;Kitrinoviricota;Flasuviricetes;Amarillovirales;Flaviviridae;Hepacivirus;Rodent hepacvirus	2050015
Flaviviridae	c_Mammalia;o_Rodentia|k141_1648-SRR16685774|Neodon fuscus	ref|YP_007905983.1|	85.338	266	39	0	0	266	1	266	567	149	414	3.13e-164	1222	475	putative NS5B protein [Rodent pegivirus]	Viruses;Kitrinoviricota;Flasuviricetes;Amarillovirales;Flaviviridae;Pegivirus;Pegivirus neotomae	1321391
Flaviviridae	c_Aves;o_Anseriformes|k141_1660-SRR18729278|Anser	gb|QUE43477.1|	99.237	262	2	0	0	262	1	262	3430	3005	3266	7.01e-172	1378	535	polyprotein [Goose pegivirus 1]	Viruses;Kitrinoviricota;Flasuviricetes;Amarillovirales;Flaviviridae;Pegivirus;Goose pegivirus 1	2830620
Flaviviridae	c_Mammalia;o_Artiodactyla|k141_166-SRR12460170|Capra hircus	gb|AOZ65587.1|	98.969	291	3	0	0	291	1	291	3897	3458	3748	0	1572	610	polyprotein [Bovine viral diarrhea virus 1]	Viruses;Kitrinoviricota;Flasuviricetes;Amarillovirales;Flaviviridae;Pestivirus;Pestivirus bovis	11099
Flaviviridae	c_Mammalia;o_Rodentia|k141_1687-SRR16685774|Neodon fuscus	ref|YP_009679003.1|	87.365	277	35	0	0	277	1	277	585	154	430	1.12e-174	1294	503	RNA-dependent RNA polymerase NS5B [Hepacivirus myodae]	Viruses;Kitrinoviricota;Flasuviricetes;Amarillovirales;Flaviviridae;Hepacivirus;Hepacivirus myodae	3052232
Flaviviridae	c_Mammalia;o_Artiodactyla|k141_1690-SRR9428470|Bos grunniens	gb|APT71171.1|	100	291	0	0	0	291	1	291	719	280	570	0	1575	611	NS5B, partial [Bovine viral diarrhea virus 2]	Viruses;Kitrinoviricota;Flasuviricetes;Amarillovirales;Flaviviridae;Pestivirus;Pestivirus tauri	54315
Flaviviridae	c_Aves;o_Anseriformes|k141_1693-SRR18697194|Anser	gb|QUE43477.1|	99.237	262	2	0	0	262	1	262	3430	3005	3266	7.01e-172	1378	535	polyprotein [Goose pegivirus 1]	Viruses;Kitrinoviricota;Flasuviricetes;Amarillovirales;Flaviviridae;Pegivirus;Goose pegivirus 1	2830620
Flaviviridae	c_Mammalia;o_Rodentia|k141_169464-SRR12430177|Heteromys desmarestianus	gb|ATP66829.1|	77.698	278	59	1	3	278	3	277	3002	2571	2848	1.24e-140	1147	446	polyprotein [Rodent hepacvirus]	Viruses;Kitrinoviricota;Flasuviricetes;Amarillovirales;Flaviviridae;Hepacivirus;Rodent hepacvirus	2050015
Flaviviridae	c_Mammalia;o_Dasyuromorphia|k141_1699-SRR17244188|Myrmecobius fasciatus	ref|YP_009259250.1|	43.011	279	152	6	7	279	1	277	579	152	425	3.21e-68	585	229	NS5B protein peptide [Bovine hepacivirus]	Viruses;Kitrinoviricota;Flasuviricetes;Amarillovirales;Flaviviridae;Hepacivirus;Hepacivirus bovis	1633878
Flaviviridae	c_Mammalia;o_Rodentia|k141_1757-SRR16685772|Neodon fuscus	ref|YP_009679003.1|	87.365	277	35	0	0	277	1	277	585	154	430	1.12e-174	1294	503	RNA-dependent RNA polymerase NS5B [Hepacivirus myodae]	Viruses;Kitrinoviricota;Flasuviricetes;Amarillovirales;Flaviviridae;Hepacivirus;Hepacivirus myodae	3052232
Flaviviridae	c_Aves;o_Passeriformes|k141_1788-SRR19845258|Myiozetetes cayanensis	emb|CAI5760821.1|	63.309	278	101	1	1	277	1	277	745	320	597	1.32e-125	982	382	polyprotein, partial [Zebra finch hepacivirus 1]	Viruses;Kitrinoviricota;Flasuviricetes;Amarillovirales;Flaviviridae;Hepacivirus;Zebra finch hepacivirus 1	3004181
Flaviviridae	c_Aves;o_Anseriformes|k141_1798-SRR11261960|Anas platyrhynchos	gb|AQY77519.1|	100	320	0	0	0	320	1	320	3425	2989	3308	0	1734	672	polyprotein [Tembusu virus]	Viruses;Kitrinoviricota;Flasuviricetes;Amarillovirales;Flaviviridae;Orthoflavivirus;Orthoflavivirus tembusu	64293
Flaviviridae	c_Mammalia;o_Rodentia|k141_179-SRR17216139|Ondatra zibethicus	gb|WPV62052.1|	82.27	282	50	0	0	282	1	282	715	273	554	2.38e-167	1258	489	MAG: polyprotein, partial [Wufeng shrew hepacivirus 1]	Viruses;Kitrinoviricota;Flasuviricetes;Amarillovirales;Flaviviridae;Hepacivirus;Wufeng shrew hepacivirus 1	3084839
Flaviviridae	c_Aves;o_Anseriformes|k141_1832-SRR11261961|Anas platyrhynchos	gb|AQY77519.1|	100	320	0	0	0	320	1	320	3425	2989	3308	0	1734	672	polyprotein [Tembusu virus]	Viruses;Kitrinoviricota;Flasuviricetes;Amarillovirales;Flaviviridae;Orthoflavivirus;Orthoflavivirus tembusu	64293
Flaviviridae	c_Mammalia;o_Rodentia|k141_1841-SRR17216457|Sciurus carolinensis	ref|YP_009709880.1|	85.971	278	39	0	0	278	1	278	580	152	429	1.08e-178	1320	513	RNA-dependent RNA polymerase NS5B [Hepacivirus P]	Viruses;Kitrinoviricota;Flasuviricetes;Amarillovirales;Flaviviridae;Hepacivirus;Hepacivirus P	2202225
Flaviviridae	c_Mammalia;o_Artiodactyla|k141_186-SRR12215953|Bubalus carabanensis	ref|YP_002967452.1|	98.969	291	3	0	0	291	1	291	3899	3458	3748	0	1562	606	polyprotein [Bovine viral diarrhea virus 3 Th/04_KhonKaen]	Viruses;Kitrinoviricota;Flasuviricetes;Amarillovirales;Flaviviridae;Pestivirus;Pestivirus brazilense	402584
Flaviviridae	c_Mammalia;o_Rodentia|k141_187-SRR17216144|Ondatra zibethicus	gb|WPV62052.1|	82.27	282	50	0	0	282	1	282	715	273	554	2.38e-167	1258	489	MAG: polyprotein, partial [Wufeng shrew hepacivirus 1]	Viruses;Kitrinoviricota;Flasuviricetes;Amarillovirales;Flaviviridae;Hepacivirus;Wufeng shrew hepacivirus 1	3084839
Flaviviridae	c_Mammalia;o_Rodentia|k141_1929-SRR17216458|Sciurus carolinensis	gb|WPV62037.1|	62.63	289	107	1	1	290	3	290	589	257	545	2.06e-130	1003	390	MAG: polyprotein, partial [Pestivirus ratti]	Viruses;Kitrinoviricota;Flasuviricetes;Amarillovirales;Flaviviridae;Pestivirus;Pestivirus ratti	3052623
Flaviviridae	c_Mammalia;o_Rodentia|k141_193-SRR17216452|Ondatra zibethicus	ref|YP_009679003.1|	85.199	277	41	0	0	277	1	277	585	154	430	1.3e-167	1247	484	RNA-dependent RNA polymerase NS5B [Hepacivirus myodae]	Viruses;Kitrinoviricota;Flasuviricetes;Amarillovirales;Flaviviridae;Hepacivirus;Hepacivirus myodae	3052232
Flaviviridae	c_Mammalia;o_Rodentia|k141_194-SRR15340407|Nannospalax ehrenbergi	emb|CAI5760079.1|	65.48	281	96	1	1	280	1	280	2059	1615	1895	7.59e-120	992	386	polyprotein, partial [Cape dune mole-rat hepacivirus]	Viruses;Kitrinoviricota;Flasuviricetes;Amarillovirales;Flaviviridae;Hepacivirus;Cape dune mole-rat hepacivirus	3004164
Flaviviridae	c_Mammalia;o_Primates|k141_197-SRR19067714|Callithrix jacchus	pir|T08839|	100	266	0	0	0	266	1	266	2970	2554	2819	1.09e-176	1414	549	polyprotein - marmoset hepatitis GB virus A [Marmoset hepatitis GB virus A]	Viruses;Kitrinoviricota;Flasuviricetes;Amarillovirales;Flaviviridae;unclassified;Marmoset hepatitis GB virus A	126997
Flaviviridae	c_Mammalia;o_Rodentia|k141_1987-SRR17216251|Chinchilla lanigera	ref|YP_009509004.1|	64.925	268	93	1	1	267	1	267	599	150	417	2.93e-119	927	361	putative NS5B [Theiler's disease-associated virus]	Viruses;Kitrinoviricota;Flasuviricetes;Amarillovirales;Flaviviridae;Pegivirus;Pegivirus equi	1307119
Flaviviridae	c_Mammalia;o_Rodentia|k141_202-SRR17216549|Marmota monax	pdb|5YF8|A	64.583	288	101	1	1	290	3	289	683	283	570	1.11e-130	1013	394	Chain A, RdRp catalytic [Classical swine fever virus]	Viruses;Kitrinoviricota;Flasuviricetes;Amarillovirales;Flaviviridae;Pestivirus;Pestivirus suis	11096
Flaviviridae	c_Mammalia;o_Rodentia|k141_205-SRR17216451|Ondatra zibethicus	ref|YP_009679003.1|	85.199	277	41	0	0	277	1	277	585	154	430	1.3e-167	1247	484	RNA-dependent RNA polymerase NS5B [Hepacivirus myodae]	Viruses;Kitrinoviricota;Flasuviricetes;Amarillovirales;Flaviviridae;Hepacivirus;Hepacivirus myodae	3052232
Flaviviridae	c_Mammalia;o_Rodentia|k141_2083-SRR16685768|Neodon fuscus	ref|YP_009679003.1|	87.365	277	35	0	0	277	1	277	585	154	430	1.12e-174	1294	503	RNA-dependent RNA polymerase NS5B [Hepacivirus myodae]	Viruses;Kitrinoviricota;Flasuviricetes;Amarillovirales;Flaviviridae;Hepacivirus;Hepacivirus myodae	3052232
Flaviviridae	c_Mammalia;o_Rodentia|k141_21064-SRR12430162|Chaetodipus intermedius	gb|ATP66829.1|	77.061	279	61	1	3	278	2	277	3002	2570	2848	8.28e-138	1126	438	polyprotein [Rodent hepacvirus]	Viruses;Kitrinoviricota;Flasuviricetes;Amarillovirales;Flaviviridae;Hepacivirus;Rodent hepacvirus	2050015
Flaviviridae	c_Mammalia;o_Rodentia|k141_2122-SRR17216267|Chinchilla lanigera	ref|YP_009509004.1|	64.925	268	93	1	1	267	1	267	599	150	417	4.47e-119	926	361	putative NS5B [Theiler's disease-associated virus]	Viruses;Kitrinoviricota;Flasuviricetes;Amarillovirales;Flaviviridae;Pegivirus;Pegivirus equi	1307119
Flaviviridae	c_Mammalia;o_Rodentia|k141_212-SRR15340415|Nannospalax ehrenbergi	gb|WPV62052.1|	78.369	282	61	0	0	282	1	282	715	273	554	1.01e-158	1200	466	MAG: polyprotein, partial [Wufeng shrew hepacivirus 1]	Viruses;Kitrinoviricota;Flasuviricetes;Amarillovirales;Flaviviridae;Hepacivirus;Wufeng shrew hepacivirus 1	3084839
Flaviviridae	c_Mammalia;o_Rodentia|k141_218-SRR15340415|Nannospalax ehrenbergi	gb|WPV62052.1|	78.369	282	61	0	0	282	1	282	715	273	554	3.31e-159	1204	468	MAG: polyprotein, partial [Wufeng shrew hepacivirus 1]	Viruses;Kitrinoviricota;Flasuviricetes;Amarillovirales;Flaviviridae;Hepacivirus;Wufeng shrew hepacivirus 1	3084839
Flaviviridae	c_Mammalia;o_Rodentia|k141_219-SRR15340415|Nannospalax ehrenbergi	emb|CAI5760079.1|	65.836	281	95	1	1	280	1	280	2059	1615	1895	2.04e-120	996	388	polyprotein, partial [Cape dune mole-rat hepacivirus]	Viruses;Kitrinoviricota;Flasuviricetes;Amarillovirales;Flaviviridae;Hepacivirus;Cape dune mole-rat hepacivirus	3004164
Flaviviridae	c_Mammalia;o_Rodentia|k141_220-SRR15340415|Nannospalax ehrenbergi	gb|WPV62052.1|	77.66	282	63	0	0	282	1	282	715	273	554	1.37e-158	1200	466	MAG: polyprotein, partial [Wufeng shrew hepacivirus 1]	Viruses;Kitrinoviricota;Flasuviricetes;Amarillovirales;Flaviviridae;Hepacivirus;Wufeng shrew hepacivirus 1	3084839
Flaviviridae	c_Mammalia;o_Artiodactyla|k141_222294-SRR19392613|Capra hircus	gb|APT71177.1|	98.625	291	4	0	0	291	1	291	719	280	570	0	1558	604	NS5B, partial [Bovine viral diarrhea virus 2]	Viruses;Kitrinoviricota;Flasuviricetes;Amarillovirales;Flaviviridae;Pestivirus;Pestivirus tauri	54315
Flaviviridae	c_Mammalia;o_Primates|k141_225-SRR19067725|Callithrix jacchus	pir|T08839|	100	266	0	0	0	266	1	266	2970	2554	2819	1.09e-176	1414	549	polyprotein - marmoset hepatitis GB virus A [Marmoset hepatitis GB virus A]	Viruses;Kitrinoviricota;Flasuviricetes;Amarillovirales;Flaviviridae;unclassified;Marmoset hepatitis GB virus A	126997
Flaviviridae	c_Mammalia;o_Eulipotyphla|k141_22878-SRR17216497|Blarina brevicauda	emb|CAI5760829.1|	65.827	278	93	2	2	280	1	278	978	542	817	1.61e-124	991	386	polyprotein, partial [Greater mouse-eared bat hepacivirus]	Viruses;Kitrinoviricota;Flasuviricetes;Amarillovirales;Flaviviridae;Hepacivirus;Greater mouse-eared bat hepacivirus	3004173
Flaviviridae	c_Mammalia;o_Rodentia|k141_2311-SRR16685773|Neodon fuscus	ref|YP_007905983.1|	85.338	266	39	0	0	266	1	266	567	149	414	3.13e-164	1222	475	putative NS5B protein [Rodent pegivirus]	Viruses;Kitrinoviricota;Flasuviricetes;Amarillovirales;Flaviviridae;Pegivirus;Pegivirus neotomae	1321391
Flaviviridae	c_Aves;o_Anseriformes|k141_2325-SRR8116664|Anser cygnoides	gb|QUE43477.1|	98.855	262	3	0	0	262	1	262	3430	3005	3266	2.47e-172	1381	536	polyprotein [Goose pegivirus 1]	Viruses;Kitrinoviricota;Flasuviricetes;Amarillovirales;Flaviviridae;Pegivirus;Goose pegivirus 1	2830620
Flaviviridae	c_Aves;o_Anseriformes|k141_241-SRR8116671|Anser cygnoides	gb|QUE43477.1|	98.855	262	3	0	0	262	1	262	3430	3005	3266	2.42e-171	1374	533	polyprotein [Goose pegivirus 1]	Viruses;Kitrinoviricota;Flasuviricetes;Amarillovirales;Flaviviridae;Pegivirus;Goose pegivirus 1	2830620
Flaviviridae	c_Mammalia;o_Rodentia|k141_242-SRR17216548|Marmota monax	pdb|5YF8|A	64.583	288	101	1	1	290	3	289	683	283	570	1.11e-130	1013	394	Chain A, RdRp catalytic [Classical swine fever virus]	Viruses;Kitrinoviricota;Flasuviricetes;Amarillovirales;Flaviviridae;Pestivirus;Pestivirus suis	11096
Flaviviridae	c_Mammalia;o_Rodentia|k141_2432-SRR17216457|Sciurus carolinensis	gb|WPV62037.1|	62.63	289	107	1	1	290	3	290	589	257	545	2.06e-130	1003	390	MAG: polyprotein, partial [Pestivirus ratti]	Viruses;Kitrinoviricota;Flasuviricetes;Amarillovirales;Flaviviridae;Pestivirus;Pestivirus ratti	3052623
Flaviviridae	c_Aves;o_Anseriformes|k141_2436-SRR11261958|Anas platyrhynchos	gb|AQY77519.1|	100	320	0	0	0	320	1	320	3425	2989	3308	0	1734	672	polyprotein [Tembusu virus]	Viruses;Kitrinoviricota;Flasuviricetes;Amarillovirales;Flaviviridae;Orthoflavivirus;Orthoflavivirus tembusu	64293
Flaviviridae	c_Aves;o_Anseriformes|k141_2463-SRR10867442|Anser cygnoides	gb|QUE43477.1|	98.855	262	3	0	0	262	1	262	3430	3005	3266	2.47e-172	1381	536	polyprotein [Goose pegivirus 1]	Viruses;Kitrinoviricota;Flasuviricetes;Amarillovirales;Flaviviridae;Pegivirus;Goose pegivirus 1	2830620
Flaviviridae	c_Aves;o_Anseriformes|k141_2466-SRR18729274|Anser	gb|QUE43477.1|	99.237	262	2	0	0	262	1	262	3430	3005	3266	7.01e-172	1378	535	polyprotein [Goose pegivirus 1]	Viruses;Kitrinoviricota;Flasuviricetes;Amarillovirales;Flaviviridae;Pegivirus;Goose pegivirus 1	2830620
Flaviviridae	c_Mammalia;o_Rodentia|k141_247-SRR17216135|Ondatra zibethicus	ref|YP_009679003.1|	85.199	277	41	0	0	277	1	277	585	154	430	1.3e-167	1247	484	RNA-dependent RNA polymerase NS5B [Hepacivirus myodae]	Viruses;Kitrinoviricota;Flasuviricetes;Amarillovirales;Flaviviridae;Hepacivirus;Hepacivirus myodae	3052232
Flaviviridae	c_Aves;o_Anseriformes|k141_2533-SRR18697178|Anser	gb|QUE43477.1|	99.237	262	2	0	0	262	1	262	3430	3005	3266	7.01e-172	1378	535	polyprotein [Goose pegivirus 1]	Viruses;Kitrinoviricota;Flasuviricetes;Amarillovirales;Flaviviridae;Pegivirus;Goose pegivirus 1	2830620
Flaviviridae	c_Mammalia;o_Rodentia|k141_257-SRR17216266|Chinchilla lanigera	gb|QQM18105.1|	66.906	278	91	1	1	279	1	277	2765	2327	2604	3e-121	1003	390	polyprotein [Bat hepacivirus]	Viruses;Kitrinoviricota;Flasuviricetes;Amarillovirales;Flaviviridae;Hepacivirus;Bat hepacivirus	1325446
Flaviviridae	c_Mammalia;o_Rodentia|k141_2598-SRR16685770|Neodon fuscus	ref|YP_009679003.1|	87.365	277	35	0	0	277	1	277	585	154	430	1.12e-174	1294	503	RNA-dependent RNA polymerase NS5B [Hepacivirus myodae]	Viruses;Kitrinoviricota;Flasuviricetes;Amarillovirales;Flaviviridae;Hepacivirus;Hepacivirus myodae	3052232
Flaviviridae	c_Aves;o_Columbiformes|k141_2599-SRR21669561|Columba livia	gb|QHD25538.1|	63.768	276	98	2	2	276	1	275	2941	2520	2794	1.16e-116	968	377	polyprotein [Jogalong virus]	Viruses;Kitrinoviricota;Flasuviricetes;Amarillovirales;Flaviviridae;Hepacivirus;Jogalong virus	2696479
Flaviviridae	c_Mammalia;o_Rodentia|k141_260-SRR15340423|Nannospalax ehrenbergi	emb|CAI5760079.1|	64.413	281	99	1	1	280	1	280	2059	1615	1895	4.96e-117	971	378	polyprotein, partial [Cape dune mole-rat hepacivirus]	Viruses;Kitrinoviricota;Flasuviricetes;Amarillovirales;Flaviviridae;Hepacivirus;Cape dune mole-rat hepacivirus	3004164
Flaviviridae	c_Aves;o_Anseriformes|k141_2646-SRR18729279|Anser	gb|QUE43477.1|	99.237	262	2	0	0	262	1	262	3430	3005	3266	7.01e-172	1378	535	polyprotein [Goose pegivirus 1]	Viruses;Kitrinoviricota;Flasuviricetes;Amarillovirales;Flaviviridae;Pegivirus;Goose pegivirus 1	2830620
Flaviviridae	c_Aves;o_Anseriformes|k141_2681-SRR8116662|Anser cygnoides	gb|QUE43477.1|	99.237	262	2	0	0	262	1	262	3430	3005	3266	7.01e-172	1378	535	polyprotein [Goose pegivirus 1]	Viruses;Kitrinoviricota;Flasuviricetes;Amarillovirales;Flaviviridae;Pegivirus;Goose pegivirus 1	2830620
Flaviviridae	c_Mammalia;o_Rodentia|k141_2716-SRR17216255|Chinchilla lanigera	ref|YP_009509004.1|	64.925	268	93	1	1	267	1	267	599	150	417	4.47e-119	926	361	putative NS5B [Theiler's disease-associated virus]	Viruses;Kitrinoviricota;Flasuviricetes;Amarillovirales;Flaviviridae;Pegivirus;Pegivirus equi	1307119
Flaviviridae	c_Aves;o_Anseriformes|k141_2741-SRR10867443|Anser cygnoides	gb|QUE43477.1|	98.473	262	4	0	0	262	1	262	3430	3005	3266	4.53e-172	1379	535	polyprotein [Goose pegivirus 1]	Viruses;Kitrinoviricota;Flasuviricetes;Amarillovirales;Flaviviridae;Pegivirus;Goose pegivirus 1	2830620
Flaviviridae	c_Aves;o_Anseriformes|k141_2756-SRR18697174|Anser	gb|QUE43477.1|	99.237	262	2	0	0	262	1	262	3430	3005	3266	7.01e-172	1378	535	polyprotein [Goose pegivirus 1]	Viruses;Kitrinoviricota;Flasuviricetes;Amarillovirales;Flaviviridae;Pegivirus;Goose pegivirus 1	2830620
Flaviviridae	c_Mammalia;o_Artiodactyla|k141_279-SRR12460171|Capra hircus	gb|AOZ65587.1|	98.969	291	3	0	0	291	1	291	3897	3458	3748	0	1572	610	polyprotein [Bovine viral diarrhea virus 1]	Viruses;Kitrinoviricota;Flasuviricetes;Amarillovirales;Flaviviridae;Pestivirus;Pestivirus bovis	11099
Flaviviridae	c_Mammalia;o_Artiodactyla|k141_282-SRR18730814|Capra hircus	gb|AOZ65587.1|	98.969	291	3	0	0	291	1	291	3897	3458	3748	0	1572	610	polyprotein [Bovine viral diarrhea virus 1]	Viruses;Kitrinoviricota;Flasuviricetes;Amarillovirales;Flaviviridae;Pestivirus;Pestivirus bovis	11099
Flaviviridae	c_Mammalia;o_Rodentia|k141_284-SRR15340439|Nannospalax ehrenbergi	emb|CAI5760079.1|	64.769	281	98	1	1	280	1	280	2059	1615	1895	1.67e-117	975	380	polyprotein, partial [Cape dune mole-rat hepacivirus]	Viruses;Kitrinoviricota;Flasuviricetes;Amarillovirales;Flaviviridae;Hepacivirus;Cape dune mole-rat hepacivirus	3004164
Flaviviridae	c_Mammalia;o_Rodentia|k141_285-SRR15340439|Nannospalax ehrenbergi	gb|WPV62052.1|	77.66	282	63	0	0	282	1	282	715	273	554	2.93e-157	1191	463	MAG: polyprotein, partial [Wufeng shrew hepacivirus 1]	Viruses;Kitrinoviricota;Flasuviricetes;Amarillovirales;Flaviviridae;Hepacivirus;Wufeng shrew hepacivirus 1	3084839
Flaviviridae	c_Mammalia;o_Rodentia|k141_289-SRR15340423|Nannospalax ehrenbergi	gb|WPV62052.1|	78.369	282	61	0	0	282	1	282	715	273	554	8.41e-158	1194	464	MAG: polyprotein, partial [Wufeng shrew hepacivirus 1]	Viruses;Kitrinoviricota;Flasuviricetes;Amarillovirales;Flaviviridae;Hepacivirus;Wufeng shrew hepacivirus 1	3084839
Flaviviridae	c_Aves;o_Anseriformes|k141_2949-SRR18697195|Anser	gb|QUE43477.1|	99.237	262	2	0	0	262	1	262	3430	3005	3266	7.01e-172	1378	535	polyprotein [Goose pegivirus 1]	Viruses;Kitrinoviricota;Flasuviricetes;Amarillovirales;Flaviviridae;Pegivirus;Goose pegivirus 1	2830620
Flaviviridae	c_Aves;o_Anseriformes|k141_295-SRR8116676|Anser cygnoides	gb|QUE43477.1|	98.855	262	3	0	0	262	1	262	3430	3005	3266	2.42e-171	1374	533	polyprotein [Goose pegivirus 1]	Viruses;Kitrinoviricota;Flasuviricetes;Amarillovirales;Flaviviridae;Pegivirus;Goose pegivirus 1	2830620
Flaviviridae	c_Mammalia;o_Artiodactyla|k141_2961-SRR9428473|Bos grunniens	gb|APT71171.1|	100	291	0	0	0	291	1	291	719	280	570	0	1575	611	NS5B, partial [Bovine viral diarrhea virus 2]	Viruses;Kitrinoviricota;Flasuviricetes;Amarillovirales;Flaviviridae;Pestivirus;Pestivirus tauri	54315
Flaviviridae	c_Mammalia;o_Artiodactyla|k141_297-SRR12460173|Capra hircus	gb|AOZ65587.1|	98.969	291	3	0	0	291	1	291	3897	3458	3748	0	1572	610	polyprotein [Bovine viral diarrhea virus 1]	Viruses;Kitrinoviricota;Flasuviricetes;Amarillovirales;Flaviviridae;Pestivirus;Pestivirus bovis	11099
Flaviviridae	c_Mammalia;o_Artiodactyla|k141_297-SRR18730816|Capra hircus	gb|AOZ65587.1|	98.969	291	3	0	0	291	1	291	3897	3458	3748	0	1572	610	polyprotein [Bovine viral diarrhea virus 1]	Viruses;Kitrinoviricota;Flasuviricetes;Amarillovirales;Flaviviridae;Pestivirus;Pestivirus bovis	11099
Flaviviridae	c_Mammalia;o_Artiodactyla|k141_3011-SRR9428467|Bos grunniens	gb|APT71171.1|	100	291	0	0	0	291	1	291	719	280	570	0	1575	611	NS5B, partial [Bovine viral diarrhea virus 2]	Viruses;Kitrinoviricota;Flasuviricetes;Amarillovirales;Flaviviridae;Pestivirus;Pestivirus tauri	54315
Flaviviridae	c_Mammalia;o_Artiodactyla|k141_303-SRR15896877|Capra hircus	gb|UEC94278.1|	98.969	291	3	0	0	291	1	291	3898	3459	3749	0	1576	611	polyprotein [Bovine viral diarrhea virus 1]	Viruses;Kitrinoviricota;Flasuviricetes;Amarillovirales;Flaviviridae;Pestivirus;Pestivirus bovis	11099
Flaviviridae	c_Aves;o_Anseriformes|k141_3044-SRR21655541|Anser anser	gb|QUE43477.1|	98.731	394	5	0	0	394	1	394	3430	2918	3311	0	2068	801	polyprotein [Goose pegivirus 1]	Viruses;Kitrinoviricota;Flasuviricetes;Amarillovirales;Flaviviridae;Pegivirus;Goose pegivirus 1	2830620
Flaviviridae	c_Mammalia;o_Rodentia|k141_306-SRR15340423|Nannospalax ehrenbergi	gb|WPV62052.1|	78.014	282	62	0	0	282	1	282	715	273	554	3.1e-158	1197	465	MAG: polyprotein, partial [Wufeng shrew hepacivirus 1]	Viruses;Kitrinoviricota;Flasuviricetes;Amarillovirales;Flaviviridae;Hepacivirus;Wufeng shrew hepacivirus 1	3084839
Flaviviridae	c_Mammalia;o_Artiodactyla|k141_307-SRR13069553|Capra hircus	gb|AOZ65587.1|	98.969	291	3	0	0	291	1	291	3897	3458	3748	0	1572	610	polyprotein [Bovine viral diarrhea virus 1]	Viruses;Kitrinoviricota;Flasuviricetes;Amarillovirales;Flaviviridae;Pestivirus;Pestivirus bovis	11099
Flaviviridae	c_Mammalia;o_Artiodactyla|k141_31209-SRR4159368|Capra hircus	gb|WVS81783.1|	99.656	291	1	0	0	291	1	291	3897	3458	3748	0	1578	612	polyprotein [Bovine viral diarrhea virus 1]	Viruses;Kitrinoviricota;Flasuviricetes;Amarillovirales;Flaviviridae;Pestivirus;Pestivirus bovis	11099
Flaviviridae	c_Mammalia;o_Rodentia|k141_312-SRR15340423|Nannospalax ehrenbergi	gb|WPV62052.1|	78.369	282	61	0	0	282	1	282	715	273	554	7.63e-159	1201	467	MAG: polyprotein, partial [Wufeng shrew hepacivirus 1]	Viruses;Kitrinoviricota;Flasuviricetes;Amarillovirales;Flaviviridae;Hepacivirus;Wufeng shrew hepacivirus 1	3084839
Flaviviridae	c_Mammalia;o_Artiodactyla|k141_317-SRR12460166|Capra hircus	gb|AOZ65587.1|	98.969	291	3	0	0	291	1	291	3897	3458	3748	0	1572	610	polyprotein [Bovine viral diarrhea virus 1]	Viruses;Kitrinoviricota;Flasuviricetes;Amarillovirales;Flaviviridae;Pestivirus;Pestivirus bovis	11099
Flaviviridae	c_Mammalia;o_Artiodactyla|k141_320-SRR15896875|Capra hircus	gb|AHL96301.1|	97.938	291	6	0	0	291	1	291	3897	3458	3748	0	1561	605	polyprotein [Bovine viral diarrhea virus 2]	Viruses;Kitrinoviricota;Flasuviricetes;Amarillovirales;Flaviviridae;Pestivirus;Pestivirus tauri	54315
Flaviviridae	c_Mammalia;o_Artiodactyla|k141_322-SRR12460165|Capra hircus	gb|AOZ65587.1|	98.969	291	3	0	0	291	1	291	3897	3458	3748	0	1572	610	polyprotein [Bovine viral diarrhea virus 1]	Viruses;Kitrinoviricota;Flasuviricetes;Amarillovirales;Flaviviridae;Pestivirus;Pestivirus bovis	11099
Flaviviridae	c_Mammalia;o_Rodentia|k141_329-SRR15340431|Nannospalax ehrenbergi	gb|WPV62052.1|	79.433	282	58	0	0	282	1	282	715	273	554	4.39e-163	1229	478	MAG: polyprotein, partial [Wufeng shrew hepacivirus 1]	Viruses;Kitrinoviricota;Flasuviricetes;Amarillovirales;Flaviviridae;Hepacivirus;Wufeng shrew hepacivirus 1	3084839
Flaviviridae	c_Mammalia;o_Artiodactyla|k141_329-SRR15896881|Capra hircus	gb|UEC94278.1|	98.969	291	3	0	0	291	1	291	3898	3459	3749	0	1576	611	polyprotein [Bovine viral diarrhea virus 1]	Viruses;Kitrinoviricota;Flasuviricetes;Amarillovirales;Flaviviridae;Pestivirus;Pestivirus bovis	11099
Flaviviridae	c_Mammalia;o_Rodentia|k141_3340-SRR16685767|Neodon fuscus	gb|ATP66831.1|	91.135	282	25	0	0	282	1	282	1926	1588	1869	2.84e-177	1401	544	polyprotein, partial [Rodent hepacvirus]	Viruses;Kitrinoviricota;Flasuviricetes;Amarillovirales;Flaviviridae;Hepacivirus;Rodent hepacvirus	2050015
Flaviviridae	c_Aves;o_Anseriformes|k141_3341-SRR8116673|Anser cygnoides	gb|QUE43477.1|	99.237	262	2	0	0	262	1	262	3430	3005	3266	7.01e-172	1378	535	polyprotein [Goose pegivirus 1]	Viruses;Kitrinoviricota;Flasuviricetes;Amarillovirales;Flaviviridae;Pegivirus;Goose pegivirus 1	2830620
Flaviviridae	c_Mammalia;o_Artiodactyla|k141_3370-SRR4204709|Capra hircus	gb|AOZ65587.1|	99.644	281	1	0	0	291	11	291	3897	3468	3748	0	1527	592	polyprotein [Bovine viral diarrhea virus 1]	Viruses;Kitrinoviricota;Flasuviricetes;Amarillovirales;Flaviviridae;Pestivirus;Pestivirus bovis	11099
Flaviviridae	c_Aves;o_Anseriformes|k141_3404-SRR8116674|Anser cygnoides	gb|QUE43477.1|	98.855	262	3	0	0	262	1	262	3430	3005	3266	2.47e-172	1381	536	polyprotein [Goose pegivirus 1]	Viruses;Kitrinoviricota;Flasuviricetes;Amarillovirales;Flaviviridae;Pegivirus;Goose pegivirus 1	2830620
Flaviviridae	c_Mammalia;o_Rodentia|k141_340-SRR15340431|Nannospalax ehrenbergi	gb|WPV62052.1|	77.66	282	63	0	0	282	1	282	715	273	554	2.93e-157	1191	463	MAG: polyprotein, partial [Wufeng shrew hepacivirus 1]	Viruses;Kitrinoviricota;Flasuviricetes;Amarillovirales;Flaviviridae;Hepacivirus;Wufeng shrew hepacivirus 1	3084839
Flaviviridae	c_Aves;o_Anseriformes|k141_3425-SRR10867449|Anser anser	gb|QUE43477.1|	98.855	262	3	0	0	262	1	262	3430	3005	3266	2.47e-172	1381	536	polyprotein [Goose pegivirus 1]	Viruses;Kitrinoviricota;Flasuviricetes;Amarillovirales;Flaviviridae;Pegivirus;Goose pegivirus 1	2830620
Flaviviridae	c_Mammalia;o_Rodentia|k141_343-SRR15340431|Nannospalax ehrenbergi	emb|CAI5760079.1|	64.769	281	98	1	1	280	1	280	2059	1615	1895	3.63e-117	972	379	polyprotein, partial [Cape dune mole-rat hepacivirus]	Viruses;Kitrinoviricota;Flasuviricetes;Amarillovirales;Flaviviridae;Hepacivirus;Cape dune mole-rat hepacivirus	3004164
Flaviviridae	c_Mammalia;o_Artiodactyla|k141_3447-SRR10059235|Bos grunniens	gb|WKR37721.1|	62.891	256	95	0	0	256	1	256	2226	1871	2126	2.1e-101	852	332	polyprotein [Leptosphaeria biglobosa flavi-like virus 1]	Viruses;Kitrinoviricota;Flasuviricetes;Amarillovirales;Flaviviridae;unclassified;Leptosphaeria biglobosa flavi-like virus 1	2985706
Flaviviridae	c_Mammalia;o_Rodentia|k141_344-SRR15340412|Nannospalax ehrenbergi	gb|WPV62052.1|	77.305	282	64	0	0	282	1	282	715	273	554	4.73e-158	1196	465	MAG: polyprotein, partial [Wufeng shrew hepacivirus 1]	Viruses;Kitrinoviricota;Flasuviricetes;Amarillovirales;Flaviviridae;Hepacivirus;Wufeng shrew hepacivirus 1	3084839
Flaviviridae	c_Mammalia;o_Rodentia|k141_346-SRR15340431|Nannospalax ehrenbergi	gb|WPV62052.1|	78.369	282	61	0	0	282	1	282	715	273	554	4.07e-160	1210	470	MAG: polyprotein, partial [Wufeng shrew hepacivirus 1]	Viruses;Kitrinoviricota;Flasuviricetes;Amarillovirales;Flaviviridae;Hepacivirus;Wufeng shrew hepacivirus 1	3084839
Flaviviridae	c_Mammalia;o_Artiodactyla|k141_348-SRR12460168|Capra hircus	gb|AOZ65587.1|	98.969	291	3	0	0	291	1	291	3897	3458	3748	0	1572	610	polyprotein [Bovine viral diarrhea virus 1]	Viruses;Kitrinoviricota;Flasuviricetes;Amarillovirales;Flaviviridae;Pestivirus;Pestivirus bovis	11099
Flaviviridae	c_Aves;o_Anseriformes|k141_3558-SRR8116670|Anser cygnoides	gb|QUE43477.1|	98.855	262	3	0	0	262	1	262	3430	3005	3266	2.47e-172	1381	536	polyprotein [Goose pegivirus 1]	Viruses;Kitrinoviricota;Flasuviricetes;Amarillovirales;Flaviviridae;Pegivirus;Goose pegivirus 1	2830620
Flaviviridae	c_Mammalia;o_Artiodactyla|k141_357269-SRR19392617|Capra hircus	gb|APT71177.1|	98.625	291	4	0	0	291	1	291	719	280	570	0	1558	604	NS5B, partial [Bovine viral diarrhea virus 2]	Viruses;Kitrinoviricota;Flasuviricetes;Amarillovirales;Flaviviridae;Pestivirus;Pestivirus tauri	54315
Flaviviridae	c_Mammalia;o_Artiodactyla|k141_358959-SRR19392615|Capra hircus	gb|APT71177.1|	98.625	291	4	0	0	291	1	291	719	280	570	0	1558	604	NS5B, partial [Bovine viral diarrhea virus 2]	Viruses;Kitrinoviricota;Flasuviricetes;Amarillovirales;Flaviviridae;Pestivirus;Pestivirus tauri	54315
Flaviviridae	c_Mammalia;o_Rodentia|k141_358-SRR15340412|Nannospalax ehrenbergi	emb|CAI5760079.1|	65.48	281	96	1	1	280	1	280	2059	1615	1895	7.59e-120	992	386	polyprotein, partial [Cape dune mole-rat hepacivirus]	Viruses;Kitrinoviricota;Flasuviricetes;Amarillovirales;Flaviviridae;Hepacivirus;Cape dune mole-rat hepacivirus	3004164
Flaviviridae	c_Mammalia;o_Artiodactyla|k141_359-SRR15896875|Capra hircus	gb|UEC94278.1|	98.969	291	3	0	0	291	1	291	3898	3459	3749	0	1576	611	polyprotein [Bovine viral diarrhea virus 1]	Viruses;Kitrinoviricota;Flasuviricetes;Amarillovirales;Flaviviridae;Pestivirus;Pestivirus bovis	11099
Flaviviridae	c_Mammalia;o_Artiodactyla|k141_35-SRR27341645|Bos gaurus	gb|WBW50891.1|	97.746	355	8	0	0	355	1	355	3900	3422	3776	0	1897	735	polyprotein [Bovine viral diarrhea virus 1]	Viruses;Kitrinoviricota;Flasuviricetes;Amarillovirales;Flaviviridae;Pestivirus;Pestivirus bovis	11099
Flaviviridae	c_Mammalia;o_Rodentia|k141_3639-SRR17216268|Chinchilla lanigera	ref|YP_009509004.1|	64.925	268	93	1	1	267	1	267	599	150	417	4.47e-119	926	361	putative NS5B [Theiler's disease-associated virus]	Viruses;Kitrinoviricota;Flasuviricetes;Amarillovirales;Flaviviridae;Pegivirus;Pegivirus equi	1307119
Flaviviridae	c_Aves;o_Anseriformes|k141_3642-SRR18697183|Anser	gb|QUE43477.1|	98.855	262	3	0	0	262	1	262	3430	3005	3266	8.59e-172	1377	535	polyprotein [Goose pegivirus 1]	Viruses;Kitrinoviricota;Flasuviricetes;Amarillovirales;Flaviviridae;Pegivirus;Goose pegivirus 1	2830620
Flaviviridae	c_Mammalia;o_Artiodactyla|k141_366-SRR10761017|Capra hircus	gb|APT71190.1|	99.313	291	2	0	0	291	1	291	719	280	570	0	1579	612	NS5B, partial [Bovine viral diarrhea virus 1]	Viruses;Kitrinoviricota;Flasuviricetes;Amarillovirales;Flaviviridae;Pestivirus;Pestivirus bovis	11099
Flaviviridae	c_Aves;o_Anseriformes|k141_3698-SRR10867440|Anser anser	gb|QUE43477.1|	98.473	262	4	0	0	262	1	262	3430	3005	3266	6.3e-172	1378	535	polyprotein [Goose pegivirus 1]	Viruses;Kitrinoviricota;Flasuviricetes;Amarillovirales;Flaviviridae;Pegivirus;Goose pegivirus 1	2830620
Flaviviridae	c_Mammalia;o_Dasyuromorphia|k141_3726-SRR17244188|Myrmecobius fasciatus	ref|YP_009259250.1|	44.444	279	148	6	7	279	1	277	579	152	425	2.78e-72	613	240	NS5B protein peptide [Bovine hepacivirus]	Viruses;Kitrinoviricota;Flasuviricetes;Amarillovirales;Flaviviridae;Hepacivirus;Hepacivirus bovis	1633878
Flaviviridae	c_Mammalia;o_Artiodactyla|k141_3741-SRR9428471|Bos grunniens	gb|APT71171.1|	100	291	0	0	0	291	1	291	719	280	570	0	1575	611	NS5B, partial [Bovine viral diarrhea virus 2]	Viruses;Kitrinoviricota;Flasuviricetes;Amarillovirales;Flaviviridae;Pestivirus;Pestivirus tauri	54315
Flaviviridae	c_Mammalia;o_Artiodactyla|k141_374-SRR11131485|Capra hircus	gb|APT71190.1|	99.313	291	2	0	0	291	1	291	719	280	570	0	1579	612	NS5B, partial [Bovine viral diarrhea virus 1]	Viruses;Kitrinoviricota;Flasuviricetes;Amarillovirales;Flaviviridae;Pestivirus;Pestivirus bovis	11099
Flaviviridae	c_Aves;o_Anseriformes|k141_3834-SRR10867445|Anser cygnoides	gb|QUE43477.1|	98.473	262	4	0	0	262	1	262	3430	3005	3266	4.53e-172	1379	535	polyprotein [Goose pegivirus 1]	Viruses;Kitrinoviricota;Flasuviricetes;Amarillovirales;Flaviviridae;Pegivirus;Goose pegivirus 1	2830620
Flaviviridae	c_Mammalia;o_Artiodactyla|k141_388242-SRR19392620|Capra hircus	gb|APT71177.1|	98.625	291	4	0	0	291	1	291	719	280	570	0	1558	604	NS5B, partial [Bovine viral diarrhea virus 2]	Viruses;Kitrinoviricota;Flasuviricetes;Amarillovirales;Flaviviridae;Pestivirus;Pestivirus tauri	54315
Flaviviridae	c_Mammalia;o_Rodentia|k141_388-SRR23557375|Spermophilus alashanicus	ref|YP_009709880.1|	89.209	278	30	0	0	278	1	278	580	152	429	0	1373	533	RNA-dependent RNA polymerase NS5B [Hepacivirus P]	Viruses;Kitrinoviricota;Flasuviricetes;Amarillovirales;Flaviviridae;Hepacivirus;Hepacivirus P	2202225
Flaviviridae	c_Aves;o_Anseriformes|k141_3897-SRR10867441|Anser cygnoides	gb|QUE43477.1|	98.855	262	3	0	0	262	1	262	3430	3005	3266	2.47e-172	1381	536	polyprotein [Goose pegivirus 1]	Viruses;Kitrinoviricota;Flasuviricetes;Amarillovirales;Flaviviridae;Pegivirus;Goose pegivirus 1	2830620
Flaviviridae	c_Mammalia;o_Rodentia|k141_3901-SRR16685769|Neodon fuscus	ref|YP_007905983.1|	85.338	266	39	0	0	266	1	266	567	149	414	3.13e-164	1222	475	putative NS5B protein [Rodent pegivirus]	Viruses;Kitrinoviricota;Flasuviricetes;Amarillovirales;Flaviviridae;Pegivirus;Pegivirus neotomae	1321391
Flaviviridae	c_Mammalia;o_Rodentia|k141_393-SRR17216135|Ondatra zibethicus	ref|YP_007905983.1|	85.714	266	38	0	0	266	1	266	567	149	414	7.14e-161	1200	466	putative NS5B protein [Rodent pegivirus]	Viruses;Kitrinoviricota;Flasuviricetes;Amarillovirales;Flaviviridae;Pegivirus;Pegivirus neotomae	1321391
Flaviviridae	c_Mammalia;o_Artiodactyla|k141_393-SRR18730820|Capra hircus	gb|AOZ65587.1|	98.969	291	3	0	0	291	1	291	3897	3458	3748	0	1572	610	polyprotein [Bovine viral diarrhea virus 1]	Viruses;Kitrinoviricota;Flasuviricetes;Amarillovirales;Flaviviridae;Pestivirus;Pestivirus bovis	11099
Flaviviridae	c_Mammalia;o_Artiodactyla|k141_396-SRR18730817|Capra hircus	gb|AOZ65587.1|	98.969	291	3	0	0	291	1	291	3897	3458	3748	0	1572	610	polyprotein [Bovine viral diarrhea virus 1]	Viruses;Kitrinoviricota;Flasuviricetes;Amarillovirales;Flaviviridae;Pestivirus;Pestivirus bovis	11099
Flaviviridae	c_Mammalia;o_Rodentia|k141_3995-SRR16685772|Neodon fuscus	ref|YP_007905983.1|	85.714	266	38	0	0	266	1	266	567	149	414	1.96e-164	1223	475	putative NS5B protein [Rodent pegivirus]	Viruses;Kitrinoviricota;Flasuviricetes;Amarillovirales;Flaviviridae;Pegivirus;Pegivirus neotomae	1321391
Flaviviridae	c_Mammalia;o_Artiodactyla|k141_403-SRR15896873|Capra hircus	gb|AHL96301.1|	97.938	291	6	0	0	291	1	291	3897	3458	3748	0	1561	605	polyprotein [Bovine viral diarrhea virus 2]	Viruses;Kitrinoviricota;Flasuviricetes;Amarillovirales;Flaviviridae;Pestivirus;Pestivirus tauri	54315
Flaviviridae	c_Aves;o_Anseriformes|k141_4057-SRR21655543|Anser anser	gb|QUE43477.1|	98.985	394	4	0	0	394	1	394	3430	2918	3311	0	2071	802	polyprotein [Goose pegivirus 1]	Viruses;Kitrinoviricota;Flasuviricetes;Amarillovirales;Flaviviridae;Pegivirus;Goose pegivirus 1	2830620
Flaviviridae	c_Mammalia;o_Scandentia|k141_40935-SRR22799270|Tupaia belangeri	emb|CAI5760841.1|	100	278	0	0	0	278	1	278	2897	2462	2739	0	1509	585	polyprotein [Northern treeshrew hepacivirus]	Viruses;Kitrinoviricota;Flasuviricetes;Amarillovirales;Flaviviridae;Hepacivirus;Northern treeshrew hepacivirus	3004176
Flaviviridae	c_Aves;o_Anseriformes|k141_4168-SRR18729275|Anser	gb|QUE43477.1|	98.855	262	3	0	0	262	1	262	3430	3005	3266	8.59e-172	1377	535	polyprotein [Goose pegivirus 1]	Viruses;Kitrinoviricota;Flasuviricetes;Amarillovirales;Flaviviridae;Pegivirus;Goose pegivirus 1	2830620
Flaviviridae	c_Mammalia;o_Artiodactyla|k141_419-SRR18730822|Capra hircus	gb|AOZ65587.1|	98.969	291	3	0	0	291	1	291	3897	3458	3748	0	1572	610	polyprotein [Bovine viral diarrhea virus 1]	Viruses;Kitrinoviricota;Flasuviricetes;Amarillovirales;Flaviviridae;Pestivirus;Pestivirus bovis	11099
Flaviviridae	c_Mammalia;o_Artiodactyla|k141_42058-SRR19392621|Capra hircus	gb|APT71177.1|	98.625	291	4	0	0	291	1	291	719	280	570	0	1558	604	NS5B, partial [Bovine viral diarrhea virus 2]	Viruses;Kitrinoviricota;Flasuviricetes;Amarillovirales;Flaviviridae;Pestivirus;Pestivirus tauri	54315
Flaviviridae	c_Mammalia;o_Artiodactyla|k141_423-SRR12215964|Bubalus carabanensis	ref|YP_002967452.1|	98.969	291	3	0	0	291	1	291	3899	3458	3748	0	1562	606	polyprotein [Bovine viral diarrhea virus 3 Th/04_KhonKaen]	Viruses;Kitrinoviricota;Flasuviricetes;Amarillovirales;Flaviviridae;Pestivirus;Pestivirus brazilense	402584
Flaviviridae	c_Mammalia;o_Rodentia|k141_428-SRR17216448|Ondatra zibethicus	ref|YP_009679003.1|	85.199	277	41	0	0	277	1	277	585	154	430	1.3e-167	1247	484	RNA-dependent RNA polymerase NS5B [Hepacivirus myodae]	Viruses;Kitrinoviricota;Flasuviricetes;Amarillovirales;Flaviviridae;Hepacivirus;Hepacivirus myodae	3052232
Flaviviridae	c_Mammalia;o_Rodentia|k141_443-SRR15340414|Nannospalax ehrenbergi	emb|CAI5760079.1|	65.836	281	95	1	1	280	1	280	2059	1615	1895	2.04e-120	996	388	polyprotein, partial [Cape dune mole-rat hepacivirus]	Viruses;Kitrinoviricota;Flasuviricetes;Amarillovirales;Flaviviridae;Hepacivirus;Cape dune mole-rat hepacivirus	3004164
Flaviviridae	c_Mammalia;o_Rodentia|k141_455-SRR17216449|Ondatra zibethicus	ref|YP_007905983.1|	85.338	266	39	0	0	266	1	266	567	149	414	1.1e-160	1198	466	putative NS5B protein [Rodent pegivirus]	Viruses;Kitrinoviricota;Flasuviricetes;Amarillovirales;Flaviviridae;Pegivirus;Pegivirus neotomae	1321391
Flaviviridae	c_Mammalia;o_Rodentia|k141_458-SRR15340406|Nannospalax ehrenbergi	emb|CAI5760079.1|	65.48	281	96	1	1	280	1	280	2059	1615	1895	7.59e-120	992	386	polyprotein, partial [Cape dune mole-rat hepacivirus]	Viruses;Kitrinoviricota;Flasuviricetes;Amarillovirales;Flaviviridae;Hepacivirus;Cape dune mole-rat hepacivirus	3004164
Flaviviridae	c_Mammalia;o_Artiodactyla|k141_466-SRR13069553|Capra hircus	gb|AOZ65587.1|	98.969	291	3	0	0	291	1	291	3897	3458	3748	0	1572	610	polyprotein [Bovine viral diarrhea virus 1]	Viruses;Kitrinoviricota;Flasuviricetes;Amarillovirales;Flaviviridae;Pestivirus;Pestivirus bovis	11099
Flaviviridae	c_Mammalia;o_Rodentia|k141_4732-SRR12430152|Rattus lutreolus	gb|WES10423.1|	94.502	291	16	0	0	291	1	291	3873	3438	3728	0	1511	586	polyprotein, partial [Rodent pestivirus]	Viruses;Kitrinoviricota;Flasuviricetes;Amarillovirales;Flaviviridae;Pestivirus;Rodent pestivirus	2050021
Flaviviridae	c_Mammalia;o_Eulipotyphla|k141_489-SRR17216400|Scalopus aquaticus	emb|CAH0523851.1|	49.821	279	135	3	5	278	3	276	3007	2567	2845	1.78e-79	692	271	polyprotein, partial [Hepacivirus glareoli]	Viruses;Kitrinoviricota;Flasuviricetes;Amarillovirales;Flaviviridae;Hepacivirus;Hepacivirus glareoli	3052229
Flaviviridae	c_Mammalia;o_Rodentia|k141_491-SRR17216445|Ondatra zibethicus	ref|YP_007905983.1|	85.714	266	38	0	0	266	1	266	567	149	414	7.14e-161	1200	466	putative NS5B protein [Rodent pegivirus]	Viruses;Kitrinoviricota;Flasuviricetes;Amarillovirales;Flaviviridae;Pegivirus;Pegivirus neotomae	1321391
Flaviviridae	c_Mammalia;o_Artiodactyla|k141_493-SRR15896883|Capra hircus	gb|AHL96301.1|	97.938	291	6	0	0	291	1	291	3897	3458	3748	0	1561	605	polyprotein [Bovine viral diarrhea virus 2]	Viruses;Kitrinoviricota;Flasuviricetes;Amarillovirales;Flaviviridae;Pestivirus;Pestivirus tauri	54315
Flaviviridae	c_Aves;o_Anseriformes|k141_497-SRR8116669|Anser cygnoides	gb|QUE43477.1|	98.473	262	4	0	0	262	1	262	3430	3005	3266	1.01e-171	1376	534	polyprotein [Goose pegivirus 1]	Viruses;Kitrinoviricota;Flasuviricetes;Amarillovirales;Flaviviridae;Pegivirus;Goose pegivirus 1	2830620
Flaviviridae	c_Mammalia;o_Eulipotyphla|k141_500-SRR17216403|Scalopus aquaticus	gb|WWU04035.1|	71.97	264	73	1	1	265	1	263	282	7	270	3.33e-141	1042	405	MAG: polyprotein, partial [Flaviviridae sp.]	Viruses;Kitrinoviricota;Flasuviricetes;Amarillovirales;Flaviviridae;unclassified;Flaviviridae sp.	1955163
Flaviviridae	c_Aves;o_Anseriformes|k141_5085-SRR18729270|Anser	gb|QUE43477.1|	99.237	262	2	0	0	262	1	262	3430	3005	3266	7.01e-172	1378	535	polyprotein [Goose pegivirus 1]	Viruses;Kitrinoviricota;Flasuviricetes;Amarillovirales;Flaviviridae;Pegivirus;Goose pegivirus 1	2830620
Flaviviridae	c_Mammalia;o_Artiodactyla|k141_509-SRR10761019|Capra hircus	gb|APT71190.1|	99.313	291	2	0	0	291	1	291	719	280	570	0	1579	612	NS5B, partial [Bovine viral diarrhea virus 1]	Viruses;Kitrinoviricota;Flasuviricetes;Amarillovirales;Flaviviridae;Pestivirus;Pestivirus bovis	11099
Flaviviridae	c_Aves;o_Anseriformes|k141_5152-SRR21655544|Anser anser	gb|QUE43477.1|	98.731	394	5	0	0	394	1	394	3430	2918	3311	0	2068	801	polyprotein [Goose pegivirus 1]	Viruses;Kitrinoviricota;Flasuviricetes;Amarillovirales;Flaviviridae;Pegivirus;Goose pegivirus 1	2830620
Flaviviridae	c_Mammalia;o_Artiodactyla|k141_519-SRR15896873|Capra hircus	gb|UEC94278.1|	98.969	291	3	0	0	291	1	291	3898	3459	3749	0	1576	611	polyprotein [Bovine viral diarrhea virus 1]	Viruses;Kitrinoviricota;Flasuviricetes;Amarillovirales;Flaviviridae;Pestivirus;Pestivirus bovis	11099
Flaviviridae	c_Mammalia;o_Rodentia|k141_5230-SRR17216262|Chinchilla lanigera	ref|YP_009509004.1|	64.925	268	93	1	1	267	1	267	599	150	417	2.93e-119	927	361	putative NS5B [Theiler's disease-associated virus]	Viruses;Kitrinoviricota;Flasuviricetes;Amarillovirales;Flaviviridae;Pegivirus;Pegivirus equi	1307119
Flaviviridae	c_Mammalia;o_Artiodactyla|k141_525-SRR11131487|Capra hircus	gb|APT71190.1|	99.313	291	2	0	0	291	1	291	719	280	570	0	1579	612	NS5B, partial [Bovine viral diarrhea virus 1]	Viruses;Kitrinoviricota;Flasuviricetes;Amarillovirales;Flaviviridae;Pestivirus;Pestivirus bovis	11099
Flaviviridae	c_Mammalia;o_Rodentia|k141_54327-SRR12430173|Chaetodipus intermedius	gb|WPV62033.1|	79.323	266	55	0	0	266	1	266	277	3	268	1.26e-151	1110	432	MAG: polyprotein, partial [Longquan rodent pegivirus 1]	Viruses;Kitrinoviricota;Flasuviricetes;Amarillovirales;Flaviviridae;Pegivirus;Longquan rodent pegivirus 1	3083658
Flaviviridae	c_Mammalia;o_Artiodactyla|k141_54-DRR377325|Balaenoptera acutorostrata	gb|WPM94674.1|	98.596	285	4	0	0	285	1	285	3899	3458	3742	0	1528	593	polyprotein [Bovine viral diarrhea virus 3]	Viruses;Kitrinoviricota;Flasuviricetes;Amarillovirales;Flaviviridae;Pestivirus;Pestivirus brazilense	381707
Flaviviridae	c_Mammalia;o_Artiodactyla|k141_5504-SRR9428469|Bos grunniens	gb|APT71171.1|	100	291	0	0	0	291	1	291	719	280	570	0	1575	611	NS5B, partial [Bovine viral diarrhea virus 2]	Viruses;Kitrinoviricota;Flasuviricetes;Amarillovirales;Flaviviridae;Pestivirus;Pestivirus tauri	54315
Flaviviridae	c_Aves;o_Columbiformes|k141_552-SRR22541704|Columba	gb|QHD25538.1|	64.493	276	96	2	2	276	1	275	2941	2520	2794	8.91e-118	977	380	polyprotein [Jogalong virus]	Viruses;Kitrinoviricota;Flasuviricetes;Amarillovirales;Flaviviridae;Hepacivirus;Jogalong virus	2696479
Flaviviridae	c_Mammalia;o_Artiodactyla|k141_5601-SRR9428468|Bos grunniens	gb|APT71171.1|	100	291	0	0	0	291	1	291	719	280	570	0	1575	611	NS5B, partial [Bovine viral diarrhea virus 2]	Viruses;Kitrinoviricota;Flasuviricetes;Amarillovirales;Flaviviridae;Pestivirus;Pestivirus tauri	54315
Flaviviridae	c_Mammalia;o_Artiodactyla|k141_561-SRR13069554|Capra hircus	gb|AOZ65587.1|	98.969	291	3	0	0	291	1	291	3897	3458	3748	0	1572	610	polyprotein [Bovine viral diarrhea virus 1]	Viruses;Kitrinoviricota;Flasuviricetes;Amarillovirales;Flaviviridae;Pestivirus;Pestivirus bovis	11099
Flaviviridae	c_Aves;o_Anseriformes|k141_563-SRR10867450|Anser anser	gb|QUE43477.1|	98.855	262	3	0	0	262	1	262	3430	3005	3266	2.47e-172	1381	536	polyprotein [Goose pegivirus 1]	Viruses;Kitrinoviricota;Flasuviricetes;Amarillovirales;Flaviviridae;Pegivirus;Goose pegivirus 1	2830620
Flaviviridae	c_Mammalia;o_Rodentia|k141_565-SRR15340436|Nannospalax ehrenbergi	emb|CAI5760079.1|	64.769	281	98	1	1	280	1	280	2059	1615	1895	3.7e-117	972	379	polyprotein, partial [Cape dune mole-rat hepacivirus]	Viruses;Kitrinoviricota;Flasuviricetes;Amarillovirales;Flaviviridae;Hepacivirus;Cape dune mole-rat hepacivirus	3004164
Flaviviridae	c_Mammalia;o_Artiodactyla|k141_566-SRR15896877|Capra hircus	gb|AHL96301.1|	97.938	291	6	0	0	291	1	291	3897	3458	3748	0	1561	605	polyprotein [Bovine viral diarrhea virus 2]	Viruses;Kitrinoviricota;Flasuviricetes;Amarillovirales;Flaviviridae;Pestivirus;Pestivirus tauri	54315
Flaviviridae	c_Mammalia;o_Rodentia|k141_576-SRR17216264|Chinchilla lanigera	ref|YP_009509004.1|	64.925	268	93	1	1	267	1	267	599	150	417	4.47e-119	926	361	putative NS5B [Theiler's disease-associated virus]	Viruses;Kitrinoviricota;Flasuviricetes;Amarillovirales;Flaviviridae;Pegivirus;Pegivirus equi	1307119
Flaviviridae	c_Mammalia;o_Eulipotyphla|k141_576-SRR17216400|Scalopus aquaticus	gb|WWU04035.1|	71.97	264	73	1	1	265	1	263	282	7	270	3.33e-141	1042	405	MAG: polyprotein, partial [Flaviviridae sp.]	Viruses;Kitrinoviricota;Flasuviricetes;Amarillovirales;Flaviviridae;unclassified;Flaviviridae sp.	1955163
Flaviviridae	c_Mammalia;o_Artiodactyla|k141_588-SRR18730819|Capra hircus	gb|AOZ65587.1|	98.969	291	3	0	0	291	1	291	3897	3458	3748	0	1572	610	polyprotein [Bovine viral diarrhea virus 1]	Viruses;Kitrinoviricota;Flasuviricetes;Amarillovirales;Flaviviridae;Pestivirus;Pestivirus bovis	11099
Flaviviridae	c_Mammalia;o_Artiodactyla|k141_58-DRR377323|Balaenoptera acutorostrata	gb|WPM94674.1|	98.282	291	5	0	0	291	1	291	3899	3458	3748	0	1552	602	polyprotein [Bovine viral diarrhea virus 3]	Viruses;Kitrinoviricota;Flasuviricetes;Amarillovirales;Flaviviridae;Pestivirus;Pestivirus brazilense	381707
Flaviviridae	c_Mammalia;o_Rodentia|k141_604-SRR17216258|Chinchilla lanigera	ref|YP_009509004.1|	64.925	268	93	1	1	267	1	267	599	150	417	2.93e-119	927	361	putative NS5B [Theiler's disease-associated virus]	Viruses;Kitrinoviricota;Flasuviricetes;Amarillovirales;Flaviviridae;Pegivirus;Pegivirus equi	1307119
Flaviviridae	c_Mammalia;o_Rodentia|k141_608-SRR17216259|Chinchilla lanigera	ref|YP_009509004.1|	64.925	268	93	1	1	267	1	267	599	150	417	2.93e-119	927	361	putative NS5B [Theiler's disease-associated virus]	Viruses;Kitrinoviricota;Flasuviricetes;Amarillovirales;Flaviviridae;Pegivirus;Pegivirus equi	1307119
Flaviviridae	c_Mammalia;o_Artiodactyla|k141_6195-SRR12797698|Bos indicus	gb|ABK96992.1|	98.969	291	3	0	0	291	1	291	3898	3459	3749	0	1579	612	polyprotein [Bovine viral diarrhea virus 1]	Viruses;Kitrinoviricota;Flasuviricetes;Amarillovirales;Flaviviridae;Pestivirus;Pestivirus bovis	11099
Flaviviridae	c_Mammalia;o_Artiodactyla|k141_61-SRR18581032|Capra hircus	gb|WGN90903.1|	99.313	291	2	0	0	291	1	291	3897	3458	3748	0	1580	613	polyprotein [Bovine viral diarrhea virus 1]	Viruses;Kitrinoviricota;Flasuviricetes;Amarillovirales;Flaviviridae;Pestivirus;Pestivirus bovis	11099
Flaviviridae	c_Mammalia;o_Rodentia|k141_626-SRR15340418|Nannospalax ehrenbergi	emb|CAI5760079.1|	65.836	281	95	1	1	280	1	280	2059	1615	1895	2.04e-120	996	388	polyprotein, partial [Cape dune mole-rat hepacivirus]	Viruses;Kitrinoviricota;Flasuviricetes;Amarillovirales;Flaviviridae;Hepacivirus;Cape dune mole-rat hepacivirus	3004164
Flaviviridae	c_Aves;o_Anseriformes|k141_6293-SRR10867444|Anser cygnoides	gb|QUE43477.1|	98.473	262	4	0	0	262	1	262	3430	3005	3266	4.04e-172	1379	535	polyprotein [Goose pegivirus 1]	Viruses;Kitrinoviricota;Flasuviricetes;Amarillovirales;Flaviviridae;Pegivirus;Goose pegivirus 1	2830620
Flaviviridae	c_Mammalia;o_Rodentia|k141_62-SRR17216451|Ondatra zibethicus	ref|YP_007905983.1|	85.714	266	38	0	0	266	1	266	567	149	414	7.14e-161	1200	466	putative NS5B protein [Rodent pegivirus]	Viruses;Kitrinoviricota;Flasuviricetes;Amarillovirales;Flaviviridae;Pegivirus;Pegivirus neotomae	1321391
Flaviviridae	c_Mammalia;o_Eulipotyphla|k141_636-SRR17216402|Scalopus aquaticus	emb|CAH0523851.1|	49.821	279	135	3	5	278	3	276	3007	2567	2845	1.78e-79	692	271	polyprotein, partial [Hepacivirus glareoli]	Viruses;Kitrinoviricota;Flasuviricetes;Amarillovirales;Flaviviridae;Hepacivirus;Hepacivirus glareoli	3052229
Flaviviridae	c_Mammalia;o_Rodentia|k141_651-SRR17216250|Chinchilla lanigera	ref|YP_009509004.1|	64.925	268	93	1	1	267	1	267	599	150	417	2.93e-119	927	361	putative NS5B [Theiler's disease-associated virus]	Viruses;Kitrinoviricota;Flasuviricetes;Amarillovirales;Flaviviridae;Pegivirus;Pegivirus equi	1307119
Flaviviridae	c_Aves;o_Anseriformes|k141_6542-SRR8116667|Anser cygnoides	gb|QUE43477.1|	98.855	262	3	0	0	262	1	262	3430	3005	3266	2.42e-171	1374	533	polyprotein [Goose pegivirus 1]	Viruses;Kitrinoviricota;Flasuviricetes;Amarillovirales;Flaviviridae;Pegivirus;Goose pegivirus 1	2830620
Flaviviridae	c_Mammalia;o_Artiodactyla|k141_669-SRR13062018|Bos grunniens	gb|WPM94674.1|	98.969	291	3	0	0	291	1	291	3899	3458	3748	0	1564	607	polyprotein [Bovine viral diarrhea virus 3]	Viruses;Kitrinoviricota;Flasuviricetes;Amarillovirales;Flaviviridae;Pestivirus;Pestivirus brazilense	381707
Flaviviridae	c_Mammalia;o_Artiodactyla|k141_67-SRR18581040|Capra hircus	gb|WGN90903.1|	99.313	291	2	0	0	291	1	291	3897	3458	3748	0	1580	613	polyprotein [Bovine viral diarrhea virus 1]	Viruses;Kitrinoviricota;Flasuviricetes;Amarillovirales;Flaviviridae;Pestivirus;Pestivirus bovis	11099
Flaviviridae	c_Mammalia;o_Rodentia|k141_692-SRR15340430|Nannospalax ehrenbergi	emb|CAI5760079.1|	64.769	281	98	1	1	280	1	280	2059	1615	1895	3.63e-117	972	379	polyprotein, partial [Cape dune mole-rat hepacivirus]	Viruses;Kitrinoviricota;Flasuviricetes;Amarillovirales;Flaviviridae;Hepacivirus;Cape dune mole-rat hepacivirus	3004164
Flaviviridae	c_Mammalia;o_Artiodactyla|k141_7070-SRR9428466|Bos grunniens	gb|APT71171.1|	100	291	0	0	0	291	1	291	719	280	570	0	1575	611	NS5B, partial [Bovine viral diarrhea virus 2]	Viruses;Kitrinoviricota;Flasuviricetes;Amarillovirales;Flaviviridae;Pestivirus;Pestivirus tauri	54315
Flaviviridae	c_Mammalia;o_Artiodactyla|k141_7084-SRR9428465|Bos grunniens	gb|APT71171.1|	100	291	0	0	0	291	1	291	719	280	570	0	1575	611	NS5B, partial [Bovine viral diarrhea virus 2]	Viruses;Kitrinoviricota;Flasuviricetes;Amarillovirales;Flaviviridae;Pestivirus;Pestivirus tauri	54315
Flaviviridae	c_Mammalia;o_Rodentia|k141_712-SRR23557429|Spermophilus alashanicus	ref|YP_009709880.1|	89.928	278	28	0	0	278	1	278	580	152	429	0	1379	535	RNA-dependent RNA polymerase NS5B [Hepacivirus P]	Viruses;Kitrinoviricota;Flasuviricetes;Amarillovirales;Flaviviridae;Hepacivirus;Hepacivirus P	2202225
Flaviviridae	c_Mammalia;o_Artiodactyla|k141_720-SRR15896881|Capra hircus	gb|AHL96301.1|	97.938	291	6	0	0	291	1	291	3897	3458	3748	0	1561	605	polyprotein [Bovine viral diarrhea virus 2]	Viruses;Kitrinoviricota;Flasuviricetes;Amarillovirales;Flaviviridae;Pestivirus;Pestivirus tauri	54315
Flaviviridae	c_Mammalia;o_Artiodactyla|k141_72-SRR18581034|Capra hircus	gb|WGN90903.1|	99.313	291	2	0	0	291	1	291	3897	3458	3748	0	1580	613	polyprotein [Bovine viral diarrhea virus 1]	Viruses;Kitrinoviricota;Flasuviricetes;Amarillovirales;Flaviviridae;Pestivirus;Pestivirus bovis	11099
Flaviviridae	c_Mammalia;o_Rodentia|k141_7320-SRR16685773|Neodon fuscus	ref|YP_009679003.1|	87.365	277	35	0	0	277	1	277	585	154	430	1.12e-174	1294	503	RNA-dependent RNA polymerase NS5B [Hepacivirus myodae]	Viruses;Kitrinoviricota;Flasuviricetes;Amarillovirales;Flaviviridae;Hepacivirus;Hepacivirus myodae	3052232
Flaviviridae	c_Mammalia;o_Artiodactyla|k141_73571-SRR10761020|Capra hircus	gb|APT71190.1|	99.313	291	2	0	0	291	1	291	719	280	570	0	1579	612	NS5B, partial [Bovine viral diarrhea virus 1]	Viruses;Kitrinoviricota;Flasuviricetes;Amarillovirales;Flaviviridae;Pestivirus;Pestivirus bovis	11099
Flaviviridae	c_Mammalia;o_Rodentia|k141_73-SRR17216527|Marmota monax	pdb|5YF8|A	64.583	288	101	1	1	290	3	289	683	283	570	1.11e-130	1013	394	Chain A, RdRp catalytic [Classical swine fever virus]	Viruses;Kitrinoviricota;Flasuviricetes;Amarillovirales;Flaviviridae;Pestivirus;Pestivirus suis	11096
Flaviviridae	c_Aves;o_Anseriformes|k141_764-SRR11261959|Anas platyrhynchos	gb|AQY77519.1|	100	320	0	0	0	320	1	320	3425	2989	3308	0	1734	672	polyprotein [Tembusu virus]	Viruses;Kitrinoviricota;Flasuviricetes;Amarillovirales;Flaviviridae;Orthoflavivirus;Orthoflavivirus tembusu	64293
Flaviviridae	c_Mammalia;o_Scandentia|k141_771-SRR12481148|Tupaia chinensis	gb|QIM73896.1|	95.865	266	11	0	0	266	1	266	3300	2887	3152	9.33e-172	1377	535	polyprotein, partial [Pegivirus sp.]	Viruses;Kitrinoviricota;Flasuviricetes;Amarillovirales;Flaviviridae;Pegivirus;Pegivirus sp.	2498143
Flaviviridae	c_Mammalia;o_Rodentia|k141_774-SRR17216445|Ondatra zibethicus	ref|YP_009679003.1|	85.199	277	41	0	0	277	1	277	585	154	430	1.3e-167	1247	484	RNA-dependent RNA polymerase NS5B [Hepacivirus myodae]	Viruses;Kitrinoviricota;Flasuviricetes;Amarillovirales;Flaviviridae;Hepacivirus;Hepacivirus myodae	3052232
Flaviviridae	c_Mammalia;o_Rodentia|k141_78232-SRR12430151|Chaetodipus intermedius	gb|WPV62033.1|	78.947	266	56	0	0	266	1	266	277	3	268	1.87e-151	1109	431	MAG: polyprotein, partial [Longquan rodent pegivirus 1]	Viruses;Kitrinoviricota;Flasuviricetes;Amarillovirales;Flaviviridae;Pegivirus;Longquan rodent pegivirus 1	3083658
Flaviviridae	c_Aves;o_Anseriformes|k141_788-SRR11261957|Anas platyrhynchos	gb|AQY77519.1|	100	320	0	0	0	320	1	320	3425	2989	3308	0	1734	672	polyprotein [Tembusu virus]	Viruses;Kitrinoviricota;Flasuviricetes;Amarillovirales;Flaviviridae;Orthoflavivirus;Orthoflavivirus tembusu	64293
Flaviviridae	c_Mammalia;o_Rodentia|k141_794-SRR16685775|Neodon fuscus	gb|ATP66831.1|	91.135	282	25	0	0	282	1	282	1926	1588	1869	2.84e-177	1401	544	polyprotein, partial [Rodent hepacvirus]	Viruses;Kitrinoviricota;Flasuviricetes;Amarillovirales;Flaviviridae;Hepacivirus;Rodent hepacvirus	2050015
Flaviviridae	c_Mammalia;o_Artiodactyla|k141_79-SRR27341649|Bos gaurus	gb|WLV76722.1|	98.123	373	7	0	0	375	3	375	3898	3402	3774	0	1983	768	polyprotein [Bovine viral diarrhea virus 1]	Viruses;Kitrinoviricota;Flasuviricetes;Amarillovirales;Flaviviridae;Pestivirus;Pestivirus bovis	11099
Flaviviridae	c_Mammalia;o_Rodentia|k141_808-SRR15340435|Nannospalax ehrenbergi	emb|CAI5760079.1|	64.769	281	98	1	1	280	1	280	2059	1615	1895	3.63e-117	972	379	polyprotein, partial [Cape dune mole-rat hepacivirus]	Viruses;Kitrinoviricota;Flasuviricetes;Amarillovirales;Flaviviridae;Hepacivirus;Cape dune mole-rat hepacivirus	3004164
Flaviviridae	c_Mammalia;o_Scandentia|k141_8147-SRR27221803|Tupaia belangeri	emb|CAI5760841.1|	100	278	0	0	0	278	1	278	2897	2462	2739	0	1509	585	polyprotein [Northern treeshrew hepacivirus]	Viruses;Kitrinoviricota;Flasuviricetes;Amarillovirales;Flaviviridae;Hepacivirus;Northern treeshrew hepacivirus	3004176
Flaviviridae	c_Aves;o_Anseriformes|k141_827-SRR21655540|Anser anser	gb|QUE43477.1|	98.731	394	5	0	0	394	1	394	3430	2918	3311	0	2069	801	polyprotein [Goose pegivirus 1]	Viruses;Kitrinoviricota;Flasuviricetes;Amarillovirales;Flaviviridae;Pegivirus;Goose pegivirus 1	2830620
Flaviviridae	c_Mammalia;o_Artiodactyla|k141_830-SRR15896879|Capra hircus	gb|UEC94278.1|	98.969	291	3	0	0	291	1	291	3898	3459	3749	0	1576	611	polyprotein [Bovine viral diarrhea virus 1]	Viruses;Kitrinoviricota;Flasuviricetes;Amarillovirales;Flaviviridae;Pestivirus;Pestivirus bovis	11099
Flaviviridae	c_Aves;o_Columbiformes|k141_8443-SRR21669564|Columba livia	gb|QHD25538.1|	63.768	276	98	2	2	276	1	275	2941	2520	2794	1.16e-116	968	377	polyprotein [Jogalong virus]	Viruses;Kitrinoviricota;Flasuviricetes;Amarillovirales;Flaviviridae;Hepacivirus;Jogalong virus	2696479
Flaviviridae	c_Mammalia;o_Artiodactyla|k141_85-SRR18581038|Capra hircus	gb|WGN90903.1|	99.313	291	2	0	0	291	1	291	3897	3458	3748	0	1580	613	polyprotein [Bovine viral diarrhea virus 1]	Viruses;Kitrinoviricota;Flasuviricetes;Amarillovirales;Flaviviridae;Pestivirus;Pestivirus bovis	11099
Flaviviridae	c_Mammalia;o_Artiodactyla|k141_872-SRR15896883|Capra hircus	gb|UEC94278.1|	98.969	291	3	0	0	291	1	291	3898	3459	3749	0	1576	611	polyprotein [Bovine viral diarrhea virus 1]	Viruses;Kitrinoviricota;Flasuviricetes;Amarillovirales;Flaviviridae;Pestivirus;Pestivirus bovis	11099
Flaviviridae	c_Aves;o_Anseriformes|k141_8771-SRR30688733|Anser cygnoides	gb|QUE43477.1|	98.985	394	4	0	0	394	1	394	3430	2918	3311	0	2075	803	polyprotein [Goose pegivirus 1]	Viruses;Kitrinoviricota;Flasuviricetes;Amarillovirales;Flaviviridae;Pegivirus;Goose pegivirus 1	2830620
Flaviviridae	c_Mammalia;o_Rodentia|k141_882-SRR15340420|Nannospalax ehrenbergi	emb|CAI5760079.1|	65.836	281	95	1	1	280	1	280	2059	1615	1895	2.04e-120	996	388	polyprotein, partial [Cape dune mole-rat hepacivirus]	Viruses;Kitrinoviricota;Flasuviricetes;Amarillovirales;Flaviviridae;Hepacivirus;Cape dune mole-rat hepacivirus	3004164
Flaviviridae	c_Mammalia;o_Artiodactyla|k141_887-SRR10761000|Capra hircus	gb|APT71190.1|	99.313	291	2	0	0	291	1	291	719	280	570	0	1579	612	NS5B, partial [Bovine viral diarrhea virus 1]	Viruses;Kitrinoviricota;Flasuviricetes;Amarillovirales;Flaviviridae;Pestivirus;Pestivirus bovis	11099
Flaviviridae	c_Mammalia;o_Rodentia|k141_88-SRR17216430|Mesocricetus auratus	gb|WPV62033.1|	89.85	266	27	0	0	266	1	266	277	3	268	8.03e-172	1243	483	MAG: polyprotein, partial [Longquan rodent pegivirus 1]	Viruses;Kitrinoviricota;Flasuviricetes;Amarillovirales;Flaviviridae;Pegivirus;Longquan rodent pegivirus 1	3083658
Flaviviridae	c_Mammalia;o_Artiodactyla|k141_88-SRR27341644|Bos gaurus	gb|WCO08329.1|	97.12	382	11	0	0	382	1	382	3900	3395	3776	0	2022	783	polyprotein [Bovine viral diarrhea virus 1]	Viruses;Kitrinoviricota;Flasuviricetes;Amarillovirales;Flaviviridae;Pestivirus;Pestivirus bovis	11099
Flaviviridae	c_Mammalia;o_Artiodactyla|k141_895-SRR15896879|Capra hircus	gb|AHL96301.1|	97.938	291	6	0	0	291	1	291	3897	3458	3748	0	1561	605	polyprotein [Bovine viral diarrhea virus 2]	Viruses;Kitrinoviricota;Flasuviricetes;Amarillovirales;Flaviviridae;Pestivirus;Pestivirus tauri	54315
Flaviviridae	c_Mammalia;o_Artiodactyla|k141_89-SRR18581030|Capra hircus	gb|WGN90903.1|	99.313	291	2	0	0	291	1	291	3897	3458	3748	0	1580	613	polyprotein [Bovine viral diarrhea virus 1]	Viruses;Kitrinoviricota;Flasuviricetes;Amarillovirales;Flaviviridae;Pestivirus;Pestivirus bovis	11099
Flaviviridae	c_Aves;o_Anseriformes|k141_9128-SRR8833174|Anas platyrhynchos	gb|QDF44088.1|	98.925	279	3	0	0	279	1	279	3607	3169	3447	0	1495	580	polyprotein [Duck hepacivirus]	Viruses;Kitrinoviricota;Flasuviricetes;Amarillovirales;Flaviviridae;Hepacivirus;Duck hepacivirus	2590836
Flaviviridae	c_Mammalia;o_Artiodactyla|k141_91-DRR377322|Balaenoptera acutorostrata	gb|APT71190.1|	99.656	291	1	0	0	291	1	291	719	280	570	0	1586	615	NS5B, partial [Bovine viral diarrhea virus 1]	Viruses;Kitrinoviricota;Flasuviricetes;Amarillovirales;Flaviviridae;Pestivirus;Pestivirus bovis	11099
Flaviviridae	c_Mammalia;o_Rodentia|k141_927-SRR16685775|Neodon fuscus	ref|YP_009679003.1|	87.365	277	35	0	0	277	1	277	585	154	430	1.12e-174	1294	503	RNA-dependent RNA polymerase NS5B [Hepacivirus myodae]	Viruses;Kitrinoviricota;Flasuviricetes;Amarillovirales;Flaviviridae;Hepacivirus;Hepacivirus myodae	3052232
Flaviviridae	c_Mammalia;o_Rodentia|k141_927-SRR23557377|Spermophilus alashanicus	ref|YP_009709880.1|	88.849	278	31	0	0	278	1	278	580	152	429	0	1373	533	RNA-dependent RNA polymerase NS5B [Hepacivirus P]	Viruses;Kitrinoviricota;Flasuviricetes;Amarillovirales;Flaviviridae;Hepacivirus;Hepacivirus P	2202225
Flaviviridae	c_Mammalia;o_Rodentia|k141_93-SRR17216446|Ondatra zibethicus	ref|YP_007905983.1|	85.338	266	39	0	0	266	1	266	567	149	414	1.1e-160	1198	466	putative NS5B protein [Rodent pegivirus]	Viruses;Kitrinoviricota;Flasuviricetes;Amarillovirales;Flaviviridae;Pegivirus;Pegivirus neotomae	1321391
Flaviviridae	c_Aves;o_Columbiformes|k141_9433-SRR15831024|Columba livia	gb|QHD25538.1|	64.855	276	95	2	2	276	1	275	2941	2520	2794	1.05e-117	976	380	polyprotein [Jogalong virus]	Viruses;Kitrinoviricota;Flasuviricetes;Amarillovirales;Flaviviridae;Hepacivirus;Jogalong virus	2696479
Flaviviridae	c_Mammalia;o_Rodentia|k141_951-SRR17216454|Sciurus carolinensis	gb|WPV62037.1|	62.63	289	107	1	1	290	3	290	589	257	545	2.06e-130	1003	390	MAG: polyprotein, partial [Pestivirus ratti]	Viruses;Kitrinoviricota;Flasuviricetes;Amarillovirales;Flaviviridae;Pestivirus;Pestivirus ratti	3052623
Flaviviridae	c_Mammalia;o_Artiodactyla|k141_9558-SRR9428472|Bos grunniens	gb|APT71171.1|	100	291	0	0	0	291	1	291	719	280	570	0	1575	611	NS5B, partial [Bovine viral diarrhea virus 2]	Viruses;Kitrinoviricota;Flasuviricetes;Amarillovirales;Flaviviridae;Pestivirus;Pestivirus tauri	54315
Flaviviridae	c_Mammalia;o_Rodentia|k141_964-SRR17216256|Chinchilla lanigera	ref|YP_009509004.1|	64.925	268	93	1	1	267	1	267	599	150	417	4.47e-119	926	361	putative NS5B [Theiler's disease-associated virus]	Viruses;Kitrinoviricota;Flasuviricetes;Amarillovirales;Flaviviridae;Pegivirus;Pegivirus equi	1307119
Flaviviridae	c_Mammalia;o_Rodentia|k141_972-SRR15340443|Nannospalax ehrenbergi	emb|CAI5760079.1|	64.769	281	98	1	1	280	1	280	2059	1615	1895	1.67e-117	975	380	polyprotein, partial [Cape dune mole-rat hepacivirus]	Viruses;Kitrinoviricota;Flasuviricetes;Amarillovirales;Flaviviridae;Hepacivirus;Cape dune mole-rat hepacivirus	3004164
Flaviviridae	c_Mammalia;o_Artiodactyla|k141_980-SRR26378580|Antilocapra americana sonoriensis	ref|YP_009509004.1|	65.169	267	93	0	0	268	1	267	599	150	416	2.93e-118	921	359	putative NS5B [Theiler's disease-associated virus]	Viruses;Kitrinoviricota;Flasuviricetes;Amarillovirales;Flaviviridae;Pegivirus;Pegivirus equi	1307119
Flaviviridae	c_Aves;o_Columbiformes|k141_984-SRR13708282|Columba livia	gb|QHD25538.1|	64.493	276	96	2	2	276	1	275	2941	2520	2794	8.91e-118	977	380	polyprotein [Jogalong virus]	Viruses;Kitrinoviricota;Flasuviricetes;Amarillovirales;Flaviviridae;Hepacivirus;Jogalong virus	2696479
Flaviviridae	c_Mammalia;o_Rodentia|k141_985-SRR16685766|Neodon fuscus	ref|YP_007905983.1|	85.714	266	38	0	0	266	1	266	567	149	414	1.96e-164	1223	475	putative NS5B protein [Rodent pegivirus]	Viruses;Kitrinoviricota;Flasuviricetes;Amarillovirales;Flaviviridae;Pegivirus;Pegivirus neotomae	1321391
Flaviviridae	c_Mammalia;o_Artiodactyla|k141_99-SRR18581036|Capra hircus	gb|WGN90903.1|	99.313	291	2	0	0	291	1	291	3897	3458	3748	0	1580	613	polyprotein [Bovine viral diarrhea virus 1]	Viruses;Kitrinoviricota;Flasuviricetes;Amarillovirales;Flaviviridae;Pestivirus;Pestivirus bovis	11099
Flaviviridae	c_Mammalia;o_Primates|k59_3010-SRR361358|Galago senegalensis	gb|AXK47363.1|	68.214	280	89	0	0	280	1	280	580	151	430	4.78e-135	1032	402	non-structural protein 5B, partial [Equine hepacivirus]	Viruses;Kitrinoviricota;Flasuviricetes;Amarillovirales;Flaviviridae;Hepacivirus;Equine hepacivirus	1281455
Flaviviridae	c_Mammalia;o_Peramelemorphia|k79_1511-SRR27461682|Macrotis lagotis	ref|YP_007905993.1|	62.972	397	146	1	1	398	2	398	583	68	463	0	1355	526	NS5B [Rodent hepacivirus]	Viruses;Kitrinoviricota;Flasuviricetes;Amarillovirales;Flaviviridae;Hepacivirus;Rodent hepacivirus	1281454
Flaviviridae	c_Mammalia;o_Scandentia|k99_10002-DRR155090|Tupaia belangeri	ref|YP_009709880.1|	77.899	276	61	0	0	278	1	276	580	152	427	5.63e-160	1196	465	RNA-dependent RNA polymerase NS5B [Hepacivirus P]	Viruses;Kitrinoviricota;Flasuviricetes;Amarillovirales;Flaviviridae;Hepacivirus;Hepacivirus P	2202225
Flaviviridae	c_Mammalia;o_Scandentia|k99_10963-DRR155087|Tupaia belangeri	ref|YP_009709880.1|	77.899	276	61	0	0	278	1	276	580	152	427	9.93e-160	1195	464	RNA-dependent RNA polymerase NS5B [Hepacivirus P]	Viruses;Kitrinoviricota;Flasuviricetes;Amarillovirales;Flaviviridae;Hepacivirus;Hepacivirus P	2202225
Flaviviridae	c_Mammalia;o_Scandentia|k99_10990-DRR155091|Tupaia belangeri	ref|YP_009709880.1|	77.899	276	61	0	0	278	1	276	580	152	427	5.63e-160	1196	465	RNA-dependent RNA polymerase NS5B [Hepacivirus P]	Viruses;Kitrinoviricota;Flasuviricetes;Amarillovirales;Flaviviridae;Hepacivirus;Hepacivirus P	2202225
Flaviviridae	c_Mammalia;o_Rodentia|k99_110-SRR17216527|Marmota monax	pdb|5YF8|A	64.583	288	101	1	1	290	3	289	683	283	570	1.11e-130	1013	394	Chain A, RdRp catalytic [Classical swine fever virus]	Viruses;Kitrinoviricota;Flasuviricetes;Amarillovirales;Flaviviridae;Pestivirus;Pestivirus suis	11096
Flaviviridae	c_Mammalia;o_Scandentia|k99_11119-DRR155090|Tupaia belangeri	emb|CAI5760841.1|	100	278	0	0	0	278	1	278	2897	2462	2739	0	1509	585	polyprotein [Northern treeshrew hepacivirus]	Viruses;Kitrinoviricota;Flasuviricetes;Amarillovirales;Flaviviridae;Hepacivirus;Northern treeshrew hepacivirus	3004176
Flaviviridae	c_Aves;o_Passeriformes|k99_11300-SRR1325074|Cyanistes caeruleus	gb|QHD25538.1|	63.273	275	100	1	1	277	1	275	2941	2520	2793	7.34e-118	977	380	polyprotein [Jogalong virus]	Viruses;Kitrinoviricota;Flasuviricetes;Amarillovirales;Flaviviridae;Hepacivirus;Jogalong virus	2696479
Flaviviridae	c_Mammalia;o_Scandentia|k99_11558-DRR155095|Tupaia belangeri	ref|YP_009709880.1|	77.899	276	61	0	0	278	1	276	580	152	427	9e-160	1195	464	RNA-dependent RNA polymerase NS5B [Hepacivirus P]	Viruses;Kitrinoviricota;Flasuviricetes;Amarillovirales;Flaviviridae;Hepacivirus;Hepacivirus P	2202225
Flaviviridae	c_Mammalia;o_Rodentia|k99_1157-SRR2141210|Bathyergus suillus	emb|CAI5760079.1|	100	281	0	0	0	281	1	281	2059	1615	1895	0	1535	595	polyprotein, partial [Cape dune mole-rat hepacivirus]	Viruses;Kitrinoviricota;Flasuviricetes;Amarillovirales;Flaviviridae;Hepacivirus;Cape dune mole-rat hepacivirus	3004164
Flaviviridae	c_Mammalia;o_Scandentia|k99_11867-DRR155087|Tupaia belangeri	emb|CAI5760841.1|	100	278	0	0	0	278	1	278	2897	2462	2739	0	1509	585	polyprotein [Northern treeshrew hepacivirus]	Viruses;Kitrinoviricota;Flasuviricetes;Amarillovirales;Flaviviridae;Hepacivirus;Northern treeshrew hepacivirus	3004176
Flaviviridae	c_Mammalia;o_Scandentia|k99_13179-DRR155093|Tupaia belangeri	ref|YP_009709880.1|	77.899	276	61	0	0	278	1	276	580	152	427	5.63e-160	1196	465	RNA-dependent RNA polymerase NS5B [Hepacivirus P]	Viruses;Kitrinoviricota;Flasuviricetes;Amarillovirales;Flaviviridae;Hepacivirus;Hepacivirus P	2202225
Flaviviridae	c_Mammalia;o_Rodentia|k99_153-DRR496897|Tokudaia tokunoshimensis	gb|WPV62023.1|	92.336	274	21	0	0	279	1	274	464	191	464	0	1411	548	MAG: polyprotein, partial [Jingmen rodent hepacivirus 1]	Viruses;Kitrinoviricota;Flasuviricetes;Amarillovirales;Flaviviridae;Hepacivirus;Jingmen rodent hepacivirus 1	3083359
Flaviviridae	c_Mammalia;o_Scandentia|k99_17025-DRR155097|Tupaia belangeri	gb|QIM73896.1|	96.617	266	9	0	0	266	1	266	3300	2887	3152	5.07e-172	1379	535	polyprotein, partial [Pegivirus sp.]	Viruses;Kitrinoviricota;Flasuviricetes;Amarillovirales;Flaviviridae;Pegivirus;Pegivirus sp.	2498143
Flaviviridae	c_Mammalia;o_Scandentia|k99_19588-DRR155098|Tupaia belangeri	ref|YP_009709880.1|	77.899	276	61	0	0	278	1	276	580	152	427	9e-160	1195	464	RNA-dependent RNA polymerase NS5B [Hepacivirus P]	Viruses;Kitrinoviricota;Flasuviricetes;Amarillovirales;Flaviviridae;Hepacivirus;Hepacivirus P	2202225
Flaviviridae	c_Mammalia;o_Scandentia|k99_19810-DRR155098|Tupaia belangeri	gb|QIM73896.1|	96.241	266	10	0	0	266	1	266	3300	2887	3152	3.48e-172	1380	536	polyprotein, partial [Pegivirus sp.]	Viruses;Kitrinoviricota;Flasuviricetes;Amarillovirales;Flaviviridae;Pegivirus;Pegivirus sp.	2498143
Flaviviridae	c_Mammalia;o_Rodentia|k99_201-SRR25584924|Mesocricetus auratus	gb|WPV62033.1|	89.85	266	27	0	0	266	1	266	277	3	268	1.75e-172	1247	484	MAG: polyprotein, partial [Longquan rodent pegivirus 1]	Viruses;Kitrinoviricota;Flasuviricetes;Amarillovirales;Flaviviridae;Pegivirus;Longquan rodent pegivirus 1	3083658
Flaviviridae	c_Mammalia;o_Scandentia|k99_2534-DRR155088|Tupaia belangeri	ref|YP_009709880.1|	77.899	276	61	0	0	278	1	276	580	152	427	5.63e-160	1196	465	RNA-dependent RNA polymerase NS5B [Hepacivirus P]	Viruses;Kitrinoviricota;Flasuviricetes;Amarillovirales;Flaviviridae;Hepacivirus;Hepacivirus P	2202225
Flaviviridae	c_Mammalia;o_Rodentia|k99_297-SRR25584900|Mesocricetus auratus	gb|WPV62033.1|	89.85	266	27	0	0	266	1	266	277	3	268	1.75e-172	1247	484	MAG: polyprotein, partial [Longquan rodent pegivirus 1]	Viruses;Kitrinoviricota;Flasuviricetes;Amarillovirales;Flaviviridae;Pegivirus;Longquan rodent pegivirus 1	3083658
Flaviviridae	c_Aves;o_Galliformes|k99_3134-SRR13448194|Centrocercus urophasianus	emb|CAI5760821.1|	45.29	276	150	1	1	277	3	277	745	322	597	2.03e-84	705	276	polyprotein, partial [Zebra finch hepacivirus 1]	Viruses;Kitrinoviricota;Flasuviricetes;Amarillovirales;Flaviviridae;Hepacivirus;Zebra finch hepacivirus 1	3004181
Flaviviridae	c_Mammalia;o_Primates|k99_319-SRR1046737|Chlorocebus pygerythrus	gb|ALS54366.1|	100	266	0	0	0	266	1	266	2885	2468	2733	4.65e-177	1416	550	putative polyprotein [GB virus C]	Viruses;Kitrinoviricota;Flasuviricetes;Amarillovirales;Flaviviridae;Pegivirus;Pegivirus hominis	54290
Flaviviridae	c_Mammalia;o_Scandentia|k99_3786-DRR155093|Tupaia belangeri	emb|CAI5760841.1|	100	278	0	0	0	278	1	278	2897	2462	2739	0	1509	585	polyprotein [Northern treeshrew hepacivirus]	Viruses;Kitrinoviricota;Flasuviricetes;Amarillovirales;Flaviviridae;Hepacivirus;Northern treeshrew hepacivirus	3004176
Flaviviridae	c_Mammalia;o_Primates|k99_4042-SRR3131110|Propithecus diadema	gb|AZA36448.1|	95.29	276	13	0	0	276	1	276	2709	2327	2602	4.76e-175	1402	544	polyprotein, partial [Sifaka hepacivirus]	Viruses;Kitrinoviricota;Flasuviricetes;Amarillovirales;Flaviviridae;Hepacivirus;Sifaka hepacivirus	2490447
Flaviviridae	c_Mammalia;o_Primates|k99_54-SRR1046752|Chlorocebus pygerythrus	gb|ALS54354.1|	99.624	266	1	0	0	266	1	266	2885	2468	2733	9.2e-177	1414	549	putative polyprotein [GB virus C]	Viruses;Kitrinoviricota;Flasuviricetes;Amarillovirales;Flaviviridae;Pegivirus;Pegivirus hominis	54290
Flaviviridae	c_Mammalia;o_Scandentia|k99_5911-DRR155092|Tupaia belangeri	ref|YP_009709880.1|	77.899	276	61	0	0	278	1	276	580	152	427	5.63e-160	1196	465	RNA-dependent RNA polymerase NS5B [Hepacivirus P]	Viruses;Kitrinoviricota;Flasuviricetes;Amarillovirales;Flaviviridae;Hepacivirus;Hepacivirus P	2202225
Flaviviridae	c_Mammalia;o_Primates|k99_637-SRR1758976|Callithrix jacchus	pir|T08839|	99.624	266	1	0	0	266	1	266	2970	2554	2819	2.82e-176	1411	548	polyprotein - marmoset hepatitis GB virus A [Marmoset hepatitis GB virus A]	Viruses;Kitrinoviricota;Flasuviricetes;Amarillovirales;Flaviviridae;unclassified;Marmoset hepatitis GB virus A	126997
Flaviviridae	c_Mammalia;o_Chiroptera|k99_65653-SRR7910144|Peropteryx macrotis	tpg|DAD52839.1|	99.286	280	2	0	0	280	1	280	2897	2461	2740	0	1495	580	TPA_asm: polyprotein [Bat hepacivirus]	Viruses;Kitrinoviricota;Flasuviricetes;Amarillovirales;Flaviviridae;Hepacivirus;Bat hepacivirus	1325446
Flaviviridae	c_Mammalia;o_Scandentia|k99_6827-DRR155095|Tupaia belangeri	emb|CAI5760841.1|	100	278	0	0	0	278	1	278	2897	2462	2739	0	1509	585	polyprotein [Northern treeshrew hepacivirus]	Viruses;Kitrinoviricota;Flasuviricetes;Amarillovirales;Flaviviridae;Hepacivirus;Northern treeshrew hepacivirus	3004176
Flaviviridae	c_Mammalia;o_Chiroptera|k99_70953-SRR7910143|Peropteryx macrotis	tpg|DAD52839.1|	100	280	0	0	0	280	1	280	2897	2461	2740	0	1502	583	TPA_asm: polyprotein [Bat hepacivirus]	Viruses;Kitrinoviricota;Flasuviricetes;Amarillovirales;Flaviviridae;Hepacivirus;Bat hepacivirus	1325446
Flaviviridae	c_Mammalia;o_Scandentia|k99_7113-DRR155088|Tupaia belangeri	emb|CAI5760841.1|	100	278	0	0	0	278	1	278	2897	2462	2739	0	1509	585	polyprotein [Northern treeshrew hepacivirus]	Viruses;Kitrinoviricota;Flasuviricetes;Amarillovirales;Flaviviridae;Hepacivirus;Northern treeshrew hepacivirus	3004176
Flaviviridae	c_Mammalia;o_Scandentia|k99_7185-DRR155091|Tupaia belangeri	emb|CAI5760841.1|	100	278	0	0	0	278	1	278	2897	2462	2739	0	1509	585	polyprotein [Northern treeshrew hepacivirus]	Viruses;Kitrinoviricota;Flasuviricetes;Amarillovirales;Flaviviridae;Hepacivirus;Northern treeshrew hepacivirus	3004176
Flaviviridae	c_Mammalia;o_Scandentia|k99_728-DRR155098|Tupaia belangeri	emb|CAI5760841.1|	100	278	0	0	0	278	1	278	2897	2462	2739	0	1509	585	polyprotein [Northern treeshrew hepacivirus]	Viruses;Kitrinoviricota;Flasuviricetes;Amarillovirales;Flaviviridae;Hepacivirus;Northern treeshrew hepacivirus	3004176
Flaviviridae	c_Mammalia;o_Scandentia|k99_8472-DRR155094|Tupaia belangeri	gb|QIM73896.1|	96.617	266	9	0	0	266	1	266	3300	2887	3152	5.07e-172	1379	535	polyprotein, partial [Pegivirus sp.]	Viruses;Kitrinoviricota;Flasuviricetes;Amarillovirales;Flaviviridae;Pegivirus;Pegivirus sp.	2498143
Flaviviridae	c_Mammalia;o_Scandentia|k99_9236-DRR155089|Tupaia belangeri	emb|CAI5760841.1|	100	278	0	0	0	278	1	278	2897	2462	2739	0	1509	585	polyprotein [Northern treeshrew hepacivirus]	Viruses;Kitrinoviricota;Flasuviricetes;Amarillovirales;Flaviviridae;Hepacivirus;Northern treeshrew hepacivirus	3004176
Flaviviridae	c_Mammalia;o_Chiroptera|k99_94201-SRR7910144|Peropteryx macrotis	tpg|DAD52839.1|	100	280	0	0	0	280	1	280	2897	2461	2740	0	1502	583	TPA_asm: polyprotein [Bat hepacivirus]	Viruses;Kitrinoviricota;Flasuviricetes;Amarillovirales;Flaviviridae;Hepacivirus;Bat hepacivirus	1325446
Flaviviridae	c_Mammalia;o_Scandentia|k99_9785-DRR155092|Tupaia belangeri	emb|CAI5760841.1|	100	278	0	0	0	278	1	278	2897	2462	2739	0	1509	585	polyprotein [Northern treeshrew hepacivirus]	Viruses;Kitrinoviricota;Flasuviricetes;Amarillovirales;Flaviviridae;Hepacivirus;Northern treeshrew hepacivirus	3004176
Hepadnaviridae	c_Aves;o_Anseriformes|k119_1102-SRR4434793|Anas platyrhynchos	sp|P17192.1|	97.822	505	11	0	0	505	1	505	788	284	788	0	2676	1035	RecName: Full=Protein P; Includes: RecName: Full=DNA-directed DNA polymerase; Includes: RecName: Full=RNA-directed DNA polymerase; Includes: RecName: Full=Ribonuclease H [Duck hepatitis B virus brown Shanghai duck/S5]	Viruses;Artverviricota;Revtraviricetes;Blubervirales;Hepadnaviridae;Avihepadnavirus;Duck hepatitis B virus	10439
Hepadnaviridae	c_Aves;o_Anseriformes|k119_1235-SRR4434794|Anas platyrhynchos	gb|WFP21458.1|	94.781	594	31	0	0	594	1	594	787	194	787	0	3060	1183	P protein [Duck hepatitis B virus]	Viruses;Artverviricota;Revtraviricetes;Blubervirales;Hepadnaviridae;Avihepadnavirus;Duck hepatitis B virus	12639
Hepadnaviridae	c_Aves;o_Anseriformes|k119_1476-SRR4434780|Anas platyrhynchos	gb|WFP21425.1|	96.5	600	21	0	0	600	1	600	787	188	787	0	3138	1213	P protein [Duck hepatitis B virus]	Viruses;Artverviricota;Revtraviricetes;Blubervirales;Hepadnaviridae;Avihepadnavirus;Duck hepatitis B virus	12639
Hepadnaviridae	c_Aves;o_Anseriformes|k119_2999-SRR4434796|Anas platyrhynchos	gb|WHB10634.1|	94.743	799	40	2	2	797	1	797	838	1	799	0	4091	1580	polymerase [Duck hepatitis B virus]	Viruses;Artverviricota;Revtraviricetes;Blubervirales;Hepadnaviridae;Avihepadnavirus;Duck hepatitis B virus	12639
Hepadnaviridae	c_Aves;o_Anseriformes|k119_3276-SRR12066819|Anas platyrhynchos	gb|WHB10634.1|	94.003	717	42	1	1	716	1	716	838	1	717	0	3640	1406	polymerase [Duck hepatitis B virus]	Viruses;Artverviricota;Revtraviricetes;Blubervirales;Hepadnaviridae;Avihepadnavirus;Duck hepatitis B virus	12639
Hepadnaviridae	c_Aves;o_Anseriformes|k119_3583-SRR12066818|Anas platyrhynchos	gb|WFP21434.1|	96.578	526	18	0	0	526	1	526	788	263	788	0	2746	1062	P protein [Duck hepatitis B virus]	Viruses;Artverviricota;Revtraviricetes;Blubervirales;Hepadnaviridae;Avihepadnavirus;Duck hepatitis B virus	12639
Hepadnaviridae	c_Aves;o_Galliformes|k119_3683-SRR19146986|Lagopus muta	emb|CAC80820.1|	58.621	435	176	1	4	483	49	483	790	357	787	1.81e-178	1360	528	polymerase [Stork hepatitis B virus]	Viruses;Artverviricota;Revtraviricetes;Blubervirales;Hepadnaviridae;Avihepadnavirus;Heron hepatitis B virus	110944
Hepadnaviridae	c_Aves;o_Anseriformes|k141_1031-SRR18913560|Anas platyrhynchos	gb|WFP21431.1|	97.422	543	13	1	1	542	1	542	787	245	787	0	2841	1098	P protein [Duck hepatitis B virus]	Viruses;Artverviricota;Revtraviricetes;Blubervirales;Hepadnaviridae;Avihepadnavirus;Duck hepatitis B virus	12639
Hepadnaviridae	c_Aves;o_Anseriformes|k141_123-SRR10775272|Anas platyrhynchos	gb|WFP21455.1|	99.379	483	3	0	0	483	1	483	787	305	787	0	2592	1003	P protein [Duck hepatitis B virus]	Viruses;Artverviricota;Revtraviricetes;Blubervirales;Hepadnaviridae;Avihepadnavirus;Duck hepatitis B virus	12639
Hepadnaviridae	c_Aves;o_Anseriformes|k141_1248-SRR11040416|Anas platyrhynchos	gb|WFP21458.1|	95.169	621	30	0	0	621	1	621	787	167	787	0	3204	1238	P protein [Duck hepatitis B virus]	Viruses;Artverviricota;Revtraviricetes;Blubervirales;Hepadnaviridae;Avihepadnavirus;Duck hepatitis B virus	12639
Hepadnaviridae	c_Aves;o_Anseriformes|k141_1259-SRR26636620|Anas platyrhynchos	gb|AAP47822.1|	99.67	606	2	0	0	606	1	606	786	181	786	0	3247	1255	polymerase [Duck hepatitis B virus]	Viruses;Artverviricota;Revtraviricetes;Blubervirales;Hepadnaviridae;Avihepadnavirus;Duck hepatitis B virus	12639
Hepadnaviridae	c_Aves;o_Anseriformes|k141_1278-SRR11560423|Anas platyrhynchos	gb|WFP21458.1|	96.094	512	20	0	0	512	1	512	787	276	787	0	2664	1030	P protein [Duck hepatitis B virus]	Viruses;Artverviricota;Revtraviricetes;Blubervirales;Hepadnaviridae;Avihepadnavirus;Duck hepatitis B virus	12639
Hepadnaviridae	c_Aves;o_Anseriformes|k141_1290-SRR31281797|Anser cygnoides	gb|WDY73525.1|	94.93	572	29	0	0	572	1	572	788	217	788	0	2871	1110	polymerase [Duck hepatitis B virus]	Viruses;Artverviricota;Revtraviricetes;Blubervirales;Hepadnaviridae;Avihepadnavirus;Duck hepatitis B virus	12639
Hepadnaviridae	c_Aves;o_Anseriformes|k141_1311-SRR8053823|Anas platyrhynchos	ref|NP_039822.1|	93.113	363	25	0	0	363	1	363	788	168	530	0	1812	702	P-protein [Duck hepatitis B virus]	Viruses;Artverviricota;Revtraviricetes;Blubervirales;Hepadnaviridae;Avihepadnavirus;Duck hepatitis B virus	12639
Hepadnaviridae	c_Aves;o_Anseriformes|k141_1315-SRR11560439|Anas platyrhynchos	gb|WFP21428.1|	98.374	246	3	1	1	245	1	245	787	289	534	2.03e-171	1286	499	P protein [Duck hepatitis B virus]	Viruses;Artverviricota;Revtraviricetes;Blubervirales;Hepadnaviridae;Avihepadnavirus;Duck hepatitis B virus	12639
Hepadnaviridae	c_Aves;o_Anseriformes|k141_1334-SRR14398904|Anas platyrhynchos	gb|WHB10634.1|	99.065	749	7	0	0	749	1	749	838	90	838	0	4022	1553	polymerase [Duck hepatitis B virus]	Viruses;Artverviricota;Revtraviricetes;Blubervirales;Hepadnaviridae;Avihepadnavirus;Duck hepatitis B virus	12639
Hepadnaviridae	c_Aves;o_Anseriformes|k141_1340-SRR22016079|Anas platyrhynchos	gb|AAQ93079.1|	98.387	496	8	0	0	496	1	496	788	293	788	0	2626	1016	P protein [Duck hepatitis B virus]	Viruses;Artverviricota;Revtraviricetes;Blubervirales;Hepadnaviridae;Avihepadnavirus;Duck hepatitis B virus	12639
Hepadnaviridae	c_Aves;o_Anseriformes|k141_13603-SRR11560438|Anas platyrhynchos	gb|WHB10634.1|	98.926	838	9	0	0	838	1	838	838	1	838	0	4485	1732	polymerase [Duck hepatitis B virus]	Viruses;Artverviricota;Revtraviricetes;Blubervirales;Hepadnaviridae;Avihepadnavirus;Duck hepatitis B virus	12639
Hepadnaviridae	c_Aves;o_Anseriformes|k141_1366-SRR15684518|Anas platyrhynchos	gb|ADL14709.1|	97.527	364	8	1	1	363	1	363	787	238	601	0	1903	737	P protein [Duck hepatitis B virus]	Viruses;Artverviricota;Revtraviricetes;Blubervirales;Hepadnaviridae;Avihepadnavirus;Duck hepatitis B virus	12639
Hepadnaviridae	c_Aves;o_Anseriformes|k141_1395-SRR26636621|Anas platyrhynchos	gb|AAP47822.1|	99.722	719	2	0	0	719	1	719	786	68	786	0	3865	1493	polymerase [Duck hepatitis B virus]	Viruses;Artverviricota;Revtraviricetes;Blubervirales;Hepadnaviridae;Avihepadnavirus;Duck hepatitis B virus	12639
Hepadnaviridae	c_Aves;o_Anseriformes|k141_1452-SRR11560434|Anas platyrhynchos	gb|WFP21449.1|	94.819	579	30	0	0	579	1	579	787	209	787	0	2969	1148	P protein [Duck hepatitis B virus]	Viruses;Artverviricota;Revtraviricetes;Blubervirales;Hepadnaviridae;Avihepadnavirus;Duck hepatitis B virus	12639
Hepadnaviridae	c_Aves;o_Anseriformes|k141_1478-SRR11261965|Anas platyrhynchos	gb|AAA62819.1|	99.115	678	6	0	0	678	1	678	786	109	786	0	3629	1402	polymerase [Duck hepatitis B virus]	Viruses;Artverviricota;Revtraviricetes;Blubervirales;Hepadnaviridae;Avihepadnavirus;Duck hepatitis B virus	12639
Hepadnaviridae	c_Aves;o_Anseriformes|k141_1482-SRR20324454|Anas platyrhynchos	gb|WFP21443.1|	97.944	681	13	1	1	680	1	680	787	107	787	0	3605	1393	P protein [Duck hepatitis B virus]	Viruses;Artverviricota;Revtraviricetes;Blubervirales;Hepadnaviridae;Avihepadnavirus;Duck hepatitis B virus	12639
Hepadnaviridae	c_Aves;o_Anseriformes|k141_1510-SRR13095051|Anas platyrhynchos	gb|WDY73501.1|	96.806	501	16	0	0	501	1	501	787	287	787	0	2611	1010	polymerase [Duck hepatitis B virus]	Viruses;Artverviricota;Revtraviricetes;Blubervirales;Hepadnaviridae;Avihepadnavirus;Duck hepatitis B virus	12639
Hepadnaviridae	c_Aves;o_Anseriformes|k141_1519-SRR11560414|Anas platyrhynchos	gb|WFP21428.1|	98.433	702	10	1	1	701	1	701	787	86	787	0	3740	1445	P protein [Duck hepatitis B virus]	Viruses;Artverviricota;Revtraviricetes;Blubervirales;Hepadnaviridae;Avihepadnavirus;Duck hepatitis B virus	12639
Hepadnaviridae	c_Aves;o_Anseriformes|k141_1543-SRR8053821|Anas platyrhynchos	gb|WFP21440.1|	61.268	426	164	1	1	425	1	425	787	165	590	0	1427	554	P protein [Duck hepatitis B virus]	Viruses;Artverviricota;Revtraviricetes;Blubervirales;Hepadnaviridae;Avihepadnavirus;Duck hepatitis B virus	12639
Hepadnaviridae	c_Aves;o_Anseriformes|k141_1556-SRR18913550|Anas platyrhynchos	gb|WFP21428.1|	97.623	547	12	1	1	546	1	546	787	241	787	0	2870	1110	P protein [Duck hepatitis B virus]	Viruses;Artverviricota;Revtraviricetes;Blubervirales;Hepadnaviridae;Avihepadnavirus;Duck hepatitis B virus	12639
Hepadnaviridae	c_Aves;o_Anseriformes|k141_156-SRR21363735|Anas platyrhynchos	ref|NP_039822.1|	97.91	670	14	0	0	670	1	670	788	119	788	0	3550	1372	P-protein [Duck hepatitis B virus]	Viruses;Artverviricota;Revtraviricetes;Blubervirales;Hepadnaviridae;Avihepadnavirus;Duck hepatitis B virus	12639
Hepadnaviridae	c_Aves;o_Anseriformes|k141_1606-SRR26623729|Anas platyrhynchos	gb|AAP47822.1|	99.803	507	1	0	0	507	1	507	786	280	786	0	2702	1045	polymerase [Duck hepatitis B virus]	Viruses;Artverviricota;Revtraviricetes;Blubervirales;Hepadnaviridae;Avihepadnavirus;Duck hepatitis B virus	12639
Hepadnaviridae	c_Aves;o_Anseriformes|k141_1638-SRR7705519|Anas platyrhynchos	ref|NP_039822.1|	96.788	716	23	0	0	716	1	716	788	1	716	0	3747	1447	P-protein [Duck hepatitis B virus]	Viruses;Artverviricota;Revtraviricetes;Blubervirales;Hepadnaviridae;Avihepadnavirus;Duck hepatitis B virus	12639
Hepadnaviridae	c_Aves;o_Anseriformes|k141_165-SRR22016070|Anas platyrhynchos	gb|WFP21455.1|	98.273	579	10	0	0	579	1	579	787	209	787	0	3068	1186	P protein [Duck hepatitis B virus]	Viruses;Artverviricota;Revtraviricetes;Blubervirales;Hepadnaviridae;Avihepadnavirus;Duck hepatitis B virus	12639
Hepadnaviridae	c_Aves;o_Anseriformes|k141_166-SRR22016106|Anas platyrhynchos	gb|WDY73528.1|	98.611	504	5	2	2	502	1	502	788	285	788	0	2653	1026	polymerase [Duck hepatitis B virus]	Viruses;Artverviricota;Revtraviricetes;Blubervirales;Hepadnaviridae;Avihepadnavirus;Duck hepatitis B virus	12639
Hepadnaviridae	c_Mammalia;o_Eulipotyphla|k141_1672-SRR26303742|Sorex araneus	gb|QDQ19245.2|	97.101	759	22	0	0	759	1	759	823	65	823	0	3956	1528	polymerase [Crowned shrew hepatitis B virus]	Viruses;Artverviricota;Revtraviricetes;Blubervirales;Hepadnaviridae;Orthohepadnavirus;Hepatitis B virus	2596879
Hepadnaviridae	c_Aves;o_Anseriformes|k141_170-SRR18913561|Anas platyrhynchos	gb|WHB10634.1|	93.829	551	34	0	0	551	1	551	838	288	838	0	2812	1087	polymerase [Duck hepatitis B virus]	Viruses;Artverviricota;Revtraviricetes;Blubervirales;Hepadnaviridae;Avihepadnavirus;Duck hepatitis B virus	12639
Hepadnaviridae	c_Mammalia;o_Eulipotyphla|k141_1754-SRR26303740|Sorex araneus	gb|QDQ19245.2|	97.04	642	19	0	0	642	1	642	823	182	823	0	3339	1290	polymerase [Crowned shrew hepatitis B virus]	Viruses;Artverviricota;Revtraviricetes;Blubervirales;Hepadnaviridae;Orthohepadnavirus;Hepatitis B virus	2596879
Hepadnaviridae	c_Aves;o_Anseriformes|k141_1779-SRR22016068|Anas platyrhynchos	gb|WFP21455.1|	98.214	560	10	0	0	560	1	560	787	228	787	0	2970	1148	P protein [Duck hepatitis B virus]	Viruses;Artverviricota;Revtraviricetes;Blubervirales;Hepadnaviridae;Avihepadnavirus;Duck hepatitis B virus	12639
Hepadnaviridae	c_Aves;o_Anseriformes|k141_1784-SRR18733108|Anas platyrhynchos	gb|WHB10634.1|	93.875	702	41	2	2	700	1	700	838	1	702	0	3563	1377	polymerase [Duck hepatitis B virus]	Viruses;Artverviricota;Revtraviricetes;Blubervirales;Hepadnaviridae;Avihepadnavirus;Duck hepatitis B virus	12639
Hepadnaviridae	c_Aves;o_Anseriformes|k141_1820-SRR19545588|Anser anser	gb|ACA42581.1|	91.522	578	45	2	4	576	1	576	841	1	576	0	2825	1092	polymerase [Duck hepatitis B virus]	Viruses;Artverviricota;Revtraviricetes;Blubervirales;Hepadnaviridae;Avihepadnavirus;Duck hepatitis B virus	12639
Hepadnaviridae	c_Aves;o_Anseriformes|k141_1854-SRR11560425|Anas platyrhynchos	gb|ACA42581.1|	92.582	364	23	2	4	360	1	360	841	273	636	0	1787	692	polymerase [Duck hepatitis B virus]	Viruses;Artverviricota;Revtraviricetes;Blubervirales;Hepadnaviridae;Avihepadnavirus;Duck hepatitis B virus	12639
Hepadnaviridae	c_Aves;o_Anseriformes|k141_1856-SRR30724973|Anser cygnoides	gb|WFP21482.1|	98.51	604	7	1	2	604	1	604	788	1	602	0	3198	1236	P protein [Duck hepatitis B virus]	Viruses;Artverviricota;Revtraviricetes;Blubervirales;Hepadnaviridae;Avihepadnavirus;Duck hepatitis B virus	12639
Hepadnaviridae	c_Aves;o_Anseriformes|k141_1878-SRR13095065|Anas platyrhynchos	gb|WFP21455.1|	94.765	554	29	0	0	555	2	555	787	234	787	0	2852	1103	P protein [Duck hepatitis B virus]	Viruses;Artverviricota;Revtraviricetes;Blubervirales;Hepadnaviridae;Avihepadnavirus;Duck hepatitis B virus	12639
Hepadnaviridae	c_Aves;o_Anseriformes|k141_1888-SRR7705522|Anas platyrhynchos	gb|WFP21434.1|	96.246	586	22	0	0	586	1	586	788	1	586	0	3053	1180	P protein [Duck hepatitis B virus]	Viruses;Artverviricota;Revtraviricetes;Blubervirales;Hepadnaviridae;Avihepadnavirus;Duck hepatitis B virus	12639
Hepadnaviridae	c_Aves;o_Anseriformes|k141_1904-SRR8053821|Anas platyrhynchos	gb|UHN91765.1|	96.442	787	27	1	1	786	1	786	787	1	787	0	4104	1585	P protein [Duck hepatitis B virus]	Viruses;Artverviricota;Revtraviricetes;Blubervirales;Hepadnaviridae;Avihepadnavirus;Duck hepatitis B virus	12639
Hepadnaviridae	c_Aves;o_Anseriformes|k141_1956-SRR11040414|Anas platyrhynchos	gb|WHB10634.1|	88.062	578	53	3	16	562	1	562	838	1	578	0	2682	1037	polymerase [Duck hepatitis B virus]	Viruses;Artverviricota;Revtraviricetes;Blubervirales;Hepadnaviridae;Avihepadnavirus;Duck hepatitis B virus	12639
Hepadnaviridae	c_Aves;o_Anseriformes|k141_2000-SRR20324456|Anas platyrhynchos	gb|AAR08050.1|	97.94	534	11	0	0	534	1	534	788	255	788	0	2836	1097	polyprotein [Duck hepatitis B virus]	Viruses;Artverviricota;Revtraviricetes;Blubervirales;Hepadnaviridae;Avihepadnavirus;Duck hepatitis B virus	12639
Hepadnaviridae	c_Aves;o_Anseriformes|k141_2000-SRR8053815|Anas platyrhynchos	gb|WDY73534.1|	94.714	681	35	1	1	680	1	680	787	107	787	0	3505	1354	polymerase [Duck hepatitis B virus]	Viruses;Artverviricota;Revtraviricetes;Blubervirales;Hepadnaviridae;Avihepadnavirus;Duck hepatitis B virus	12639
Hepadnaviridae	c_Aves;o_Anseriformes|k141_2068-SRR8053815|Anas platyrhynchos	ref|NP_039822.1|	95.618	753	33	0	0	753	1	753	788	36	788	0	3919	1514	P-protein [Duck hepatitis B virus]	Viruses;Artverviricota;Revtraviricetes;Blubervirales;Hepadnaviridae;Avihepadnavirus;Duck hepatitis B virus	12639
Hepadnaviridae	c_Aves;o_Anseriformes|k141_2085-SRR5098028|Anas platyrhynchos	gb|WFP21458.1|	93.814	582	36	0	0	582	1	582	787	206	787	0	2966	1147	P protein [Duck hepatitis B virus]	Viruses;Artverviricota;Revtraviricetes;Blubervirales;Hepadnaviridae;Avihepadnavirus;Duck hepatitis B virus	12639
Hepadnaviridae	c_Aves;o_Anseriformes|k141_2089-SRR30724960|Anser cygnoides	gb|WFP21476.1|	97.722	790	16	1	2	790	1	790	788	1	788	0	4183	1615	P protein [Duck hepatitis B virus]	Viruses;Artverviricota;Revtraviricetes;Blubervirales;Hepadnaviridae;Avihepadnavirus;Duck hepatitis B virus	12639
Hepadnaviridae	c_Aves;o_Anseriformes|k141_2092-SRR8053816|Anas platyrhynchos	ref|NP_039822.1|	94.898	392	20	0	0	392	1	392	788	139	530	0	2001	775	P-protein [Duck hepatitis B virus]	Viruses;Artverviricota;Revtraviricetes;Blubervirales;Hepadnaviridae;Avihepadnavirus;Duck hepatitis B virus	12639
Hepadnaviridae	c_Aves;o_Anseriformes|k141_2136-SRR11560424|Anas platyrhynchos	gb|WFP21449.1|	94.59	610	33	0	0	610	1	610	787	178	787	0	3129	1209	P protein [Duck hepatitis B virus]	Viruses;Artverviricota;Revtraviricetes;Blubervirales;Hepadnaviridae;Avihepadnavirus;Duck hepatitis B virus	12639
Hepadnaviridae	c_Aves;o_Anseriformes|k141_2138-SRR10176889|Anas platyrhynchos	gb|AAP47822.1|	99.865	740	1	0	0	740	1	740	786	47	786	0	3981	1538	polymerase [Duck hepatitis B virus]	Viruses;Artverviricota;Revtraviricetes;Blubervirales;Hepadnaviridae;Avihepadnavirus;Duck hepatitis B virus	12639
Hepadnaviridae	c_Aves;o_Anseriformes|k141_214-SRR18913551|Anas platyrhynchos	gb|WFP21428.1|	97.906	573	11	1	1	572	1	572	787	215	787	0	3010	1164	P protein [Duck hepatitis B virus]	Viruses;Artverviricota;Revtraviricetes;Blubervirales;Hepadnaviridae;Avihepadnavirus;Duck hepatitis B virus	12639
Hepadnaviridae	c_Aves;o_Anseriformes|k141_2168-SRR11040415|Anas platyrhynchos	gb|WFP21455.1|	96.415	530	19	0	0	530	1	530	787	258	787	0	2770	1071	P protein [Duck hepatitis B virus]	Viruses;Artverviricota;Revtraviricetes;Blubervirales;Hepadnaviridae;Avihepadnavirus;Duck hepatitis B virus	12639
Hepadnaviridae	c_Aves;o_Anseriformes|k141_2197-SRR19224276|Anas platyrhynchos	gb|WHB10634.1|	97.364	645	17	0	0	645	1	645	838	1	645	0	3394	1311	polymerase [Duck hepatitis B virus]	Viruses;Artverviricota;Revtraviricetes;Blubervirales;Hepadnaviridae;Avihepadnavirus;Duck hepatitis B virus	12639
Hepadnaviridae	c_Aves;o_Anseriformes|k141_2209-SRR22016103|Anas platyrhynchos	gb|WFP21455.1|	98.837	516	6	0	0	516	1	516	787	272	787	0	2747	1062	P protein [Duck hepatitis B virus]	Viruses;Artverviricota;Revtraviricetes;Blubervirales;Hepadnaviridae;Avihepadnavirus;Duck hepatitis B virus	12639
Hepadnaviridae	c_Aves;o_Anseriformes|k141_221-SRR28981183|Anas platyrhynchos	gb|WFP21434.1|	95.888	535	22	0	0	535	1	535	788	1	535	0	2769	1071	P protein [Duck hepatitis B virus]	Viruses;Artverviricota;Revtraviricetes;Blubervirales;Hepadnaviridae;Avihepadnavirus;Duck hepatitis B virus	12639
Hepadnaviridae	c_Aves;o_Anseriformes|k141_2242-SRR12214125|Anas platyrhynchos	gb|WHB10634.1|	94.749	838	43	1	1	837	1	837	838	1	838	0	4312	1665	polymerase [Duck hepatitis B virus]	Viruses;Artverviricota;Revtraviricetes;Blubervirales;Hepadnaviridae;Avihepadnavirus;Duck hepatitis B virus	12639
Hepadnaviridae	c_Mammalia;o_Chiroptera|k141_225-SRR14464952|Rhinolophus affinis	gb|WWU04720.1|	88.699	876	99	0	0	876	1	876	876	1	876	0	4080	1576	MAG: polymerase [Hepadnaviridae sp.]	Viruses;Artverviricota;Revtraviricetes;Blubervirales;Hepadnaviridae;unclassified;Hepadnaviridae sp.	2809457
Hepadnaviridae	c_Aves;o_Anseriformes|k141_2306-SRR22016082|Anas platyrhynchos	gb|WFP21455.1|	98.537	547	8	0	0	547	1	547	787	241	787	0	2908	1124	P protein [Duck hepatitis B virus]	Viruses;Artverviricota;Revtraviricetes;Blubervirales;Hepadnaviridae;Avihepadnavirus;Duck hepatitis B virus	12639
Hepadnaviridae	c_Aves;o_Anseriformes|k141_2348-SRR7811381|Anas platyrhynchos	gb|WDY73531.1|	94.395	446	25	0	0	446	1	446	788	249	694	0	2255	873	polymerase [Duck hepatitis B virus]	Viruses;Artverviricota;Revtraviricetes;Blubervirales;Hepadnaviridae;Avihepadnavirus;Duck hepatitis B virus	12639
Hepadnaviridae	c_Aves;o_Anseriformes|k141_2374-SRR28981184|Anas platyrhynchos	gb|WFP21434.1|	96.193	788	30	0	0	788	1	788	788	1	788	0	4110	1587	P protein [Duck hepatitis B virus]	Viruses;Artverviricota;Revtraviricetes;Blubervirales;Hepadnaviridae;Avihepadnavirus;Duck hepatitis B virus	12639
Hepadnaviridae	c_Aves;o_Anseriformes|k141_2379-SRR18913556|Anas platyrhynchos	gb|WFP21458.1|	95.174	518	24	1	1	520	3	520	787	271	787	0	2664	1030	P protein [Duck hepatitis B virus]	Viruses;Artverviricota;Revtraviricetes;Blubervirales;Hepadnaviridae;Avihepadnavirus;Duck hepatitis B virus	12639
Hepadnaviridae	c_Aves;o_Anseriformes|k141_2385-SRR22016062|Anas platyrhynchos	gb|WFP21455.1|	98.692	535	7	0	0	535	1	535	787	253	787	0	2854	1103	P protein [Duck hepatitis B virus]	Viruses;Artverviricota;Revtraviricetes;Blubervirales;Hepadnaviridae;Avihepadnavirus;Duck hepatitis B virus	12639
Hepadnaviridae	c_Aves;o_Anseriformes|k141_2415-SRR28981179|Anas platyrhynchos	gb|WFP21428.1|	98.597	499	6	1	1	504	7	504	787	289	787	0	2642	1022	P protein [Duck hepatitis B virus]	Viruses;Artverviricota;Revtraviricetes;Blubervirales;Hepadnaviridae;Avihepadnavirus;Duck hepatitis B virus	12639
Hepadnaviridae	c_Aves;o_Anseriformes|k141_2426-SRR12120270|Anas platyrhynchos	gb|AAS77348.1|	99.649	569	2	0	0	569	1	569	788	220	788	0	3057	1182	polyprotein [Duck hepatitis B virus]	Viruses;Artverviricota;Revtraviricetes;Blubervirales;Hepadnaviridae;Avihepadnavirus;Duck hepatitis B virus	12639
Hepadnaviridae	c_Aves;o_Anseriformes|k141_2531-SRR11040414|Anas platyrhynchos	gb|WFP21455.1|	94.862	253	10	1	3	250	1	250	787	275	527	2.22e-169	1274	495	P protein [Duck hepatitis B virus]	Viruses;Artverviricota;Revtraviricetes;Blubervirales;Hepadnaviridae;Avihepadnavirus;Duck hepatitis B virus	12639
Hepadnaviridae	c_Aves;o_Anseriformes|k141_2546-SRR8053824|Anas platyrhynchos	gb|WHB10634.1|	98.913	828	9	0	0	828	1	828	838	1	828	0	4436	1713	polymerase [Duck hepatitis B virus]	Viruses;Artverviricota;Revtraviricetes;Blubervirales;Hepadnaviridae;Avihepadnavirus;Duck hepatitis B virus	12639
Hepadnaviridae	c_Aves;o_Anseriformes|k141_2557-SRR12120266|Anas platyrhynchos	gb|WHB10634.1|	93.514	663	41	2	2	661	1	661	838	1	663	0	3344	1292	polymerase [Duck hepatitis B virus]	Viruses;Artverviricota;Revtraviricetes;Blubervirales;Hepadnaviridae;Avihepadnavirus;Duck hepatitis B virus	12639
Hepadnaviridae	c_Aves;o_Anseriformes|k141_2591-SRR8053813|Anas platyrhynchos	gb|WHB10634.1|	99.138	580	5	0	0	580	1	580	838	1	580	0	3105	1200	polymerase [Duck hepatitis B virus]	Viruses;Artverviricota;Revtraviricetes;Blubervirales;Hepadnaviridae;Avihepadnavirus;Duck hepatitis B virus	12639
Hepadnaviridae	c_Aves;o_Anseriformes|k141_2599-SRR14398905|Anas platyrhynchos	gb|WDY73528.1|	95.686	649	27	1	1	648	1	648	788	140	788	0	3336	1289	polymerase [Duck hepatitis B virus]	Viruses;Artverviricota;Revtraviricetes;Blubervirales;Hepadnaviridae;Avihepadnavirus;Duck hepatitis B virus	12639
Hepadnaviridae	c_Mammalia;o_Eulipotyphla|k141_2653-SRR26303739|Sorex araneus	gb|QDQ19245.2|	97.205	823	23	0	0	823	1	823	823	1	823	0	4293	1658	polymerase [Crowned shrew hepatitis B virus]	Viruses;Artverviricota;Revtraviricetes;Blubervirales;Hepadnaviridae;Orthohepadnavirus;Hepatitis B virus	2596879
Hepadnaviridae	c_Aves;o_norank|k141_26833-SRR7031431|Aves	prf||1803562C	98.117	531	10	0	0	532	2	532	837	307	837	0	2805	1085	pol protein [Duck hepatitis B virus]	Viruses;Artverviricota;Revtraviricetes;Blubervirales;Hepadnaviridae;Avihepadnavirus;Duck hepatitis B virus	12639
Hepadnaviridae	c_Aves;o_Anseriformes|k141_2756-SRR10176886|Anas platyrhynchos	gb|AAP47822.1|	99.87	771	1	0	0	771	1	771	786	16	786	0	4145	1601	polymerase [Duck hepatitis B virus]	Viruses;Artverviricota;Revtraviricetes;Blubervirales;Hepadnaviridae;Avihepadnavirus;Duck hepatitis B virus	12639
Hepadnaviridae	c_Aves;o_Anseriformes|k141_2807-SRR30979023|Anas platyrhynchos	gb|AAR08050.1|	97.73	705	16	0	0	705	1	705	788	1	705	0	3742	1446	polyprotein [Duck hepatitis B virus]	Viruses;Artverviricota;Revtraviricetes;Blubervirales;Hepadnaviridae;Avihepadnavirus;Duck hepatitis B virus	12639
Hepadnaviridae	c_Aves;o_Anseriformes|k141_2845-SRR22016064|Anas platyrhynchos	gb|WFP21455.1|	98.973	487	5	0	0	487	1	487	787	301	787	0	2601	1006	P protein [Duck hepatitis B virus]	Viruses;Artverviricota;Revtraviricetes;Blubervirales;Hepadnaviridae;Avihepadnavirus;Duck hepatitis B virus	12639
Hepadnaviridae	c_Aves;o_Anseriformes|k141_2858-SRR5098026|Anas platyrhynchos	gb|WFP21482.1|	94.681	658	35	0	0	658	1	658	788	131	788	0	3372	1303	P protein [Duck hepatitis B virus]	Viruses;Artverviricota;Revtraviricetes;Blubervirales;Hepadnaviridae;Avihepadnavirus;Duck hepatitis B virus	12639
Hepadnaviridae	c_Aves;o_Anseriformes|k141_2926-SRR28981159|Anas platyrhynchos	gb|AAR08050.1|	97.456	747	19	0	0	747	1	747	788	42	788	0	3965	1531	polyprotein [Duck hepatitis B virus]	Viruses;Artverviricota;Revtraviricetes;Blubervirales;Hepadnaviridae;Avihepadnavirus;Duck hepatitis B virus	12639
Hepadnaviridae	c_Mammalia;o_Rodentia|k141_2-SRR437940|Marmota monax	ref|NP_671813.1|	99.722	719	2	0	0	719	1	719	884	1	719	0	3835	1481	DNA polymerase [Woodchuck hepatitis virus]	Viruses;Artverviricota;Revtraviricetes;Blubervirales;Hepadnaviridae;Orthohepadnavirus;Woodchuck hepatitis virus	35269
Hepadnaviridae	c_Aves;o_Anseriformes|k141_3033-SRR8053817|Anas platyrhynchos	ref|NP_039821.1|	95.918	539	22	0	0	539	1	539	838	51	589	0	2787	1078	hypothetical protein DHBVgp3 [Duck hepatitis B virus]	Viruses;Artverviricota;Revtraviricetes;Blubervirales;Hepadnaviridae;Avihepadnavirus;Duck hepatitis B virus	12639
Hepadnaviridae	c_Aves;o_Anseriformes|k141_3039-SRR22016078|Anas platyrhynchos	gb|WFP21455.1|	97.869	563	12	0	0	563	1	563	787	225	787	0	2978	1151	P protein [Duck hepatitis B virus]	Viruses;Artverviricota;Revtraviricetes;Blubervirales;Hepadnaviridae;Avihepadnavirus;Duck hepatitis B virus	12639
Hepadnaviridae	c_Aves;o_Anseriformes|k141_3040-SRR28981173|Anas platyrhynchos	gb|WFP21434.1|	97.708	698	16	0	0	698	1	698	788	91	788	0	3707	1432	P protein [Duck hepatitis B virus]	Viruses;Artverviricota;Revtraviricetes;Blubervirales;Hepadnaviridae;Avihepadnavirus;Duck hepatitis B virus	12639
Hepadnaviridae	c_Aves;o_Anseriformes|k141_3049-SRR8053813|Anas platyrhynchos	ref|NP_039821.1|	95.094	530	26	0	0	530	1	530	838	51	580	0	2729	1055	hypothetical protein DHBVgp3 [Duck hepatitis B virus]	Viruses;Artverviricota;Revtraviricetes;Blubervirales;Hepadnaviridae;Avihepadnavirus;Duck hepatitis B virus	12639
Hepadnaviridae	c_Aves;o_Anseriformes|k141_305-SRR10176899|Anas platyrhynchos	gb|AAP47822.1|	99.822	561	1	0	0	561	1	561	786	226	786	0	2999	1159	polymerase [Duck hepatitis B virus]	Viruses;Artverviricota;Revtraviricetes;Blubervirales;Hepadnaviridae;Avihepadnavirus;Duck hepatitis B virus	12639
Hepadnaviridae	c_Aves;o_Anseriformes|k141_3074-SRR28981158|Anas platyrhynchos	gb|ADG96108.1|	98.421	760	12	0	0	760	1	760	788	29	788	0	4059	1568	polymerase [Duck hepatitis B virus]	Viruses;Artverviricota;Revtraviricetes;Blubervirales;Hepadnaviridae;Avihepadnavirus;Duck hepatitis B virus	12639
Hepadnaviridae	c_Aves;o_Anseriformes|k141_3090-SRR21363734|Anas platyrhynchos	gb|WFP21428.1|	98.092	524	9	1	1	523	1	523	787	5	528	0	2760	1067	P protein [Duck hepatitis B virus]	Viruses;Artverviricota;Revtraviricetes;Blubervirales;Hepadnaviridae;Avihepadnavirus;Duck hepatitis B virus	12639
Hepadnaviridae	c_Aves;o_Anseriformes|k141_3093-SRR13095059|Anas platyrhynchos	gb|WFP21428.1|	98.755	482	5	1	1	481	1	481	787	306	787	0	2548	986	P protein [Duck hepatitis B virus]	Viruses;Artverviricota;Revtraviricetes;Blubervirales;Hepadnaviridae;Avihepadnavirus;Duck hepatitis B virus	12639
Hepadnaviridae	c_Aves;o_Anseriformes|k141_3109-SRR7811375|Anas platyrhynchos	gb|WDY73531.1|	95.455	638	29	0	0	638	1	638	788	151	788	0	3286	1270	polymerase [Duck hepatitis B virus]	Viruses;Artverviricota;Revtraviricetes;Blubervirales;Hepadnaviridae;Avihepadnavirus;Duck hepatitis B virus	12639
Hepadnaviridae	c_Aves;o_Anseriformes|k141_3118-SRR29069673|Anas platyrhynchos	gb|WFP21428.1|	98.705	772	9	1	1	771	1	771	787	16	787	0	4106	1586	P protein [Duck hepatitis B virus]	Viruses;Artverviricota;Revtraviricetes;Blubervirales;Hepadnaviridae;Avihepadnavirus;Duck hepatitis B virus	12639
Hepadnaviridae	c_Aves;o_Anseriformes|k141_3136-SRR7370073|Anas platyrhynchos	gb|WFP21425.1|	95.644	505	22	0	0	505	1	505	787	283	787	0	2596	1004	P protein [Duck hepatitis B virus]	Viruses;Artverviricota;Revtraviricetes;Blubervirales;Hepadnaviridae;Avihepadnavirus;Duck hepatitis B virus	12639
Hepadnaviridae	c_Aves;o_Anseriformes|k141_3164-SRR7370070|Anas platyrhynchos	gb|WFP21425.1|	94.762	630	33	0	0	630	1	630	787	158	787	0	3231	1249	P protein [Duck hepatitis B virus]	Viruses;Artverviricota;Revtraviricetes;Blubervirales;Hepadnaviridae;Avihepadnavirus;Duck hepatitis B virus	12639
Hepadnaviridae	c_Aves;o_Anseriformes|k141_3175-SRR8053820|Anas platyrhynchos	gb|WHB10634.1|	96.57	554	19	0	0	554	1	554	838	26	579	0	2879	1113	polymerase [Duck hepatitis B virus]	Viruses;Artverviricota;Revtraviricetes;Blubervirales;Hepadnaviridae;Avihepadnavirus;Duck hepatitis B virus	12639
Hepadnaviridae	c_Aves;o_Anseriformes|k141_3235-SRR6820460|Anas platyrhynchos	gb|AAC06354.1|	99.761	836	2	0	0	836	1	836	836	1	836	0	4495	1736	DNA polymerase [Duck hepatitis B virus]	Viruses;Artverviricota;Revtraviricetes;Blubervirales;Hepadnaviridae;Avihepadnavirus;Duck hepatitis B virus	12639
Hepadnaviridae	c_Aves;o_Anseriformes|k141_3384-SRR21363734|Anas platyrhynchos	sp|P17192.1|	96.19	525	20	0	0	525	1	525	788	5	529	0	2731	1056	RecName: Full=Protein P; Includes: RecName: Full=DNA-directed DNA polymerase; Includes: RecName: Full=RNA-directed DNA polymerase; Includes: RecName: Full=Ribonuclease H [Duck hepatitis B virus brown Shanghai duck/S5]	Viruses;Artverviricota;Revtraviricetes;Blubervirales;Hepadnaviridae;Avihepadnavirus;Duck hepatitis B virus	10439
Hepadnaviridae	c_Aves;o_Anseriformes|k141_3403-SRR5204383|Anas platyrhynchos	sp|P17193.1|	95.946	518	21	0	0	518	1	518	788	271	788	0	2693	1041	RecName: Full=Protein P; Includes: RecName: Full=DNA-directed DNA polymerase; Includes: RecName: Full=RNA-directed DNA polymerase; Includes: RecName: Full=Ribonuclease H [Duck hepatitis B virus white Shanghai duck/S31]	Viruses;Artverviricota;Revtraviricetes;Blubervirales;Hepadnaviridae;Avihepadnavirus;Duck hepatitis B virus	10440
Hepadnaviridae	c_Aves;o_Anseriformes|k141_3422-SRR22016083|Anas platyrhynchos	gb|WDY73528.1|	98.704	540	5	2	2	538	1	538	788	249	788	0	2845	1100	polymerase [Duck hepatitis B virus]	Viruses;Artverviricota;Revtraviricetes;Blubervirales;Hepadnaviridae;Avihepadnavirus;Duck hepatitis B virus	12639
Hepadnaviridae	c_Aves;o_Anseriformes|k141_343-SRR21782102|Anas platyrhynchos	gb|AAR08050.1|	97.843	788	17	0	0	788	1	788	788	1	788	0	4198	1621	polyprotein [Duck hepatitis B virus]	Viruses;Artverviricota;Revtraviricetes;Blubervirales;Hepadnaviridae;Avihepadnavirus;Duck hepatitis B virus	12639
Hepadnaviridae	c_Aves;o_Anseriformes|k141_3495-SRR5204384|Anas platyrhynchos	ref|NP_039821.1|	96.744	430	14	0	0	430	1	430	838	281	710	0	2248	870	hypothetical protein DHBVgp3 [Duck hepatitis B virus]	Viruses;Artverviricota;Revtraviricetes;Blubervirales;Hepadnaviridae;Avihepadnavirus;Duck hepatitis B virus	12639
Hepadnaviridae	c_Aves;o_Anseriformes|k141_365-SRR12214131|Anas platyrhynchos	gb|UWU44115.1|	95.66	553	24	0	0	554	2	554	787	235	787	0	2858	1105	polyprotein [Duck hepatitis B virus]	Viruses;Artverviricota;Revtraviricetes;Blubervirales;Hepadnaviridae;Avihepadnavirus;Duck hepatitis B virus	12639
Hepadnaviridae	c_Aves;o_Anseriformes|k141_3689-SRR5204382|Anas platyrhynchos	ref|NP_039822.1|	97.738	663	15	0	0	663	1	663	788	126	788	0	3505	1354	P-protein [Duck hepatitis B virus]	Viruses;Artverviricota;Revtraviricetes;Blubervirales;Hepadnaviridae;Avihepadnavirus;Duck hepatitis B virus	12639
Hepadnaviridae	c_Aves;o_Anseriformes|k141_3798-SRR29069669|Anas platyrhynchos	gb|WFP21428.1|	98.084	522	9	1	1	521	1	521	787	162	683	0	2747	1062	P protein [Duck hepatitis B virus]	Viruses;Artverviricota;Revtraviricetes;Blubervirales;Hepadnaviridae;Avihepadnavirus;Duck hepatitis B virus	12639
Hepadnaviridae	c_Aves;o_Anseriformes|k141_379-SRR12120271|Anas platyrhynchos	gb|AAS77348.1|	99.626	535	2	0	0	535	1	535	788	1	535	0	2869	1109	polyprotein [Duck hepatitis B virus]	Viruses;Artverviricota;Revtraviricetes;Blubervirales;Hepadnaviridae;Avihepadnavirus;Duck hepatitis B virus	12639
Hepadnaviridae	c_Aves;o_Anseriformes|k141_3804-SRR21363736|Anas platyrhynchos	gb|AAR08050.1|	97.71	786	18	0	0	786	1	786	788	3	788	0	4180	1614	polyprotein [Duck hepatitis B virus]	Viruses;Artverviricota;Revtraviricetes;Blubervirales;Hepadnaviridae;Avihepadnavirus;Duck hepatitis B virus	12639
Hepadnaviridae	c_Aves;o_Anseriformes|k141_3851-SRR7811367|Anas platyrhynchos	gb|WDY73531.1|	95.939	788	32	0	0	788	1	788	788	1	788	0	4084	1577	polymerase [Duck hepatitis B virus]	Viruses;Artverviricota;Revtraviricetes;Blubervirales;Hepadnaviridae;Avihepadnavirus;Duck hepatitis B virus	12639
Hepadnaviridae	c_Aves;o_Anseriformes|k141_386-SRR22016087|Anas platyrhynchos	gb|WFP21455.1|	98.975	488	5	0	0	488	1	488	787	300	787	0	2605	1008	P protein [Duck hepatitis B virus]	Viruses;Artverviricota;Revtraviricetes;Blubervirales;Hepadnaviridae;Avihepadnavirus;Duck hepatitis B virus	12639
Hepadnaviridae	c_Aves;o_Anseriformes|k141_39040-SRR8905827|Anas platyrhynchos	gb|WFP21428.1|	98.343	664	10	1	1	663	1	663	787	124	787	0	3521	1360	P protein [Duck hepatitis B virus]	Viruses;Artverviricota;Revtraviricetes;Blubervirales;Hepadnaviridae;Avihepadnavirus;Duck hepatitis B virus	12639
Hepadnaviridae	c_Aves;o_Anseriformes|k141_399-SRR11040407|Anas platyrhynchos	gb|AAS77348.1|	99.439	535	3	0	0	535	1	535	788	1	535	0	2867	1108	polyprotein [Duck hepatitis B virus]	Viruses;Artverviricota;Revtraviricetes;Blubervirales;Hepadnaviridae;Avihepadnavirus;Duck hepatitis B virus	12639
Hepadnaviridae	c_Aves;o_Anseriformes|k141_4001-SRR5098029|Anas platyrhynchos	gb|WFP21443.1|	98.071	622	11	1	1	621	1	621	787	166	787	0	3281	1268	P protein [Duck hepatitis B virus]	Viruses;Artverviricota;Revtraviricetes;Blubervirales;Hepadnaviridae;Avihepadnavirus;Duck hepatitis B virus	12639
Hepadnaviridae	c_Aves;o_Anseriformes|k141_4032-SRR21363737|Anas platyrhynchos	prf||1803562C	98.387	682	11	0	0	682	1	682	837	1	682	0	3629	1402	pol protein [Duck hepatitis B virus]	Viruses;Artverviricota;Revtraviricetes;Blubervirales;Hepadnaviridae;Avihepadnavirus;Duck hepatitis B virus	12639
Hepadnaviridae	c_Aves;o_Anseriformes|k141_4056-SRR18697176|Anser	gb|WFP21461.1|	97.887	568	10	1	2	568	1	568	788	1	566	0	2988	1155	P protein [Duck hepatitis B virus]	Viruses;Artverviricota;Revtraviricetes;Blubervirales;Hepadnaviridae;Avihepadnavirus;Duck hepatitis B virus	12639
Hepadnaviridae	c_Aves;o_Anseriformes|k141_4070-SRR22016085|Anas platyrhynchos	gb|WFP21455.1|	98.692	535	7	0	0	535	1	535	787	253	787	0	2854	1103	P protein [Duck hepatitis B virus]	Viruses;Artverviricota;Revtraviricetes;Blubervirales;Hepadnaviridae;Avihepadnavirus;Duck hepatitis B virus	12639
Hepadnaviridae	c_Aves;o_Anseriformes|k141_4088-SRR21363738|Anas platyrhynchos	gb|WHB10634.1|	94.486	671	35	2	2	669	1	669	838	1	671	0	3429	1325	polymerase [Duck hepatitis B virus]	Viruses;Artverviricota;Revtraviricetes;Blubervirales;Hepadnaviridae;Avihepadnavirus;Duck hepatitis B virus	12639
Hepadnaviridae	c_Aves;o_Anseriformes|k141_417-SRR28981181|Anas platyrhynchos	gb|WDY73534.1|	95.976	671	27	0	0	671	1	671	787	36	706	0	3499	1352	polymerase [Duck hepatitis B virus]	Viruses;Artverviricota;Revtraviricetes;Blubervirales;Hepadnaviridae;Avihepadnavirus;Duck hepatitis B virus	12639
Hepadnaviridae	c_Aves;o_Anseriformes|k141_4219-SRR11068453|Anas platyrhynchos	gb|WHB10634.1|	93.997	733	43	1	1	732	1	732	838	1	733	0	3729	1441	polymerase [Duck hepatitis B virus]	Viruses;Artverviricota;Revtraviricetes;Blubervirales;Hepadnaviridae;Avihepadnavirus;Duck hepatitis B virus	12639
Hepadnaviridae	c_Aves;o_Anseriformes|k141_4243-SRR26624960|Anas platyrhynchos	emb|CAA06987.1|	96.204	685	26	0	0	685	1	685	788	1	685	0	3561	1376	polymerase [Duck hepatitis B virus]	Viruses;Artverviricota;Revtraviricetes;Blubervirales;Hepadnaviridae;Avihepadnavirus;Duck hepatitis B virus	12639
Hepadnaviridae	c_Aves;o_Anseriformes|k141_4261-SRR25117200|Anser cygnoides	gb|AJE59611.1|	98.901	273	3	0	0	273	1	273	786	263	535	0	1418	550	polymerase [Duck hepatitis B virus]	Viruses;Artverviricota;Revtraviricetes;Blubervirales;Hepadnaviridae;Avihepadnavirus;Duck hepatitis B virus	12639
Hepadnaviridae	c_Aves;o_Anseriformes|k141_4376-SRR22016097|Anas platyrhynchos	gb|WFP21455.1|	98.659	522	7	0	0	522	1	522	787	266	787	0	2778	1074	P protein [Duck hepatitis B virus]	Viruses;Artverviricota;Revtraviricetes;Blubervirales;Hepadnaviridae;Avihepadnavirus;Duck hepatitis B virus	12639
Hepadnaviridae	c_Aves;o_Anseriformes|k141_4447-SRR26624958|Anas platyrhynchos	gb|WDY73525.1|	97.586	497	12	0	0	497	1	497	788	292	788	0	2625	1015	polymerase [Duck hepatitis B virus]	Viruses;Artverviricota;Revtraviricetes;Blubervirales;Hepadnaviridae;Avihepadnavirus;Duck hepatitis B virus	12639
Hepadnaviridae	c_Aves;o_Anseriformes|k141_444-SRR22016081|Anas platyrhynchos	gb|WFP21455.1|	98.621	725	10	0	0	725	1	725	787	63	787	0	3872	1496	P protein [Duck hepatitis B virus]	Viruses;Artverviricota;Revtraviricetes;Blubervirales;Hepadnaviridae;Avihepadnavirus;Duck hepatitis B virus	12639
Hepadnaviridae	c_Aves;o_Anseriformes|k141_44-SRR17097809|Anas platyrhynchos	gb|WHB10634.1|	99.475	762	4	0	0	762	1	762	838	77	838	0	4098	1583	polymerase [Duck hepatitis B virus]	Viruses;Artverviricota;Revtraviricetes;Blubervirales;Hepadnaviridae;Avihepadnavirus;Duck hepatitis B virus	12639
Hepadnaviridae	c_Aves;o_Anseriformes|k141_4946-SRR17097834|Anas platyrhynchos	gb|WHB10634.1|	98.35	606	10	0	0	606	1	606	838	233	838	0	3217	1243	polymerase [Duck hepatitis B virus]	Viruses;Artverviricota;Revtraviricetes;Blubervirales;Hepadnaviridae;Avihepadnavirus;Duck hepatitis B virus	12639
Hepadnaviridae	c_Aves;o_Anseriformes|k141_5131-SRR8707235|Anas platyrhynchos	gb|WFP21434.1|	97.843	788	17	0	0	788	1	788	788	1	788	0	4187	1617	P protein [Duck hepatitis B virus]	Viruses;Artverviricota;Revtraviricetes;Blubervirales;Hepadnaviridae;Avihepadnavirus;Duck hepatitis B virus	12639
Hepadnaviridae	c_Aves;o_Anseriformes|k141_539-SRR8053820|Anas platyrhynchos	ref|NP_039822.1|	96.016	502	20	0	0	502	1	502	788	28	529	0	2604	1007	P-protein [Duck hepatitis B virus]	Viruses;Artverviricota;Revtraviricetes;Blubervirales;Hepadnaviridae;Avihepadnavirus;Duck hepatitis B virus	12639
Hepadnaviridae	c_Aves;o_Anseriformes|k141_5698-SRR22016093|Anas platyrhynchos	gb|WHB10634.1|	97.693	737	17	0	0	737	1	737	838	1	737	0	3891	1503	polymerase [Duck hepatitis B virus]	Viruses;Artverviricota;Revtraviricetes;Blubervirales;Hepadnaviridae;Avihepadnavirus;Duck hepatitis B virus	12639
Hepadnaviridae	c_Aves;o_Anseriformes|k141_577-SRR12213069|Anas platyrhynchos	gb|WFP21455.1|	99.588	486	2	0	0	486	1	486	787	302	787	0	2613	1011	P protein [Duck hepatitis B virus]	Viruses;Artverviricota;Revtraviricetes;Blubervirales;Hepadnaviridae;Avihepadnavirus;Duck hepatitis B virus	12639
Hepadnaviridae	c_Aves;o_Anseriformes|k141_5937-SRR18729272|Anser	gb|WFP21461.1|	98.104	633	10	1	2	633	1	633	788	1	631	0	3345	1293	P protein [Duck hepatitis B virus]	Viruses;Artverviricota;Revtraviricetes;Blubervirales;Hepadnaviridae;Avihepadnavirus;Duck hepatitis B virus	12639
Hepadnaviridae	c_Aves;o_Anseriformes|k141_5-SRR21363733|Anas platyrhynchos	gb|WDY73513.1|	97.373	533	14	0	0	533	1	533	787	1	533	0	2794	1080	polymerase [Duck hepatitis B virus]	Viruses;Artverviricota;Revtraviricetes;Blubervirales;Hepadnaviridae;Avihepadnavirus;Duck hepatitis B virus	12639
Hepadnaviridae	c_Aves;o_Anseriformes|k141_6104-SRR12120257|Anas platyrhynchos	gb|WHB10634.1|	94.153	838	48	1	1	837	1	837	838	1	838	0	4281	1653	polymerase [Duck hepatitis B virus]	Viruses;Artverviricota;Revtraviricetes;Blubervirales;Hepadnaviridae;Avihepadnavirus;Duck hepatitis B virus	12639
Hepadnaviridae	c_Aves;o_Anseriformes|k141_612-SRR28981182|Anas platyrhynchos	sp|P17192.1|	97.053	543	16	0	0	543	1	543	788	1	543	0	2859	1105	RecName: Full=Protein P; Includes: RecName: Full=DNA-directed DNA polymerase; Includes: RecName: Full=RNA-directed DNA polymerase; Includes: RecName: Full=Ribonuclease H [Duck hepatitis B virus brown Shanghai duck/S5]	Viruses;Artverviricota;Revtraviricetes;Blubervirales;Hepadnaviridae;Avihepadnavirus;Duck hepatitis B virus	10439
Hepadnaviridae	c_Aves;o_Anseriformes|k141_622-SRR12335193|Anser	gb|WDY73510.1|	97.12	625	18	0	0	625	1	625	787	163	787	0	3277	1266	polymerase [Duck hepatitis B virus]	Viruses;Artverviricota;Revtraviricetes;Blubervirales;Hepadnaviridae;Avihepadnavirus;Duck hepatitis B virus	12639
Hepadnaviridae	c_Aves;o_Anseriformes|k141_62-SRR21363733|Anas platyrhynchos	ref|NP_039822.1|	97.059	476	14	0	0	476	1	476	788	54	529	0	2503	968	P-protein [Duck hepatitis B virus]	Viruses;Artverviricota;Revtraviricetes;Blubervirales;Hepadnaviridae;Avihepadnavirus;Duck hepatitis B virus	12639
Hepadnaviridae	c_Aves;o_Anseriformes|k141_652-SRR18733111|Anas platyrhynchos	gb|ACA42581.1|	94.573	737	36	2	4	733	1	733	841	1	737	0	3762	1453	polymerase [Duck hepatitis B virus]	Viruses;Artverviricota;Revtraviricetes;Blubervirales;Hepadnaviridae;Avihepadnavirus;Duck hepatitis B virus	12639
Hepadnaviridae	c_Aves;o_Anseriformes|k141_6665-SRR22016104|Anas platyrhynchos	gb|WHB10634.1|	94.089	829	48	1	1	828	1	828	838	1	829	0	4227	1632	polymerase [Duck hepatitis B virus]	Viruses;Artverviricota;Revtraviricetes;Blubervirales;Hepadnaviridae;Avihepadnavirus;Duck hepatitis B virus	12639
Hepadnaviridae	c_Aves;o_Columbiformes|k141_7104-SRR12336891|Columba livia	gb|WFP21428.1|	98.092	524	9	1	1	523	1	523	787	264	787	0	2760	1067	P protein [Duck hepatitis B virus]	Viruses;Artverviricota;Revtraviricetes;Blubervirales;Hepadnaviridae;Avihepadnavirus;Duck hepatitis B virus	12639
Hepadnaviridae	c_Aves;o_Anseriformes|k141_714-SRR22016098|Anas platyrhynchos	gb|WFP21455.1|	98.669	526	7	0	0	526	1	526	787	262	787	0	2802	1083	P protein [Duck hepatitis B virus]	Viruses;Artverviricota;Revtraviricetes;Blubervirales;Hepadnaviridae;Avihepadnavirus;Duck hepatitis B virus	12639
Hepadnaviridae	c_Aves;o_Anseriformes|k141_724-SRR28981181|Anas platyrhynchos	gb|AAR08050.1|	97.462	788	20	0	0	788	1	788	788	1	788	0	4179	1614	polyprotein [Duck hepatitis B virus]	Viruses;Artverviricota;Revtraviricetes;Blubervirales;Hepadnaviridae;Avihepadnavirus;Duck hepatitis B virus	12639
Hepadnaviridae	c_Aves;o_Anseriformes|k141_7377-SRR19224274|Anas platyrhynchos	gb|WHB10634.1|	94.511	838	45	1	1	837	1	837	838	1	838	0	4288	1656	polymerase [Duck hepatitis B virus]	Viruses;Artverviricota;Revtraviricetes;Blubervirales;Hepadnaviridae;Avihepadnavirus;Duck hepatitis B virus	12639
Hepadnaviridae	c_Aves;o_Anseriformes|k141_739-SRR18733109|Anas platyrhynchos	gb|WHB10634.1|	99.165	838	7	0	0	838	1	838	838	1	838	0	4493	1735	polymerase [Duck hepatitis B virus]	Viruses;Artverviricota;Revtraviricetes;Blubervirales;Hepadnaviridae;Avihepadnavirus;Duck hepatitis B virus	12639
Hepadnaviridae	c_Aves;o_Anseriformes|k141_750-SRR26636627|Anas platyrhynchos	gb|AAP47822.1|	99.545	659	3	0	0	659	1	659	786	128	786	0	3533	1365	polymerase [Duck hepatitis B virus]	Viruses;Artverviricota;Revtraviricetes;Blubervirales;Hepadnaviridae;Avihepadnavirus;Duck hepatitis B virus	12639
Hepadnaviridae	c_Aves;o_Anseriformes|k141_772-SRR26623731|Anas platyrhynchos	gb|AAP47822.1|	99.73	740	2	0	0	740	1	740	786	47	786	0	3976	1536	polymerase [Duck hepatitis B virus]	Viruses;Artverviricota;Revtraviricetes;Blubervirales;Hepadnaviridae;Avihepadnavirus;Duck hepatitis B virus	12639
Hepadnaviridae	c_Aves;o_Anseriformes|k141_779-SRR30979018|Anas platyrhynchos	gb|WHB10634.1|	93.31	583	37	2	2	581	1	581	838	1	583	0	2913	1126	polymerase [Duck hepatitis B virus]	Viruses;Artverviricota;Revtraviricetes;Blubervirales;Hepadnaviridae;Avihepadnavirus;Duck hepatitis B virus	12639
Hepadnaviridae	c_Aves;o_Anseriformes|k141_831-SRR8053818|Anas platyrhynchos	gb|WHB10634.1|	94.511	838	44	2	2	836	1	836	838	1	838	0	4290	1657	polymerase [Duck hepatitis B virus]	Viruses;Artverviricota;Revtraviricetes;Blubervirales;Hepadnaviridae;Avihepadnavirus;Duck hepatitis B virus	12639
Hepadnaviridae	c_Aves;o_Anseriformes|k141_8350-SRR7782583|Anser cygnoides	gb|WHB10634.1|	93.198	838	56	1	1	837	1	837	838	1	838	0	4243	1639	polymerase [Duck hepatitis B virus]	Viruses;Artverviricota;Revtraviricetes;Blubervirales;Hepadnaviridae;Avihepadnavirus;Duck hepatitis B virus	12639
Hepadnaviridae	c_Aves;o_Anseriformes|k141_836-SRR18913558|Anas platyrhynchos	gb|ACA42581.1|	95.563	586	23	2	3	583	1	583	841	256	841	0	2995	1158	polymerase [Duck hepatitis B virus]	Viruses;Artverviricota;Revtraviricetes;Blubervirales;Hepadnaviridae;Avihepadnavirus;Duck hepatitis B virus	12639
Hepadnaviridae	c_Aves;o_Anseriformes|k141_8401-SRR21669566|Anser cygnoides orientalis	gb|ACA42581.1|	92.492	626	43	2	4	622	1	622	841	1	626	0	3101	1199	polymerase [Duck hepatitis B virus]	Viruses;Artverviricota;Revtraviricetes;Blubervirales;Hepadnaviridae;Avihepadnavirus;Duck hepatitis B virus	12639
Hepadnaviridae	c_Aves;o_Anseriformes|k141_8433-SRR7782577|Anser cygnoides	gb|ACA42581.1|	92.24	567	42	1	2	565	1	565	841	1	567	0	2806	1085	polymerase [Duck hepatitis B virus]	Viruses;Artverviricota;Revtraviricetes;Blubervirales;Hepadnaviridae;Avihepadnavirus;Duck hepatitis B virus	12639
Hepadnaviridae	c_Aves;o_Anseriformes|k141_844-SRR22016073|Anas platyrhynchos	gb|WHB10634.1|	94.033	838	49	1	1	837	1	837	838	1	838	0	4268	1648	polymerase [Duck hepatitis B virus]	Viruses;Artverviricota;Revtraviricetes;Blubervirales;Hepadnaviridae;Avihepadnavirus;Duck hepatitis B virus	12639
Hepadnaviridae	c_Aves;o_Anseriformes|k141_845-SRR28981164|Anas platyrhynchos	gb|WFP21428.1|	97.556	532	12	1	1	531	1	531	787	256	787	0	2795	1081	P protein [Duck hepatitis B virus]	Viruses;Artverviricota;Revtraviricetes;Blubervirales;Hepadnaviridae;Avihepadnavirus;Duck hepatitis B virus	12639
Hepadnaviridae	c_Aves;o_Anseriformes|k141_8516-SRR21669572|Anas platyrhynchos	gb|WHB10634.1|	94.451	811	43	2	2	809	1	809	838	1	811	0	4142	1600	polymerase [Duck hepatitis B virus]	Viruses;Artverviricota;Revtraviricetes;Blubervirales;Hepadnaviridae;Avihepadnavirus;Duck hepatitis B virus	12639
Hepadnaviridae	c_Aves;o_Anseriformes|k141_85-SRR17097829|Anas platyrhynchos	gb|WHB10634.1|	93.537	820	52	1	1	819	1	819	838	1	820	0	4155	1605	polymerase [Duck hepatitis B virus]	Viruses;Artverviricota;Revtraviricetes;Blubervirales;Hepadnaviridae;Avihepadnavirus;Duck hepatitis B virus	12639
Hepadnaviridae	c_Aves;o_Anseriformes|k141_90-SRR12214127|Anas platyrhynchos	ref|NP_039822.1|	97.335	788	20	1	1	788	1	788	788	1	787	0	4146	1601	P-protein [Duck hepatitis B virus]	Viruses;Artverviricota;Revtraviricetes;Blubervirales;Hepadnaviridae;Avihepadnavirus;Duck hepatitis B virus	12639
Hepadnaviridae	c_Aves;o_Anseriformes|k141_915-SRR19224278|Anas platyrhynchos	gb|WHB10634.1|	96.503	772	27	0	0	772	1	772	838	1	772	0	4027	1555	polymerase [Duck hepatitis B virus]	Viruses;Artverviricota;Revtraviricetes;Blubervirales;Hepadnaviridae;Avihepadnavirus;Duck hepatitis B virus	12639
Hepadnaviridae	c_Aves;o_Anseriformes|k141_917-SRR17097818|Anas platyrhynchos	gb|WFP21449.1|	95.141	638	31	0	0	638	1	638	787	150	787	0	3283	1269	P protein [Duck hepatitis B virus]	Viruses;Artverviricota;Revtraviricetes;Blubervirales;Hepadnaviridae;Avihepadnavirus;Duck hepatitis B virus	12639
Hepadnaviridae	c_Aves;o_Anseriformes|k141_948-SRR18733110|Anas platyrhynchos	gb|WHB10634.1|	99.045	838	8	0	0	838	1	838	838	1	838	0	4496	1736	polymerase [Duck hepatitis B virus]	Viruses;Artverviricota;Revtraviricetes;Blubervirales;Hepadnaviridae;Avihepadnavirus;Duck hepatitis B virus	12639
Hepadnaviridae	c_Aves;o_Anseriformes|k141_963-SRR8053821|Anas platyrhynchos	ref|NP_039822.1|	94.167	360	21	0	0	360	1	360	788	171	530	0	1822	706	P-protein [Duck hepatitis B virus]	Viruses;Artverviricota;Revtraviricetes;Blubervirales;Hepadnaviridae;Avihepadnavirus;Duck hepatitis B virus	12639
Hepadnaviridae	c_Aves;o_Passeriformes|k141_9701-SRR490869|Junco hyemalis	emb|CAD29590.1|	49.011	708	316	11	45	677	1	677	785	1	694	0	1608	624	polymerase [Crane hepatitis B virus]	Viruses;Artverviricota;Revtraviricetes;Blubervirales;Hepadnaviridae;Avihepadnavirus;Duck hepatitis B virus	191548
Hepadnaviridae	c_Aves;o_Anseriformes|k141_9822-SRR21669575|Anas platyrhynchos	gb|WFP21443.1|	98.361	366	5	1	1	365	1	365	787	171	536	0	1921	744	P protein [Duck hepatitis B virus]	Viruses;Artverviricota;Revtraviricetes;Blubervirales;Hepadnaviridae;Avihepadnavirus;Duck hepatitis B virus	12639
Hepadnaviridae	c_Aves;o_Anseriformes|k141_993-SRR7829090|Anas platyrhynchos	gb|WDY73540.1|	96.689	302	9	1	1	301	1	301	787	301	602	0	1563	606	polymerase [Duck hepatitis B virus]	Viruses;Artverviricota;Revtraviricetes;Blubervirales;Hepadnaviridae;Avihepadnavirus;Duck hepatitis B virus	12639
Hepadnaviridae	c_Aves;o_Anseriformes|k39_29331-SRR7141761|Anas platyrhynchos	gb|AAS77348.1|	97.276	514	14	0	0	514	1	514	788	1	514	0	2686	1039	polyprotein [Duck hepatitis B virus]	Viruses;Artverviricota;Revtraviricetes;Blubervirales;Hepadnaviridae;Avihepadnavirus;Duck hepatitis B virus	12639
Hepadnaviridae	c_Mammalia;o_Rodentia|k79_370-SRR3508777|Marmota himalayana	ref|NP_671813.1|	99.733	750	2	0	0	750	1	750	884	135	884	0	3980	1537	DNA polymerase [Woodchuck hepatitis virus]	Viruses;Artverviricota;Revtraviricetes;Blubervirales;Hepadnaviridae;Orthohepadnavirus;Woodchuck hepatitis virus	35269
Hepadnaviridae	c_Mammalia;o_Rodentia|k79_884-SRR3505054|Marmota himalayana	ref|NP_671813.1|	99.774	884	2	0	0	884	1	884	884	1	884	0	4703	1816	DNA polymerase [Woodchuck hepatitis virus]	Viruses;Artverviricota;Revtraviricetes;Blubervirales;Hepadnaviridae;Orthohepadnavirus;Woodchuck hepatitis virus	35269
Hepadnaviridae	c_Mammalia;o_Artiodactyla|k99_2092-ERR3870360|Syncerus caffer	ref|YP_010796440.1|	73.164	749	198	2	3	748	1	748	819	1	747	0	2871	1110	polymerase [Tai Forest hepadnavirus]	Viruses;Artverviricota;Revtraviricetes;Blubervirales;Hepadnaviridae;unclassified;Tai Forest hepadnavirus	2557875
Hepadnaviridae	c_Aves;o_Anseriformes|k99_2221-SRR7146572|Anas platyrhynchos	gb|AAS77348.1|	97.39	613	16	0	0	613	1	613	788	176	788	0	3226	1247	polyprotein [Duck hepatitis B virus]	Viruses;Artverviricota;Revtraviricetes;Blubervirales;Hepadnaviridae;Avihepadnavirus;Duck hepatitis B virus	12639
Hepadnaviridae	c_Mammalia;o_Rodentia|k99_23277-SRR1548709|Oligoryzomys longicaudatus	gb|QDQ19239.2|	65.059	767	231	11	37	752	1	752	812	55	799	0	2514	972	polymerase [Crowned shrew hepatitis B virus]	Viruses;Artverviricota;Revtraviricetes;Blubervirales;Hepadnaviridae;Orthohepadnavirus;Hepatitis B virus	2596879
Hepadnaviridae	c_Aves;o_Anseriformes|k99_2493-SRR1786968|Anas platyrhynchos	gb|WFP21446.1|	97.384	497	13	0	0	497	1	497	788	292	788	0	2609	1009	P protein [Duck hepatitis B virus]	Viruses;Artverviricota;Revtraviricetes;Blubervirales;Hepadnaviridae;Avihepadnavirus;Duck hepatitis B virus	12639
Hepadnaviridae	c_Aves;o_Anseriformes|k99_4450-SRR906437|Anas platyrhynchos	gb|WHB10634.1|	93.795	838	51	1	1	837	1	837	838	1	838	0	4258	1644	polymerase [Duck hepatitis B virus]	Viruses;Artverviricota;Revtraviricetes;Blubervirales;Hepadnaviridae;Avihepadnavirus;Duck hepatitis B virus	12639
Hepadnaviridae	c_Mammalia;o_Rodentia|k99_24959-SRR1548706|Oligoryzomys longicaudatus	QDQ19239.2	61.3	269	68	3	36	368	102	368	812	282	516	1.93e-101	841	328	QDQ19239.2 polymerase [Crowned shrew hepatitis B virus]	Viruses;Artverviricota;Revtraviricetes;Blubervirales;Hepadnaviridae;Orthohepadnavirus;Hepatitis B virus	2596879
Hepeviridae	c_Mammalia;o_Rodentia|k141_1084-SRR13660481|Peromyscus leucopus	gb|ATY47669.1|	78.182	385	84	0	0	392	1	385	1627	1243	1627	0	1667	646	non-structural polyprotein [Hepevirus sp.]	Viruses;Kitrinoviricota;Alsuviricetes;Hepelivirales;Hepeviridae;unclassified;Hepevirus sp.	2055261
Hepeviridae	c_Mammalia;o_Chiroptera|k141_1232-SRR13259312|Carollia perspicillata	gb|QTE76063.1|	83.113	379	64	0	0	392	1	379	1562	1184	1562	0	1750	678	nonstructural protein [Bat hepatitis E virus]	Viruses;Kitrinoviricota;Alsuviricetes;Hepelivirales;Hepeviridae;Chirohepevirus;Chirohepevirus eptesici	1216472
Hepeviridae	c_Mammalia;o_Rodentia|k141_134-SRR31306749|Cricetulus barabensis	gb|ATY47660.1|	89.844	384	39	0	0	392	1	384	1695	1312	1695	0	1836	711	non-structural polyprotein [Hepevirus sp.]	Viruses;Kitrinoviricota;Alsuviricetes;Hepelivirales;Hepeviridae;unclassified;Hepevirus sp.	2055261
Hepeviridae	c_Mammalia;o_Chiroptera|k141_1385-SRR14464960|Rhinolophus affinis	gb|QUS47382.1|	99.208	379	3	0	0	392	1	379	1515	1137	1515	0	2045	792	non-structural polyprotein [Longquan Rhinolophus sinicus orthohepevirus 1]	Viruses;Kitrinoviricota;Alsuviricetes;Hepelivirales;Hepeviridae;Orthohepevirus;Longquan Rhinolophus sinicus orthohepevirus 1	2832082
Hepeviridae	c_Aves;o_norank|k141_15237-SRR7031420|Aves	gb|AXB26865.1|	88.251	383	45	0	0	392	1	383	1539	1156	1538	0	1877	727	non-structural polyprotein [Hepatitis E virus]	Viruses;Kitrinoviricota;Alsuviricetes;Hepelivirales;Hepeviridae;unclassified;Hepatitis E virus	291484
Hepeviridae	c_Mammalia;o_Rodentia|k141_187-SRR15340407|Nannospalax ehrenbergi	tpd|FAA04032.1|	98.958	384	4	0	0	392	1	384	1684	1301	1684	0	2031	786	TPA: ORF1 protein [Spalax hepevirus]	Viruses;Kitrinoviricota;Alsuviricetes;Hepelivirales;Hepeviridae;unclassified;Spalax hepevirus	2796360
Hepeviridae	c_Mammalia;o_Rodentia|k141_187-SRR15340415|Nannospalax ehrenbergi	tpd|FAA04032.1|	98.958	384	4	0	0	392	1	384	1684	1301	1684	0	2028	785	TPA: ORF1 protein [Spalax hepevirus]	Viruses;Kitrinoviricota;Alsuviricetes;Hepelivirales;Hepeviridae;unclassified;Spalax hepevirus	2796360
Hepeviridae	c_Mammalia;o_Rodentia|k141_188-SRR15340407|Nannospalax ehrenbergi	tpd|FAA04032.1|	61.214	379	147	0	0	392	1	379	1684	1301	1679	7.58e-155	1248	485	TPA: ORF1 protein [Spalax hepevirus]	Viruses;Kitrinoviricota;Alsuviricetes;Hepelivirales;Hepeviridae;unclassified;Spalax hepevirus	2796360
Hepeviridae	c_Mammalia;o_Rodentia|k141_189-SRR31306757|Cricetulus barabensis	gb|ATY47660.1|	89.583	384	40	0	0	392	1	384	1695	1312	1695	0	1830	709	non-structural polyprotein [Hepevirus sp.]	Viruses;Kitrinoviricota;Alsuviricetes;Hepelivirales;Hepeviridae;unclassified;Hepevirus sp.	2055261
Hepeviridae	c_Aves;o_norank|k141_21615-SRR7031410|Aves	gb|AXB26865.1|	88.512	383	44	0	0	392	1	383	1539	1156	1538	0	1880	728	non-structural polyprotein [Hepatitis E virus]	Viruses;Kitrinoviricota;Alsuviricetes;Hepelivirales;Hepeviridae;unclassified;Hepatitis E virus	291484
Hepeviridae	c_Mammalia;o_Rodentia|k141_238-SRR24451180|Peromyscus leucopus	gb|ATY47669.1|	78.182	385	84	0	0	392	1	385	1627	1243	1627	0	1660	644	non-structural polyprotein [Hepevirus sp.]	Viruses;Kitrinoviricota;Alsuviricetes;Hepelivirales;Hepeviridae;unclassified;Hepevirus sp.	2055261
Hepeviridae	c_Mammalia;o_Chiroptera|k141_2430-ERR3569466|Desmodus rotundus	gb|QTE76060.1|	100	379	0	0	0	392	1	379	1562	1184	1562	0	2050	794	nonstructural protein [Bat hepatitis E virus]	Viruses;Kitrinoviricota;Alsuviricetes;Hepelivirales;Hepeviridae;Chirohepevirus;Chirohepevirus eptesici	1216472
Hepeviridae	c_Mammalia;o_Rodentia|k141_2563-SRR24451185|Peromyscus leucopus	gb|ATY47669.1|	78.182	385	84	0	0	392	1	385	1627	1243	1627	0	1665	645	non-structural polyprotein [Hepevirus sp.]	Viruses;Kitrinoviricota;Alsuviricetes;Hepelivirales;Hepeviridae;unclassified;Hepevirus sp.	2055261
Hepeviridae	c_Mammalia;o_Rodentia|k141_341-SRR31306761|Cricetulus barabensis	gb|ATY47660.1|	89.844	384	39	0	0	392	1	384	1695	1312	1695	0	1836	711	non-structural polyprotein [Hepevirus sp.]	Viruses;Kitrinoviricota;Alsuviricetes;Hepelivirales;Hepeviridae;unclassified;Hepevirus sp.	2055261
Hepeviridae	c_Aves;o_norank|k141_35045-SRR7031424|Aves	gb|AXB26865.1|	89.243	251	27	0	0	252	1	251	1539	1156	1406	3.16e-160	1262	490	non-structural polyprotein [Hepatitis E virus]	Viruses;Kitrinoviricota;Alsuviricetes;Hepelivirales;Hepeviridae;unclassified;Hepatitis E virus	291484
Hepeviridae	c_Mammalia;o_Chiroptera|k141_4407-ERR3569470|Desmodus rotundus	gb|QTE76063.1|	100	379	0	0	0	392	1	379	1562	1184	1562	0	2047	793	nonstructural protein [Bat hepatitis E virus]	Viruses;Kitrinoviricota;Alsuviricetes;Hepelivirales;Hepeviridae;Chirohepevirus;Chirohepevirus eptesici	1216472
Hepeviridae	c_Mammalia;o_Rodentia|k141_443-SRR24451184|Peromyscus leucopus	gb|ATY47663.1|	80.543	221	43	0	0	222	1	221	1579	1195	1415	6.16e-121	986	384	non-structural polyprotein, partial [Hepevirus sp.]	Viruses;Kitrinoviricota;Alsuviricetes;Hepelivirales;Hepeviridae;unclassified;Hepevirus sp.	2055261
Hepeviridae	c_Mammalia;o_Chiroptera|k141_4455-ERR3569456|Desmodus rotundus	ref|YP_010800917.1|	100	379	0	0	0	392	1	379	1562	1184	1562	0	2050	794	nonstructural protein [Bat hepatitis E virus]	Viruses;Kitrinoviricota;Alsuviricetes;Hepelivirales;Hepeviridae;Chirohepevirus;Chirohepevirus eptesici	1216472
Hepeviridae	c_Mammalia;o_Chiroptera|k141_4532-ERR3569496|Desmodus rotundus	gb|QTE76066.1|	100	379	0	0	0	392	1	379	1578	1200	1578	0	2062	798	nonstructural protein [Bat hepatitis E virus]	Viruses;Kitrinoviricota;Alsuviricetes;Hepelivirales;Hepeviridae;Chirohepevirus;Chirohepevirus eptesici	1216472
Hepeviridae	c_Mammalia;o_Rodentia|k141_469-SRR31306753|Cricetulus barabensis	gb|ATY47660.1|	89.583	384	40	0	0	392	1	384	1695	1312	1695	0	1831	709	non-structural polyprotein [Hepevirus sp.]	Viruses;Kitrinoviricota;Alsuviricetes;Hepelivirales;Hepeviridae;unclassified;Hepevirus sp.	2055261
Hepeviridae	c_Aves;o_Passeriformes|k141_511-SRR21278299|Passer montanus	gb|AXB26865.1|	89.844	384	39	0	0	392	1	384	1539	1156	1539	0	1900	736	non-structural polyprotein [Hepatitis E virus]	Viruses;Kitrinoviricota;Alsuviricetes;Hepelivirales;Hepeviridae;unclassified;Hepatitis E virus	291484
Hepeviridae	c_Aves;o_Passeriformes|k141_512-SRR21278299|Passer montanus	gb|AXB26865.1|	89.583	384	40	0	0	392	1	384	1539	1156	1539	0	1897	735	non-structural polyprotein [Hepatitis E virus]	Viruses;Kitrinoviricota;Alsuviricetes;Hepelivirales;Hepeviridae;unclassified;Hepatitis E virus	291484
Hepeviridae	c_Aves;o_Passeriformes|k141_520-SRR21278272|Passer montanus	gb|AXB26865.1|	88.802	384	43	0	0	392	1	384	1539	1156	1539	0	1878	728	non-structural polyprotein [Hepatitis E virus]	Viruses;Kitrinoviricota;Alsuviricetes;Hepelivirales;Hepeviridae;unclassified;Hepatitis E virus	291484
Hepeviridae	c_Aves;o_Passeriformes|k141_523-SRR21278300|Passer montanus	gb|AXB26865.1|	89.583	384	40	0	0	392	1	384	1539	1156	1539	0	1894	734	non-structural polyprotein [Hepatitis E virus]	Viruses;Kitrinoviricota;Alsuviricetes;Hepelivirales;Hepeviridae;unclassified;Hepatitis E virus	291484
Hepeviridae	c_Aves;o_Passeriformes|k141_536-SRR21278297|Passer montanus	gb|AXB26865.1|	89.323	384	41	0	0	392	1	384	1539	1156	1539	0	1888	731	non-structural polyprotein [Hepatitis E virus]	Viruses;Kitrinoviricota;Alsuviricetes;Hepelivirales;Hepeviridae;unclassified;Hepatitis E virus	291484
Hepeviridae	c_Aves;o_Passeriformes|k141_544-SRR21278295|Passer montanus	gb|AXB26865.1|	89.323	384	41	0	0	392	1	384	1539	1156	1539	0	1891	733	non-structural polyprotein [Hepatitis E virus]	Viruses;Kitrinoviricota;Alsuviricetes;Hepelivirales;Hepeviridae;unclassified;Hepatitis E virus	291484
Hepeviridae	c_Aves;o_norank|k141_60129-SRR7031404|Aves	gb|AXB26865.1|	88.512	383	44	0	0	392	1	383	1539	1156	1538	0	1874	726	non-structural polyprotein [Hepatitis E virus]	Viruses;Kitrinoviricota;Alsuviricetes;Hepelivirales;Hepeviridae;unclassified;Hepatitis E virus	291484
Hepeviridae	c_Aves;o_norank|k141_62323-SRR7031417|Aves	gb|AXB26865.1|	88.512	383	44	0	0	392	1	383	1539	1156	1538	0	1874	726	non-structural polyprotein [Hepatitis E virus]	Viruses;Kitrinoviricota;Alsuviricetes;Hepelivirales;Hepeviridae;unclassified;Hepatitis E virus	291484
Hepeviridae	c_Aves;o_Passeriformes|k141_6609-SRR21278292|Passer montanus	gb|AXB26865.1|	89.583	384	40	0	0	392	1	384	1539	1156	1539	0	1894	734	non-structural polyprotein [Hepatitis E virus]	Viruses;Kitrinoviricota;Alsuviricetes;Hepelivirales;Hepeviridae;unclassified;Hepatitis E virus	291484
Hepeviridae	c_Mammalia;o_Chiroptera|k141_731-SRR13259316|Carollia perspicillata	gb|QTE76063.1|	83.113	379	64	0	0	392	1	379	1562	1184	1562	0	1750	678	nonstructural protein [Bat hepatitis E virus]	Viruses;Kitrinoviricota;Alsuviricetes;Hepelivirales;Hepeviridae;Chirohepevirus;Chirohepevirus eptesici	1216472
Hepeviridae	c_Aves;o_Passeriformes|k141_736-SRR21278294|Passer montanus	gb|AXB26865.1|	89.844	384	39	0	0	392	1	384	1539	1156	1539	0	1898	735	non-structural polyprotein [Hepatitis E virus]	Viruses;Kitrinoviricota;Alsuviricetes;Hepelivirales;Hepeviridae;unclassified;Hepatitis E virus	291484
Hepeviridae	c_Aves;o_Passeriformes|k141_909-SRR21278264|Passer montanus	gb|AXB26865.1|	88.802	384	43	0	0	392	1	384	1539	1156	1539	0	1878	728	non-structural polyprotein [Hepatitis E virus]	Viruses;Kitrinoviricota;Alsuviricetes;Hepelivirales;Hepeviridae;unclassified;Hepatitis E virus	291484
Hepeviridae	c_Aves;o_Passeriformes|k141_960-SRR21278291|Passer montanus	gb|AXB26865.1|	89.583	384	40	0	0	392	1	384	1539	1156	1539	0	1897	735	non-structural polyprotein [Hepatitis E virus]	Viruses;Kitrinoviricota;Alsuviricetes;Hepelivirales;Hepeviridae;unclassified;Hepatitis E virus	291484
Hepeviridae	c_Mammalia;o_Primates|k59_648-SRR361348|Galago senegalensis	tpd|FAA04029.1|	100	389	0	0	0	392	1	389	1657	1269	1657	0	2092	810	TPA: ORF1 protein [Galago hepevirus]	Viruses;Kitrinoviricota;Alsuviricetes;Hepelivirales;Hepeviridae;unclassified;Galago hepevirus	2796359
Hepeviridae	c_Mammalia;o_Rodentia|k99_100-ERR1742973|Nannospalax galili	tpd|FAA04032.1|	100	384	0	0	0	392	1	384	1684	1301	1684	0	2058	797	TPA: ORF1 protein [Spalax hepevirus]	Viruses;Kitrinoviricota;Alsuviricetes;Hepelivirales;Hepeviridae;unclassified;Spalax hepevirus	2796360
Hepeviridae	c_Aves;o_Anseriformes|k99_10331-SRR8189302|Malacorhynchus membranaceus	gb|UQZ09557.1|	45.777	367	191	5	8	392	1	367	1646	1176	1534	3.09e-97	836	326	RNA-dependent RNA polymerase [Freshwater macrophyte associated hepe-like virus 1]	Viruses;Kitrinoviricota;Alsuviricetes;Hepelivirales;Hepeviridae;unclassified;Freshwater macrophyte associated hepe-like virus 1	2946060
Hepeviridae	c_Mammalia;o_Rodentia|k99_116-ERR1742976|Nannospalax galili	tpd|FAA04032.1|	98.698	384	5	0	0	392	1	384	1684	1301	1684	0	2027	785	TPA: ORF1 protein [Spalax hepevirus]	Viruses;Kitrinoviricota;Alsuviricetes;Hepelivirales;Hepeviridae;unclassified;Spalax hepevirus	2796360
Hepeviridae	c_Mammalia;o_Carnivora|k99_131-SRR6206912|Mustela putorius furo	dbj|BAX00153.1|	99.215	382	3	0	0	392	1	382	1590	1209	1590	0	2037	789	ORF1 protein [Ferret hepatitis E virus]	Viruses;Kitrinoviricota;Alsuviricetes;Hepelivirales;Hepeviridae;Rocahepevirus;Rocahepevirus ratti	1213422
Hepeviridae	c_Mammalia;o_Scandentia|k99_13984-DRR155082|Tupaia belangeri	gb|ANH58413.1|	100	384	0	0	0	392	1	384	1579	1196	1579	0	2039	790	nonstructural polyprotein [Hepatitis E virus]	Viruses;Kitrinoviricota;Alsuviricetes;Hepelivirales;Hepeviridae;unclassified;Hepatitis E virus	291484
Hepeviridae	c_Mammalia;o_Rodentia|k99_141-ERR1742975|Nannospalax galili	tpd|FAA04032.1|	60.836	383	150	0	0	385	1	383	1684	1301	1683	4.95e-158	1269	493	TPA: ORF1 protein [Spalax hepevirus]	Viruses;Kitrinoviricota;Alsuviricetes;Hepelivirales;Hepeviridae;unclassified;Spalax hepevirus	2796360
Hepeviridae	c_Mammalia;o_Rodentia|k99_143-ERR1742975|Nannospalax galili	tpd|FAA04032.1|	100	384	0	0	0	392	1	384	1684	1301	1684	0	2058	797	TPA: ORF1 protein [Spalax hepevirus]	Viruses;Kitrinoviricota;Alsuviricetes;Hepelivirales;Hepeviridae;unclassified;Spalax hepevirus	2796360
Hepeviridae	c_Mammalia;o_Rodentia|k99_16841-SRR7551101|Nannospalax ehrenbergi	tpd|FAA04032.1|	97.396	384	10	0	0	392	1	384	1684	1301	1684	0	2007	777	TPA: ORF1 protein [Spalax hepevirus]	Viruses;Kitrinoviricota;Alsuviricetes;Hepelivirales;Hepeviridae;unclassified;Spalax hepevirus	2796360
Hepeviridae	c_Aves;o_Psittaciformes|k99_208-SRR26518254|Nymphicus hollandicus	gb|ADE95845.1|	75.393	382	94	0	0	392	1	382	1532	1149	1530	0	1628	631	nonstructural polyprotein [Avian hepatitis E virus]	Viruses;Kitrinoviricota;Alsuviricetes;Hepelivirales;Hepeviridae;Avihepevirus;Avihepevirus magniiecur	2907992
Hepeviridae	c_Mammalia;o_Scandentia|k99_2272-DRR155081|Tupaia belangeri	gb|ANH58413.1|	100	384	0	0	0	392	1	384	1579	1196	1579	0	2039	790	nonstructural polyprotein [Hepatitis E virus]	Viruses;Kitrinoviricota;Alsuviricetes;Hepelivirales;Hepeviridae;unclassified;Hepatitis E virus	291484
Hepeviridae	c_Aves;o_Psittaciformes|k99_278-SRR26518229|Nymphicus hollandicus	gb|ADE95845.1|	75.393	382	94	0	0	392	1	382	1532	1149	1530	0	1628	631	nonstructural polyprotein [Avian hepatitis E virus]	Viruses;Kitrinoviricota;Alsuviricetes;Hepelivirales;Hepeviridae;Avihepevirus;Avihepevirus magniiecur	2907992
Hepeviridae	c_Mammalia;o_Scandentia|k99_31314-SRR12442725|Tupaia belangeri	gb|ANH58413.1|	99.74	384	1	0	0	392	1	384	1579	1196	1579	0	2038	789	nonstructural polyprotein [Hepatitis E virus]	Viruses;Kitrinoviricota;Alsuviricetes;Hepelivirales;Hepeviridae;unclassified;Hepatitis E virus	291484
Hepeviridae	c_Mammalia;o_Rodentia|k99_404-SRR8587280|Peromyscus maniculatus	gb|ATY47669.1|	76.623	385	90	0	0	392	1	385	1627	1243	1627	0	1627	631	non-structural polyprotein [Hepevirus sp.]	Viruses;Kitrinoviricota;Alsuviricetes;Hepelivirales;Hepeviridae;unclassified;Hepevirus sp.	2055261
Hepeviridae	c_Mammalia;o_Rodentia|k99_429-SRR5130449|Peromyscus leucopus	gb|ATY47669.1|	77.922	385	85	0	0	392	1	385	1627	1243	1627	0	1658	643	non-structural polyprotein [Hepevirus sp.]	Viruses;Kitrinoviricota;Alsuviricetes;Hepelivirales;Hepeviridae;unclassified;Hepevirus sp.	2055261
Hepeviridae	c_Mammalia;o_Scandentia|k99_5324-DRR155091|Tupaia belangeri	gb|ANH58413.1|	100	384	0	0	0	392	1	384	1579	1196	1579	0	2039	790	nonstructural polyprotein [Hepatitis E virus]	Viruses;Kitrinoviricota;Alsuviricetes;Hepelivirales;Hepeviridae;unclassified;Hepatitis E virus	291484
Hepeviridae	c_Mammalia;o_Rodentia|k99_59-ERR1742974|Nannospalax galili	tpd|FAA04032.1|	97.917	384	8	0	0	392	1	384	1684	1301	1684	0	2016	781	TPA: ORF1 protein [Spalax hepevirus]	Viruses;Kitrinoviricota;Alsuviricetes;Hepelivirales;Hepeviridae;unclassified;Spalax hepevirus	2796360
Hepeviridae	c_Aves;o_Charadriiformes|k99_611-SRR7239364|Recurvirostra novaehollandiae	gb|QYF50007.1|	47.815	389	186	8	17	396	1	380	950	558	938	2.05e-113	927	361	MAG: replicase, partial [Sichuan sediment hepe-like virus 1]	Viruses;Kitrinoviricota;Alsuviricetes;Hepelivirales;Hepeviridae;unclassified;Sichuan sediment hepe-like virus 1	2824484
Hepeviridae	c_Mammalia;o_Scandentia|k99_6904-DRR155090|Tupaia belangeri	gb|ANH58413.1|	100	384	0	0	0	392	1	384	1579	1196	1579	0	2039	790	nonstructural polyprotein [Hepatitis E virus]	Viruses;Kitrinoviricota;Alsuviricetes;Hepelivirales;Hepeviridae;unclassified;Hepatitis E virus	291484
Hepeviridae	c_Mammalia;o_Rodentia|k99_77-ERR1742977|Nannospalax galili	tpd|FAA04032.1|	63.636	341	124	0	0	341	1	341	1684	1301	1641	6.34e-149	1201	467	TPA: ORF1 protein [Spalax hepevirus]	Viruses;Kitrinoviricota;Alsuviricetes;Hepelivirales;Hepeviridae;unclassified;Spalax hepevirus	2796360
Hepeviridae	c_Mammalia;o_Rodentia|k99_81-ERR1742978|Nannospalax galili	tpd|FAA04032.1|	98.958	384	4	0	0	392	1	384	1684	1301	1684	0	2031	786	TPA: ORF1 protein [Spalax hepevirus]	Viruses;Kitrinoviricota;Alsuviricetes;Hepelivirales;Hepeviridae;unclassified;Spalax hepevirus	2796360
Hepeviridae	c_Mammalia;o_Rodentia|k99_93-ERR1742977|Nannospalax galili	tpd|FAA04032.1|	99.74	384	1	0	0	392	1	384	1684	1301	1684	0	2052	795	TPA: ORF1 protein [Spalax hepevirus]	Viruses;Kitrinoviricota;Alsuviricetes;Hepelivirales;Hepeviridae;unclassified;Spalax hepevirus	2796360
Hepeviridae	c_Mammalia;o_Carnivora|k99_95-SRR392053|Mustela putorius furo	dbj|BAX00153.1|	99.476	382	2	0	0	392	1	382	1590	1209	1590	0	2043	791	ORF1 protein [Ferret hepatitis E virus]	Viruses;Kitrinoviricota;Alsuviricetes;Hepelivirales;Hepeviridae;Rocahepevirus;Rocahepevirus ratti	1213422
Hepeviridae	c_Aves;o_Psittaciformes|k99_97-SRR26518261|Nymphicus hollandicus	gb|ADE95845.1|	75.393	382	94	0	0	392	1	382	1532	1149	1530	0	1628	631	nonstructural polyprotein [Avian hepatitis E virus]	Viruses;Kitrinoviricota;Alsuviricetes;Hepelivirales;Hepeviridae;Avihepevirus;Avihepevirus magniiecur	2907992
Hepeviridae	c_Mammalia;o_Carnivora|k99_97-SRR392067|Mustela putorius furo	dbj|BAX00153.1|	99.215	382	3	0	0	392	1	382	1590	1209	1590	0	2037	789	ORF1 protein [Ferret hepatitis E virus]	Viruses;Kitrinoviricota;Alsuviricetes;Hepelivirales;Hepeviridae;Rocahepevirus;Rocahepevirus ratti	1213422
Orthoherpesviridae	c_Mammalia;o_Chiroptera|k141_3384-SRR14579867|Otomops harrisoni	ADY05322.1	50.9	505	235	6	13	497	1	497	748	6	505	8.45e-178	1360	528	ADY05322.1 DNA polymerase, partial [Callithrix penicillata lymphocryptovirus 1]	Viruses;Peploviricota;Herviviricetes;Herpesvirales;Orthoherpesviridae;Lymphocryptovirus;Callithrix penicillata lymphocryptovirus 1	209063
Orthoherpesviridae	c_Mammalia;o_Primates|k99_1407-SRR17715154|Gorilla gorilla	AAQ10665.3	100	503	0	0	0	503	1	503	751	6	508	0	2706	1046	AAQ10665.3 DNA polymerase, partial [Gorilla gorilla lymphocryptovirus 1]	Viruses;Peploviricota;Herviviricetes;Herpesvirales;Orthoherpesviridae;Lymphocryptovirus;Gorilla gorilla lymphocryptovirus 1	212721
Orthoherpesviridae	c_Mammalia;o_Chiroptera|k141_3014-SRR14579868|Otomops harrisoni	ADY05322.1	50.7	505	236	6	13	497	1	497	748	6	505	1.36e-176	1352	525	ADY05322.1 DNA polymerase, partial [Callithrix penicillata lymphocryptovirus 1]	Viruses;Peploviricota;Herviviricetes;Herpesvirales;Orthoherpesviridae;Lymphocryptovirus;Callithrix penicillata lymphocryptovirus 1	209063
Orthoherpesviridae	c_Mammalia;o_Primates|k119_347-DRR220058|Callithrix jacchus	ADY05322.1	99.2	500	4	0	0	500	1	500	748	6	505	0	2695	1042	ADY05322.1 DNA polymerase, partial [Callithrix penicillata lymphocryptovirus 1]	Viruses;Peploviricota;Herviviricetes;Herpesvirales;Orthoherpesviridae;Lymphocryptovirus;Callithrix penicillata lymphocryptovirus 1	209063
Orthoherpesviridae	c_Mammalia;o_Scandentia|k99_634-SRR847522|Tupaia chinensis	Q9YUS3.1	99.4	527	3	0	0	527	1	527	1171	6	532	0	2712	1049	Q9YUS3.1 RecName: Full=DNA polymerase catalytic subunit [Tupaiid betaherpesvirus 1]	Viruses;Peploviricota;Herviviricetes;Herpesvirales;Orthoherpesviridae;Quwivirus;Quwivirus tupaiidbeta1	10397
Orthoherpesviridae	c_Mammalia;o_Chiroptera|k141_2805-SRR14579862|Otomops harrisoni	ADY05322.1	50.9	505	235	6	13	497	1	497	748	6	505	2.98e-178	1363	529	ADY05322.1 DNA polymerase, partial [Callithrix penicillata lymphocryptovirus 1]	Viruses;Peploviricota;Herviviricetes;Herpesvirales;Orthoherpesviridae;Lymphocryptovirus;Callithrix penicillata lymphocryptovirus 1	209063
Orthoherpesviridae	c_Mammalia;o_Artiodactyla|k141_424-SRR14366181|Capra hircus	YP_009041990.1	96.2	495	19	0	0	495	1	495	997	3	497	0	2550	986	YP_009041990.1 DNA polymerase [Bovine gammaherpesvirus 6]	Viruses;Peploviricota;Herviviricetes;Herpesvirales;Orthoherpesviridae;Macavirus;Macavirus bovinegamma6	1504288
Orthoherpesviridae	c_Mammalia;o_Rodentia|k119_2772-SRR9990593|Myodes glareolus	YP_009344882.1	59.5	487	191	4	6	484	1	484	1005	6	489	2.12e-211	1604	622	YP_009344882.1 DNA polymerase catalytic subunit [Murine roseolovirus]	Viruses;Peploviricota;Herviviricetes;Herpesvirales;Orthoherpesviridae;Roseolovirus;Murine roseolovirus	1940555
Orthoherpesviridae	c_Aves;o_Apodiformes|k99_1061-SRR4116890|Aerodramus maximus	YP_009352938.1	82.3	594	98	2	7	592	1	592	1250	9	597	0	2599	1005	YP_009352938.1 DNA polymerase catalytic subunit [Columbid alphaherpesvirus 1]	Viruses;Peploviricota;Herviviricetes;Herpesvirales;Orthoherpesviridae;Mardivirus;Mardivirus columbidalpha1	93386
Orthomyxoviridae	c_Mammalia;o_Artiodactyla|k119_1846-SRR20473958|Capra hircus	gb|QOT24115.1|	100	298	0	0	0	298	1	298	757	460	757	0	1631	632	polymerase PB1 [Influenza A virus]	Viruses;Negarnaviricota;Insthoviricetes;Articulavirales;Orthomyxoviridae;Alphainfluenzavirus;Alphainfluenzavirus influenzae	11320
Orthomyxoviridae	c_Mammalia;o_Artiodactyla|k119_232-SRR20473964|Capra hircus	gb|WHU34091.1|	98.795	332	4	0	0	332	1	332	757	426	757	0	1802	698	polymerase PB1 [Influenza A virus]	Viruses;Negarnaviricota;Insthoviricetes;Articulavirales;Orthomyxoviridae;Alphainfluenzavirus;Alphainfluenzavirus influenzae	11320
Orthomyxoviridae	c_Mammalia;o_Artiodactyla|k119_291-SRR20473962|Capra hircus	gb|AVZ47072.1|	99.664	298	1	0	0	298	1	298	757	460	757	0	1625	630	polymerase PB1 [Influenza A virus]	Viruses;Negarnaviricota;Insthoviricetes;Articulavirales;Orthomyxoviridae;Alphainfluenzavirus;Alphainfluenzavirus influenzae	11320
Orthomyxoviridae	c_Mammalia;o_Artiodactyla|k119_298-SRR20473961|Capra hircus	gb|AFQ60387.1|	100	310	0	0	0	310	1	310	718	409	718	0	1698	658	N40 protein [Influenza A virus (A/aquatic bird/Korea/CN5/2009(H6N5))]	Viruses;Negarnaviricota;Insthoviricetes;Articulavirales;Orthomyxoviridae;Alphainfluenzavirus;Alphainfluenzavirus influenzae	1001382
Orthomyxoviridae	c_Mammalia;o_Rodentia|k141_10166-ERR9896304|Apodemus sylvaticus	gb|QMP82233.1|	59.192	718	292	1	1	717	1	717	724	5	722	0	2346	908	polymerase PB1, partial [Coleopteran orthomyxo-related virus OKIAV186]	Viruses;Negarnaviricota;Insthoviricetes;Articulavirales;Orthomyxoviridae;unclassified;Coleopteran orthomyxo-related virus OKIAV186	2746266
Orthomyxoviridae	c_Aves;o_Galliformes|k141_1430-ERR9237788|Coturnix japonica	gb|AOT97331.1|	100	752	0	0	0	752	1	752	752	1	752	0	4073	1573	polymerase PB1 [Influenza B virus (B/Connecticut/21/2016)]	Viruses;Negarnaviricota;Insthoviricetes;Articulavirales;Orthomyxoviridae;Betainfluenzavirus;Betainfluenzavirus influenzae	1910355
Orthomyxoviridae	c_Mammalia;o_Primates|k141_148-SRR6026509|Pongo abelii	gb|ACG80450.1|	100	757	0	0	0	757	1	757	757	1	757	0	4114	1589	polymerase PB1 [Influenza A virus (A/Cheongju/H407/2008(H3N2))]	Viruses;Negarnaviricota;Insthoviricetes;Articulavirales;Orthomyxoviridae;Alphainfluenzavirus;Alphainfluenzavirus influenzae	553968
Orthomyxoviridae	c_Aves;o_Galliformes|k141_1505-ERR9237788|Coturnix japonica	gb|AOT97331.1|	99.867	752	1	0	0	752	1	752	752	1	752	0	4068	1571	polymerase PB1 [Influenza B virus (B/Connecticut/21/2016)]	Viruses;Negarnaviricota;Insthoviricetes;Articulavirales;Orthomyxoviridae;Betainfluenzavirus;Betainfluenzavirus influenzae	1910355
Orthomyxoviridae	c_Aves;o_Anseriformes|k141_1530-SRR18913552|Anas platyrhynchos	gb|AEX30608.1|	100	757	0	0	0	757	1	757	757	1	757	0	4111	1588	polymerase PB1 [Influenza A virus (A/chicken/Sheny/0606/2008(H5N1))]	Viruses;Negarnaviricota;Insthoviricetes;Articulavirales;Orthomyxoviridae;Alphainfluenzavirus;Alphainfluenzavirus influenzae	1126247
Orthomyxoviridae	c_Mammalia;o_Chiroptera|k141_255-SRR10059480|Carollia perspicillata	gb|QPD97327.1|	99.866	745	1	0	0	745	1	745	757	13	757	0	4056	1566	polymerase PB1 [Influenza A virus]	Viruses;Negarnaviricota;Insthoviricetes;Articulavirales;Orthomyxoviridae;Alphainfluenzavirus;Alphainfluenzavirus influenzae	11320
Orthomyxoviridae	c_Mammalia;o_Artiodactyla|k141_452-SRR11350515|Capra hircus	gb|QEJ81125.1|	99.604	757	3	0	0	757	1	757	757	1	757	0	4095	1582	polymerase PB1 [Influenza A virus]	Viruses;Negarnaviricota;Insthoviricetes;Articulavirales;Orthomyxoviridae;Alphainfluenzavirus;Alphainfluenzavirus influenzae	11320
Orthomyxoviridae	c_Mammalia;o_Carnivora|k79_22-SRR729263|Mustela putorius furo	ref|YP_009118628.1|	100	757	0	0	0	757	1	757	757	1	757	0	4114	1589	polymerase PB1 [Influenza A virus (A/California/07/2009(H1N1))]	Viruses;Negarnaviricota;Insthoviricetes;Articulavirales;Orthomyxoviridae;Alphainfluenzavirus;Alphainfluenzavirus influenzae	641809
Orthomyxoviridae	c_Mammalia;o_Carnivora|k79_23-SRR729267|Mustela putorius furo	ref|YP_009118628.1|	100	757	0	0	0	757	1	757	757	1	757	0	4114	1589	polymerase PB1 [Influenza A virus (A/California/07/2009(H1N1))]	Viruses;Negarnaviricota;Insthoviricetes;Articulavirales;Orthomyxoviridae;Alphainfluenzavirus;Alphainfluenzavirus influenzae	641809
Orthomyxoviridae	c_Mammalia;o_Carnivora|k79_30-SRR729245|Mustela putorius furo	ref|YP_009118628.1|	100	757	0	0	0	757	1	757	757	1	757	0	4114	1589	polymerase PB1 [Influenza A virus (A/California/07/2009(H1N1))]	Viruses;Negarnaviricota;Insthoviricetes;Articulavirales;Orthomyxoviridae;Alphainfluenzavirus;Alphainfluenzavirus influenzae	641809
Orthomyxoviridae	c_Mammalia;o_Carnivora|k79_42-SRR729222|Mustela putorius furo	ref|YP_009118628.1|	100	757	0	0	0	757	1	757	757	1	757	0	4114	1589	polymerase PB1 [Influenza A virus (A/California/07/2009(H1N1))]	Viruses;Negarnaviricota;Insthoviricetes;Articulavirales;Orthomyxoviridae;Alphainfluenzavirus;Alphainfluenzavirus influenzae	641809
Orthomyxoviridae	c_Aves;o_Anseriformes|k99_1187-SRR797838|Anas platyrhynchos	gb|ABI98936.1|	99.868	757	1	0	0	757	1	757	757	1	757	0	4112	1588	polymerase basic protein 1 [Influenza A virus (A/chicken/Jilin/xw/2003(H5N1))]	Viruses;Negarnaviricota;Insthoviricetes;Articulavirales;Orthomyxoviridae;Alphainfluenzavirus;Alphainfluenzavirus influenzae	404174
Orthomyxoviridae	c_Aves;o_Anseriformes|k99_1507-SRR797840|Anas platyrhynchos	gb|ADG59430.1|	100	757	0	0	0	757	1	757	757	1	757	0	4113	1588	polymerase PB1 [Influenza A virus (A/goose/Hubei/65/2005(H5N1))]	Viruses;Negarnaviricota;Insthoviricetes;Articulavirales;Orthomyxoviridae;Alphainfluenzavirus;Alphainfluenzavirus influenzae	762419
Orthomyxoviridae	c_Mammalia;o_Carnivora|k99_15-SRR395595|Mustela putorius furo	ref|YP_009118628.1|	99.868	757	1	0	0	757	1	757	757	1	757	0	4111	1588	polymerase PB1 [Influenza A virus (A/California/07/2009(H1N1))]	Viruses;Negarnaviricota;Insthoviricetes;Articulavirales;Orthomyxoviridae;Alphainfluenzavirus;Alphainfluenzavirus influenzae	641809
Orthomyxoviridae	c_Mammalia;o_Carnivora|k99_23-SRR391941|Mustela putorius furo	ref|YP_009118628.1|	100	757	0	0	0	757	1	757	757	1	757	0	4114	1589	polymerase PB1 [Influenza A virus (A/California/07/2009(H1N1))]	Viruses;Negarnaviricota;Insthoviricetes;Articulavirales;Orthomyxoviridae;Alphainfluenzavirus;Alphainfluenzavirus influenzae	641809
Orthomyxoviridae	c_Mammalia;o_Carnivora|k99_26-SRR395583|Mustela putorius furo	gb|ACQ63255.1|	100	392	0	0	0	392	1	392	757	364	755	0	2138	828	polymerase PB1 [Influenza A virus (A/New York/10/2009(H1N1))]	Viruses;Negarnaviricota;Insthoviricetes;Articulavirales;Orthomyxoviridae;Alphainfluenzavirus;Alphainfluenzavirus influenzae	643541
Orthomyxoviridae	c_Aves;o_Anseriformes|k99_3004-SRR797837|Anas platyrhynchos	gb|ABI98936.1|	99.868	757	1	0	0	757	1	757	757	1	757	0	4112	1588	polymerase basic protein 1 [Influenza A virus (A/chicken/Jilin/xw/2003(H5N1))]	Viruses;Negarnaviricota;Insthoviricetes;Articulavirales;Orthomyxoviridae;Alphainfluenzavirus;Alphainfluenzavirus influenzae	404174
Orthomyxoviridae	c_Aves;o_Anseriformes|k99_43653-SRR8189301|Anas gracilis	gb|AZB45790.1|	100	372	0	0	0	372	1	372	757	386	757	0	2032	787	polymerase PB1 [Influenza A virus]	Viruses;Negarnaviricota;Insthoviricetes;Articulavirales;Orthomyxoviridae;Alphainfluenzavirus;Alphainfluenzavirus influenzae	11320
Orthomyxoviridae	c_Mammalia;o_Carnivora|k99_60-SRR515458|Mustela putorius furo	ref|YP_009118628.1|	100	757	0	0	0	757	1	757	757	1	757	0	4114	1589	polymerase PB1 [Influenza A virus (A/California/07/2009(H1N1))]	Viruses;Negarnaviricota;Insthoviricetes;Articulavirales;Orthomyxoviridae;Alphainfluenzavirus;Alphainfluenzavirus influenzae	641809
Orthomyxoviridae	c_Aves;o_Charadriiformes|k99_6214-SRR7239371|Arenaria interpres	gb|AXF38684.1|	100	756	0	0	0	756	1	756	757	2	757	0	4109	1587	MAG: polymerase PB1 [Influenza A virus]	Viruses;Negarnaviricota;Insthoviricetes;Articulavirales;Orthomyxoviridae;Alphainfluenzavirus;Alphainfluenzavirus influenzae	11320
Orthomyxoviridae	c_Aves;o_Charadriiformes|k99_6846-SRR7239371|Arenaria interpres	gb|AXF38672.1|	100	757	0	0	0	757	1	757	757	1	757	0	4114	1589	MAG: polymerase PB1 [Influenza A virus]	Viruses;Negarnaviricota;Insthoviricetes;Articulavirales;Orthomyxoviridae;Alphainfluenzavirus;Alphainfluenzavirus influenzae	11320
Orthomyxoviridae	c_Mammalia;o_Carnivora|k99_71-SRR513653|Mustela putorius furo	ref|YP_009118628.1|	100	757	0	0	0	757	1	757	757	1	757	0	4114	1589	polymerase PB1 [Influenza A virus (A/California/07/2009(H1N1))]	Viruses;Negarnaviricota;Insthoviricetes;Articulavirales;Orthomyxoviridae;Alphainfluenzavirus;Alphainfluenzavirus influenzae	641809
Orthomyxoviridae	c_Mammalia;o_Carnivora|k99_71-SRR513694|Mustela putorius furo	ref|YP_009118628.1|	100	757	0	0	0	757	1	757	757	1	757	0	4114	1589	polymerase PB1 [Influenza A virus (A/California/07/2009(H1N1))]	Viruses;Negarnaviricota;Insthoviricetes;Articulavirales;Orthomyxoviridae;Alphainfluenzavirus;Alphainfluenzavirus influenzae	641809
Orthomyxoviridae	c_Mammalia;o_Carnivora|k99_92-SRR513681|Mustela putorius furo	ref|YP_009118628.1|	100	757	0	0	0	757	1	757	757	1	757	0	4114	1589	polymerase PB1 [Influenza A virus (A/California/07/2009(H1N1))]	Viruses;Negarnaviricota;Insthoviricetes;Articulavirales;Orthomyxoviridae;Alphainfluenzavirus;Alphainfluenzavirus influenzae	641809
Orthomyxoviridae	c_Aves;o_Anseriformes|k99_934-SRR797836|Anas platyrhynchos	gb|ABI98936.1|	99.868	757	1	0	0	757	1	757	757	1	757	0	4112	1588	polymerase basic protein 1 [Influenza A virus (A/chicken/Jilin/xw/2003(H5N1))]	Viruses;Negarnaviricota;Insthoviricetes;Articulavirales;Orthomyxoviridae;Alphainfluenzavirus;Alphainfluenzavirus influenzae	404174
Papillomaviridae	c_Mammalia;o_Chiroptera|k141_1099-SRR14579858|Otomops harrisoni	tpg|DBA48672.1|	82.424	495	86	1	1	498	3	497	499	1	494	0	2264	876	MAG TPA_asm: L1 [Papillomavirus molossus7687]	Viruses;Cossaviricota;Papovaviricetes;Zurhausenvirales;Papillomaviridae;unclassified;Papillomavirus molossus7687	3116981
Papillomaviridae	c_Mammalia;o_Rodentia|k141_111-SRR23268668|Acomys cahirinus	gb|QAB13982.1|	98.88	357	4	0	0	359	3	359	512	1	357	0	1926	746	MAG: L1 protein [Human papillomavirus]	Viruses;Cossaviricota;Papovaviricetes;Zurhausenvirales;Papillomaviridae;unclassified;Human papillomavirus	10566
Papillomaviridae	c_Mammalia;o_Chiroptera|k141_14441-SRR14579862|Otomops harrisoni	gb|WXG28213.1|	62.182	275	86	5	18	269	1	267	510	100	364	2.33e-119	920	358	MAG: L1 protein [Bat papillomavirus]	Viruses;Cossaviricota;Papovaviricetes;Zurhausenvirales;Papillomaviridae;unclassified;Bat papillomavirus	2004707
Papillomaviridae	c_Mammalia;o_Chiroptera|k141_2107-ERR3569477|Desmodus rotundus	gb|WXG28265.1|	67.647	306	93	4	6	305	3	305	499	37	339	6.82e-153	1145	445	MAG: L1 protein [Bat papillomavirus]	Viruses;Cossaviricota;Papovaviricetes;Zurhausenvirales;Papillomaviridae;unclassified;Bat papillomavirus	2004707
Papillomaviridae	c_Mammalia;o_Artiodactyla|k141_2590-SRR8449205|Bos grunniens	gb|ATL14646.1|	99.571	466	2	0	0	477	11	476	507	42	507	0	2518	974	L1 [human papillomavirus 18]	Viruses;Cossaviricota;Papovaviricetes;Zurhausenvirales;Papillomaviridae;Alphapapillomavirus;Alphapapillomavirus 7	333761
Papillomaviridae	c_Mammalia;o_Chiroptera|k141_2630-ERR3569477|Desmodus rotundus	ref|YP_009508765.1|	75.25	501	122	2	2	532	31	531	500	1	499	0	2104	815	L1 [Myotis ricketti papillomavirus 1]	Viruses;Cossaviricota;Papovaviricetes;Zurhausenvirales;Papillomaviridae;Treisiotapapillomavirus;Treisiotapapillomavirus 1	1195370
Papillomaviridae	c_Mammalia;o_Artiodactyla|k141_2676-SRR16925161|Capra hircus	gb|ALT54642.1|	100	453	0	0	0	463	11	463	507	42	494	0	2455	950	L1 [human papillomavirus 18]	Viruses;Cossaviricota;Papovaviricetes;Zurhausenvirales;Papillomaviridae;Alphapapillomavirus;Alphapapillomavirus 7	333761
Papillomaviridae	c_Mammalia;o_Chiroptera|k141_468-SRR14579865|Miniopterus natalensis	gb|WXG28284.1|	83.063	431	73	0	0	433	1	431	502	1	431	0	2032	787	MAG: L1 protein [Bat papillomavirus]	Viruses;Cossaviricota;Papovaviricetes;Zurhausenvirales;Papillomaviridae;unclassified;Bat papillomavirus	2004707
Papillomaviridae	c_Mammalia;o_Chiroptera|k141_4985-ERR2756792|Desmodus rotundus	gb|AFK85000.1|	64.752	505	172	4	6	511	1	502	565	64	565	0	1806	700	L1 [Miniopterus schreibersii papillomavirus 1]	Viruses;Cossaviricota;Papovaviricetes;Zurhausenvirales;Papillomaviridae;Dyotaupapillomavirus;Dyotaupapillomavirus 1	1195364
Papillomaviridae	c_Aves;o_Charadriiformes|k141_532-SRR7719044|Arenaria interpres	gb|UTD45061.1|	67.599	429	134	2	5	430	3	430	526	12	436	0	1636	634	major capsid late protein, partial [Rockhopper penguin papillomavirus]	Viruses;Cossaviricota;Papovaviricetes;Zurhausenvirales;Papillomaviridae;unclassified;Rockhopper penguin papillomavirus	2962496
Papillomaviridae	c_Mammalia;o_Artiodactyla|k141_992-SRR16925160|Capra hircus	gb|ATL15214.1|	100	466	0	0	0	477	11	476	507	42	507	0	2522	976	L1 [human papillomavirus 18]	Viruses;Cossaviricota;Papovaviricetes;Zurhausenvirales;Papillomaviridae;Alphapapillomavirus;Alphapapillomavirus 7	333761
Papillomaviridae	c_Mammalia;o_Carnivora|k79_2556-SRR2307863|Ailuropoda melanoleuca	ref|YP_009389462.1|	100	501	0	0	0	501	1	501	502	1	501	0	2709	1048	L1 [Ailuropoda melanoleuca papillomavirus 1]	Viruses;Cossaviricota;Papovaviricetes;Zurhausenvirales;Papillomaviridae;Omegapapillomavirus;Omegapapillomavirus 1	2016454
Papillomaviridae	c_Mammalia;o_Dasyuromorphia|k99_397-SRR13765811|Sarcophilus harrisii	sp|P50786.1|	60.583	515	187	3	16	507	7	505	516	1	515	0	1741	675	RecName: Full=Major capsid protein L1 [human papillomavirus 20]	Viruses;Cossaviricota;Papovaviricetes;Zurhausenvirales;Papillomaviridae;Betapapillomavirus;Betapapillomavirus 1	31547
Papillomaviridae	c_Aves;o_Apodiformes|k99_4166-SRR4084719|Aerodramus fuciphagus	gb|WRK63447.1|	59.441	429	163	4	11	422	1	420	519	83	509	0	1351	525	L1 protein [Anas platyrhynchos papillomavirus 3]	Viruses;Cossaviricota;Papovaviricetes;Zurhausenvirales;Papillomaviridae;unclassified;Anas platyrhynchos papillomavirus 3	3112618
Papillomaviridae	c_Mammalia;o_Dasyuromorphia|k99_507-SRR13765825|Sarcophilus harrisii	sp|Q02050.2|	59.465	523	188	6	24	507	5	506	546	27	546	0	1726	669	RecName: Full=Major capsid protein L1 [Human papillomavirus 19]	Viruses;Cossaviricota;Papovaviricetes;Zurhausenvirales;Papillomaviridae;Betapapillomavirus;Betapapillomavirus 1	10608
Papillomaviridae	c_Mammalia;o_Dasyuromorphia|k99_551-SRR13765808|Sarcophilus harrisii	sp|P50786.1|	63.953	516	168	6	18	504	4	502	516	1	515	0	1796	696	RecName: Full=Major capsid protein L1 [human papillomavirus 20]	Viruses;Cossaviricota;Papovaviricetes;Zurhausenvirales;Papillomaviridae;Betapapillomavirus;Betapapillomavirus 1	31547
Paramyxoviridae	c_Mammalia;o_Artiodactyla|k119_138-SRR5190484|Capra hircus	gb|UHK14135.1|	100	411	0	0	0	411	1	411	2183	510	920	0	2229	863	large polymerase [Morbillivirus caprinae]	Viruses;Negarnaviricota;Monjiviricetes;Mononegavirales;Paramyxoviridae;Morbillivirus;Morbillivirus caprinae	3052343
Paramyxoviridae	c_Mammalia;o_Chiroptera|k119_251-SRR11526513|Molossus molossus	gb|QWQ56143.1|	82.933	416	61	2	10	411	1	411	2183	510	920	0	1848	716	large protein [Porcine morbillivirus]	Viruses;Negarnaviricota;Monjiviricetes;Mononegavirales;Paramyxoviridae;Morbillivirus;Porcine morbillivirus	2846955
Paramyxoviridae	c_Aves;o_Psittaciformes|k119_565-SRR11775227|Trichoglossus moluccanus	dbj|BAV25267.1|	85.158	411	61	0	0	411	1	411	2263	539	949	0	1864	722	large polymerase protein [avian paramyxovirus 5]	Viruses;Negarnaviricota;Monjiviricetes;Mononegavirales;Paramyxoviridae;Metaavulavirus;Metaavulavirus kunitachiense	2560315
Paramyxoviridae	c_Mammalia;o_Artiodactyla|k119_74-SRR3109724|Capra hircus	gb|UHK14135.1|	100	411	0	0	0	411	1	411	2183	510	920	0	2229	863	large polymerase [Morbillivirus caprinae]	Viruses;Negarnaviricota;Monjiviricetes;Mononegavirales;Paramyxoviridae;Morbillivirus;Morbillivirus caprinae	3052343
Paramyxoviridae	c_Mammalia;o_Rodentia|k141_1042-SRR13319716|Orientallactaga sibirica	gb|UQM99620.1|	83.495	412	66	1	2	411	2	411	2174	493	904	0	1843	714	RNA polymerase [Meliandou lophuromys virus]	Viruses;Negarnaviricota;Monjiviricetes;Mononegavirales;Paramyxoviridae;Jeilongvirus;Meliandou lophuromys virus	2940986
Paramyxoviridae	c_Mammalia;o_Rodentia|k141_107373-SRR12430149|Heteromys desmarestianus	gb|UED37262.1|	84.634	410	51	2	12	411	2	411	2195	523	920	0	1818	704	RNA-dependent RNA polymerase [Paramyxoviridae sp.]	Viruses;Negarnaviricota;Monjiviricetes;Mononegavirales;Paramyxoviridae;unclassified;Paramyxoviridae sp.	1663356
Paramyxoviridae	c_Mammalia;o_Rodentia|k141_12092-ERR9896259|Apodemus sylvaticus	gb|WJL29488.1|	99.027	411	4	0	0	411	1	411	2181	500	910	0	2203	853	RNA polymerase [Ninapo virus]	Viruses;Negarnaviricota;Monjiviricetes;Mononegavirales;Paramyxoviridae;unclassified;Ninapo virus	3056794
Paramyxoviridae	c_Mammalia;o_Artiodactyla|k141_120-SRR16646255|Capra hircus	gb|ASN64037.1|	99.513	411	2	0	0	411	1	411	2183	510	920	0	2224	861	large polymerase [Morbillivirus caprinae]	Viruses;Negarnaviricota;Monjiviricetes;Mononegavirales;Paramyxoviridae;Morbillivirus;Morbillivirus caprinae	3052343
Paramyxoviridae	c_Mammalia;o_Rodentia|k141_133273-SRR12430148|Heteromys desmarestianus	gb|UED37262.1|	84.634	410	51	2	12	411	2	411	2195	523	920	0	1818	704	RNA-dependent RNA polymerase [Paramyxoviridae sp.]	Viruses;Negarnaviricota;Monjiviricetes;Mononegavirales;Paramyxoviridae;unclassified;Paramyxoviridae sp.	1663356
Paramyxoviridae	c_Aves;o_Anseriformes|k141_1346-SRR12214412|Anas platyrhynchos	gb|ANE10785.1|	99.513	411	2	0	0	411	1	411	2255	510	920	0	2207	854	L [parainfluenza virus 5] [parainfluenza virus 5]	Viruses;Negarnaviricota;Monjiviricetes;Mononegavirales;Paramyxoviridae;Orthorubulavirus;Orthorubulavirus mammalis	2905673
Paramyxoviridae	c_Mammalia;o_Primates|k141_135-SRR25032599|Pongo pygmaeus	dbj|BAN84672.1|	100	411	0	0	0	411	1	411	2228	510	920	0	2239	867	large protein [Respirovirus muris]	Viruses;Negarnaviricota;Monjiviricetes;Mononegavirales;Paramyxoviridae;Respirovirus;Respirovirus muris	3052731
Paramyxoviridae	c_Mammalia;o_Primates|k141_15240-SRR22447585|Callithrix jacchus	gb|AAY43917.1|	100	411	0	0	0	411	1	411	2244	569	979	0	2230	863	L protein [Henipavirus nipahense]	Viruses;Negarnaviricota;Monjiviricetes;Mononegavirales;Paramyxoviridae;Henipavirus;Henipavirus nipahense	3052225
Paramyxoviridae	c_Mammalia;o_Artiodactyla|k141_16288-SRR13240068|Bos grunniens	gb|WEU70866.1|	99.638	276	1	0	0	276	1	276	2255	539	814	0	1478	573	MAG: L protein [Tiger orthorubulavirus]	Viruses;Negarnaviricota;Monjiviricetes;Mononegavirales;Paramyxoviridae;Orthorubulavirus;Tiger orthorubulavirus	3028512
Paramyxoviridae	c_Aves;o_Anseriformes|k141_1663-SRR12214427|Anas platyrhynchos	gb|ANE10785.1|	99.513	411	2	0	0	411	1	411	2255	510	920	0	2207	854	L [parainfluenza virus 5] [parainfluenza virus 5]	Viruses;Negarnaviricota;Monjiviricetes;Mononegavirales;Paramyxoviridae;Orthorubulavirus;Orthorubulavirus mammalis	2905673
Paramyxoviridae	c_Aves;o_Anseriformes|k141_1830-SRR12214420|Anas platyrhynchos	gb|ANE10785.1|	99.513	411	2	0	0	411	1	411	2255	510	920	0	2207	854	L [parainfluenza virus 5] [parainfluenza virus 5]	Viruses;Negarnaviricota;Monjiviricetes;Mononegavirales;Paramyxoviridae;Orthorubulavirus;Orthorubulavirus mammalis	2905673
Paramyxoviridae	c_Aves;o_Anseriformes|k141_2079-SRR12214414|Anas platyrhynchos	gb|ANE10785.1|	99.513	411	2	0	0	411	1	411	2255	510	920	0	2207	854	L [parainfluenza virus 5] [parainfluenza virus 5]	Viruses;Negarnaviricota;Monjiviricetes;Mononegavirales;Paramyxoviridae;Orthorubulavirus;Orthorubulavirus mammalis	2905673
Paramyxoviridae	c_Mammalia;o_Rodentia|k141_2084-SRR17216338|Peromyscus maniculatus	ref|YP_009666855.1|	79.268	410	85	0	0	411	2	411	2188	509	918	0	1782	691	L protein [Mount Mabu Lophuromys virus 2]	Viruses;Negarnaviricota;Monjiviricetes;Mononegavirales;Paramyxoviridae;Jeilongvirus;Jeilongvirus mabuense	2116560
Paramyxoviridae	c_Aves;o_Anseriformes|k141_2122-SRR23908468|Anas platyrhynchos	tpg|DBA45449.1|	59.064	342	140	0	0	493	73	414	351	1	342	5.91e-149	1125	437	TPA_asm: polymerase basic protein 1 [Hydra metamyxovirus 1]	Viruses;Negarnaviricota;Monjiviricetes;Mononegavirales;Paramyxoviridae;unclassified;Hydra metamyxovirus 1	3136015
Paramyxoviridae	c_Aves;o_Anseriformes|k141_2271-SRR12214415|Anas platyrhynchos	gb|ANE10785.1|	99.513	411	2	0	0	411	1	411	2255	510	920	0	2207	854	L [parainfluenza virus 5] [parainfluenza virus 5]	Viruses;Negarnaviricota;Monjiviricetes;Mononegavirales;Paramyxoviridae;Orthorubulavirus;Orthorubulavirus mammalis	2905673
Paramyxoviridae	c_Mammalia;o_Rodentia|k141_229172-SRR12430155|Notomys alexis	gb|QIM74035.1|	88.564	411	43	1	4	411	1	411	1304	496	902	0	1983	768	large protein, partial [Paramyxoviridae sp.]	Viruses;Negarnaviricota;Monjiviricetes;Mononegavirales;Paramyxoviridae;unclassified;Paramyxoviridae sp.	1663356
Paramyxoviridae	c_Aves;o_Anseriformes|k141_2318-SRR12214423|Anas platyrhynchos	gb|ANE10785.1|	99.513	411	2	0	0	411	1	411	2255	510	920	0	2207	854	L [parainfluenza virus 5] [parainfluenza virus 5]	Viruses;Negarnaviricota;Monjiviricetes;Mononegavirales;Paramyxoviridae;Orthorubulavirus;Orthorubulavirus mammalis	2905673
Paramyxoviridae	c_Aves;o_Anseriformes|k141_2323-SRR12214417|Anas platyrhynchos	gb|ANE10785.1|	99.513	411	2	0	0	411	1	411	2255	510	920	0	2207	854	L [parainfluenza virus 5] [parainfluenza virus 5]	Viruses;Negarnaviricota;Monjiviricetes;Mononegavirales;Paramyxoviridae;Orthorubulavirus;Orthorubulavirus mammalis	2905673
Paramyxoviridae	c_Aves;o_Anseriformes|k141_2415-SRR12214406|Anas platyrhynchos	gb|ANE10785.1|	99.513	411	2	0	0	411	1	411	2255	510	920	0	2207	854	L [parainfluenza virus 5] [parainfluenza virus 5]	Viruses;Negarnaviricota;Monjiviricetes;Mononegavirales;Paramyxoviridae;Orthorubulavirus;Orthorubulavirus mammalis	2905673
Paramyxoviridae	c_Mammalia;o_Artiodactyla|k141_2426-SRR8994399|Capra hircus	gb|AIL54013.1|	100	411	0	0	0	411	1	411	2183	510	920	0	2227	862	large protein/ RNA-dependent RNA polymerase [peste-des-petits-ruminants virus]	Viruses;Negarnaviricota;Monjiviricetes;Mononegavirales;Paramyxoviridae;Morbillivirus;Morbillivirus caprinae	2593991
Paramyxoviridae	c_Aves;o_Anseriformes|k141_2627-SRR12214419|Anas platyrhynchos	gb|ANE10785.1|	99.513	411	2	0	0	411	1	411	2255	510	920	0	2207	854	L [parainfluenza virus 5] [parainfluenza virus 5]	Viruses;Negarnaviricota;Monjiviricetes;Mononegavirales;Paramyxoviridae;Orthorubulavirus;Orthorubulavirus mammalis	2905673
Paramyxoviridae	c_Mammalia;o_Eulipotyphla|k141_2809-SRR17216486|Blarina brevicauda	gb|WJL29506.1|	77.108	415	89	3	6	411	1	411	2247	566	978	0	1657	642	RNA polymerase [Ninorex virus]	Viruses;Negarnaviricota;Monjiviricetes;Mononegavirales;Paramyxoviridae;Parahenipavirus;Ninorex virus	3056796
Paramyxoviridae	c_Aves;o_Anseriformes|k141_2814-SRR12214422|Anas platyrhynchos	gb|ANE10785.1|	99.513	411	2	0	0	411	1	411	2255	510	920	0	2207	854	L [parainfluenza virus 5] [parainfluenza virus 5]	Viruses;Negarnaviricota;Monjiviricetes;Mononegavirales;Paramyxoviridae;Orthorubulavirus;Orthorubulavirus mammalis	2905673
Paramyxoviridae	c_Mammalia;o_Rodentia|k141_28221-SRR12430176|Heteromys desmarestianus	gb|UED37262.1|	84.878	410	50	3	12	411	2	411	2195	523	920	0	1804	699	RNA-dependent RNA polymerase [Paramyxoviridae sp.]	Viruses;Negarnaviricota;Monjiviricetes;Mononegavirales;Paramyxoviridae;unclassified;Paramyxoviridae sp.	1663356
Paramyxoviridae	c_Aves;o_Anseriformes|k141_2893-SRR12214407|Anas platyrhynchos	gb|ANE10785.1|	99.513	411	2	0	0	411	1	411	2255	510	920	0	2207	854	L [parainfluenza virus 5] [parainfluenza virus 5]	Viruses;Negarnaviricota;Monjiviricetes;Mononegavirales;Paramyxoviridae;Orthorubulavirus;Orthorubulavirus mammalis	2905673
Paramyxoviridae	c_Mammalia;o_Primates|k141_2955-SRR22447602|Callithrix jacchus	gb|AAY43917.1|	99.757	411	1	0	0	411	1	411	2244	569	979	0	2225	861	L protein [Henipavirus nipahense]	Viruses;Negarnaviricota;Monjiviricetes;Mononegavirales;Paramyxoviridae;Henipavirus;Henipavirus nipahense	3052225
Paramyxoviridae	c_Aves;o_Anseriformes|k141_3096-SRR12214405|Anas platyrhynchos	gb|ANE10785.1|	99.513	411	2	0	0	411	1	411	2255	510	920	0	2207	854	L [parainfluenza virus 5] [parainfluenza virus 5]	Viruses;Negarnaviricota;Monjiviricetes;Mononegavirales;Paramyxoviridae;Orthorubulavirus;Orthorubulavirus mammalis	2905673
Paramyxoviridae	c_Aves;o_Anseriformes|k141_3151-SRR12214418|Anas platyrhynchos	gb|ANE10785.1|	99.513	411	2	0	0	411	1	411	2255	510	920	0	2207	854	L [parainfluenza virus 5] [parainfluenza virus 5]	Viruses;Negarnaviricota;Monjiviricetes;Mononegavirales;Paramyxoviridae;Orthorubulavirus;Orthorubulavirus mammalis	2905673
Paramyxoviridae	c_Mammalia;o_Primates|k141_31669-SRR25032601|Pongo pygmaeus	dbj|BAN84672.1|	100	411	0	0	0	411	1	411	2228	510	920	0	2239	867	large protein [Respirovirus muris]	Viruses;Negarnaviricota;Monjiviricetes;Mononegavirales;Paramyxoviridae;Respirovirus;Respirovirus muris	3052731
Paramyxoviridae	c_Aves;o_Anseriformes|k141_3264-SRR12214425|Anas platyrhynchos	gb|ANE10785.1|	99.513	411	2	0	0	411	1	411	2255	510	920	0	2207	854	L [parainfluenza virus 5] [parainfluenza virus 5]	Viruses;Negarnaviricota;Monjiviricetes;Mononegavirales;Paramyxoviridae;Orthorubulavirus;Orthorubulavirus mammalis	2905673
Paramyxoviridae	c_Aves;o_Anseriformes|k141_376-SRR23908456|Anas platyrhynchos	tpg|DBA45449.1|	59.064	342	140	0	0	504	84	425	351	1	342	7.95e-149	1125	437	TPA_asm: polymerase basic protein 1 [Hydra metamyxovirus 1]	Viruses;Negarnaviricota;Monjiviricetes;Mononegavirales;Paramyxoviridae;unclassified;Hydra metamyxovirus 1	3136015
Paramyxoviridae	c_Mammalia;o_Artiodactyla|k141_3-SRR16646259|Capra hircus	gb|ASN64037.1|	99.513	411	2	0	0	411	1	411	2183	510	920	0	2224	861	large polymerase [Morbillivirus caprinae]	Viruses;Negarnaviricota;Monjiviricetes;Mononegavirales;Paramyxoviridae;Morbillivirus;Morbillivirus caprinae	3052343
Paramyxoviridae	c_Mammalia;o_Primates|k141_4034-SRR22447600|Callithrix jacchus	gb|AAY43917.1|	100	411	0	0	0	411	1	411	2244	569	979	0	2230	863	L protein [Henipavirus nipahense]	Viruses;Negarnaviricota;Monjiviricetes;Mononegavirales;Paramyxoviridae;Henipavirus;Henipavirus nipahense	3052225
Paramyxoviridae	c_Mammalia;o_Rodentia|k141_40773-SRR12430151|Chaetodipus intermedius	gb|UED37262.1|	92.214	411	32	0	0	411	1	411	2195	510	920	0	2047	793	RNA-dependent RNA polymerase [Paramyxoviridae sp.]	Viruses;Negarnaviricota;Monjiviricetes;Mononegavirales;Paramyxoviridae;unclassified;Paramyxoviridae sp.	1663356
Paramyxoviridae	c_Mammalia;o_Chiroptera|k141_41906-SRR11906453|Vespertilio sinensis	gb|WWU04515.1|	100	358	0	0	0	358	1	358	2139	546	903	0	1917	743	MAG: RNA polymerase, partial [Paramyxovirus sp.]	Viruses;Negarnaviricota;Monjiviricetes;Mononegavirales;Paramyxoviridae;unclassified;Paramyxovirus sp.	2697572
Paramyxoviridae	c_Mammalia;o_Rodentia|k141_44621-ERR9896293|Apodemus sylvaticus	gb|WKD80576.1|	91.241	411	36	0	0	411	1	411	2173	494	904	0	1995	773	large protein [Paramyxoviridae sp. 1]	Viruses;Negarnaviricota;Monjiviricetes;Mononegavirales;Paramyxoviridae;unclassified;Paramyxoviridae sp. 1	3048765
Paramyxoviridae	c_Aves;o_Anseriformes|k141_4698-SRR12214411|Anas platyrhynchos	gb|ANE10785.1|	99.513	411	2	0	0	411	1	411	2255	510	920	0	2207	854	L [parainfluenza virus 5] [parainfluenza virus 5]	Viruses;Negarnaviricota;Monjiviricetes;Mononegavirales;Paramyxoviridae;Orthorubulavirus;Orthorubulavirus mammalis	2905673
Paramyxoviridae	c_Mammalia;o_Primates|k141_47242-SRR25206764|Pan troglodytes	dbj|BAN84672.1|	100	411	0	0	0	411	1	411	2228	510	920	0	2239	867	large protein [Respirovirus muris]	Viruses;Negarnaviricota;Monjiviricetes;Mononegavirales;Paramyxoviridae;Respirovirus;Respirovirus muris	3052731
Paramyxoviridae	c_Mammalia;o_Eulipotyphla|k141_47538-SRR17216481|Blarina brevicauda	gb|WJL29506.1|	77.349	415	88	3	6	411	1	411	2247	566	978	0	1663	645	RNA polymerase [Ninorex virus]	Viruses;Negarnaviricota;Monjiviricetes;Mononegavirales;Paramyxoviridae;Parahenipavirus;Ninorex virus	3056796
Paramyxoviridae	c_Mammalia;o_Primates|k141_499-SRR25032598|Pongo pygmaeus	dbj|BAN84672.1|	100	411	0	0	0	411	1	411	2228	510	920	0	2239	867	large protein [Respirovirus muris]	Viruses;Negarnaviricota;Monjiviricetes;Mononegavirales;Paramyxoviridae;Respirovirus;Respirovirus muris	3052731
Paramyxoviridae	c_Aves;o_Anseriformes|k141_525-SRR12214424|Anas platyrhynchos	gb|ANE10785.1|	99.513	411	2	0	0	411	1	411	2255	510	920	0	2207	854	L [parainfluenza virus 5] [parainfluenza virus 5]	Viruses;Negarnaviricota;Monjiviricetes;Mononegavirales;Paramyxoviridae;Orthorubulavirus;Orthorubulavirus mammalis	2905673
Paramyxoviridae	c_Mammalia;o_Primates|k141_5305-SRR22447588|Callithrix jacchus	gb|AAY43917.1|	100	411	0	0	0	411	1	411	2244	569	979	0	2230	863	L protein [Henipavirus nipahense]	Viruses;Negarnaviricota;Monjiviricetes;Mononegavirales;Paramyxoviridae;Henipavirus;Henipavirus nipahense	3052225
Paramyxoviridae	c_Mammalia;o_Artiodactyla|k141_539-SRR18909273|Bos grunniens	gb|ANE10785.1|	99.513	411	2	0	0	411	1	411	2255	510	920	0	2207	854	L [parainfluenza virus 5] [parainfluenza virus 5]	Viruses;Negarnaviricota;Monjiviricetes;Mononegavirales;Paramyxoviridae;Orthorubulavirus;Orthorubulavirus mammalis	2905673
Paramyxoviridae	c_Mammalia;o_Eulipotyphla|k141_5478-SRR17216491|Blarina brevicauda	gb|WJL29506.1|	77.349	415	88	3	6	411	1	411	2247	566	978	0	1663	645	RNA polymerase [Ninorex virus]	Viruses;Negarnaviricota;Monjiviricetes;Mononegavirales;Paramyxoviridae;Parahenipavirus;Ninorex virus	3056796
Paramyxoviridae	c_Mammalia;o_Rodentia|k141_65549-SRR12430174|Chaetodipus intermedius	gb|UED37262.1|	92.214	411	32	0	0	411	1	411	2195	510	920	0	2047	793	RNA-dependent RNA polymerase [Paramyxoviridae sp.]	Viruses;Negarnaviricota;Monjiviricetes;Mononegavirales;Paramyxoviridae;unclassified;Paramyxoviridae sp.	1663356
Paramyxoviridae	c_Aves;o_Anseriformes|k141_659-SRR12214416|Anas platyrhynchos	gb|ANE10785.1|	99.513	411	2	0	0	411	1	411	2255	510	920	0	2207	854	L [parainfluenza virus 5] [parainfluenza virus 5]	Viruses;Negarnaviricota;Monjiviricetes;Mononegavirales;Paramyxoviridae;Orthorubulavirus;Orthorubulavirus mammalis	2905673
Paramyxoviridae	c_Aves;o_Anseriformes|k141_7186-SRR12214409|Anas platyrhynchos	gb|ANE10785.1|	99.513	411	2	0	0	411	1	411	2255	510	920	0	2207	854	L [parainfluenza virus 5] [parainfluenza virus 5]	Viruses;Negarnaviricota;Monjiviricetes;Mononegavirales;Paramyxoviridae;Orthorubulavirus;Orthorubulavirus mammalis	2905673
Paramyxoviridae	c_Mammalia;o_Primates|k141_75548-SRR25032600|Pongo pygmaeus	dbj|BAN84672.1|	100	411	0	0	0	411	1	411	2228	510	920	0	2239	867	large protein [Respirovirus muris]	Viruses;Negarnaviricota;Monjiviricetes;Mononegavirales;Paramyxoviridae;Respirovirus;Respirovirus muris	3052731
Paramyxoviridae	c_Mammalia;o_Rodentia|k141_80898-SRR12430156|Notomys alexis	gb|WPV62469.1|	88.808	411	46	0	0	411	1	411	2195	516	926	0	1958	758	MAG: RNA-dependent RNA polymerase [Jingmen rodent jeilongvirus 2]	Viruses;Negarnaviricota;Monjiviricetes;Mononegavirales;Paramyxoviridae;Jeilongvirus;Jingmen rodent jeilongvirus 2	3083360
Paramyxoviridae	c_Aves;o_Anseriformes|k141_8107-SRR12214429|Anas platyrhynchos	gb|ANE10785.1|	99.513	411	2	0	0	411	1	411	2255	510	920	0	2207	854	L [parainfluenza virus 5] [parainfluenza virus 5]	Viruses;Negarnaviricota;Monjiviricetes;Mononegavirales;Paramyxoviridae;Orthorubulavirus;Orthorubulavirus mammalis	2905673
Paramyxoviridae	c_Mammalia;o_Chiroptera|k141_8660-SRR13259296|Gardnerycteris crenulatum	gb|QZU27228.1|	79.369	412	79	3	6	411	1	411	2184	511	917	0	1754	680	polymerase protein [Boe paramyxovirus]	Viruses;Negarnaviricota;Monjiviricetes;Mononegavirales;Paramyxoviridae;unclassified;Boe paramyxovirus	2873410
Paramyxoviridae	c_Mammalia;o_Rodentia|k141_93112-SRR12430154|Notomys alexis	gb|WPV62469.1|	88.808	411	46	0	0	411	1	411	2195	516	926	0	1958	758	MAG: RNA-dependent RNA polymerase [Jingmen rodent jeilongvirus 2]	Viruses;Negarnaviricota;Monjiviricetes;Mononegavirales;Paramyxoviridae;Jeilongvirus;Jingmen rodent jeilongvirus 2	3083360
Paramyxoviridae	c_Mammalia;o_Artiodactyla|k141_945-SRR18909275|Bos grunniens	gb|ANE10785.1|	99.513	411	2	0	0	411	1	411	2255	510	920	0	2207	854	L [parainfluenza virus 5] [parainfluenza virus 5]	Viruses;Negarnaviricota;Monjiviricetes;Mononegavirales;Paramyxoviridae;Orthorubulavirus;Orthorubulavirus mammalis	2905673
Paramyxoviridae	c_Mammalia;o_Eulipotyphla|k141_98026-SRR17216496|Blarina brevicauda	gb|WJL29506.1|	77.349	415	88	3	6	411	1	411	2247	566	978	0	1663	645	RNA polymerase [Ninorex virus]	Viruses;Negarnaviricota;Monjiviricetes;Mononegavirales;Paramyxoviridae;Parahenipavirus;Ninorex virus	3056796
Paramyxoviridae	c_Mammalia;o_Rodentia|k141_98733-SRR12430155|Notomys alexis	gb|WPV62469.1|	88.808	411	46	0	0	411	1	411	2195	516	926	0	1958	758	MAG: RNA-dependent RNA polymerase [Jingmen rodent jeilongvirus 2]	Viruses;Negarnaviricota;Monjiviricetes;Mononegavirales;Paramyxoviridae;Jeilongvirus;Jingmen rodent jeilongvirus 2	3083360
Paramyxoviridae	c_Mammalia;o_Artiodactyla|k141_9959-SRR8994400|Capra hircus	gb|AIL54013.1|	100	411	0	0	0	411	1	411	2183	510	920	0	2227	862	large protein/ RNA-dependent RNA polymerase [peste-des-petits-ruminants virus]	Viruses;Negarnaviricota;Monjiviricetes;Mononegavirales;Paramyxoviridae;Morbillivirus;Morbillivirus caprinae	2593991
Paramyxoviridae	c_Mammalia;o_Rodentia|k59_1804-SRR5195267|Ictidomys tridecemlineatus	dbj|BAN84672.1|	100	411	0	0	0	411	1	411	2228	510	920	0	2239	867	large protein [Respirovirus muris]	Viruses;Negarnaviricota;Monjiviricetes;Mononegavirales;Paramyxoviridae;Respirovirus;Respirovirus muris	3052731
Paramyxoviridae	c_Mammalia;o_Rodentia|k59_2047-SRR5195257|Ictidomys tridecemlineatus	dbj|BAN84672.1|	100	411	0	0	0	411	1	411	2228	510	920	0	2239	867	large protein [Respirovirus muris]	Viruses;Negarnaviricota;Monjiviricetes;Mononegavirales;Paramyxoviridae;Respirovirus;Respirovirus muris	3052731
Paramyxoviridae	c_Mammalia;o_Rodentia|k59_2919-SRR5195254|Ictidomys tridecemlineatus	dbj|BAN84672.1|	100	411	0	0	0	411	1	411	2228	510	920	0	2239	867	large protein [Respirovirus muris]	Viruses;Negarnaviricota;Monjiviricetes;Mononegavirales;Paramyxoviridae;Respirovirus;Respirovirus muris	3052731
Paramyxoviridae	c_Mammalia;o_Rodentia|k59_3524-SRR5195269|Ictidomys tridecemlineatus	dbj|BAN84672.1|	100	411	0	0	0	411	1	411	2228	510	920	0	2239	867	large protein [Respirovirus muris]	Viruses;Negarnaviricota;Monjiviricetes;Mononegavirales;Paramyxoviridae;Respirovirus;Respirovirus muris	3052731
Paramyxoviridae	c_Mammalia;o_Rodentia|k59_3823-SRR5195266|Ictidomys tridecemlineatus	dbj|BAN84672.1|	100	411	0	0	0	411	1	411	2228	510	920	0	2239	867	large protein [Respirovirus muris]	Viruses;Negarnaviricota;Monjiviricetes;Mononegavirales;Paramyxoviridae;Respirovirus;Respirovirus muris	3052731
Paramyxoviridae	c_Mammalia;o_Primates|k59_480-SRR361360|Nycticebus coucang	gb|WPV62406.1|	70.388	412	98	3	24	411	1	411	2194	532	920	0	1511	586	MAG: RNA-dependent RNA polymerase [Jeilongvirus anhuiense]	Viruses;Negarnaviricota;Monjiviricetes;Mononegavirales;Paramyxoviridae;Jeilongvirus;Jeilongvirus anhuiense	2956002
Paramyxoviridae	c_Mammalia;o_Chiroptera|k59_508-ERR3348241|Pteropus giganteus	gb|AAY43917.1|	100	411	0	0	0	411	1	411	2244	569	979	0	2230	863	L protein [Henipavirus nipahense]	Viruses;Negarnaviricota;Monjiviricetes;Mononegavirales;Paramyxoviridae;Henipavirus;Henipavirus nipahense	3052225
Paramyxoviridae	c_Mammalia;o_Chiroptera|k59_570-ERR3348243|Pteropus giganteus	gb|AAY43917.1|	100	411	0	0	0	411	1	411	2244	569	979	0	2230	863	L protein [Henipavirus nipahense]	Viruses;Negarnaviricota;Monjiviricetes;Mononegavirales;Paramyxoviridae;Henipavirus;Henipavirus nipahense	3052225
Paramyxoviridae	c_Mammalia;o_Rodentia|k59_805-SRR5195252|Ictidomys tridecemlineatus	dbj|BAN84672.1|	100	411	0	0	0	411	1	411	2228	510	920	0	2239	867	large protein [Respirovirus muris]	Viruses;Negarnaviricota;Monjiviricetes;Mononegavirales;Paramyxoviridae;Respirovirus;Respirovirus muris	3052731
Paramyxoviridae	c_Mammalia;o_Primates|k59_969-SRR6847098|Gorilla gorilla	dbj|BAN84672.1|	100	411	0	0	0	411	1	411	2228	510	920	0	2239	867	large protein [Respirovirus muris]	Viruses;Negarnaviricota;Monjiviricetes;Mononegavirales;Paramyxoviridae;Respirovirus;Respirovirus muris	3052731
Paramyxoviridae	c_Mammalia;o_Primates|k79_133-ERR12549915|Gorilla gorilla	dbj|BAN84672.1|	100	411	0	0	0	411	1	411	2228	510	920	0	2239	867	large protein [Respirovirus muris]	Viruses;Negarnaviricota;Monjiviricetes;Mononegavirales;Paramyxoviridae;Respirovirus;Respirovirus muris	3052731
Paramyxoviridae	c_Mammalia;o_Primates|k79_13790-SRR20829235|Callithrix jacchus	dbj|BAN84672.1|	100	411	0	0	0	411	1	411	2228	510	920	0	2239	867	large protein [Respirovirus muris]	Viruses;Negarnaviricota;Monjiviricetes;Mononegavirales;Paramyxoviridae;Respirovirus;Respirovirus muris	3052731
Paramyxoviridae	c_Mammalia;o_Rodentia|k79_1824-SRR5195256|Ictidomys tridecemlineatus	dbj|BAN84672.1|	100	411	0	0	0	411	1	411	2228	510	920	0	2239	867	large protein [Respirovirus muris]	Viruses;Negarnaviricota;Monjiviricetes;Mononegavirales;Paramyxoviridae;Respirovirus;Respirovirus muris	3052731
Paramyxoviridae	c_Mammalia;o_Chiroptera|k79_19637-SRR13631492|Myotis riparius	gb|UBB97713.1|	100	411	0	0	0	411	1	411	2183	510	920	0	2227	862	polymerase [Myotis bat morbillivirus]	Viruses;Negarnaviricota;Monjiviricetes;Mononegavirales;Paramyxoviridae;Morbillivirus;Myotis bat morbillivirus	2853286
Paramyxoviridae	c_Mammalia;o_Rodentia|k79_2078-SRR5195268|Ictidomys tridecemlineatus	dbj|BAN84672.1|	100	411	0	0	0	411	1	411	2228	510	920	0	2239	867	large protein [Respirovirus muris]	Viruses;Negarnaviricota;Monjiviricetes;Mononegavirales;Paramyxoviridae;Respirovirus;Respirovirus muris	3052731
Paramyxoviridae	c_Mammalia;o_Primates|k79_2103-SRR6847097|Gorilla gorilla	dbj|BAN84672.1|	100	411	0	0	0	411	1	411	2228	510	920	0	2239	867	large protein [Respirovirus muris]	Viruses;Negarnaviricota;Monjiviricetes;Mononegavirales;Paramyxoviridae;Respirovirus;Respirovirus muris	3052731
Paramyxoviridae	c_Mammalia;o_Rodentia|k79_2299-SRR5195255|Ictidomys tridecemlineatus	dbj|BAN84672.1|	100	411	0	0	0	411	1	411	2228	510	920	0	2239	867	large protein [Respirovirus muris]	Viruses;Negarnaviricota;Monjiviricetes;Mononegavirales;Paramyxoviridae;Respirovirus;Respirovirus muris	3052731
Paramyxoviridae	c_Mammalia;o_Rodentia|k79_2451-SRR5195253|Ictidomys tridecemlineatus	dbj|BAN84672.1|	100	411	0	0	0	411	1	411	2228	510	920	0	2239	867	large protein [Respirovirus muris]	Viruses;Negarnaviricota;Monjiviricetes;Mononegavirales;Paramyxoviridae;Respirovirus;Respirovirus muris	3052731
Paramyxoviridae	c_Mammalia;o_Primates|k79_2721-ERR12549914|Gorilla gorilla	dbj|BAN84672.1|	100	411	0	0	0	411	1	411	2228	510	920	0	2239	867	large protein [Respirovirus muris]	Viruses;Negarnaviricota;Monjiviricetes;Mononegavirales;Paramyxoviridae;Respirovirus;Respirovirus muris	3052731
Paramyxoviridae	c_Mammalia;o_Eulipotyphla|k79_3172-SRR26404653|Crocidura russula	gb|WPS63721.1|	100	411	0	0	0	411	1	411	2268	562	972	0	2200	852	MAG: RNA-dependent RNA polymerase [denwin virus]	Viruses;Negarnaviricota;Monjiviricetes;Mononegavirales;Paramyxoviridae;Parahenipavirus;denwin virus	2940993
Paramyxoviridae	c_Mammalia;o_Primates|k79_627-ERR12549902|Gorilla gorilla	dbj|BAN84672.1|	100	411	0	0	0	411	1	411	2228	510	920	0	2239	867	large protein [Respirovirus muris]	Viruses;Negarnaviricota;Monjiviricetes;Mononegavirales;Paramyxoviridae;Respirovirus;Respirovirus muris	3052731
Paramyxoviridae	c_Mammalia;o_Primates|k79_896-ERR12549903|Gorilla gorilla	dbj|BAN84672.1|	100	411	0	0	0	411	1	411	2228	510	920	0	2239	867	large protein [Respirovirus muris]	Viruses;Negarnaviricota;Monjiviricetes;Mononegavirales;Paramyxoviridae;Respirovirus;Respirovirus muris	3052731
Paramyxoviridae	c_Mammalia;o_Eulipotyphla|k79_958-SRR26395499|Crocidura russula	gb|WPS63728.1|	100	411	0	0	0	411	1	411	2268	562	972	0	2203	853	MAG: RNA-dependent RNA polymerase [denwin virus]	Viruses;Negarnaviricota;Monjiviricetes;Mononegavirales;Paramyxoviridae;Parahenipavirus;denwin virus	2940993
Paramyxoviridae	c_Mammalia;o_Rodentia|k99_1005-SRR7182516|Abrothrix olivaceus	tpg|DAZ91181.1|	100	411	0	0	0	411	1	411	2172	499	909	0	2204	853	TPA_asm: L protein [Raton olivaceo morbillivirus]	Viruses;Negarnaviricota;Monjiviricetes;Mononegavirales;Paramyxoviridae;Morbillivirus;Raton olivaceo morbillivirus	2928189
Paramyxoviridae	c_Mammalia;o_Chiroptera|k99_1020-SRR22938625|Rhinolophus ferrumequinum	dbj|BAN84672.1|	100	411	0	0	0	411	1	411	2228	510	920	0	2239	867	large protein [Respirovirus muris]	Viruses;Negarnaviricota;Monjiviricetes;Mononegavirales;Paramyxoviridae;Respirovirus;Respirovirus muris	3052731
Paramyxoviridae	c_Mammalia;o_Chiroptera|k99_10435-SRR22938626|Rhinolophus ferrumequinum	dbj|BAN84672.1|	100	411	0	0	0	411	1	411	2228	510	920	0	2239	867	large protein [Respirovirus muris]	Viruses;Negarnaviricota;Monjiviricetes;Mononegavirales;Paramyxoviridae;Respirovirus;Respirovirus muris	3052731
Paramyxoviridae	c_Mammalia;o_Chiroptera|k99_1049-SRR22938617|Rhinolophus ferrumequinum	dbj|BAN84672.1|	100	411	0	0	0	411	1	411	2228	510	920	0	2239	867	large protein [Respirovirus muris]	Viruses;Negarnaviricota;Monjiviricetes;Mononegavirales;Paramyxoviridae;Respirovirus;Respirovirus muris	3052731
Paramyxoviridae	c_Mammalia;o_Chiroptera|k99_1052-SRR22938620|Rhinolophus ferrumequinum	dbj|BAN84672.1|	100	411	0	0	0	411	1	411	2228	510	920	0	2239	867	large protein [Respirovirus muris]	Viruses;Negarnaviricota;Monjiviricetes;Mononegavirales;Paramyxoviridae;Respirovirus;Respirovirus muris	3052731
Paramyxoviridae	c_Mammalia;o_Chiroptera|k99_1067-SRR22938619|Rhinolophus ferrumequinum	dbj|BAN84672.1|	100	411	0	0	0	411	1	411	2228	510	920	0	2239	867	large protein [Respirovirus muris]	Viruses;Negarnaviricota;Monjiviricetes;Mononegavirales;Paramyxoviridae;Respirovirus;Respirovirus muris	3052731
Paramyxoviridae	c_Mammalia;o_Chiroptera|k99_1070-SRR22938621|Rhinolophus ferrumequinum	dbj|BAN84672.1|	100	411	0	0	0	411	1	411	2228	510	920	0	2239	867	large protein [Respirovirus muris]	Viruses;Negarnaviricota;Monjiviricetes;Mononegavirales;Paramyxoviridae;Respirovirus;Respirovirus muris	3052731
Paramyxoviridae	c_Mammalia;o_Chiroptera|k99_1105-SRR22938624|Rhinolophus ferrumequinum	dbj|BAN84672.1|	100	411	0	0	0	411	1	411	2228	510	920	0	2239	867	large protein [Respirovirus muris]	Viruses;Negarnaviricota;Monjiviricetes;Mononegavirales;Paramyxoviridae;Respirovirus;Respirovirus muris	3052731
Paramyxoviridae	c_Mammalia;o_Scandentia|k99_114-SRR847522|Tupaia chinensis	gb|WWU04372.1|	71.062	273	79	0	0	411	139	411	459	39	311	4.53e-143	1088	423	MAG: RNA-dependent RNA polymerase, partial [Paramyxovirus sp.]	Viruses;Negarnaviricota;Monjiviricetes;Mononegavirales;Paramyxoviridae;unclassified;Paramyxovirus sp.	2697572
Paramyxoviridae	c_Mammalia;o_Chiroptera|k99_1167-SRR22938614|Rhinolophus ferrumequinum	dbj|BAN84672.1|	100	411	0	0	0	411	1	411	2228	510	920	0	2239	867	large protein [Respirovirus muris]	Viruses;Negarnaviricota;Monjiviricetes;Mononegavirales;Paramyxoviridae;Respirovirus;Respirovirus muris	3052731
Paramyxoviridae	c_Mammalia;o_Chiroptera|k99_1192-SRR22938623|Rhinolophus ferrumequinum	dbj|BAN84672.1|	100	411	0	0	0	411	1	411	2228	510	920	0	2239	867	large protein [Respirovirus muris]	Viruses;Negarnaviricota;Monjiviricetes;Mononegavirales;Paramyxoviridae;Respirovirus;Respirovirus muris	3052731
Paramyxoviridae	c_Mammalia;o_Chiroptera|k99_1244-SRR22938622|Rhinolophus ferrumequinum	dbj|BAN84672.1|	100	411	0	0	0	411	1	411	2228	510	920	0	2239	867	large protein [Respirovirus muris]	Viruses;Negarnaviricota;Monjiviricetes;Mononegavirales;Paramyxoviridae;Respirovirus;Respirovirus muris	3052731
Paramyxoviridae	c_Mammalia;o_Chiroptera|k99_1258-SRR22938615|Rhinolophus ferrumequinum	dbj|BAN84672.1|	100	411	0	0	0	411	1	411	2228	510	920	0	2239	867	large protein [Respirovirus muris]	Viruses;Negarnaviricota;Monjiviricetes;Mononegavirales;Paramyxoviridae;Respirovirus;Respirovirus muris	3052731
Paramyxoviridae	c_Mammalia;o_Chiroptera|k99_14472-SRR22938627|Rhinolophus ferrumequinum	dbj|BAN84672.1|	100	411	0	0	0	411	1	411	2228	510	920	0	2239	867	large protein [Respirovirus muris]	Viruses;Negarnaviricota;Monjiviricetes;Mononegavirales;Paramyxoviridae;Respirovirus;Respirovirus muris	3052731
Paramyxoviridae	c_Mammalia;o_Chiroptera|k99_14973-SRR22938628|Rhinolophus ferrumequinum	dbj|BAN84672.1|	100	411	0	0	0	411	1	411	2228	510	920	0	2239	867	large protein [Respirovirus muris]	Viruses;Negarnaviricota;Monjiviricetes;Mononegavirales;Paramyxoviridae;Respirovirus;Respirovirus muris	3052731
Paramyxoviridae	c_Mammalia;o_Chiroptera|k99_1630-SRR22938616|Rhinolophus ferrumequinum	dbj|BAN84672.1|	100	411	0	0	0	411	1	411	2228	510	920	0	2239	867	large protein [Respirovirus muris]	Viruses;Negarnaviricota;Monjiviricetes;Mononegavirales;Paramyxoviridae;Respirovirus;Respirovirus muris	3052731
Paramyxoviridae	c_Mammalia;o_Artiodactyla|k99_17566-SRR8994392|Capra hircus	gb|AIL54013.1|	100	411	0	0	0	411	1	411	2183	510	920	0	2227	862	large protein/ RNA-dependent RNA polymerase [peste-des-petits-ruminants virus]	Viruses;Negarnaviricota;Monjiviricetes;Mononegavirales;Paramyxoviridae;Morbillivirus;Morbillivirus caprinae	2593991
Paramyxoviridae	c_Aves;o_Anseriformes|k99_1873-SRR6660793|Anas platyrhynchos	dbj|BAN84672.1|	100	411	0	0	0	411	1	411	2228	510	920	0	2239	867	large protein [Respirovirus muris]	Viruses;Negarnaviricota;Monjiviricetes;Mononegavirales;Paramyxoviridae;Respirovirus;Respirovirus muris	3052731
Paramyxoviridae	c_Aves;o_Charadriiformes|k99_3771-SRR12550974|Arenaria interpres	gb|QPB10717.1|	100	411	0	0	0	411	1	411	2242	514	924	0	2224	861	MAG: large polymerase protein [avian paramyxovirus 2]	Viruses;Negarnaviricota;Monjiviricetes;Mononegavirales;Paramyxoviridae;Metaavulavirus;Metaavulavirus yucaipaense	2560313
Paramyxoviridae	c_Aves;o_Charadriiformes|k99_4722-SRR8189296|Calidris ruficollis	gb|QDY92318.1|	100	411	0	0	0	411	1	411	2204	488	898	0	2235	865	large polymerase protein [avian paramyxovirus 1]	Viruses;Negarnaviricota;Monjiviricetes;Mononegavirales;Paramyxoviridae;Orthoavulavirus;Orthoavulavirus javaense	2560319
Paramyxoviridae	c_Mammalia;o_Artiodactyla|k99_7281-SRR8994391|Capra hircus	gb|AIL54013.1|	100	411	0	0	0	411	1	411	2183	510	920	0	2227	862	large protein/ RNA-dependent RNA polymerase [peste-des-petits-ruminants virus]	Viruses;Negarnaviricota;Monjiviricetes;Mononegavirales;Paramyxoviridae;Morbillivirus;Morbillivirus caprinae	2593991
Paramyxoviridae	c_Mammalia;o_Chiroptera|k99_768-SRR22938618|Rhinolophus ferrumequinum	dbj|BAN84672.1|	100	411	0	0	0	411	1	411	2228	510	920	0	2239	867	large protein [Respirovirus muris]	Viruses;Negarnaviricota;Monjiviricetes;Mononegavirales;Paramyxoviridae;Respirovirus;Respirovirus muris	3052731
Paramyxoviridae	c_Mammalia;o_Chiroptera|k99_77838-ERR3619156|Pteropus alecto	gb|APT69531.1|	100	411	0	0	0	411	1	411	2244	569	979	0	2218	858	polymerase [Henipavirus hendraense]	Viruses;Negarnaviricota;Monjiviricetes;Mononegavirales;Paramyxoviridae;Henipavirus;Henipavirus hendraense	3052223
Paramyxoviridae	c_Mammalia;o_Scandentia|k99_779-SRR847522|Tupaia chinensis	ref|NP_054697.1|	84.185	411	65	0	0	411	1	411	2270	580	990	0	1875	726	RNA polymerase [Tupaia paramyxovirus]	Viruses;Negarnaviricota;Monjiviricetes;Mononegavirales;Paramyxoviridae;Narmovirus;Narmovirus tupaiae	92129
Parvoviridae	c_Mammalia;o_Rodentia|k119_103736-SRR7662998|Lasiopodomys mandarinus	gb|WDW25753.1|	92.945	326	23	0	0	349	1	326	601	226	551	0	1645	638	MAG: replication-associated protein [Canine parvovirus]	Viruses;Cossaviricota;Quintoviricetes;Piccovirales;Parvoviridae;Protoparvovirus;Protoparvovirus carnivoran1	10788
Parvoviridae	c_Aves;o_Passeriformes|k119_1087-SRR23702617|Cyanoderma ruficeps	gb|QKE54879.1|	59.94	664	262	2	4	663	1	662	662	1	662	0	2094	811	MAG: nonstructural protein [Parvoviridae sp.]	Viruses;Cossaviricota;Quintoviricetes;Piccovirales;Parvoviridae;unclassified;Parvoviridae sp.	1940570
Parvoviridae	c_Mammalia;o_Rodentia|k119_109-SRR9990590|Apodemus flavicollis	tpg|DBA49559.1|	36.08	449	266	7	21	601	54	484	714	39	484	8.42e-80	701	274	MAG TPA_asm: NS1, partial [Parvovirus papio6132]	Viruses;Cossaviricota;Quintoviricetes;Piccovirales;Parvoviridae;unclassified;Parvovirus papio6132	3117171
Parvoviridae	c_Aves;o_Passeriformes|k119_1252-SRR23702649|Cyanoderma ruficeps	gb|QKE54879.1|	75.439	456	110	1	2	454	1	454	662	1	456	0	1948	754	MAG: nonstructural protein [Parvoviridae sp.]	Viruses;Cossaviricota;Quintoviricetes;Piccovirales;Parvoviridae;unclassified;Parvoviridae sp.	1940570
Parvoviridae	c_Aves;o_Anseriformes|k119_1855-SRR2912168|Anser anser	ref|YP_010802859.1|	63.314	676	243	2	5	690	14	684	688	1	676	0	2345	907	nonstructural protein 1 [Pacific black duck chaphamaparvovirus 1]	Viruses;Cossaviricota;Quintoviricetes;Piccovirales;Parvoviridae;Chaphamaparvovirus;Chaphamaparvovirus anseriform4	2759407
Parvoviridae	c_Mammalia;o_Rodentia|k119_19208-SRR7662999|Lasiopodomys mandarinus	gb|WDW25777.1|	82.857	595	102	0	0	604	9	603	601	7	601	0	2735	1058	MAG: replication-associated protein [Canine parvovirus]	Viruses;Cossaviricota;Quintoviricetes;Piccovirales;Parvoviridae;Protoparvovirus;Protoparvovirus carnivoran1	10788
Parvoviridae	c_Mammalia;o_Carnivora|k119_203-SRR7287114|Felis silvestris	gb|ARJ36688.1|	99.85	668	1	0	0	669	1	668	668	1	668	0	3618	1398	ns1 [Feline panleukopenia virus]	Viruses;Cossaviricota;Quintoviricetes;Piccovirales;Parvoviridae;Protoparvovirus;Protoparvovirus carnivoran1	10786
Parvoviridae	c_Mammalia;o_Rodentia|k119_2196-SRR7662995|Lasiopodomys mandarinus	gb|WDW25777.1|	82.007	578	104	0	0	584	6	583	601	4	581	0	2632	1018	MAG: replication-associated protein [Canine parvovirus]	Viruses;Cossaviricota;Quintoviricetes;Piccovirales;Parvoviridae;Protoparvovirus;Protoparvovirus carnivoran1	10788
Parvoviridae	c_Mammalia;o_Rodentia|k119_236-SRR9990616|Apodemus flavicollis	tpg|DBA49559.1|	36.08	449	266	7	21	602	55	485	714	39	484	8.03e-80	702	275	MAG TPA_asm: NS1, partial [Parvovirus papio6132]	Viruses;Cossaviricota;Quintoviricetes;Piccovirales;Parvoviridae;unclassified;Parvovirus papio6132	3117171
Parvoviridae	c_Aves;o_Anseriformes|k119_2477-SRR2912184|Anser anser	ref|YP_010802859.1|	63.314	676	243	2	5	690	14	684	688	1	676	0	2345	907	nonstructural protein 1 [Pacific black duck chaphamaparvovirus 1]	Viruses;Cossaviricota;Quintoviricetes;Piccovirales;Parvoviridae;Chaphamaparvovirus;Chaphamaparvovirus anseriform4	2759407
Parvoviridae	c_Aves;o_Anseriformes|k119_2532-SRR2912169|Anser anser	gb|QKE54915.1|	53.046	673	305	7	11	666	1	665	676	1	670	0	1743	676	MAG: nonstructural protein [Parvoviridae sp.]	Viruses;Cossaviricota;Quintoviricetes;Piccovirales;Parvoviridae;unclassified;Parvoviridae sp.	1940570
Parvoviridae	c_Aves;o_Anseriformes|k119_2908-SRR2912236|Anser	gb|QUS52579.1|	73.927	303	79	0	0	303	1	303	656	174	476	1.87e-171	1282	498	NS1 [Mute swan feces associated chapparvovirus 3]	Viruses;Cossaviricota;Quintoviricetes;Piccovirales;Parvoviridae;Chapparvovirus;Mute swan feces associated chapparvovirus 3	2832241
Parvoviridae	c_Aves;o_Anseriformes|k119_3008-SRR2912234|Anser	gb|QUS52579.1|	74.823	282	71	0	0	282	1	282	656	220	501	9.81e-159	1195	464	NS1 [Mute swan feces associated chapparvovirus 3]	Viruses;Cossaviricota;Quintoviricetes;Piccovirales;Parvoviridae;Chapparvovirus;Mute swan feces associated chapparvovirus 3	2832241
Parvoviridae	c_Mammalia;o_Rodentia|k119_333-SRR9990619|Apodemus flavicollis	tpg|DBA49559.1|	36.08	449	266	7	21	653	54	484	714	39	484	1.56e-79	704	275	MAG TPA_asm: NS1, partial [Parvovirus papio6132]	Viruses;Cossaviricota;Quintoviricetes;Piccovirales;Parvoviridae;unclassified;Parvovirus papio6132	3117171
Parvoviridae	c_Mammalia;o_Rodentia|k119_360-SRR9990605|Apodemus flavicollis	tpg|DBA49559.1|	36.08	449	266	7	21	653	54	484	714	39	484	3.36e-79	701	274	MAG TPA_asm: NS1, partial [Parvovirus papio6132]	Viruses;Cossaviricota;Quintoviricetes;Piccovirales;Parvoviridae;unclassified;Parvovirus papio6132	3117171
Parvoviridae	c_Mammalia;o_Rodentia|k119_38732-SRR7662996|Lasiopodomys mandarinus	gb|WDW25777.1|	82.107	598	107	0	0	604	6	603	601	4	601	0	2722	1053	MAG: replication-associated protein [Canine parvovirus]	Viruses;Cossaviricota;Quintoviricetes;Piccovirales;Parvoviridae;Protoparvovirus;Protoparvovirus carnivoran1	10788
Parvoviridae	c_Aves;o_Passeriformes|k119_423-SRR23702646|Cyanoderma ruficeps	gb|QKE54879.1|	61.46	493	186	2	4	492	1	491	662	172	662	0	1574	610	MAG: nonstructural protein [Parvoviridae sp.]	Viruses;Cossaviricota;Quintoviricetes;Piccovirales;Parvoviridae;unclassified;Parvoviridae sp.	1940570
Parvoviridae	c_Mammalia;o_Rodentia|k119_463-SRR9990622|Apodemus flavicollis	tpg|DBA49559.1|	36.08	449	266	7	21	618	71	501	714	39	484	1.27e-79	702	275	MAG TPA_asm: NS1, partial [Parvovirus papio6132]	Viruses;Cossaviricota;Quintoviricetes;Piccovirales;Parvoviridae;unclassified;Parvovirus papio6132	3117171
Parvoviridae	c_Aves;o_Passeriformes|k119_514-SRR9617529|Ficedula albicollis	gb|QKE54955.1|	77.997	659	145	0	0	660	1	659	663	5	663	0	2827	1093	MAG: nonstructural protein [Parvoviridae sp.]	Viruses;Cossaviricota;Quintoviricetes;Piccovirales;Parvoviridae;unclassified;Parvoviridae sp.	1940570
Parvoviridae	c_Mammalia;o_Rodentia|k119_515-SRR9990607|Apodemus flavicollis	tpg|DBA49559.1|	36.08	449	266	7	21	609	62	492	714	39	484	8.93e-80	702	275	MAG TPA_asm: NS1, partial [Parvovirus papio6132]	Viruses;Cossaviricota;Quintoviricetes;Piccovirales;Parvoviridae;unclassified;Parvovirus papio6132	3117171
Parvoviridae	c_Aves;o_Passeriformes|k119_530-SRR20073532|Tachycineta bicolor	gb|QTE03851.1|	56.311	515	218	2	7	517	1	508	654	1	515	0	1568	608	MAG: nonstructural protein [Luscinia cyane Chaphamaparvovirus]	Viruses;Cossaviricota;Quintoviricetes;Piccovirales;Parvoviridae;Chaphamaparvovirus;Luscinia cyane Chaphamaparvovirus	2794491
Parvoviridae	c_Aves;o_Passeriformes|k119_653-SRR23702648|Cyanoderma ruficeps	gb|QKE54883.1|	59.85	665	263	3	4	665	1	664	662	1	662	0	2078	805	MAG: nonstructural protein [Parvoviridae sp.]	Viruses;Cossaviricota;Quintoviricetes;Piccovirales;Parvoviridae;unclassified;Parvoviridae sp.	1940570
Parvoviridae	c_Mammalia;o_Primates|k119_715-SRR4015349|Papio anubis	ref|YP_010802683.1|	62.162	370	140	0	0	374	5	374	723	232	601	7.07e-157	1199	466	nonstructural protein NS1 [Macaca fascicularis chapparvovirus]	Viruses;Cossaviricota;Quintoviricetes;Piccovirales;Parvoviridae;Chaphamaparvovirus;Chaphamaparvovirus primate2	2663234
Parvoviridae	c_Aves;o_Anseriformes|k119_734-SRR2912168|Anser anser	ref|YP_010798326.1|	50.688	509	243	4	8	506	1	505	665	161	665	2.59e-164	1257	488	nonstructural protein 1 [Peafowl parvovirus 2]	Viruses;Cossaviricota;Quintoviricetes;Piccovirales;Parvoviridae;Chaphamaparvovirus;Chaphamaparvovirus galliform5	2668087
Parvoviridae	c_Mammalia;o_Carnivora|k119_74-SRR7287115|Felis silvestris	gb|QEV86859.1|	99.72	357	1	0	0	357	1	357	804	274	630	0	1939	751	nonstructural protein 1 [Bocaparvovirus carnivoran3]	Viruses;Cossaviricota;Quintoviricetes;Piccovirales;Parvoviridae;Bocaparvovirus;Bocaparvovirus carnivoran3	3052028
Parvoviridae	c_Aves;o_Anseriformes|k119_945-SRR2912167|Anser anser	gb|WCD44325.1|	73.185	675	179	2	2	675	1	674	674	1	674	0	2575	996	MAG: nonstructural protein 1 [Duck parvovirus]	Viruses;Cossaviricota;Quintoviricetes;Piccovirales;Parvoviridae;Dependoparvovirus;Dependoparvovirus anseriform1	341673
Parvoviridae	c_Mammalia;o_Chiroptera|k141_10149-SRR28331460|Hipposideros ruber	tpg|DBA46887.1|	62.222	315	118	1	1	320	1	315	319	1	314	1.24e-142	1062	413	MAG TPA_asm: NS1 [Parvovirus lanius6615]	Viruses;Cossaviricota;Quintoviricetes;Piccovirales;Parvoviridae;unclassified;Parvovirus lanius6615	3117116
Parvoviridae	c_Aves;o_Anseriformes|k141_1032-SRR8833172|Anas platyrhynchos	ref|YP_010804996.1|	94.345	672	38	0	0	682	10	681	672	1	672	0	3463	1338	nonstructural protein 1 [Duck-associated chapparvovirus 2]	Viruses;Cossaviricota;Quintoviricetes;Piccovirales;Parvoviridae;Chaphamaparvovirus;Chaphamaparvovirus anseriform6	2810803
Parvoviridae	c_Aves;o_Anseriformes|k141_1063-SRR12207260|Anas platyrhynchos	gb|WCD44336.1|	97.63	675	16	0	0	676	1	675	675	1	675	0	3590	1387	MAG: nonstructural protein 1 [Duck parvovirus]	Viruses;Cossaviricota;Quintoviricetes;Piccovirales;Parvoviridae;Dependoparvovirus;Dependoparvovirus anseriform1	341673
Parvoviridae	c_Mammalia;o_Artiodactyla|k141_107811-SRR15342235|Capra hircus	gb|AYG77870.1|	98.271	694	12	0	0	695	1	694	694	1	694	0	3708	1432	nonstructural protein [Chicken parvovirus]	Viruses;Cossaviricota;Quintoviricetes;Piccovirales;Parvoviridae;Aveparvovirus;Aveparvovirus galliform1	1136878
Parvoviridae	c_Aves;o_Passeriformes|k141_10968-SRR9644983|Loxia curvirostra	gb|QTE03861.1|	70.499	461	134	2	2	462	1	461	648	1	459	0	1721	667	MAG: nonstructural protein [Fringilla montifringilla Chaphamaparvovirus]	Viruses;Cossaviricota;Quintoviricetes;Piccovirales;Parvoviridae;Chaphamaparvovirus;Fringilla montifringilla Chaphamaparvovirus	2794489
Parvoviridae	c_Aves;o_Anseriformes|k141_1103-SRR19545590|Anser anser	gb|QKE54915.1|	53.046	673	305	7	11	666	1	665	676	1	670	0	1745	676	MAG: nonstructural protein [Parvoviridae sp.]	Viruses;Cossaviricota;Quintoviricetes;Piccovirales;Parvoviridae;unclassified;Parvoviridae sp.	1940570
Parvoviridae	c_Mammalia;o_Chiroptera|k141_11049-SRR16761641|Rousettus aegyptiacus	gb|UMO75523.1|	100	582	0	0	0	583	1	582	621	40	621	0	3165	1223	MAG: Rep 78 protein [Adeno-associated virus]	Viruses;Cossaviricota;Quintoviricetes;Piccovirales;Parvoviridae;Dependoparvovirus;Adeno-associated virus	272636
Parvoviridae	c_Mammalia;o_Chiroptera|k141_11056-SRR16761648|Rousettus aegyptiacus	gb|UMO75523.1|	99.839	621	1	0	0	622	1	621	621	1	621	0	3372	1303	MAG: Rep 78 protein [Adeno-associated virus]	Viruses;Cossaviricota;Quintoviricetes;Piccovirales;Parvoviridae;Dependoparvovirus;Adeno-associated virus	272636
Parvoviridae	c_Mammalia;o_Primates|k141_1118-SRR15719318|Macaca leonina	ref|YP_009256211.1|	98.527	679	10	0	0	679	1	679	679	1	679	0	3620	1399	putative nonstructural protein NS1 [Diaphorina citri densovirus]	Viruses;Cossaviricota;Quintoviricetes;Piccovirales;Parvoviridae;Diciambidensovirus;Diciambidensovirus hemipteran1	1776153
Parvoviridae	c_Aves;o_Galliformes|k141_1155-SRR16301499|Meleagris gallopavo	gb|WGL41068.1|	46.429	308	143	4	22	311	2	305	401	102	391	1.79e-90	724	283	replication protein [Psittaciform aveparvovirus]	Viruses;Cossaviricota;Quintoviricetes;Piccovirales;Parvoviridae;Aveparvovirus;Psittaciform aveparvovirus	3042447
Parvoviridae	c_Aves;o_Anseriformes|k141_1156-SRR8833177|Anas platyrhynchos	ref|YP_010802867.1|	80.631	666	128	1	1	667	1	665	667	1	666	0	2790	1079	nonstructural protein 1 [Chestnut teal chaphamaparvovirus 2]	Viruses;Cossaviricota;Quintoviricetes;Piccovirales;Parvoviridae;Chaphamaparvovirus;Chaphamaparvovirus anseriform2	2759404
Parvoviridae	c_Aves;o_Anseriformes|k141_1185-SRR8833172|Anas platyrhynchos	gb|WCD44336.1|	97.63	675	16	0	0	676	1	675	675	1	675	0	3590	1387	MAG: nonstructural protein 1 [Duck parvovirus]	Viruses;Cossaviricota;Quintoviricetes;Piccovirales;Parvoviridae;Dependoparvovirus;Dependoparvovirus anseriform1	341673
Parvoviridae	c_Aves;o_Anseriformes|k141_1216-SRR12207249|Anas platyrhynchos	gb|WCD44322.1|	96.024	679	27	0	0	693	14	692	679	1	679	0	3577	1382	MAG: nonstructural protein 1 [Duck parvovirus]	Viruses;Cossaviricota;Quintoviricetes;Piccovirales;Parvoviridae;Dependoparvovirus;Dependoparvovirus anseriform1	341673
Parvoviridae	c_Aves;o_Galliformes|k141_1246-SRR26796667|Alectoris chukar	gb|UOH27072.1|	68.498	546	169	2	3	684	134	679	544	1	543	0	1873	726	nonstructural protein 1 [Galliform chaphamaparvovirus 15]	Viruses;Cossaviricota;Quintoviricetes;Piccovirales;Parvoviridae;Chaphamaparvovirus;Galliform chaphamaparvovirus 15	2928883
Parvoviridae	c_Aves;o_Apodiformes|k141_1329-SRR18289646|Archilochus colubris	gb|QLI49914.1|	53.064	669	291	8	23	659	1	658	661	5	661	0	1790	694	MAG: nonstructural protein 1 [Parvoviridae sp.]	Viruses;Cossaviricota;Quintoviricetes;Piccovirales;Parvoviridae;unclassified;Parvoviridae sp.	1940570
Parvoviridae	c_Aves;o_Anseriformes|k141_1368-SRR19545614|Anser anser	ref|YP_010798326.1|	50.466	537	258	4	8	534	1	533	665	133	665	4.05e-176	1339	520	nonstructural protein 1 [Peafowl parvovirus 2]	Viruses;Cossaviricota;Quintoviricetes;Piccovirales;Parvoviridae;Chaphamaparvovirus;Chaphamaparvovirus galliform5	2668087
Parvoviridae	c_Aves;o_Anseriformes|k141_1370-SRR6820465|Anas platyrhynchos	ref|YP_010802859.1|	88.081	688	82	0	0	702	14	701	688	1	688	0	3267	1263	nonstructural protein 1 [Pacific black duck chaphamaparvovirus 1]	Viruses;Cossaviricota;Quintoviricetes;Piccovirales;Parvoviridae;Chaphamaparvovirus;Chaphamaparvovirus anseriform4	2759407
Parvoviridae	c_Aves;o_Anseriformes|k141_1386-SRR12214131|Anas platyrhynchos	ref|YP_010802859.1|	96.366	688	25	0	0	702	14	701	688	1	688	0	3623	1400	nonstructural protein 1 [Pacific black duck chaphamaparvovirus 1]	Viruses;Cossaviricota;Quintoviricetes;Piccovirales;Parvoviridae;Chaphamaparvovirus;Chaphamaparvovirus anseriform4	2759407
Parvoviridae	c_Aves;o_Anseriformes|k141_1428-SRR12214133|Anas platyrhynchos	gb|WCD44322.1|	96.737	521	17	0	0	534	14	534	679	1	521	0	2774	1073	MAG: nonstructural protein 1 [Duck parvovirus]	Viruses;Cossaviricota;Quintoviricetes;Piccovirales;Parvoviridae;Dependoparvovirus;Dependoparvovirus anseriform1	341673
Parvoviridae	c_Aves;o_Anseriformes|k141_142-SRR12207245|Anas platyrhynchos	ref|YP_010802867.1|	80.631	666	128	1	1	667	1	665	667	1	666	0	2790	1079	nonstructural protein 1 [Chestnut teal chaphamaparvovirus 2]	Viruses;Cossaviricota;Quintoviricetes;Piccovirales;Parvoviridae;Chaphamaparvovirus;Chaphamaparvovirus anseriform2	2759404
Parvoviridae	c_Aves;o_Passeriformes|k141_145-SRR26251914|Calcarius lapponicus	gb|QKE54862.1|	83.004	253	43	0	0	253	1	253	657	199	451	6.86e-156	1173	456	MAG: nonstructural protein [Parvoviridae sp.]	Viruses;Cossaviricota;Quintoviricetes;Piccovirales;Parvoviridae;unclassified;Parvoviridae sp.	1940570
Parvoviridae	c_Mammalia;o_Chiroptera|k141_14893-SRR16761649|Rousettus aegyptiacus	gb|UMO75523.1|	100	621	0	0	0	622	1	621	621	1	621	0	3378	1305	MAG: Rep 78 protein [Adeno-associated virus]	Viruses;Cossaviricota;Quintoviricetes;Piccovirales;Parvoviridae;Dependoparvovirus;Adeno-associated virus	272636
Parvoviridae	c_Aves;o_Anseriformes|k141_1544-SRR12214136|Anas platyrhynchos	gb|WCD44336.1|	97.741	487	11	0	0	488	1	487	675	189	675	0	2585	1000	MAG: nonstructural protein 1 [Duck parvovirus]	Viruses;Cossaviricota;Quintoviricetes;Piccovirales;Parvoviridae;Dependoparvovirus;Dependoparvovirus anseriform1	341673
Parvoviridae	c_Mammalia;o_Carnivora|k141_156-SRR18697438|Neogale vison	gb|ASJ27524.1|	92.151	344	27	0	0	344	1	344	641	238	581	0	1708	662	NS1 protein, partial [Aleutian mink disease parvovirus]	Viruses;Cossaviricota;Quintoviricetes;Piccovirales;Parvoviridae;Amdoparvovirus;Amdoparvovirus carnivoran1	28314
Parvoviridae	c_Aves;o_Anseriformes|k141_1581-SRR21494912|Anas platyrhynchos	gb|WCD44336.1|	97.741	487	11	0	0	488	1	487	675	189	675	0	2585	1000	MAG: nonstructural protein 1 [Duck parvovirus]	Viruses;Cossaviricota;Quintoviricetes;Piccovirales;Parvoviridae;Dependoparvovirus;Dependoparvovirus anseriform1	341673
Parvoviridae	c_Aves;o_Anseriformes|k141_1590-SRR8833171|Anas platyrhynchos	ref|YP_010802867.1|	80.631	666	128	1	1	667	1	665	667	1	666	0	2790	1079	nonstructural protein 1 [Chestnut teal chaphamaparvovirus 2]	Viruses;Cossaviricota;Quintoviricetes;Piccovirales;Parvoviridae;Chaphamaparvovirus;Chaphamaparvovirus anseriform2	2759404
Parvoviridae	c_Aves;o_Passeriformes|k141_16961-SRR24318018|Troglodytes aedon	gb|QTE03851.1|	60.182	658	252	5	10	653	1	652	654	1	654	0	2019	782	MAG: nonstructural protein [Luscinia cyane Chaphamaparvovirus]	Viruses;Cossaviricota;Quintoviricetes;Piccovirales;Parvoviridae;Chaphamaparvovirus;Luscinia cyane Chaphamaparvovirus	2794491
Parvoviridae	c_Aves;o_Anseriformes|k141_1699-SRR12207251|Anas platyrhynchos	gb|WCD44336.1|	97.63	675	16	0	0	676	1	675	675	1	675	0	3590	1387	MAG: nonstructural protein 1 [Duck parvovirus]	Viruses;Cossaviricota;Quintoviricetes;Piccovirales;Parvoviridae;Dependoparvovirus;Dependoparvovirus anseriform1	341673
Parvoviridae	c_Mammalia;o_Carnivora|k141_171-SRR24920853|Nyctereutes procyonoides	gb|UMO75611.1|	97.739	398	9	0	0	398	1	398	606	188	585	0	2083	806	MAG: nonstructural protein 1 [Raccoon dog amdovirus]	Viruses;Cossaviricota;Quintoviricetes;Piccovirales;Parvoviridae;Amdoparvovirus;Amdoparvovirus carnivoran3	1513315
Parvoviridae	c_Aves;o_Anseriformes|k141_1792-SRR19545584|Anser anser	gb|QUS52581.1|	59.827	463	185	1	1	462	1	462	664	1	463	0	1561	605	NS1 [Mute swan feces associated chapparvovirus 4]	Viruses;Cossaviricota;Quintoviricetes;Piccovirales;Parvoviridae;Chapparvovirus;Mute swan feces associated chapparvovirus 4	2832242
Parvoviridae	c_Mammalia;o_Artiodactyla|k141_17-SRR25660770|Capra hircus	gb|QYW06847.1|	92.424	396	6	1	24	372	1	372	618	210	605	0	1943	753	MAG: nonstructural protein [bovine parvovirus 2]	Viruses;Cossaviricota;Quintoviricetes;Piccovirales;Parvoviridae;Copiparvovirus;Copiparvovirus ungulate1	172296
Parvoviridae	c_Aves;o_Anseriformes|k141_1808-SRR8833173|Anas platyrhynchos	gb|WCD44336.1|	98.301	471	8	0	0	471	1	471	675	1	471	0	2553	988	MAG: nonstructural protein 1 [Duck parvovirus]	Viruses;Cossaviricota;Quintoviricetes;Piccovirales;Parvoviridae;Dependoparvovirus;Dependoparvovirus anseriform1	341673
Parvoviridae	c_Aves;o_Galliformes|k141_1882-SRR26320499|Perdix hodgsoniae	gb|QNA42602.1|	38.744	653	373	9	27	656	2	652	633	6	633	2.21e-130	1043	406	nonstructural protein 1 [Chapparvovirus sp.]	Viruses;Cossaviricota;Quintoviricetes;Piccovirales;Parvoviridae;Chapparvovirus;Chapparvovirus sp.	2448649
Parvoviridae	c_Aves;o_Anseriformes|k141_1912-SRR12214133|Anas platyrhynchos	gb|WCD44322.1|	96.171	679	26	0	0	693	14	692	679	1	679	0	3574	1381	MAG: nonstructural protein 1 [Duck parvovirus]	Viruses;Cossaviricota;Quintoviricetes;Piccovirales;Parvoviridae;Dependoparvovirus;Dependoparvovirus anseriform1	341673
Parvoviridae	c_Aves;o_Passeriformes|k141_1982-SRR13590229|Taeniopygia guttata	tpg|DAN51445.1|	96.988	166	5	0	0	166	1	166	577	368	533	1.03e-115	890	347	MAG TPA: Rep 40 protein Helicase [Parvoviridae sp.]	Viruses;Cossaviricota;Quintoviricetes;Piccovirales;Parvoviridae;unclassified;Parvoviridae sp.	1940570
Parvoviridae	c_Mammalia;o_Rodentia|k141_2036-SRR12430167|Zapus princeps	gb|WPH57525.1|	77.845	659	146	0	0	660	1	659	659	1	659	0	2799	1082	NS1 [Ursus thibetanus ussuricus chapparvovirus]	Viruses;Cossaviricota;Quintoviricetes;Piccovirales;Parvoviridae;Chaphamaparvovirus;Ursus thibetanus ussuricus chapparvovirus	3096002
Parvoviridae	c_Aves;o_Anseriformes|k141_2058-SRR12214131|Anas platyrhynchos	gb|WCD44322.1|	96.318	679	25	0	0	693	14	692	679	1	679	0	3579	1383	MAG: nonstructural protein 1 [Duck parvovirus]	Viruses;Cossaviricota;Quintoviricetes;Piccovirales;Parvoviridae;Dependoparvovirus;Dependoparvovirus anseriform1	341673
Parvoviridae	c_Aves;o_Passeriformes|k141_205-SRR21278298|Passer montanus	gb|QKE55009.1|	71.861	661	179	2	7	659	5	658	661	1	661	0	2547	985	MAG: nonstructural protein [Parvoviridae sp.]	Viruses;Cossaviricota;Quintoviricetes;Piccovirales;Parvoviridae;unclassified;Parvoviridae sp.	1940570
Parvoviridae	c_Mammalia;o_Artiodactyla|k141_20-SRR19160856|Cervus nippon	gb|QDZ52620.1|	99.697	659	2	0	0	660	1	659	668	10	668	0	3562	1376	nonstructural protein NS1 [Protoparvovirus carnivoran1]	Viruses;Cossaviricota;Quintoviricetes;Piccovirales;Parvoviridae;Protoparvovirus;Protoparvovirus carnivoran1	3052707
Parvoviridae	c_Aves;o_Anseriformes|k141_2139-SRR6381605|Cairina moschata	gb|QDY92336.1|	68.579	366	115	0	0	669	302	667	366	1	366	4.25e-162	1230	478	nonstructural protein 1, partial [Grey teal parvovirus]	Viruses;Cossaviricota;Quintoviricetes;Piccovirales;Parvoviridae;unclassified;Grey teal parvovirus	2592488
Parvoviridae	c_Aves;o_Anseriformes|k141_2172-SRR8053819|Anas platyrhynchos	gb|QMI57847.1|	71.369	241	69	0	0	241	1	241	676	257	497	1.93e-123	958	373	nonstructural protein 1 [Chestnut teal chaphamaparvovirus]	Viruses;Cossaviricota;Quintoviricetes;Piccovirales;Parvoviridae;Chaphamaparvovirus;Chestnut teal chaphamaparvovirus	2759402
Parvoviridae	c_Mammalia;o_Artiodactyla|k141_220-SRR19662885|Capra hircus	gb|QYW06831.1|	89.61	462	11	1	37	450	1	425	637	176	637	0	2140	828	MAG: replicase, partial [Ovine copiparvovirus]	Viruses;Cossaviricota;Quintoviricetes;Piccovirales;Parvoviridae;Copiparvovirus;Ovine copiparvovirus	2839030
Parvoviridae	c_Aves;o_Anseriformes|k141_2222-SRR12207257|Anas platyrhynchos	ref|YP_010802859.1|	97.95	439	9	0	0	452	14	452	688	1	439	0	2382	922	nonstructural protein 1 [Pacific black duck chaphamaparvovirus 1]	Viruses;Cossaviricota;Quintoviricetes;Piccovirales;Parvoviridae;Chaphamaparvovirus;Chaphamaparvovirus anseriform4	2759407
Parvoviridae	c_Aves;o_Anseriformes|k141_228-SRR21782104|Anas platyrhynchos	ref|YP_010802859.1|	74.066	455	116	2	2	455	1	455	688	140	592	0	1800	697	nonstructural protein 1 [Pacific black duck chaphamaparvovirus 1]	Viruses;Cossaviricota;Quintoviricetes;Piccovirales;Parvoviridae;Chaphamaparvovirus;Chaphamaparvovirus anseriform4	2759407
Parvoviridae	c_Aves;o_Anseriformes|k141_2354-SRR19545583|Anser anser	gb|WPV87708.1|	74.797	615	151	3	4	621	1	614	683	57	668	0	2481	960	nonstructural protein 1 NS1 [Chaphamaparvovirus anseriform 8]	Viruses;Cossaviricota;Quintoviricetes;Piccovirales;Parvoviridae;Chaphamaparvovirus;Chaphamaparvovirus anseriform 8	3104764
Parvoviridae	c_Aves;o_Anseriformes|k141_2389-SRR6820457|Anas platyrhynchos	gb|QKE54934.1|	64.726	292	103	0	0	294	1	292	673	173	464	2.11e-144	1103	429	MAG: nonstructural protein [Parvoviridae sp.]	Viruses;Cossaviricota;Quintoviricetes;Piccovirales;Parvoviridae;unclassified;Parvoviridae sp.	1940570
Parvoviridae	c_Mammalia;o_Artiodactyla|k141_239631-SRR15342232|Capra hircus	gb|UYS55152.1|	99.712	694	2	0	0	695	1	694	694	1	694	0	3748	1448	NS1 protein [Chicken parvovirus]	Viruses;Cossaviricota;Quintoviricetes;Piccovirales;Parvoviridae;Aveparvovirus;Aveparvovirus galliform1	1136878
Parvoviridae	c_Mammalia;o_Artiodactyla|k141_2406-SRR10059233|Bos grunniens	gb|ALL74042.1|	99.246	796	6	0	0	797	1	796	796	1	796	0	4299	1660	NS1 [Myzus persicae nicotianae densovirus]	Viruses;Cossaviricota;Quintoviricetes;Piccovirales;Parvoviridae;Ambidensovirus;Hemipteran ambidensovirus 3	1742422
Parvoviridae	c_Mammalia;o_Artiodactyla|k141_2471-SRR20339281|Bos grunniens	ref|YP_009256211.1|	98.951	667	7	0	0	667	1	667	679	1	667	0	3570	1379	putative nonstructural protein NS1 [Diaphorina citri densovirus]	Viruses;Cossaviricota;Quintoviricetes;Piccovirales;Parvoviridae;Diciambidensovirus;Diciambidensovirus hemipteran1	1776153
Parvoviridae	c_Mammalia;o_Rodentia|k141_25597-SRR30640724|Microtus pennsylvanicus	ref|YP_009507341.1|	74.74	578	146	0	0	578	1	578	635	1	578	0	2346	908	NS1 [Gray fox amdovirus]	Viruses;Cossaviricota;Quintoviricetes;Piccovirales;Parvoviridae;Amdoparvovirus;Amdoparvovirus carnivoran2	1093101
Parvoviridae	c_Aves;o_Anseriformes|k141_284-SRR12214132|Anas platyrhynchos	gb|WCD44336.1|	98.164	599	11	0	0	600	1	599	675	77	675	0	3207	1239	MAG: nonstructural protein 1 [Duck parvovirus]	Viruses;Cossaviricota;Quintoviricetes;Piccovirales;Parvoviridae;Dependoparvovirus;Dependoparvovirus anseriform1	341673
Parvoviridae	c_Mammalia;o_Rodentia|k141_28-SRR27698346|Peromyscus boylii	ref|YP_009507341.1|	72.212	565	157	0	0	565	1	565	635	14	578	0	2211	856	NS1 [Gray fox amdovirus]	Viruses;Cossaviricota;Quintoviricetes;Piccovirales;Parvoviridae;Amdoparvovirus;Amdoparvovirus carnivoran2	1093101
Parvoviridae	c_Mammalia;o_Artiodactyla|k141_291-SRR19662883|Capra hircus	gb|QYW06845.1|	85.746	449	21	1	43	407	1	406	672	224	672	0	1874	726	MAG: replicase [Ovine copiparvovirus]	Viruses;Cossaviricota;Quintoviricetes;Piccovirales;Parvoviridae;Copiparvovirus;Ovine copiparvovirus	2839030
Parvoviridae	c_Mammalia;o_Artiodactyla|k141_2995-ERR2664206|Capra hircus	gb|QYW06831.1|	91.209	637	19	1	37	625	1	600	637	1	637	0	3047	1178	MAG: replicase, partial [Ovine copiparvovirus]	Viruses;Cossaviricota;Quintoviricetes;Piccovirales;Parvoviridae;Copiparvovirus;Ovine copiparvovirus	2839030
Parvoviridae	c_Mammalia;o_Primates|k141_3052-ERR6754165|Callithrix jacchus	ref|YP_010797210.1|	99.088	548	5	0	0	549	1	548	631	84	631	0	2956	1143	nonstructural protein [Pigeon parvovirus A]	Viruses;Cossaviricota;Quintoviricetes;Piccovirales;Parvoviridae;unclassified;Pigeon parvovirus A	1399967
Parvoviridae	c_Aves;o_Passeriformes|k141_3065-SRR23702637|Cyanoderma ruficeps	gb|QKE54883.1|	59.85	665	263	3	4	665	1	664	662	1	662	0	2078	805	MAG: nonstructural protein [Parvoviridae sp.]	Viruses;Cossaviricota;Quintoviricetes;Piccovirales;Parvoviridae;unclassified;Parvoviridae sp.	1940570
Parvoviridae	c_Aves;o_Anseriformes|k141_315-SRR8833169|Anas platyrhynchos	gb|WCD44336.1|	97.63	675	16	0	0	676	1	675	675	1	675	0	3590	1387	MAG: nonstructural protein 1 [Duck parvovirus]	Viruses;Cossaviricota;Quintoviricetes;Piccovirales;Parvoviridae;Dependoparvovirus;Dependoparvovirus anseriform1	341673
Parvoviridae	c_Aves;o_Anseriformes|k141_330-SRR6820464|Anas platyrhynchos	ref|YP_010802859.1|	96.366	688	25	0	0	702	14	701	688	1	688	0	3618	1398	nonstructural protein 1 [Pacific black duck chaphamaparvovirus 1]	Viruses;Cossaviricota;Quintoviricetes;Piccovirales;Parvoviridae;Chaphamaparvovirus;Chaphamaparvovirus anseriform4	2759407
Parvoviridae	c_Aves;o_Anseriformes|k141_333-SRR12207254|Anas platyrhynchos	ref|YP_010802859.1|	71.101	436	126	0	0	436	1	436	688	226	661	0	1655	642	nonstructural protein 1 [Pacific black duck chaphamaparvovirus 1]	Viruses;Cossaviricota;Quintoviricetes;Piccovirales;Parvoviridae;Chaphamaparvovirus;Chaphamaparvovirus anseriform4	2759407
Parvoviridae	c_Mammalia;o_Rodentia|k141_340-SRR18668161|Rhizomys pruinosus	gb|WFD49980.1|	100	672	0	0	0	687	15	686	672	1	672	0	3646	1409	nonstructural protein 1 [Bamboo rat parvovirus]	Viruses;Cossaviricota;Quintoviricetes;Piccovirales;Parvoviridae;unclassified;Bamboo rat parvovirus	2305269
Parvoviridae	c_Aves;o_Columbiformes|k141_361895-SRR13102357|Columba livia	gb|QVW56837.1|	37.453	534	294	8	40	749	213	735	524	19	523	2.22e-115	941	367	MAG: putative nonstructural protein NS1 [Phylloscopus inornatus ambidensovirus]	Viruses;Cossaviricota;Quintoviricetes;Piccovirales;Parvoviridae;Ambidensovirus;Phylloscopus inornatus ambidensovirus	2794452
Parvoviridae	c_Aves;o_Anseriformes|k141_3704-SRR19545593|Anser anser	ref|YP_010798326.1|	51.064	564	268	4	8	561	1	560	665	106	665	0	1443	560	nonstructural protein 1 [Peafowl parvovirus 2]	Viruses;Cossaviricota;Quintoviricetes;Piccovirales;Parvoviridae;Chaphamaparvovirus;Chaphamaparvovirus galliform5	2668087
Parvoviridae	c_Aves;o_Anseriformes|k141_375-SRR21782105|Anas platyrhynchos	ref|YP_010802859.1|	75.793	599	143	2	2	603	3	601	688	4	600	0	2469	955	nonstructural protein 1 [Pacific black duck chaphamaparvovirus 1]	Viruses;Cossaviricota;Quintoviricetes;Piccovirales;Parvoviridae;Chaphamaparvovirus;Chaphamaparvovirus anseriform4	2759407
Parvoviridae	c_Mammalia;o_Chiroptera|k141_38710-SRR28331460|Hipposideros ruber	gb|QVW56858.1|	52.166	554	246	6	19	570	6	549	590	8	552	0	1500	582	MAG: nonstructural protein [Lanius cristatus parvoviridae sp.]	Viruses;Cossaviricota;Quintoviricetes;Piccovirales;Parvoviridae;unclassified;Lanius cristatus parvoviridae sp.	2794482
Parvoviridae	c_Aves;o_Columbiformes|k141_394512-SRR13102357|Columba livia	gb|QVW56837.1|	47.022	319	159	2	10	336	16	328	524	209	523	1.3e-97	784	306	MAG: putative nonstructural protein NS1 [Phylloscopus inornatus ambidensovirus]	Viruses;Cossaviricota;Quintoviricetes;Piccovirales;Parvoviridae;Ambidensovirus;Phylloscopus inornatus ambidensovirus	2794452
Parvoviridae	c_Aves;o_Anseriformes|k141_412-SRR12214131|Anas platyrhynchos	gb|WCD44322.1|	96.221	344	13	0	0	344	1	344	679	179	522	0	1809	701	MAG: nonstructural protein 1 [Duck parvovirus]	Viruses;Cossaviricota;Quintoviricetes;Piccovirales;Parvoviridae;Dependoparvovirus;Dependoparvovirus anseriform1	341673
Parvoviridae	c_Aves;o_Anseriformes|k141_421-SRR12214126|Anas platyrhynchos	ref|YP_010804996.1|	94.196	672	39	0	0	682	10	681	672	1	672	0	3460	1337	nonstructural protein 1 [Duck-associated chapparvovirus 2]	Viruses;Cossaviricota;Quintoviricetes;Piccovirales;Parvoviridae;Chaphamaparvovirus;Chaphamaparvovirus anseriform6	2810803
Parvoviridae	c_Aves;o_Anseriformes|k141_423-SRR12214135|Anas platyrhynchos	ref|YP_010802859.1|	96.366	688	25	0	0	702	14	701	688	1	688	0	3623	1400	nonstructural protein 1 [Pacific black duck chaphamaparvovirus 1]	Viruses;Cossaviricota;Quintoviricetes;Piccovirales;Parvoviridae;Chaphamaparvovirus;Chaphamaparvovirus anseriform4	2759407
Parvoviridae	c_Aves;o_Anseriformes|k141_426-SRR19545583|Anser anser	gb|QKE54915.1|	53.046	673	305	7	11	666	1	665	676	1	670	0	1745	676	MAG: nonstructural protein [Parvoviridae sp.]	Viruses;Cossaviricota;Quintoviricetes;Piccovirales;Parvoviridae;unclassified;Parvoviridae sp.	1940570
Parvoviridae	c_Aves;o_Anseriformes|k141_460-SRR12214123|Anas platyrhynchos	ref|YP_010804996.1|	97.886	473	10	0	0	482	10	482	672	1	473	0	2569	994	nonstructural protein 1 [Duck-associated chapparvovirus 2]	Viruses;Cossaviricota;Quintoviricetes;Piccovirales;Parvoviridae;Chaphamaparvovirus;Chaphamaparvovirus anseriform6	2810803
Parvoviridae	c_Mammalia;o_Sirenia|k141_4655-SRR4228544|Trichechus manatus latirostris	gb|WAQ80604.1|	94.983	299	15	0	0	300	1	299	391	93	391	0	1543	598	MAG: replication protein [Fish-associated parvo-like hybrid virus]	Viruses;Cossaviricota;Quintoviricetes;Piccovirales;Parvoviridae;unclassified;Fish-associated parvo-like hybrid virus	3003968
Parvoviridae	c_Aves;o_Galliformes|k141_5289-SRR16301501|Meleagris gallopavo	gb|WGL41068.1|	46	350	167	4	22	352	1	346	401	60	391	1.14e-105	829	323	replication protein [Psittaciform aveparvovirus]	Viruses;Cossaviricota;Quintoviricetes;Piccovirales;Parvoviridae;Aveparvovirus;Psittaciform aveparvovirus	3042447
Parvoviridae	c_Mammalia;o_Chiroptera|k141_5686-SRR16761645|Rousettus aegyptiacus	ref|YP_680423.1|	100	538	0	0	0	538	1	538	621	1	538	0	2913	1126	Rep 78 protein [adeno-associated virus 2]	Viruses;Cossaviricota;Quintoviricetes;Piccovirales;Parvoviridae;Dependoparvovirus;Dependoparvovirus primate1	10804
Parvoviridae	c_Aves;o_Columbiformes|k141_5754-SRR29123707|Columba livia	gb|UAJ21436.1|	71.601	331	92	2	2	337	1	331	429	34	362	4.59e-177	1301	505	nonstructural protein 1, partial [Duck adeno-associated virus]	Viruses;Cossaviricota;Quintoviricetes;Piccovirales;Parvoviridae;Dependoparvovirus;Duck adeno-associated virus	2875326
Parvoviridae	c_Aves;o_Anseriformes|k141_575-SRR12214135|Anas platyrhynchos	gb|WCD44336.1|	97.684	475	11	0	0	476	1	475	675	201	675	0	2518	974	MAG: nonstructural protein 1 [Duck parvovirus]	Viruses;Cossaviricota;Quintoviricetes;Piccovirales;Parvoviridae;Dependoparvovirus;Dependoparvovirus anseriform1	341673
Parvoviridae	c_Aves;o_Galliformes|k141_5855-SRR16301492|Meleagris gallopavo	gb|WGL41068.1|	46.471	340	160	4	22	342	1	336	401	70	391	6.02e-103	810	316	replication protein [Psittaciform aveparvovirus]	Viruses;Cossaviricota;Quintoviricetes;Piccovirales;Parvoviridae;Aveparvovirus;Psittaciform aveparvovirus	3042447
Parvoviridae	c_Aves;o_Anseriformes|k141_59-SRR12207244|Anas platyrhynchos	ref|YP_010804993.1|	98.485	396	6	0	0	396	1	396	673	204	599	0	2114	818	nonstructural protein 1 [Duck-associated chapparvovirus 1]	Viruses;Cossaviricota;Quintoviricetes;Piccovirales;Parvoviridae;Chaphamaparvovirus;Chaphamaparvovirus anseriform5	2810802
Parvoviridae	c_Mammalia;o_Rodentia|k141_602-SRR18668160|Rhizomys pruinosus	gb|WFD49980.1|	100	672	0	0	0	673	1	672	672	1	672	0	3642	1407	nonstructural protein 1 [Bamboo rat parvovirus]	Viruses;Cossaviricota;Quintoviricetes;Piccovirales;Parvoviridae;unclassified;Bamboo rat parvovirus	2305269
Parvoviridae	c_Aves;o_Galliformes|k141_6449-SRR16301503|Meleagris gallopavo	gb|WGL41068.1|	50.199	251	120	3	5	253	1	247	401	142	391	3.98e-81	656	257	replication protein [Psittaciform aveparvovirus]	Viruses;Cossaviricota;Quintoviricetes;Piccovirales;Parvoviridae;Aveparvovirus;Psittaciform aveparvovirus	3042447
Parvoviridae	c_Aves;o_Anseriformes|k141_655-SRR19545605|Anser anser	ref|YP_010798326.1|	55.076	463	203	3	5	476	16	475	665	205	665	6.85e-166	1265	491	nonstructural protein 1 [Peafowl parvovirus 2]	Viruses;Cossaviricota;Quintoviricetes;Piccovirales;Parvoviridae;Chaphamaparvovirus;Chaphamaparvovirus galliform5	2668087
Parvoviridae	c_Mammalia;o_Chiroptera|k141_6665-SRR16761646|Rousettus aegyptiacus	gb|UMO75523.1|	100	567	0	0	0	567	1	567	621	1	567	0	3082	1191	MAG: Rep 78 protein [Adeno-associated virus]	Viruses;Cossaviricota;Quintoviricetes;Piccovirales;Parvoviridae;Dependoparvovirus;Adeno-associated virus	272636
Parvoviridae	c_Aves;o_Sphenisciformes|k141_7081-ERR4657876|Spheniscus magellanicus	gb|WAQ80602.1|	98.859	263	3	0	0	267	1	263	392	128	390	0	1378	535	MAG: replication protein [Parvoviridae sp.]	Viruses;Cossaviricota;Quintoviricetes;Piccovirales;Parvoviridae;unclassified;Parvoviridae sp.	1940570
Parvoviridae	c_Aves;o_Anseriformes|k141_758-SRR19545587|Anser anser	gb|QKE54915.1|	53.195	673	304	7	11	666	1	665	676	1	670	0	1752	679	MAG: nonstructural protein [Parvoviridae sp.]	Viruses;Cossaviricota;Quintoviricetes;Piccovirales;Parvoviridae;unclassified;Parvoviridae sp.	1940570
Parvoviridae	c_Aves;o_Anseriformes|k141_759-SRR19545584|Anser anser	gb|QKE54915.1|	53.589	627	281	6	10	621	1	620	676	47	670	0	1661	644	MAG: nonstructural protein [Parvoviridae sp.]	Viruses;Cossaviricota;Quintoviricetes;Piccovirales;Parvoviridae;unclassified;Parvoviridae sp.	1940570
Parvoviridae	c_Aves;o_Columbiformes|k141_774595-SRR13102357|Columba livia	gb|QVW56837.1|	40.04	497	270	5	28	725	221	717	524	55	523	8.45e-118	955	372	MAG: putative nonstructural protein NS1 [Phylloscopus inornatus ambidensovirus]	Viruses;Cossaviricota;Quintoviricetes;Piccovirales;Parvoviridae;Ambidensovirus;Phylloscopus inornatus ambidensovirus	2794452
Parvoviridae	c_Mammalia;o_Artiodactyla|k141_795050-SRR15342224|Capra hircus	gb|UYS55152.1|	99.712	694	2	0	0	695	1	694	694	1	694	0	3748	1448	NS1 protein [Chicken parvovirus]	Viruses;Cossaviricota;Quintoviricetes;Piccovirales;Parvoviridae;Aveparvovirus;Aveparvovirus galliform1	1136878
Parvoviridae	c_Mammalia;o_Artiodactyla|k141_809-SRR20339273|Bos grunniens	ref|YP_009256211.1|	98.963	675	7	0	0	675	1	675	679	1	675	0	3610	1395	putative nonstructural protein NS1 [Diaphorina citri densovirus]	Viruses;Cossaviricota;Quintoviricetes;Piccovirales;Parvoviridae;Diciambidensovirus;Diciambidensovirus hemipteran1	1776153
Parvoviridae	c_Mammalia;o_Carnivora|k141_82-SRR24920856|Nyctereutes procyonoides	gb|AID57418.1|	95.944	641	24	1	2	641	1	641	641	3	641	0	3294	1273	NS1 [Raccoon dog amdovirus]	Viruses;Cossaviricota;Quintoviricetes;Piccovirales;Parvoviridae;Amdoparvovirus;Amdoparvovirus carnivoran3	1513315
Parvoviridae	c_Aves;o_Anseriformes|k141_831-SRR19545584|Anser anser	ref|YP_010798326.1|	52.167	669	313	4	7	667	1	666	665	1	665	0	1779	689	nonstructural protein 1 [Peafowl parvovirus 2]	Viruses;Cossaviricota;Quintoviricetes;Piccovirales;Parvoviridae;Chaphamaparvovirus;Chaphamaparvovirus galliform5	2668087
Parvoviridae	c_Aves;o_Anseriformes|k141_879-SRR12214135|Anas platyrhynchos	gb|WCD44322.1|	95.582	679	30	0	0	693	14	692	679	1	679	0	3563	1377	MAG: nonstructural protein 1 [Duck parvovirus]	Viruses;Cossaviricota;Quintoviricetes;Piccovirales;Parvoviridae;Dependoparvovirus;Dependoparvovirus anseriform1	341673
Parvoviridae	c_Aves;o_Passeriformes|k141_937-SRR18552137|Onychostruthus taczanowskii	gb|QKE54893.1|	84.384	333	52	0	0	333	1	333	666	159	491	0	1564	607	MAG: nonstructural protein [Parvoviridae sp.]	Viruses;Cossaviricota;Quintoviricetes;Piccovirales;Parvoviridae;unclassified;Parvoviridae sp.	1940570
Parvoviridae	c_Aves;o_Galliformes|k141_943-SRR26796667|Alectoris chukar	gb|UQT67961.1|	72.404	674	183	3	3	673	1	672	673	1	673	0	2619	1013	NS1 [Phasianus chaphamaparvovirus]	Viruses;Cossaviricota;Quintoviricetes;Piccovirales;Parvoviridae;Chaphamaparvovirus;Phasianus chaphamaparvovirus	2944714
Parvoviridae	c_Aves;o_Anseriformes|k141_950-SRR6820464|Anas platyrhynchos	gb|QKE54873.1|	69.723	469	141	1	1	468	1	468	671	139	607	0	1689	655	MAG: nonstructural protein [Parvoviridae sp.]	Viruses;Cossaviricota;Quintoviricetes;Piccovirales;Parvoviridae;unclassified;Parvoviridae sp.	1940570
Parvoviridae	c_Mammalia;o_Primates|k141_968-SRR15719253|Macaca leonina	ref|YP_009256211.1|	98.527	679	10	0	0	679	1	679	679	1	679	0	3620	1399	putative nonstructural protein NS1 [Diaphorina citri densovirus]	Viruses;Cossaviricota;Quintoviricetes;Piccovirales;Parvoviridae;Diciambidensovirus;Diciambidensovirus hemipteran1	1776153
Parvoviridae	c_Mammalia;o_Pholidota|k59_125994-SRR12080013|Manis javanica	tpg|DBA48740.1|	73.333	240	64	0	0	241	1	240	251	11	250	1.02e-131	974	379	MAG TPA_asm: NS1 [Parvovirus chalcites3867]	Viruses;Cossaviricota;Quintoviricetes;Piccovirales;Parvoviridae;unclassified;Parvovirus chalcites3867	3117064
Parvoviridae	c_Mammalia;o_Rodentia|k59_1343-ERR476402|Mus caroli	ref|YP_008431133.1|	99.666	299	1	0	0	306	7	305	392	94	392	0	1598	620	putative replication associated protein [Parvovirus NIH-CQV]	Viruses;Cossaviricota;Quintoviricetes;Piccovirales;Parvoviridae;unclassified;Parvovirus NIH-CQV	1341019
Parvoviridae	c_Mammalia;o_Carnivora|k59_1789-SRR3211616|Arctocephalus gazella	ref|YP_009116876.1|	72.963	540	143	1	3	557	1	540	553	1	537	0	2129	824	NS1 [Sesavirus CSL10538]	Viruses;Cossaviricota;Quintoviricetes;Piccovirales;Parvoviridae;unclassified;Sesavirus CSL10538	1519097
Parvoviridae	c_Mammalia;o_Rodentia|k59_1874-ERR3350029|Mus caroli	ref|YP_008431133.1|	100	385	0	0	0	385	1	385	392	1	385	0	2059	797	putative replication associated protein [Parvovirus NIH-CQV]	Viruses;Cossaviricota;Quintoviricetes;Piccovirales;Parvoviridae;unclassified;Parvovirus NIH-CQV	1341019
Parvoviridae	c_Aves;o_Passeriformes|k59_21992-SRR10852949|Psophodes olivaceus	gb|QNA42602.1|	46.698	424	212	5	14	444	13	434	633	17	428	1.7e-118	944	368	nonstructural protein 1 [Chapparvovirus sp.]	Viruses;Cossaviricota;Quintoviricetes;Piccovirales;Parvoviridae;Chapparvovirus;Chapparvovirus sp.	2448649
Parvoviridae	c_Mammalia;o_Pholidota|k59_36859-SRR12080012|Manis javanica	tpg|DBA48740.1|	75.336	223	55	0	0	223	1	223	251	11	233	3.12e-124	923	360	MAG TPA_asm: NS1 [Parvovirus chalcites3867]	Viruses;Cossaviricota;Quintoviricetes;Piccovirales;Parvoviridae;unclassified;Parvovirus chalcites3867	3117064
Parvoviridae	c_Aves;o_Passeriformes|k59_3856-SRR22762620|Malurus melanocephalus	gb|QKE54893.1|	69.254	670	199	3	7	668	1	667	666	1	666	0	2447	947	MAG: nonstructural protein [Parvoviridae sp.]	Viruses;Cossaviricota;Quintoviricetes;Piccovirales;Parvoviridae;unclassified;Parvoviridae sp.	1940570
Parvoviridae	c_Aves;o_Passeriformes|k59_4238-SRR22762608|Malurus melanocephalus	gb|QKE55009.1|	62.519	667	239	6	11	664	1	663	661	1	660	0	2151	833	MAG: nonstructural protein [Parvoviridae sp.]	Viruses;Cossaviricota;Quintoviricetes;Piccovirales;Parvoviridae;unclassified;Parvoviridae sp.	1940570
Parvoviridae	c_Mammalia;o_Chiroptera|k79_28725-SRR13631492|Myotis riparius	gb|QTE03837.1|	60.377	265	104	1	1	278	14	277	310	44	308	3.88e-113	862	336	MAG: nonstructural protein [Periparus ater densovirus]	Viruses;Cossaviricota;Quintoviricetes;Piccovirales;Parvoviridae;unclassified;Periparus ater densovirus	2794503
Parvoviridae	c_Aves;o_Passeriformes|k79_4836-SRR10853071|Hypargos niveoguttatus	gb|QTE03851.1|	61.468	654	248	4	4	655	1	652	654	1	652	0	2066	800	MAG: nonstructural protein [Luscinia cyane Chaphamaparvovirus]	Viruses;Cossaviricota;Quintoviricetes;Piccovirales;Parvoviridae;Chaphamaparvovirus;Luscinia cyane Chaphamaparvovirus	2794491
Parvoviridae	c_Aves;o_Passeriformes|k99_140-SRR26516491|Taeniopygia guttata	gb|QKE54897.1|	74.88	418	103	1	2	416	1	416	573	143	560	0	1592	617	MAG: nonstructural protein [Parvoviridae sp.]	Viruses;Cossaviricota;Quintoviricetes;Piccovirales;Parvoviridae;unclassified;Parvoviridae sp.	1940570
Parvoviridae	c_Aves;o_Passeriformes|k99_157-SRR5028833|Turdus merula	gb|QTE03851.1|	67.797	354	112	1	2	356	2	355	654	145	496	8.92e-174	1303	506	MAG: nonstructural protein [Luscinia cyane Chaphamaparvovirus]	Viruses;Cossaviricota;Quintoviricetes;Piccovirales;Parvoviridae;Chaphamaparvovirus;Luscinia cyane Chaphamaparvovirus	2794491
Parvoviridae	c_Aves;o_Psittaciformes|k99_168-SRR11775230|Trichoglossus moluccanus	gb|WGD01535.1|	70.878	649	187	2	2	661	14	660	649	1	649	0	2460	952	NS1 [Chaphamaparvovirus sp.]	Viruses;Cossaviricota;Quintoviricetes;Piccovirales;Parvoviridae;Chaphamaparvovirus;Chaphamaparvovirus sp.	2809295
Parvoviridae	c_Aves;o_Columbiformes|k99_16-SRR5878852|Columba livia	gb|QJB76078.1|	98.795	664	8	0	0	675	11	674	664	1	664	0	3588	1386	replication protein [Dependoparvovirus avian1]	Viruses;Cossaviricota;Quintoviricetes;Piccovirales;Parvoviridae;Dependoparvovirus;Dependoparvovirus avian1	1511894
Parvoviridae	c_Aves;o_Passeriformes|k99_1707-SRR5028839|Turdus merula	gb|QTE03851.1|	67.213	244	79	1	1	245	1	244	654	243	485	6.56e-115	900	351	MAG: nonstructural protein [Luscinia cyane Chaphamaparvovirus]	Viruses;Cossaviricota;Quintoviricetes;Piccovirales;Parvoviridae;Chaphamaparvovirus;Luscinia cyane Chaphamaparvovirus	2794491
Parvoviridae	c_Aves;o_Passeriformes|k99_1807-SRR5028835|Turdus merula	gb|QTE03877.1|	71.834	458	129	0	0	458	1	458	647	1	458	0	1829	709	MAG: nonstructural protein [Turdus pallidus Chaphamaparvovirus]	Viruses;Cossaviricota;Quintoviricetes;Piccovirales;Parvoviridae;Chaphamaparvovirus;Turdus pallidus Chaphamaparvovirus	2794492
Parvoviridae	c_Aves;o_Passeriformes|k99_1873-SRR5028835|Turdus merula	gb|QTE03877.1|	75.342	219	53	1	1	219	1	219	647	222	439	2.72e-115	899	350	MAG: nonstructural protein [Turdus pallidus Chaphamaparvovirus]	Viruses;Cossaviricota;Quintoviricetes;Piccovirales;Parvoviridae;Chaphamaparvovirus;Turdus pallidus Chaphamaparvovirus	2794492
Parvoviridae	c_Aves;o_Anseriformes|k99_323-SRR7127424|Anas platyrhynchos x Cairina moschata	ref|YP_010802859.1|	96.366	688	25	0	0	702	14	701	688	1	688	0	3604	1392	nonstructural protein 1 [Pacific black duck chaphamaparvovirus 1]	Viruses;Cossaviricota;Quintoviricetes;Piccovirales;Parvoviridae;Chaphamaparvovirus;Chaphamaparvovirus anseriform4	2759407
Parvoviridae	c_Aves;o_Passeriformes|k99_3361-SRR26056774|Acanthornis magna	gb|QTE03851.1|	58.934	319	130	1	1	347	1	319	654	249	566	1.1e-113	903	352	MAG: nonstructural protein [Luscinia cyane Chaphamaparvovirus]	Viruses;Cossaviricota;Quintoviricetes;Piccovirales;Parvoviridae;Chaphamaparvovirus;Luscinia cyane Chaphamaparvovirus	2794491
Parvoviridae	c_Aves;o_Psittaciformes|k99_375-SRR11775230|Trichoglossus moluccanus	gb|WGD01535.1|	59.908	651	255	5	6	661	14	660	649	1	649	0	2005	776	NS1 [Chaphamaparvovirus sp.]	Viruses;Cossaviricota;Quintoviricetes;Piccovirales;Parvoviridae;Chaphamaparvovirus;Chaphamaparvovirus sp.	2809295
Parvoviridae	c_Aves;o_Psittaciformes|k99_422-SRR11775230|Trichoglossus moluccanus	gb|WGD01535.1|	65.873	378	128	1	1	377	1	377	649	68	445	0	1402	544	NS1 [Chaphamaparvovirus sp.]	Viruses;Cossaviricota;Quintoviricetes;Piccovirales;Parvoviridae;Chaphamaparvovirus;Chaphamaparvovirus sp.	2809295
Parvoviridae	c_Aves;o_Columbiformes|k99_4384-SRR5878852|Columba livia	gb|QJB76078.1|	86.196	652	84	2	6	666	8	653	664	1	652	0	3071	1187	replication protein [Dependoparvovirus avian1]	Viruses;Cossaviricota;Quintoviricetes;Piccovirales;Parvoviridae;Dependoparvovirus;Dependoparvovirus avian1	1511894
Parvoviridae	c_Aves;o_Psittaciformes|k99_466-SRR11775230|Trichoglossus moluccanus	gb|WGD01535.1|	65.808	582	196	3	3	580	1	579	649	68	649	0	2016	781	NS1 [Chaphamaparvovirus sp.]	Viruses;Cossaviricota;Quintoviricetes;Piccovirales;Parvoviridae;Chaphamaparvovirus;Chaphamaparvovirus sp.	2809295
Parvoviridae	c_Mammalia;o_Artiodactyla|k99_5050-SRR12747384|Capreolus capreolus	gb|WAQ80604.1|	99.422	346	2	0	0	346	1	346	391	1	346	0	1832	710	MAG: replication protein [Fish-associated parvo-like hybrid virus]	Viruses;Cossaviricota;Quintoviricetes;Piccovirales;Parvoviridae;unclassified;Fish-associated parvo-like hybrid virus	3003968
Parvoviridae	c_Aves;o_Passeriformes|k99_543-SRR5028835|Turdus merula	gb|QTE03877.1|	62.151	502	187	3	3	503	1	501	647	1	500	0	1703	660	MAG: nonstructural protein [Turdus pallidus Chaphamaparvovirus]	Viruses;Cossaviricota;Quintoviricetes;Piccovirales;Parvoviridae;Chaphamaparvovirus;Turdus pallidus Chaphamaparvovirus	2794492
Parvoviridae	c_Aves;o_Passeriformes|k99_700-SRR5028840|Turdus merula	gb|QTE03877.1|	58.605	645	265	2	2	646	1	644	647	1	644	0	1945	753	MAG: nonstructural protein [Turdus pallidus Chaphamaparvovirus]	Viruses;Cossaviricota;Quintoviricetes;Piccovirales;Parvoviridae;Chaphamaparvovirus;Turdus pallidus Chaphamaparvovirus	2794492
Parvoviridae	c_Aves;o_Passeriformes|k99_706-SRR5028837|Turdus merula	gb|QTE03877.1|	77.073	205	47	0	0	213	4	208	647	232	436	7.83e-114	889	347	MAG: nonstructural protein [Turdus pallidus Chaphamaparvovirus]	Viruses;Cossaviricota;Quintoviricetes;Piccovirales;Parvoviridae;Chaphamaparvovirus;Turdus pallidus Chaphamaparvovirus	2794492
Parvoviridae	c_Mammalia;o_Artiodactyla|k99_7413-SRR12746115|Capreolus capreolus	gb|UUA44409.1|	100	651	0	0	0	652	1	651	651	1	651	0	3469	1340	nonstructural protein [Bovine parvovirus 3]	Viruses;Cossaviricota;Quintoviricetes;Piccovirales;Parvoviridae;Erythroparvovirus;Erythroparvovirus ungulate1	172297
Parvoviridae	c_Aves;o_Anseriformes|k99_896-SRR7127421|Cairina moschata	gb|QMI57847.1|	66.422	682	220	2	9	685	5	684	676	1	675	0	2371	917	nonstructural protein 1 [Chestnut teal chaphamaparvovirus]	Viruses;Cossaviricota;Quintoviricetes;Piccovirales;Parvoviridae;Chaphamaparvovirus;Chestnut teal chaphamaparvovirus	2759402
Parvoviridae	c_Mammalia;o_Primates|k141_2323-SRR8750446|Pan paniscus	AWV66973.1	61.5	195	73	1	2	194	1	193	614	357	551	6.74e-83	684	268	AWV66973.1 Non-structural ORFs [Ambidensovirus sp.]	Viruses;Cossaviricota;Quintoviricetes;Piccovirales;Parvoviridae;Ambidensovirus;Ambidensovirus sp.	2050976
Parvoviridae	c_Mammalia;o_Primates|k119_2722-SRR4015346|Papio anubis	AFD01617.1	94.5	182	10	0	0	182	1	182	664	292	473	6.96e-124	960	374	AFD01617.1 NS1 [Parvovirus 4-like MK-2012]	Viruses;Cossaviricota;Quintoviricetes;Piccovirales;Parvoviridae;Protoparvovirus;Parvovirus 4-like MK-2012	1157691
Parvoviridae	c_Aves;o_Passeriformes|k141_620-SRR9644986|Loxia curvirostra	QTE03861.1	82.4	176	31	0	0	176	1	176	648	264	439	2.27e-98	788	308	QTE03861.1 MAG: nonstructural protein [Fringilla montifringilla Chaphamaparvovirus]	Viruses;Cossaviricota;Quintoviricetes;Piccovirales;Parvoviridae;Chaphamaparvovirus;Fringilla montifringilla Chaphamaparvovirus	2794489
Parvoviridae	c_Mammalia;o_Rodentia|k119_280-SRR9990614|Apodemus flavicollis	YP_009507375.1	56.1	180	79	0	0	183	4	183	711	304	483	1.97e-63	556	218	YP_009507375.1 NS1 [Chipmunk parvovirus]	Viruses;Cossaviricota;Quintoviricetes;Piccovirales;Parvoviridae;Erythroparvovirus;Erythroparvovirus rodent1	56820
Parvoviridae	c_Aves;o_Passeriformes|k99_371-SRR5028835|Turdus merula	QTE03877.1	79.1	172	36	0	0	176	1	172	647	265	436	3.04e-95	767	300	QTE03877.1 MAG: nonstructural protein [Turdus pallidus Chaphamaparvovirus]	Viruses;Cossaviricota;Quintoviricetes;Piccovirales;Parvoviridae;Chaphamaparvovirus;Turdus pallidus Chaphamaparvovirus	2794492
Parvoviridae	c_Mammalia;o_Rodentia|k141_5706-ERR9896268|Apodemus sylvaticus	YP_010086819.1	90.1	182	18	0	0	182	1	182	572	287	468	3.2e-115	895	349	YP_010086819.1 Rep [Murine adeno-associated virus 1]	Viruses;Cossaviricota;Quintoviricetes;Piccovirales;Parvoviridae;Dependoparvovirus;Dependoparvovirus rodent1	2171377
Parvoviridae	c_Mammalia;o_Rodentia|k119_2346-SRR7662997|Lasiopodomys mandarinus	WDW25808.1	96.2	182	7	0	0	182	1	182	601	290	471	5.31e-123	949	370	WDW25808.1 MAG: replication-associated protein [Canine parvovirus]	Viruses;Cossaviricota;Quintoviricetes;Piccovirales;Parvoviridae;Protoparvovirus;Protoparvovirus carnivoran1	10788
Parvoviridae	c_Aves;o_Passeriformes|k119_2740-SRR20073546|Tachycineta bicolor	QTE03861.1	75	176	44	0	0	176	1	176	648	264	439	2.25e-88	721	282	QTE03861.1 MAG: nonstructural protein [Fringilla montifringilla Chaphamaparvovirus]	Viruses;Cossaviricota;Quintoviricetes;Piccovirales;Parvoviridae;Chaphamaparvovirus;Fringilla montifringilla Chaphamaparvovirus	2794489
Parvoviridae	c_Mammalia;o_Primates|k119_1808-SRR4015345|Papio anubis	AFD01617.1	94.5	182	10	0	0	182	1	182	664	292	473	6.96e-124	960	374	AFD01617.1 NS1 [Parvovirus 4-like MK-2012]	Viruses;Cossaviricota;Quintoviricetes;Piccovirales;Parvoviridae;Protoparvovirus;Parvovirus 4-like MK-2012	1157691
Parvoviridae	c_Aves;o_Passeriformes|k141_7362-SRR9644979|Loxia curvirostra	QTE03861.1	82.4	176	31	0	0	176	1	176	648	264	439	2.27e-98	788	308	QTE03861.1 MAG: nonstructural protein [Fringilla montifringilla Chaphamaparvovirus]	Viruses;Cossaviricota;Quintoviricetes;Piccovirales;Parvoviridae;Chaphamaparvovirus;Fringilla montifringilla Chaphamaparvovirus	2794489
Parvoviridae	c_Mammalia;o_Chiroptera|k141_9593-SRR28331455|Hipposideros ruber	AXQ04869.1	65.4	162	55	1	1	186	12	173	621	360	520	9.62e-69	588	231	AXQ04869.1 nonstructural protein 1 [Culex densovirus]	Viruses;Cossaviricota;Quintoviricetes;Piccovirales;Parvoviridae;norank;Culex densovirus	2304518
Parvoviridae	c_Aves;o_Anseriformes|k141_1804-SRR12207249|Anas platyrhynchos	YP_010804996.1	92.7	177	13	0	0	177	1	177	672	276	452	7.83e-126	973	379	YP_010804996.1 nonstructural protein 1 [Duck-associated chapparvovirus 2]	Viruses;Cossaviricota;Quintoviricetes;Piccovirales;Parvoviridae;Chaphamaparvovirus;Chaphamaparvovirus anseriform6	2810803
Parvoviridae	c_Aves;o_Passeriformes|k119_793-SRR20073521|Tachycineta bicolor	QTE03861.1	75	176	44	0	0	176	1	176	648	264	439	2.25e-88	721	282	QTE03861.1 MAG: nonstructural protein [Fringilla montifringilla Chaphamaparvovirus]	Viruses;Cossaviricota;Quintoviricetes;Piccovirales;Parvoviridae;Chaphamaparvovirus;Fringilla montifringilla Chaphamaparvovirus	2794489
Parvoviridae	c_Mammalia;o_Rodentia|k119_152-SRR9990610|Apodemus flavicollis	YP_009507375.1	56.7	180	78	0	0	183	4	183	711	304	483	1.41e-63	557	219	YP_009507375.1 NS1 [Chipmunk parvovirus]	Viruses;Cossaviricota;Quintoviricetes;Piccovirales;Parvoviridae;Erythroparvovirus;Erythroparvovirus rodent1	56820
Parvoviridae	c_Mammalia;o_Rodentia|k141_29758-ERR9896299|Apodemus sylvaticus	YP_010086819.1	90.1	182	18	0	0	182	1	182	572	287	468	3.2e-115	895	349	YP_010086819.1 Rep [Murine adeno-associated virus 1]	Viruses;Cossaviricota;Quintoviricetes;Piccovirales;Parvoviridae;Dependoparvovirus;Dependoparvovirus rodent1	2171377
Peribunyaviridae	c_Mammalia;o_Chiroptera|k39_8516-SRR5812833|Myotis lucifugus	gb|UYL95512.1|	63.658	2149	774	4	7	2159	4	2149	2152	2	2146	0	7640	2947	MAG: large protein [Guyuan tick virus 1]	Viruses;Negarnaviricota;Ellioviricetes;Bunyavirales;Peribunyaviridae;unclassified;Guyuan tick virus 1	2972286
Peribunyaviridae	c_Mammalia;o_Chiroptera|k79_17855-SRR13631492|Myotis riparius	gb|WAK75613.1|	89.279	2080	222	1	1	2103	24	2103	2126	1	2079	0	10196	3932	MAG: RNA-dependent RNA polymerase [Peribunyaviridae sp.]	Viruses;Negarnaviricota;Ellioviricetes;Bunyavirales;Peribunyaviridae;unclassified;Peribunyaviridae sp.	2683622
Picobirnaviridae	c_Mammalia;o_Primates|k119_26558-DRR220049|Callithrix jacchus	gb|WYV83161.1|	81.5	400	74	0	0	400	1	400	529	109	508	0	1814	703	MAG: polyprotein [Picobirnavirus sp.]	Viruses;Pisuviricota;Duplopiviricetes;Durnavirales;Picobirnaviridae;Picobirnavirus;Picobirnavirus sp.	1907787
Picobirnaviridae	c_Mammalia;o_Rodentia|k141_10069-SRR16685777|Neodon fuscus	gb|AVX53301.1|	56.091	394	158	3	15	399	13	399	529	127	512	6.91e-158	1191	463	RNA-dependent RNA polymerase, partial [Marmot picobirnavirus]	Viruses;Pisuviricota;Duplopiviricetes;Durnavirales;Picobirnaviridae;Picobirnavirus;Marmot picobirnavirus	2161795
Picobirnaviridae	c_Mammalia;o_Rodentia|k141_100907-ERR9896298|Apodemus sylvaticus	gb|AXL64612.1|	84.81	395	60	0	0	400	5	399	419	1	395	0	1853	718	RNA-dependent RNA polymerase protein, partial [Chicken picobirnavirus]	Viruses;Pisuviricota;Duplopiviricetes;Durnavirales;Picobirnaviridae;Picobirnavirus;Chicken picobirnavirus	1930304
Picobirnaviridae	c_Mammalia;o_Rodentia|k141_10251-ERR9896284|Apodemus sylvaticus	gb|QXV86672.1|	73	400	107	1	1	400	2	400	532	110	509	0	1619	628	MAG: RNA-dependent RNA-polymerase [Picobirnavirus sp.]	Viruses;Pisuviricota;Duplopiviricetes;Durnavirales;Picobirnaviridae;Picobirnavirus;Picobirnavirus sp.	1907787
Picobirnaviridae	c_Mammalia;o_Rodentia|k141_103471-SRR16685777|Neodon fuscus	gb|UAW00423.1|	62.72	397	145	2	3	400	4	400	524	109	502	7.5e-176	1309	508	MAG: RNA-dependent RNA polymerase [Porcine picobirnavirus]	Viruses;Pisuviricota;Duplopiviricetes;Durnavirales;Picobirnaviridae;Picobirnavirus;Porcine picobirnavirus	442302
Picobirnaviridae	c_Mammalia;o_Rodentia|k141_107861-SRR16685777|Neodon fuscus	gb|QXV86716.1|	75.5	400	96	2	2	400	1	400	533	112	509	0	1643	637	MAG: RNA-dependent RNA-polymerase [Picobirnavirus sp.]	Viruses;Pisuviricota;Duplopiviricetes;Durnavirales;Picobirnaviridae;Picobirnavirus;Picobirnavirus sp.	1907787
Picobirnaviridae	c_Mammalia;o_Rodentia|k141_108607-SRR16685780|Neodon fuscus	gb|USE08236.1|	72.346	405	106	3	6	400	1	400	523	109	512	0	1602	621	MAG: putative RNA-dependent RNA polymerase, partial [Picobirnavirus sp.]	Viruses;Pisuviricota;Duplopiviricetes;Durnavirales;Picobirnaviridae;Picobirnavirus;Picobirnavirus sp.	1907787
Picobirnaviridae	c_Mammalia;o_Rodentia|k141_10871-ERR9896303|Apodemus sylvaticus	gb|UAW00571.1|	73.618	398	103	1	2	398	3	398	532	112	509	0	1635	634	MAG: RNA-dependent RNA polymerase [Porcine picobirnavirus]	Viruses;Pisuviricota;Duplopiviricetes;Durnavirales;Picobirnaviridae;Picobirnavirus;Porcine picobirnavirus	442302
Picobirnaviridae	c_Mammalia;o_Rodentia|k141_110053-ERR9896279|Apodemus sylvaticus	gb|UAW00571.1|	77.945	399	88	0	0	400	2	400	532	111	509	0	1737	673	MAG: RNA-dependent RNA polymerase [Porcine picobirnavirus]	Viruses;Pisuviricota;Duplopiviricetes;Durnavirales;Picobirnaviridae;Picobirnavirus;Porcine picobirnavirus	442302
Picobirnaviridae	c_Mammalia;o_Rodentia|k141_111050-ERR9896265|Apodemus sylvaticus	gb|UAW00571.1|	79.146	398	83	0	0	400	3	400	532	112	509	0	1769	686	MAG: RNA-dependent RNA polymerase [Porcine picobirnavirus]	Viruses;Pisuviricota;Duplopiviricetes;Durnavirales;Picobirnaviridae;Picobirnavirus;Porcine picobirnavirus	442302
Picobirnaviridae	c_Mammalia;o_Rodentia|k141_111862-SRR16685777|Neodon fuscus	gb|UAW00423.1|	65.5	400	133	2	5	395	1	395	524	104	503	0	1424	553	MAG: RNA-dependent RNA polymerase [Porcine picobirnavirus]	Viruses;Pisuviricota;Duplopiviricetes;Durnavirales;Picobirnaviridae;Picobirnavirus;Porcine picobirnavirus	442302
Picobirnaviridae	c_Mammalia;o_Rodentia|k141_11249-ERR9896282|Apodemus sylvaticus	gb|AXL64612.1|	85.063	395	59	0	0	400	5	399	419	1	395	0	1853	718	RNA-dependent RNA polymerase protein, partial [Chicken picobirnavirus]	Viruses;Pisuviricota;Duplopiviricetes;Durnavirales;Picobirnaviridae;Picobirnavirus;Chicken picobirnavirus	1930304
Picobirnaviridae	c_Mammalia;o_Rodentia|k141_114366-SRR16685778|Neodon fuscus	gb|UZS00514.1|	84	400	64	0	0	400	1	400	544	118	517	0	1879	728	RNA-dependent RNA polymerase, partial [Porcine picobirnavirus]	Viruses;Pisuviricota;Duplopiviricetes;Durnavirales;Picobirnaviridae;Picobirnavirus;Porcine picobirnavirus	442302
Picobirnaviridae	c_Mammalia;o_Rodentia|k141_115785-ERR9896298|Apodemus sylvaticus	gb|QXV86675.1|	82.75	400	69	0	0	400	1	400	533	111	510	0	1833	710	MAG: RNA-dependent RNA-polymerase [Picobirnavirus sp.]	Viruses;Pisuviricota;Duplopiviricetes;Durnavirales;Picobirnaviridae;Picobirnavirus;Picobirnavirus sp.	1907787
Picobirnaviridae	c_Mammalia;o_Rodentia|k141_118914-SRR16685780|Neodon fuscus	gb|UAW00526.1|	68.983	403	120	3	5	404	2	404	561	142	539	0	1505	584	MAG: RNA-dependent RNA polymerase [Porcine picobirnavirus]	Viruses;Pisuviricota;Duplopiviricetes;Durnavirales;Picobirnaviridae;Picobirnavirus;Porcine picobirnavirus	442302
Picobirnaviridae	c_Mammalia;o_Rodentia|k141_11945-ERR9896264|Apodemus sylvaticus	gb|WFG79297.1|	79.5	400	82	0	0	400	1	400	547	126	525	0	1736	673	MAG: RNA-dependent RNA polymerase, partial [Picobirnavirus sp.]	Viruses;Pisuviricota;Duplopiviricetes;Durnavirales;Picobirnaviridae;Picobirnavirus;Picobirnavirus sp.	1907787
Picobirnaviridae	c_Mammalia;o_Rodentia|k141_12002-ERR9896295|Apodemus sylvaticus	gb|UAW00341.1|	87.374	396	50	0	0	397	2	397	522	106	501	0	1909	739	MAG: RNA-dependent RNA polymerase [Porcine picobirnavirus]	Viruses;Pisuviricota;Duplopiviricetes;Durnavirales;Picobirnaviridae;Picobirnavirus;Porcine picobirnavirus	442302
Picobirnaviridae	c_Mammalia;o_Rodentia|k141_121717-SRR16685777|Neodon fuscus	gb|AHX00958.1|	59.901	404	153	2	9	396	2	396	539	114	517	1.45e-175	1308	508	RNA-dependent RNA polymerase, partial [Human picobirnavirus]	Viruses;Pisuviricota;Duplopiviricetes;Durnavirales;Picobirnaviridae;Orthopicobirnavirus;Orthopicobirnavirus hominis	145856
Picobirnaviridae	c_Mammalia;o_Rodentia|k141_122636-SRR16685777|Neodon fuscus	gb|USE08236.1|	75.309	405	90	2	10	397	1	397	523	111	513	0	1657	642	MAG: putative RNA-dependent RNA polymerase, partial [Picobirnavirus sp.]	Viruses;Pisuviricota;Duplopiviricetes;Durnavirales;Picobirnaviridae;Picobirnavirus;Picobirnavirus sp.	1907787
Picobirnaviridae	c_Mammalia;o_Rodentia|k141_122857-SRR16685777|Neodon fuscus	gb|USE08236.1|	76.733	404	92	1	2	403	2	403	523	110	513	0	1681	652	MAG: putative RNA-dependent RNA polymerase, partial [Picobirnavirus sp.]	Viruses;Pisuviricota;Duplopiviricetes;Durnavirales;Picobirnaviridae;Picobirnavirus;Picobirnavirus sp.	1907787
Picobirnaviridae	c_Mammalia;o_Rodentia|k141_1241-ERR9896291|Apodemus sylvaticus	gb|AVX53289.1|	80.463	389	76	0	0	390	2	390	514	107	495	0	1754	680	RNA-dependent RNA polymerase [Marmot picobirnavirus]	Viruses;Pisuviricota;Duplopiviricetes;Durnavirales;Picobirnaviridae;Picobirnavirus;Marmot picobirnavirus	2161795
Picobirnaviridae	c_Mammalia;o_Rodentia|k141_12452-ERR9896276|Apodemus sylvaticus	gb|QXV86687.1|	69.553	358	108	1	1	357	1	357	521	143	500	0	1391	540	MAG: RNA-dependent RNA-polymerase [Picobirnavirus sp.]	Viruses;Pisuviricota;Duplopiviricetes;Durnavirales;Picobirnaviridae;Picobirnavirus;Picobirnavirus sp.	1907787
Picobirnaviridae	c_Mammalia;o_Rodentia|k141_126551-SRR16685777|Neodon fuscus	gb|UAW00491.1|	79.75	400	78	2	3	400	1	400	531	111	507	0	1724	668	MAG: RNA-dependent RNA polymerase [Porcine picobirnavirus]	Viruses;Pisuviricota;Duplopiviricetes;Durnavirales;Picobirnaviridae;Picobirnavirus;Porcine picobirnavirus	442302
Picobirnaviridae	c_Mammalia;o_Chiroptera|k141_12672-SRR28331461|Hipposideros ruber	gb|USE08089.1|	66.5	400	123	1	11	400	1	400	529	120	508	0	1432	556	MAG: putative RNA-dependent RNA polymerase, partial [Picobirnavirus sp.]	Viruses;Pisuviricota;Duplopiviricetes;Durnavirales;Picobirnaviridae;Picobirnavirus;Picobirnavirus sp.	1907787
Picobirnaviridae	c_Mammalia;o_Rodentia|k141_127567-SRR16685780|Neodon fuscus	gb|UDL14548.1|	80.244	410	77	2	4	410	1	410	552	125	530	0	1819	705	MAG: putative RNA-dependent RNA polymerase [Picobirnavirus sp.]	Viruses;Pisuviricota;Duplopiviricetes;Durnavirales;Picobirnaviridae;Picobirnavirus;Picobirnavirus sp.	1907787
Picobirnaviridae	c_Mammalia;o_Rodentia|k141_12872-ERR9896303|Apodemus sylvaticus	gb|USE08260.1|	63.265	392	126	3	18	397	12	397	523	135	514	4.23e-176	1311	509	MAG: putative RNA-dependent RNA polymerase, partial [Picobirnavirus sp.]	Viruses;Pisuviricota;Duplopiviricetes;Durnavirales;Picobirnaviridae;Picobirnavirus;Picobirnavirus sp.	1907787
Picobirnaviridae	c_Mammalia;o_Rodentia|k141_129127-SRR16685777|Neodon fuscus	gb|QXV86724.1|	64.25	400	137	1	6	402	1	400	546	126	519	0	1377	535	MAG: RNA-dependent RNA-polymerase [Picobirnavirus sp.]	Viruses;Pisuviricota;Duplopiviricetes;Durnavirales;Picobirnaviridae;Picobirnavirus;Picobirnavirus sp.	1907787
Picobirnaviridae	c_Mammalia;o_Rodentia|k141_1292-ERR9896306|Apodemus sylvaticus	gb|UDL14562.1|	64.631	393	139	0	0	400	8	400	550	137	529	0	1393	541	MAG: putative RNA-dependent RNA polymerase [Picobirnavirus sp.]	Viruses;Pisuviricota;Duplopiviricetes;Durnavirales;Picobirnaviridae;Picobirnavirus;Picobirnavirus sp.	1907787
Picobirnaviridae	c_Mammalia;o_Rodentia|k141_129496-SRR16685778|Neodon fuscus	gb|ASK85695.1|	80.201	399	79	0	0	399	1	399	534	114	512	0	1798	697	RNA-dependent RNA polymerase [Feline picobirnavirus]	Viruses;Pisuviricota;Duplopiviricetes;Durnavirales;Picobirnaviridae;Picobirnavirus;Feline picobirnavirus	1417758
Picobirnaviridae	c_Mammalia;o_Rodentia|k141_12984-ERR9896303|Apodemus sylvaticus	gb|USE08238.1|	65.404	396	117	3	20	397	2	397	513	131	506	0	1377	535	MAG: putative RNA-dependent RNA polymerase, partial [Picobirnavirus sp.]	Viruses;Pisuviricota;Duplopiviricetes;Durnavirales;Picobirnaviridae;Picobirnavirus;Picobirnavirus sp.	1907787
Picobirnaviridae	c_Mammalia;o_Rodentia|k141_130323-SRR16685778|Neodon fuscus	gb|UAW00488.1|	76.06	401	95	1	1	401	1	401	544	121	520	0	1689	655	MAG: RNA-dependent RNA polymerase, partial [Porcine picobirnavirus]	Viruses;Pisuviricota;Duplopiviricetes;Durnavirales;Picobirnaviridae;Picobirnavirus;Porcine picobirnavirus	442302
Picobirnaviridae	c_Mammalia;o_Rodentia|k141_133572-SRR16685777|Neodon fuscus	gb|USE08238.1|	66.584	401	127	4	7	396	2	396	513	108	507	0	1416	550	MAG: putative RNA-dependent RNA polymerase, partial [Picobirnavirus sp.]	Viruses;Pisuviricota;Duplopiviricetes;Durnavirales;Picobirnaviridae;Picobirnavirus;Picobirnavirus sp.	1907787
Picobirnaviridae	c_Mammalia;o_Rodentia|k141_138402-SRR16685777|Neodon fuscus	gb|UDL14505.1|	35.523	411	243	8	22	409	9	409	629	190	588	1.78e-59	540	212	MAG: putative RNA-dependent RNA polymerase [Picobirnaviridae sp.]	Viruses;Pisuviricota;Duplopiviricetes;Durnavirales;Picobirnaviridae;unclassified;Picobirnaviridae sp.	2809674
Picobirnaviridae	c_Mammalia;o_Rodentia|k141_13959-SRR16685780|Neodon fuscus	gb|UDL14510.1|	83.498	406	67	0	0	407	2	407	525	75	480	0	1854	718	MAG: putative RNA-dependent RNA polymerase, partial [Picobirnaviridae sp.]	Viruses;Pisuviricota;Duplopiviricetes;Durnavirales;Picobirnaviridae;unclassified;Picobirnaviridae sp.	2809674
Picobirnaviridae	c_Mammalia;o_Rodentia|k141_141017-SRR16685777|Neodon fuscus	gb|WFG79297.1|	79.661	295	60	0	0	400	106	400	547	231	525	6.07e-172	1286	499	MAG: RNA-dependent RNA polymerase, partial [Picobirnavirus sp.]	Viruses;Pisuviricota;Duplopiviricetes;Durnavirales;Picobirnaviridae;Picobirnavirus;Picobirnavirus sp.	1907787
Picobirnaviridae	c_Mammalia;o_Rodentia|k141_141123-SRR16685777|Neodon fuscus	dbj|BAJ53295.1|	70.707	396	116	0	0	400	5	400	529	114	509	0	1592	617	RNA dependent RNA polymerase, partial [Human picobirnavirus]	Viruses;Pisuviricota;Duplopiviricetes;Durnavirales;Picobirnaviridae;Orthopicobirnavirus;Orthopicobirnavirus hominis	145856
Picobirnaviridae	c_Mammalia;o_Rodentia|k141_142852-SRR16685777|Neodon fuscus	gb|WFG79301.1|	58.081	396	160	3	6	398	3	398	637	208	597	4.02e-151	1156	449	MAG: RNA-dependent RNA polymerase, partial [Picobirnavirus sp.]	Viruses;Pisuviricota;Duplopiviricetes;Durnavirales;Picobirnaviridae;Picobirnavirus;Picobirnavirus sp.	1907787
Picobirnaviridae	c_Mammalia;o_Rodentia|k141_145022-SRR16685778|Neodon fuscus	gb|AXL64616.1|	71.106	398	114	1	1	400	3	400	517	97	493	0	1578	612	RNA-dependent RNA polymerase protein, partial [Chicken picobirnavirus]	Viruses;Pisuviricota;Duplopiviricetes;Durnavirales;Picobirnaviridae;Picobirnavirus;Chicken picobirnavirus	1930304
Picobirnaviridae	c_Mammalia;o_Rodentia|k141_14616-ERR9896305|Apodemus sylvaticus	gb|USE07974.1|	91.184	397	35	0	0	397	1	397	508	91	487	0	1991	771	MAG: putative RNA-dependent RNA polymerase, partial [Picobirnavirus sp.]	Viruses;Pisuviricota;Duplopiviricetes;Durnavirales;Picobirnaviridae;Picobirnavirus;Picobirnavirus sp.	1907787
Picobirnaviridae	c_Mammalia;o_Rodentia|k141_1472-ERR9896291|Apodemus sylvaticus	gb|AVX53289.1|	88.205	390	46	0	0	390	1	390	514	106	495	0	1903	737	RNA-dependent RNA polymerase [Marmot picobirnavirus]	Viruses;Pisuviricota;Duplopiviricetes;Durnavirales;Picobirnaviridae;Picobirnavirus;Marmot picobirnavirus	2161795
Picobirnaviridae	c_Mammalia;o_Rodentia|k141_149162-SRR16685780|Neodon fuscus	gb|QXV86697.1|	79.744	390	79	0	0	390	1	390	517	109	498	0	1715	665	MAG: RNA-dependent RNA-polymerase [Picobirnavirus sp.]	Viruses;Pisuviricota;Duplopiviricetes;Durnavirales;Picobirnaviridae;Picobirnavirus;Picobirnavirus sp.	1907787
Picobirnaviridae	c_Mammalia;o_Rodentia|k141_149471-SRR16685777|Neodon fuscus	gb|USE07782.1|	65.517	406	135	3	5	404	3	404	451	47	451	0	1477	573	MAG: putative RNA-dependent RNA polymerase, partial [Picobirnavirus sp.]	Viruses;Pisuviricota;Duplopiviricetes;Durnavirales;Picobirnaviridae;Picobirnavirus;Picobirnavirus sp.	1907787
Picobirnaviridae	c_Mammalia;o_Rodentia|k141_150041-ERR9896298|Apodemus sylvaticus	gb|UAW00782.1|	75.439	399	98	0	0	400	2	400	537	116	514	0	1646	638	MAG: RNA-dependent RNA polymerase [Porcine picobirnavirus]	Viruses;Pisuviricota;Duplopiviricetes;Durnavirales;Picobirnaviridae;Picobirnavirus;Porcine picobirnavirus	442302
Picobirnaviridae	c_Mammalia;o_Rodentia|k141_15019-ERR9896272|Apodemus sylvaticus	gb|AOW41972.1|	43.25	400	206	9	21	398	8	398	520	109	496	1.01e-93	764	298	RNA-dependent RNA polymerase [Picobirnavirus sp.]	Viruses;Pisuviricota;Duplopiviricetes;Durnavirales;Picobirnaviridae;Picobirnavirus;Picobirnavirus sp.	1907787
Picobirnaviridae	c_Aves;o_Sphenisciformes|k141_156-ERR4658156|Spheniscus magellanicus	gb|UAW00883.1|	51.157	389	176	5	14	402	18	402	449	43	421	3.33e-123	955	372	MAG: RNA-dependent RNA polymerase, partial [Porcine picobirnavirus]	Viruses;Pisuviricota;Duplopiviricetes;Durnavirales;Picobirnaviridae;Picobirnavirus;Porcine picobirnavirus	442302
Picobirnaviridae	c_Mammalia;o_Rodentia|k141_157681-SRR16685780|Neodon fuscus	gb|QIR30724.1|	66.981	212	64	2	6	399	1	212	522	115	320	1.21e-92	757	296	RNA-dependent RNA polymerase [Chicken picobirnavirus]	Viruses;Pisuviricota;Duplopiviricetes;Durnavirales;Picobirnaviridae;Picobirnavirus;Chicken picobirnavirus	1930304
Picobirnaviridae	c_Mammalia;o_Rodentia|k141_159125-ERR9896298|Apodemus sylvaticus	gb|QXV86675.1|	83.292	401	60	2	7	401	1	401	533	117	510	0	1811	702	MAG: RNA-dependent RNA-polymerase [Picobirnavirus sp.]	Viruses;Pisuviricota;Duplopiviricetes;Durnavirales;Picobirnaviridae;Picobirnavirus;Picobirnavirus sp.	1907787
Picobirnaviridae	c_Mammalia;o_Rodentia|k141_159460-SRR16685778|Neodon fuscus	gb|AWB14662.1|	72.25	400	110	1	1	400	1	400	533	111	509	0	1595	619	RdRP [Murine picobirnavirus 3]	Viruses;Pisuviricota;Duplopiviricetes;Durnavirales;Picobirnaviridae;unclassified;Murine picobirnavirus 3	2171390
Picobirnaviridae	c_Mammalia;o_Rodentia|k141_159884-SRR16685778|Neodon fuscus	gb|AVX53282.1|	70.896	402	114	2	3	404	3	404	556	136	534	0	1555	603	RNA-dependent RNA polymerase [Marmot picobirnavirus]	Viruses;Pisuviricota;Duplopiviricetes;Durnavirales;Picobirnaviridae;Picobirnavirus;Marmot picobirnavirus	2161795
Picobirnaviridae	c_Mammalia;o_Rodentia|k141_160448-SRR16685777|Neodon fuscus	gb|UAW00543.1|	72.75	400	104	2	5	399	1	399	533	114	509	0	1605	622	MAG: RNA-dependent RNA polymerase [Porcine picobirnavirus]	Viruses;Pisuviricota;Duplopiviricetes;Durnavirales;Picobirnaviridae;Picobirnavirus;Porcine picobirnavirus	442302
Picobirnaviridae	c_Mammalia;o_Rodentia|k141_160949-SRR16685777|Neodon fuscus	gb|AOW41972.1|	44.041	386	197	8	19	400	21	396	520	124	500	4.51e-97	787	307	RNA-dependent RNA polymerase [Picobirnavirus sp.]	Viruses;Pisuviricota;Duplopiviricetes;Durnavirales;Picobirnaviridae;Picobirnavirus;Picobirnavirus sp.	1907787
Picobirnaviridae	c_Mammalia;o_Rodentia|k141_16103-ERR9896293|Apodemus sylvaticus	gb|UAW00368.1|	74.177	395	100	2	2	397	3	397	542	129	521	0	1622	629	MAG: RNA-dependent RNA polymerase, partial [Porcine picobirnavirus]	Viruses;Pisuviricota;Duplopiviricetes;Durnavirales;Picobirnaviridae;Picobirnavirus;Porcine picobirnavirus	442302
Picobirnaviridae	c_Mammalia;o_Rodentia|k141_161842-SRR16685778|Neodon fuscus	gb|USE07839.1|	74.811	397	99	1	1	396	1	396	514	88	484	0	1655	642	MAG: putative RNA-dependent RNA polymerase [Picobirnavirus sp.]	Viruses;Pisuviricota;Duplopiviricetes;Durnavirales;Picobirnaviridae;Picobirnavirus;Picobirnavirus sp.	1907787
Picobirnaviridae	c_Mammalia;o_Rodentia|k141_16317-ERR9896295|Apodemus sylvaticus	gb|WFG79297.1|	78	400	87	1	1	400	2	400	547	126	525	0	1695	657	MAG: RNA-dependent RNA polymerase, partial [Picobirnavirus sp.]	Viruses;Pisuviricota;Duplopiviricetes;Durnavirales;Picobirnaviridae;Picobirnavirus;Picobirnavirus sp.	1907787
Picobirnaviridae	c_Mammalia;o_Rodentia|k141_164579-SRR16685780|Neodon fuscus	gb|QXV86691.1|	80.198	404	80	0	0	404	1	404	556	131	534	0	1839	712	MAG: RNA-dependent RNA-polymerase [Picobirnavirus sp.]	Viruses;Pisuviricota;Duplopiviricetes;Durnavirales;Picobirnaviridae;Picobirnavirus;Picobirnavirus sp.	1907787
Picobirnaviridae	c_Mammalia;o_Rodentia|k141_168019-SRR16685777|Neodon fuscus	gb|AVX53263.1|	67.929	396	119	1	8	396	1	396	528	107	494	0	1438	558	RNA-dependent RNA polymerase [Marmot picobirnavirus]	Viruses;Pisuviricota;Duplopiviricetes;Durnavirales;Picobirnaviridae;Picobirnavirus;Marmot picobirnavirus	2161795
Picobirnaviridae	c_Mammalia;o_Rodentia|k141_16867-ERR9896305|Apodemus sylvaticus	gb|UDL14562.1|	64.631	393	139	0	0	400	8	400	550	137	529	0	1393	541	MAG: putative RNA-dependent RNA polymerase [Picobirnavirus sp.]	Viruses;Pisuviricota;Duplopiviricetes;Durnavirales;Picobirnaviridae;Picobirnavirus;Picobirnavirus sp.	1907787
Picobirnaviridae	c_Mammalia;o_Rodentia|k141_168894-SRR16685777|Neodon fuscus	gb|UDL14599.1|	37.215	395	242	3	6	398	1	394	630	192	581	1.02e-80	685	268	MAG: putative RNA-dependent RNA polymerase [Picobirnavirus sp.]	Viruses;Pisuviricota;Duplopiviricetes;Durnavirales;Picobirnaviridae;Picobirnavirus;Picobirnavirus sp.	1907787
Picobirnaviridae	c_Mammalia;o_Rodentia|k141_16953-ERR9896293|Apodemus sylvaticus	gb|UAW00318.1|	88.384	396	46	0	0	396	1	396	520	102	497	0	1941	752	MAG: RNA-dependent RNA polymerase, partial [Porcine picobirnavirus]	Viruses;Pisuviricota;Duplopiviricetes;Durnavirales;Picobirnaviridae;Picobirnavirus;Porcine picobirnavirus	442302
Picobirnaviridae	c_Mammalia;o_Rodentia|k141_170344-SRR16685777|Neodon fuscus	gb|ASM93466.1|	79.899	398	80	0	0	400	3	400	450	29	426	0	1764	684	RdRp [Porcine picobirnavirus]	Viruses;Pisuviricota;Duplopiviricetes;Durnavirales;Picobirnaviridae;Picobirnavirus;Porcine picobirnavirus	442302
Picobirnaviridae	c_Mammalia;o_Rodentia|k141_170426-SRR16685777|Neodon fuscus	gb|QXV86691.1|	75.434	403	98	1	1	405	3	405	556	133	534	0	1700	659	MAG: RNA-dependent RNA-polymerase [Picobirnavirus sp.]	Viruses;Pisuviricota;Duplopiviricetes;Durnavirales;Picobirnaviridae;Picobirnavirus;Picobirnavirus sp.	1907787
Picobirnaviridae	c_Mammalia;o_Rodentia|k141_170813-SRR16685780|Neodon fuscus	gb|QXV86704.1|	86.386	404	55	0	0	404	1	404	462	28	431	0	1931	748	MAG: RNA-dependent RNA-polymerase [Picobirnavirus sp.]	Viruses;Pisuviricota;Duplopiviricetes;Durnavirales;Picobirnaviridae;Picobirnavirus;Picobirnavirus sp.	1907787
Picobirnaviridae	c_Mammalia;o_Rodentia|k141_17166-ERR9896276|Apodemus sylvaticus	gb|QHN70726.1|	74.811	397	99	1	1	404	9	404	552	134	530	0	1620	628	RNA-dependent RNA polymerase [Mongoose picobirnavirus]	Viruses;Pisuviricota;Duplopiviricetes;Durnavirales;Picobirnaviridae;Picobirnavirus;Mongoose picobirnavirus	2684263
Picobirnaviridae	c_Mammalia;o_Rodentia|k141_171758-ERR9896298|Apodemus sylvaticus	gb|QXV86704.1|	74.211	380	92	4	6	375	1	375	462	53	431	0	1548	600	MAG: RNA-dependent RNA-polymerase [Picobirnavirus sp.]	Viruses;Pisuviricota;Duplopiviricetes;Durnavirales;Picobirnaviridae;Picobirnavirus;Picobirnavirus sp.	1907787
Picobirnaviridae	c_Mammalia;o_Rodentia|k141_17659-ERR9896284|Apodemus sylvaticus	gb|UAW00368.1|	73.671	395	102	2	2	397	3	397	542	129	521	0	1612	625	MAG: RNA-dependent RNA polymerase, partial [Porcine picobirnavirus]	Viruses;Pisuviricota;Duplopiviricetes;Durnavirales;Picobirnaviridae;Picobirnavirus;Porcine picobirnavirus	442302
Picobirnaviridae	c_Mammalia;o_Rodentia|k141_178390-SRR16685780|Neodon fuscus	gb|UDL14475.1|	35.052	388	236	5	16	409	10	395	503	90	463	4.52e-60	537	211	MAG: putative RNA-dependent RNA polymerase, partial [Picobirnaviridae sp.]	Viruses;Pisuviricota;Duplopiviricetes;Durnavirales;Picobirnaviridae;unclassified;Picobirnaviridae sp.	2809674
Picobirnaviridae	c_Mammalia;o_Rodentia|k141_17981-ERR9896303|Apodemus sylvaticus	gb|QXV86689.1|	79.25	400	83	0	0	400	1	400	536	112	511	0	1792	694	MAG: RNA-dependent RNA-polymerase [Picobirnavirus sp.]	Viruses;Pisuviricota;Duplopiviricetes;Durnavirales;Picobirnaviridae;Picobirnavirus;Picobirnavirus sp.	1907787
Picobirnaviridae	c_Mammalia;o_Rodentia|k141_18243-ERR9896284|Apodemus sylvaticus	gb|AIB06801.1|	85.678	398	57	0	0	398	1	398	517	96	493	0	1818	704	RNA-dependent RNA polymerase, partial [Fox fecal picobirnavirus]	Viruses;Pisuviricota;Duplopiviricetes;Durnavirales;Picobirnaviridae;Picobirnavirus;Fox fecal picobirnavirus	1504556
Picobirnaviridae	c_Mammalia;o_Rodentia|k141_183573-ERR9896298|Apodemus sylvaticus	gb|AVD97098.1|	66.162	396	134	0	0	398	3	398	487	75	470	0	1431	555	RNA-dependent RNA polymerase, partial [Picobirnavirus sp.]	Viruses;Pisuviricota;Duplopiviricetes;Durnavirales;Picobirnaviridae;Picobirnavirus;Picobirnavirus sp.	1907787
Picobirnaviridae	c_Mammalia;o_Rodentia|k141_18392-SRR16685780|Neodon fuscus	gb|QXV86671.1|	77.057	401	88	3	4	400	1	400	532	111	508	0	1698	658	MAG: RNA-dependent RNA-polymerase [Picobirnavirus sp.]	Viruses;Pisuviricota;Duplopiviricetes;Durnavirales;Picobirnaviridae;Picobirnavirus;Picobirnavirus sp.	1907787
Picobirnaviridae	c_Mammalia;o_Chiroptera|k141_187110-SRR28331450|Hipposideros ruber	gb|USE08101.1|	70.026	387	116	0	0	389	2	388	495	73	459	0	1456	565	MAG: putative RNA-dependent RNA polymerase, partial [Picobirnavirus sp.]	Viruses;Pisuviricota;Duplopiviricetes;Durnavirales;Picobirnaviridae;Picobirnavirus;Picobirnavirus sp.	1907787
Picobirnaviridae	c_Mammalia;o_Rodentia|k141_18817-ERR9896303|Apodemus sylvaticus	gb|AEM05823.1|	84.392	378	49	2	10	412	1	378	414	47	414	0	1716	665	RNA-dependent RNA polymerase, partial [Microtus picobirnavirus V-111/USA/2008]	Viruses;Pisuviricota;Duplopiviricetes;Durnavirales;Picobirnaviridae;Picobirnavirus;Microtus picobirnavirus V-111/USA/2008	1074208
Picobirnaviridae	c_Mammalia;o_Rodentia|k141_19057-ERR9896276|Apodemus sylvaticus	gb|QXV86675.1|	82.75	400	69	0	0	400	1	400	533	111	510	0	1838	712	MAG: RNA-dependent RNA-polymerase [Picobirnavirus sp.]	Viruses;Pisuviricota;Duplopiviricetes;Durnavirales;Picobirnaviridae;Picobirnavirus;Picobirnavirus sp.	1907787
Picobirnaviridae	c_Mammalia;o_Rodentia|k141_191455-SRR16685780|Neodon fuscus	gb|QXV86721.1|	68.462	390	121	2	2	400	13	400	529	120	509	0	1440	559	MAG: RNA-dependent RNA-polymerase [Picobirnavirus sp.]	Viruses;Pisuviricota;Duplopiviricetes;Durnavirales;Picobirnaviridae;Picobirnavirus;Picobirnavirus sp.	1907787
Picobirnaviridae	c_Mammalia;o_Rodentia|k141_19620-ERR9896276|Apodemus sylvaticus	gb|USE08238.1|	66.247	397	114	3	20	397	1	397	513	130	506	0	1393	541	MAG: putative RNA-dependent RNA polymerase, partial [Picobirnavirus sp.]	Viruses;Pisuviricota;Duplopiviricetes;Durnavirales;Picobirnaviridae;Picobirnavirus;Picobirnavirus sp.	1907787
Picobirnaviridae	c_Mammalia;o_Rodentia|k141_197476-SRR16685780|Neodon fuscus	gb|AVD54055.1|	61.616	396	148	4	4	398	1	396	610	212	603	2.08e-163	1235	480	RNA-dependent RNA polymerase, partial [Macaque picobirnavirus 19]	Viruses;Pisuviricota;Duplopiviricetes;Durnavirales;Picobirnaviridae;unclassified;Macaque picobirnavirus 19	2078799
Picobirnaviridae	c_Aves;o_Sphenisciformes|k141_2000-ERR4658156|Spheniscus magellanicus	gb|QNL09597.1|	57.382	359	150	3	3	360	2	360	493	56	411	1.5e-143	1089	424	RNA-dependent RNA polymerase, partial [Clinch picobirnavirus 1]	Viruses;Pisuviricota;Duplopiviricetes;Durnavirales;Picobirnaviridae;Picobirnavirus;Clinch picobirnavirus 1	2767022
Picobirnaviridae	c_Mammalia;o_Rodentia|k141_20054-ERR9896305|Apodemus sylvaticus	gb|QXV86724.1|	70.297	404	118	2	2	403	1	403	546	119	521	0	1534	595	MAG: RNA-dependent RNA-polymerase [Picobirnavirus sp.]	Viruses;Pisuviricota;Duplopiviricetes;Durnavirales;Picobirnaviridae;Picobirnavirus;Picobirnavirus sp.	1907787
Picobirnaviridae	c_Mammalia;o_Rodentia|k141_202250-SRR16685780|Neodon fuscus	gb|AVX53266.1|	84.848	396	60	0	0	396	1	396	532	107	502	0	1854	718	RNA-dependent RNA polymerase [Marmot picobirnavirus]	Viruses;Pisuviricota;Duplopiviricetes;Durnavirales;Picobirnaviridae;Picobirnavirus;Marmot picobirnavirus	2161795
Picobirnaviridae	c_Mammalia;o_Rodentia|k141_223197-ERR9896298|Apodemus sylvaticus	gb|AEM05823.1|	78.042	378	73	2	10	412	1	378	414	47	414	0	1587	615	RNA-dependent RNA polymerase, partial [Microtus picobirnavirus V-111/USA/2008]	Viruses;Pisuviricota;Duplopiviricetes;Durnavirales;Picobirnaviridae;Picobirnavirus;Microtus picobirnavirus V-111/USA/2008	1074208
Picobirnaviridae	c_Mammalia;o_Rodentia|k141_23505-ERR9896254|Apodemus sylvaticus	gb|UDL14548.1|	73.284	408	109	0	0	408	1	408	552	123	530	0	1653	641	MAG: putative RNA-dependent RNA polymerase [Picobirnavirus sp.]	Viruses;Pisuviricota;Duplopiviricetes;Durnavirales;Picobirnaviridae;Picobirnavirus;Picobirnavirus sp.	1907787
Picobirnaviridae	c_Mammalia;o_Rodentia|k141_23803-SRR16685778|Neodon fuscus	gb|AIB06801.1|	75.126	398	94	1	5	398	1	398	517	101	493	0	1564	607	RNA-dependent RNA polymerase, partial [Fox fecal picobirnavirus]	Viruses;Pisuviricota;Duplopiviricetes;Durnavirales;Picobirnaviridae;Picobirnavirus;Fox fecal picobirnavirus	1504556
Picobirnaviridae	c_Mammalia;o_Rodentia|k141_2386-SRR16685782|Neodon fuscus	gb|QXV86672.1|	83.25	400	67	0	0	400	1	400	532	110	509	0	1842	714	MAG: RNA-dependent RNA-polymerase [Picobirnavirus sp.]	Viruses;Pisuviricota;Duplopiviricetes;Durnavirales;Picobirnaviridae;Picobirnavirus;Picobirnavirus sp.	1907787
Picobirnaviridae	c_Mammalia;o_Rodentia|k141_24232-ERR9896276|Apodemus sylvaticus	gb|UDL14548.1|	71.814	408	115	0	0	408	1	408	552	123	530	0	1621	629	MAG: putative RNA-dependent RNA polymerase [Picobirnavirus sp.]	Viruses;Pisuviricota;Duplopiviricetes;Durnavirales;Picobirnaviridae;Picobirnavirus;Picobirnavirus sp.	1907787
Picobirnaviridae	c_Mammalia;o_Rodentia|k141_24715-ERR9896279|Apodemus sylvaticus	gb|USE07834.1|	81.91	398	72	0	0	400	3	400	548	129	526	0	1830	709	MAG: putative RNA-dependent RNA polymerase, partial [Picobirnavirus sp.]	Viruses;Pisuviricota;Duplopiviricetes;Durnavirales;Picobirnaviridae;Picobirnavirus;Picobirnavirus sp.	1907787
Picobirnaviridae	c_Mammalia;o_Chiroptera|k141_24751-SRR28331459|Hipposideros ruber	gb|USE08101.1|	69.87	385	116	0	0	386	2	386	495	73	457	0	1446	561	MAG: putative RNA-dependent RNA polymerase, partial [Picobirnavirus sp.]	Viruses;Pisuviricota;Duplopiviricetes;Durnavirales;Picobirnaviridae;Picobirnavirus;Picobirnavirus sp.	1907787
Picobirnaviridae	c_Mammalia;o_Rodentia|k141_25010-ERR9896284|Apodemus sylvaticus	gb|UDL14562.1|	65.14	393	137	0	0	400	8	400	550	137	529	0	1401	544	MAG: putative RNA-dependent RNA polymerase [Picobirnavirus sp.]	Viruses;Pisuviricota;Duplopiviricetes;Durnavirales;Picobirnaviridae;Picobirnavirus;Picobirnavirus sp.	1907787
Picobirnaviridae	c_Mammalia;o_Rodentia|k141_2544-ERR9896291|Apodemus sylvaticus	gb|AVX53292.1|	83.427	356	59	0	0	356	1	356	524	148	503	0	1669	647	RNA-dependent RNA polymerase [Marmot picobirnavirus]	Viruses;Pisuviricota;Duplopiviricetes;Durnavirales;Picobirnaviridae;Picobirnavirus;Marmot picobirnavirus	2161795
Picobirnaviridae	c_Mammalia;o_Rodentia|k141_25880-ERR9896303|Apodemus sylvaticus	gb|AVX53268.1|	78.164	403	81	3	7	402	1	402	522	105	501	0	1704	660	RNA-dependent RNA polymerase [Marmot picobirnavirus]	Viruses;Pisuviricota;Duplopiviricetes;Durnavirales;Picobirnaviridae;Picobirnavirus;Marmot picobirnavirus	2161795
Picobirnaviridae	c_Mammalia;o_Rodentia|k141_27024-SRR16685783|Neodon fuscus	gb|AXF38744.1|	76.808	401	86	2	7	401	1	401	531	115	508	0	1663	645	MAG: RNA-dependent RNA polymerase [Shelduck picobirnavirus I]	Viruses;Pisuviricota;Duplopiviricetes;Durnavirales;Picobirnaviridae;unclassified;Shelduck picobirnavirus I	2212779
Picobirnaviridae	c_Mammalia;o_Rodentia|k141_27301-ERR9896254|Apodemus sylvaticus	gb|AXF38744.1|	83.25	400	66	1	1	400	1	400	531	110	508	0	1830	709	MAG: RNA-dependent RNA polymerase [Shelduck picobirnavirus I]	Viruses;Pisuviricota;Duplopiviricetes;Durnavirales;Picobirnaviridae;unclassified;Shelduck picobirnavirus I	2212779
Picobirnaviridae	c_Mammalia;o_Rodentia|k141_28349-SRR16685778|Neodon fuscus	gb|UAW00484.1|	77.662	385	81	2	5	385	6	385	533	126	510	0	1587	615	MAG: RNA-dependent RNA polymerase [Porcine picobirnavirus]	Viruses;Pisuviricota;Duplopiviricetes;Durnavirales;Picobirnaviridae;Picobirnavirus;Porcine picobirnavirus	442302
Picobirnaviridae	c_Mammalia;o_Rodentia|k141_29940-ERR9896265|Apodemus sylvaticus	gb|AVD54066.1|	71.814	408	101	5	14	402	1	402	461	39	438	0	1573	610	RNA-dependent RNA polymerase, partial [Macaque picobirnavirus 31]	Viruses;Pisuviricota;Duplopiviricetes;Durnavirales;Picobirnaviridae;unclassified;Macaque picobirnavirus 31	2078813
Picobirnaviridae	c_Mammalia;o_Chiroptera|k141_30134-SRR28331461|Hipposideros ruber	gb|USE08101.1|	61.675	394	149	2	2	395	2	395	495	74	465	1.84e-172	1284	499	MAG: putative RNA-dependent RNA polymerase, partial [Picobirnavirus sp.]	Viruses;Pisuviricota;Duplopiviricetes;Durnavirales;Picobirnaviridae;Picobirnavirus;Picobirnavirus sp.	1907787
Picobirnaviridae	c_Mammalia;o_Chiroptera|k141_30713-SRR28331459|Hipposideros ruber	gb|USE08008.1|	63.325	379	136	2	3	391	14	391	515	119	495	6.84e-176	1308	508	MAG: putative RNA-dependent RNA polymerase, partial [Picobirnavirus sp.]	Viruses;Pisuviricota;Duplopiviricetes;Durnavirales;Picobirnaviridae;Picobirnavirus;Picobirnavirus sp.	1907787
Picobirnaviridae	c_Mammalia;o_Rodentia|k141_30772-ERR9896303|Apodemus sylvaticus	gb|QXV86675.1|	82.25	400	71	0	0	400	1	400	533	111	510	0	1830	709	MAG: RNA-dependent RNA-polymerase [Picobirnavirus sp.]	Viruses;Pisuviricota;Duplopiviricetes;Durnavirales;Picobirnaviridae;Picobirnavirus;Picobirnavirus sp.	1907787
Picobirnaviridae	c_Mammalia;o_Rodentia|k141_31493-ERR9896287|Apodemus sylvaticus	gb|UAW00576.1|	73.881	402	98	3	7	398	1	398	547	123	521	0	1610	624	MAG: RNA-dependent RNA polymerase, partial [Porcine picobirnavirus]	Viruses;Pisuviricota;Duplopiviricetes;Durnavirales;Picobirnaviridae;Picobirnavirus;Porcine picobirnavirus	442302
Picobirnaviridae	c_Mammalia;o_Rodentia|k141_31801-SRR16685777|Neodon fuscus	gb|UAW00491.1|	76.5	400	91	2	3	400	1	400	531	111	507	0	1676	650	MAG: RNA-dependent RNA polymerase [Porcine picobirnavirus]	Viruses;Pisuviricota;Duplopiviricetes;Durnavirales;Picobirnaviridae;Picobirnavirus;Porcine picobirnavirus	442302
Picobirnaviridae	c_Mammalia;o_Rodentia|k141_34057-ERR9896287|Apodemus sylvaticus	gb|UDL14548.1|	73.775	408	107	0	0	408	1	408	552	123	530	0	1663	645	MAG: putative RNA-dependent RNA polymerase [Picobirnavirus sp.]	Viruses;Pisuviricota;Duplopiviricetes;Durnavirales;Picobirnaviridae;Picobirnavirus;Picobirnavirus sp.	1907787
Picobirnaviridae	c_Mammalia;o_Rodentia|k141_3426-ERR9896302|Apodemus sylvaticus	gb|UAW00571.1|	77.945	399	88	0	0	400	2	400	532	111	509	0	1733	672	MAG: RNA-dependent RNA polymerase [Porcine picobirnavirus]	Viruses;Pisuviricota;Duplopiviricetes;Durnavirales;Picobirnaviridae;Picobirnavirus;Porcine picobirnavirus	442302
Picobirnaviridae	c_Mammalia;o_Rodentia|k141_34445-SRR16685778|Neodon fuscus	gb|UAW00896.1|	68.766	381	117	1	2	379	1	379	535	134	514	0	1464	568	MAG: RNA-dependent RNA polymerase [Porcine picobirnavirus]	Viruses;Pisuviricota;Duplopiviricetes;Durnavirales;Picobirnaviridae;Picobirnavirus;Porcine picobirnavirus	442302
Picobirnaviridae	c_Mammalia;o_Chiroptera|k141_35727-SRR28331460|Hipposideros ruber	gb|USE08101.1|	61.675	394	149	2	2	395	2	395	495	74	465	1.84e-172	1284	499	MAG: putative RNA-dependent RNA polymerase, partial [Picobirnavirus sp.]	Viruses;Pisuviricota;Duplopiviricetes;Durnavirales;Picobirnaviridae;Picobirnavirus;Picobirnavirus sp.	1907787
Picobirnaviridae	c_Mammalia;o_Rodentia|k141_35891-SRR16685783|Neodon fuscus	gb|UAW00576.1|	69.287	407	117	3	8	400	1	400	547	116	521	0	1546	600	MAG: RNA-dependent RNA polymerase, partial [Porcine picobirnavirus]	Viruses;Pisuviricota;Duplopiviricetes;Durnavirales;Picobirnaviridae;Picobirnavirus;Porcine picobirnavirus	442302
Picobirnaviridae	c_Mammalia;o_Rodentia|k141_35966-SRR16685780|Neodon fuscus	gb|USE08238.1|	79.449	399	80	2	2	398	1	398	513	111	508	0	1695	657	MAG: putative RNA-dependent RNA polymerase, partial [Picobirnavirus sp.]	Viruses;Pisuviricota;Duplopiviricetes;Durnavirales;Picobirnaviridae;Picobirnavirus;Picobirnavirus sp.	1907787
Picobirnaviridae	c_Mammalia;o_Rodentia|k141_36440-SRR16685778|Neodon fuscus	gb|UZS00514.1|	83.5	400	66	0	0	400	1	400	544	118	517	0	1873	726	RNA-dependent RNA polymerase, partial [Porcine picobirnavirus]	Viruses;Pisuviricota;Duplopiviricetes;Durnavirales;Picobirnaviridae;Picobirnavirus;Porcine picobirnavirus	442302
Picobirnaviridae	c_Mammalia;o_Rodentia|k141_36986-ERR9896276|Apodemus sylvaticus	gb|QXV86696.1|	51.134	397	191	3	3	396	2	396	516	105	500	1.54e-141	1082	421	MAG: RNA-dependent RNA-polymerase [Picobirnavirus sp.]	Viruses;Pisuviricota;Duplopiviricetes;Durnavirales;Picobirnaviridae;Picobirnavirus;Picobirnavirus sp.	1907787
Picobirnaviridae	c_Mammalia;o_Rodentia|k141_37610-SRR16685780|Neodon fuscus	gb|QXV86704.1|	88.148	405	47	1	1	404	1	404	462	27	431	0	1920	744	MAG: RNA-dependent RNA-polymerase [Picobirnavirus sp.]	Viruses;Pisuviricota;Duplopiviricetes;Durnavirales;Picobirnaviridae;Picobirnavirus;Picobirnavirus sp.	1907787
Picobirnaviridae	c_Mammalia;o_Chiroptera|k141_381404-SRR28331450|Hipposideros ruber	gb|USE08008.1|	63.325	379	136	2	3	391	14	391	515	119	495	6.84e-176	1308	508	MAG: putative RNA-dependent RNA polymerase, partial [Picobirnavirus sp.]	Viruses;Pisuviricota;Duplopiviricetes;Durnavirales;Picobirnaviridae;Picobirnavirus;Picobirnavirus sp.	1907787
Picobirnaviridae	c_Mammalia;o_Rodentia|k141_41617-SRR16685777|Neodon fuscus	gb|AXF38744.1|	79.75	400	79	1	2	400	1	400	531	111	508	0	1738	674	MAG: RNA-dependent RNA polymerase [Shelduck picobirnavirus I]	Viruses;Pisuviricota;Duplopiviricetes;Durnavirales;Picobirnaviridae;unclassified;Shelduck picobirnavirus I	2212779
Picobirnaviridae	c_Mammalia;o_Rodentia|k141_42035-SRR16685780|Neodon fuscus	gb|ASK85695.1|	83.709	399	65	0	0	399	1	399	534	114	512	0	1862	721	RNA-dependent RNA polymerase [Feline picobirnavirus]	Viruses;Pisuviricota;Duplopiviricetes;Durnavirales;Picobirnaviridae;Picobirnavirus;Feline picobirnavirus	1417758
Picobirnaviridae	c_Mammalia;o_Rodentia|k141_43074-SRR16685777|Neodon fuscus	gb|QXV86710.1|	98.5	400	6	0	0	400	1	400	455	30	429	0	2149	832	MAG: RNA-dependent RNA-polymerase [Picobirnavirus sp.]	Viruses;Pisuviricota;Duplopiviricetes;Durnavirales;Picobirnaviridae;Picobirnavirus;Picobirnavirus sp.	1907787
Picobirnaviridae	c_Mammalia;o_Rodentia|k141_43511-ERR9896276|Apodemus sylvaticus	gb|QXV86672.1|	84	400	63	1	1	400	1	400	532	111	509	0	1840	713	MAG: RNA-dependent RNA-polymerase [Picobirnavirus sp.]	Viruses;Pisuviricota;Duplopiviricetes;Durnavirales;Picobirnaviridae;Picobirnavirus;Picobirnavirus sp.	1907787
Picobirnaviridae	c_Mammalia;o_Rodentia|k141_446-SRR16685778|Neodon fuscus	gb|UAW00423.1|	63.819	398	140	2	4	401	4	401	524	109	502	0	1347	523	MAG: RNA-dependent RNA polymerase [Porcine picobirnavirus]	Viruses;Pisuviricota;Duplopiviricetes;Durnavirales;Picobirnaviridae;Picobirnavirus;Porcine picobirnavirus	442302
Picobirnaviridae	c_Mammalia;o_Rodentia|k141_45656-SRR16685780|Neodon fuscus	gb|AVX53289.1|	86.923	390	51	0	0	390	1	390	514	106	495	0	1875	726	RNA-dependent RNA polymerase [Marmot picobirnavirus]	Viruses;Pisuviricota;Duplopiviricetes;Durnavirales;Picobirnaviridae;Picobirnavirus;Marmot picobirnavirus	2161795
Picobirnaviridae	c_Mammalia;o_Chiroptera|k141_4634-SRR28331457|Hipposideros ruber	gb|USE08089.1|	66.5	400	123	1	11	400	1	400	529	120	508	0	1432	556	MAG: putative RNA-dependent RNA polymerase, partial [Picobirnavirus sp.]	Viruses;Pisuviricota;Duplopiviricetes;Durnavirales;Picobirnaviridae;Picobirnavirus;Picobirnavirus sp.	1907787
Picobirnaviridae	c_Mammalia;o_Rodentia|k141_4880-ERR9896282|Apodemus sylvaticus	gb|QXV86672.1|	80.5	400	77	1	1	400	1	400	532	111	509	0	1756	681	MAG: RNA-dependent RNA-polymerase [Picobirnavirus sp.]	Viruses;Pisuviricota;Duplopiviricetes;Durnavirales;Picobirnaviridae;Picobirnavirus;Picobirnavirus sp.	1907787
Picobirnaviridae	c_Mammalia;o_Rodentia|k141_4977-ERR9896288|Apodemus sylvaticus	gb|QXV86725.1|	37.592	407	241	9	13	399	1	399	540	119	520	1.14e-73	631	247	MAG: RNA-dependent RNA-polymerase [Picobirnavirus sp.]	Viruses;Pisuviricota;Duplopiviricetes;Durnavirales;Picobirnaviridae;Picobirnavirus;Picobirnavirus sp.	1907787
Picobirnaviridae	c_Mammalia;o_Rodentia|k141_50701-ERR9896293|Apodemus sylvaticus	gb|USE07943.1|	73.737	396	102	2	2	397	2	397	529	115	508	0	1607	623	MAG: putative RNA-dependent RNA polymerase [Picobirnavirus sp.]	Viruses;Pisuviricota;Duplopiviricetes;Durnavirales;Picobirnaviridae;Picobirnavirus;Picobirnavirus sp.	1907787
Picobirnaviridae	c_Mammalia;o_Rodentia|k141_52117-ERR9896276|Apodemus sylvaticus	gb|QXV86671.1|	75.5	400	95	3	3	400	1	399	532	110	507	0	1666	646	MAG: RNA-dependent RNA-polymerase [Picobirnavirus sp.]	Viruses;Pisuviricota;Duplopiviricetes;Durnavirales;Picobirnaviridae;Picobirnavirus;Picobirnavirus sp.	1907787
Picobirnaviridae	c_Mammalia;o_Chiroptera|k141_5273-SRR28331459|Hipposideros ruber	gb|USE08016.1|	65.337	401	132	2	7	400	2	400	469	66	461	0	1435	557	MAG: putative RNA-dependent RNA polymerase, partial [Picobirnavirus sp.]	Viruses;Pisuviricota;Duplopiviricetes;Durnavirales;Picobirnaviridae;Picobirnavirus;Picobirnavirus sp.	1907787
Picobirnaviridae	c_Mammalia;o_Rodentia|k141_5349-ERR9896304|Apodemus sylvaticus	gb|UAW00576.1|	73.632	402	99	3	7	398	1	398	547	123	521	0	1606	623	MAG: RNA-dependent RNA polymerase, partial [Porcine picobirnavirus]	Viruses;Pisuviricota;Duplopiviricetes;Durnavirales;Picobirnaviridae;Picobirnavirus;Porcine picobirnavirus	442302
Picobirnaviridae	c_Mammalia;o_Rodentia|k141_53527-SRR16685780|Neodon fuscus	gb|QXV86671.1|	73.935	399	102	2	2	400	3	400	532	111	508	0	1651	640	MAG: RNA-dependent RNA-polymerase [Picobirnavirus sp.]	Viruses;Pisuviricota;Duplopiviricetes;Durnavirales;Picobirnaviridae;Picobirnavirus;Picobirnavirus sp.	1907787
Picobirnaviridae	c_Mammalia;o_Rodentia|k141_5413-ERR9896304|Apodemus sylvaticus	gb|WFG79297.1|	79.474	380	77	1	1	382	1	380	547	127	505	0	1646	638	MAG: RNA-dependent RNA polymerase, partial [Picobirnavirus sp.]	Viruses;Pisuviricota;Duplopiviricetes;Durnavirales;Picobirnaviridae;Picobirnavirus;Picobirnavirus sp.	1907787
Picobirnaviridae	c_Mammalia;o_Rodentia|k141_54486-ERR9896298|Apodemus sylvaticus	gb|QXV86689.1|	79.25	400	83	0	0	400	1	400	536	112	511	0	1792	694	MAG: RNA-dependent RNA-polymerase [Picobirnavirus sp.]	Viruses;Pisuviricota;Duplopiviricetes;Durnavirales;Picobirnaviridae;Picobirnavirus;Picobirnavirus sp.	1907787
Picobirnaviridae	c_Mammalia;o_Rodentia|k141_5468-ERR9896295|Apodemus sylvaticus	gb|USE07686.1|	68.974	390	121	0	0	390	1	390	515	107	496	0	1506	584	MAG: putative RNA-dependent RNA polymerase, partial [Picobirnavirus sp.]	Viruses;Pisuviricota;Duplopiviricetes;Durnavirales;Picobirnaviridae;Picobirnavirus;Picobirnavirus sp.	1907787
Picobirnaviridae	c_Mammalia;o_Rodentia|k141_54987-SRR16685780|Neodon fuscus	gb|UDL14551.1|	70.27	407	120	1	1	407	1	406	618	161	567	0	1589	616	MAG: putative RNA-dependent RNA polymerase [Hainan picobirnavirus 18]	Viruses;Pisuviricota;Duplopiviricetes;Durnavirales;Picobirnaviridae;Picobirnavirus;Hainan picobirnavirus 18	2933231
Picobirnaviridae	c_Mammalia;o_Rodentia|k141_55538-SRR16685777|Neodon fuscus	gb|AWV67001.1|	39.723	433	237	11	24	428	1	427	535	114	528	4.5e-88	731	286	RdRp, partial [Lysoka partiti-like virus]	Viruses;Pisuviricota;Duplopiviricetes;Durnavirales;Picobirnaviridae;unclassified;Lysoka partiti-like virus	2169481
Picobirnaviridae	c_Mammalia;o_Rodentia|k141_58-ERR9896291|Apodemus sylvaticus	gb|QXV86666.1|	76.178	382	91	0	0	382	1	382	553	123	504	0	1614	626	MAG: RNA-dependent RNA-polymerase [Picobirnavirus sp.]	Viruses;Pisuviricota;Duplopiviricetes;Durnavirales;Picobirnaviridae;Picobirnavirus;Picobirnavirus sp.	1907787
Picobirnaviridae	c_Mammalia;o_Rodentia|k141_5901-ERR9896291|Apodemus sylvaticus	gb|USE08238.1|	65.152	396	118	3	20	397	2	397	513	131	506	0	1366	530	MAG: putative RNA-dependent RNA polymerase, partial [Picobirnavirus sp.]	Viruses;Pisuviricota;Duplopiviricetes;Durnavirales;Picobirnaviridae;Picobirnavirus;Picobirnavirus sp.	1907787
Picobirnaviridae	c_Mammalia;o_Pholidota|k141_5943-SRR22354807|Manis javanica	gb|AWV66984.1|	63.93	402	141	2	4	402	3	401	491	79	479	0	1380	536	RdRp, partial [Moyuka partiti-like virus]	Viruses;Pisuviricota;Duplopiviricetes;Durnavirales;Picobirnaviridae;unclassified;Moyuka partiti-like virus	2169480
Picobirnaviridae	c_Mammalia;o_Rodentia|k141_60351-ERR9896276|Apodemus sylvaticus	gb|QXV86671.1|	74.25	400	100	3	3	400	2	400	532	111	508	0	1656	642	MAG: RNA-dependent RNA-polymerase [Picobirnavirus sp.]	Viruses;Pisuviricota;Duplopiviricetes;Durnavirales;Picobirnaviridae;Picobirnavirus;Picobirnavirus sp.	1907787
Picobirnaviridae	c_Mammalia;o_Rodentia|k141_60363-ERR9896276|Apodemus sylvaticus	gb|QXV86669.1|	86.07	402	54	1	2	402	1	402	529	109	508	0	1903	737	MAG: RNA-dependent RNA-polymerase [Picobirnavirus sp.]	Viruses;Pisuviricota;Duplopiviricetes;Durnavirales;Picobirnaviridae;Picobirnavirus;Picobirnavirus sp.	1907787
Picobirnaviridae	c_Mammalia;o_Rodentia|k141_6042-ERR9896282|Apodemus sylvaticus	gb|UAW00549.1|	75.188	399	97	1	2	401	3	401	530	111	507	0	1630	632	MAG: RNA-dependent RNA polymerase [Porcine picobirnavirus]	Viruses;Pisuviricota;Duplopiviricetes;Durnavirales;Picobirnaviridae;Picobirnavirus;Porcine picobirnavirus	442302
Picobirnaviridae	c_Mammalia;o_Rodentia|k141_60845-ERR9896265|Apodemus sylvaticus	gb|USE08242.1|	63.776	392	124	3	18	397	12	397	517	133	512	9.61e-177	1314	510	MAG: putative RNA-dependent RNA polymerase, partial [Picobirnavirus sp.]	Viruses;Pisuviricota;Duplopiviricetes;Durnavirales;Picobirnaviridae;Picobirnavirus;Picobirnavirus sp.	1907787
Picobirnaviridae	c_Mammalia;o_Rodentia|k141_6087-ERR9896304|Apodemus sylvaticus	gb|AVD54066.1|	71.814	408	101	5	14	402	1	402	461	39	438	0	1571	609	RNA-dependent RNA polymerase, partial [Macaque picobirnavirus 31]	Viruses;Pisuviricota;Duplopiviricetes;Durnavirales;Picobirnaviridae;unclassified;Macaque picobirnavirus 31	2078813
Picobirnaviridae	c_Mammalia;o_Pholidota|k141_6160-SRR22354808|Manis javanica	gb|AWV66984.1|	63.384	396	141	2	4	395	3	395	491	79	473	0	1349	524	RdRp, partial [Moyuka partiti-like virus]	Viruses;Pisuviricota;Duplopiviricetes;Durnavirales;Picobirnaviridae;unclassified;Moyuka partiti-like virus	2169480
Picobirnaviridae	c_Mammalia;o_Rodentia|k141_62252-SRR16685780|Neodon fuscus	gb|USE08242.1|	63.5	400	127	6	19	405	9	405	517	128	511	2.56e-175	1306	507	MAG: putative RNA-dependent RNA polymerase, partial [Picobirnavirus sp.]	Viruses;Pisuviricota;Duplopiviricetes;Durnavirales;Picobirnaviridae;Picobirnavirus;Picobirnavirus sp.	1907787
Picobirnaviridae	c_Mammalia;o_Rodentia|k141_62301-SRR16685777|Neodon fuscus	gb|UAW00423.1|	61.883	223	85	0	0	401	2	224	524	120	342	7.7e-94	766	299	MAG: RNA-dependent RNA polymerase [Porcine picobirnavirus]	Viruses;Pisuviricota;Duplopiviricetes;Durnavirales;Picobirnaviridae;Picobirnavirus;Porcine picobirnavirus	442302
Picobirnaviridae	c_Mammalia;o_Rodentia|k141_6429-ERR9896288|Apodemus sylvaticus	gb|USE08276.1|	73.267	404	106	1	2	409	6	409	492	58	459	0	1614	626	MAG: putative RNA-dependent RNA polymerase, partial [Picobirnavirus sp.]	Viruses;Pisuviricota;Duplopiviricetes;Durnavirales;Picobirnaviridae;Picobirnavirus;Picobirnavirus sp.	1907787
Picobirnaviridae	c_Mammalia;o_Rodentia|k141_655-SRR16685783|Neodon fuscus	gb|UAW00576.1|	71.393	402	111	2	4	398	1	398	547	120	521	0	1569	608	MAG: RNA-dependent RNA polymerase, partial [Porcine picobirnavirus]	Viruses;Pisuviricota;Duplopiviricetes;Durnavirales;Picobirnaviridae;Picobirnavirus;Porcine picobirnavirus	442302
Picobirnaviridae	c_Mammalia;o_Rodentia|k141_67788-SRR16685780|Neodon fuscus	gb|AWV66989.1|	53.468	346	159	2	2	403	1	344	419	73	418	1.85e-128	987	384	RdRp, partial [Lysoka partiti-like virus]	Viruses;Pisuviricota;Duplopiviricetes;Durnavirales;Picobirnaviridae;unclassified;Lysoka partiti-like virus	2169481
Picobirnaviridae	c_Mammalia;o_Rodentia|k141_6817-ERR9896276|Apodemus sylvaticus	gb|QXV86682.1|	82.071	396	71	0	0	396	1	396	517	101	496	0	1791	694	MAG: RNA-dependent RNA-polymerase [Picobirnavirus sp.]	Viruses;Pisuviricota;Duplopiviricetes;Durnavirales;Picobirnaviridae;Picobirnavirus;Picobirnavirus sp.	1907787
Picobirnaviridae	c_Mammalia;o_Rodentia|k141_6889-ERR9896304|Apodemus sylvaticus	gb|QXV86698.1|	73.316	386	102	1	1	386	2	386	508	105	490	0	1516	588	MAG: RNA-dependent RNA-polymerase [Picobirnavirus sp.]	Viruses;Pisuviricota;Duplopiviricetes;Durnavirales;Picobirnaviridae;Picobirnavirus;Picobirnavirus sp.	1907787
Picobirnaviridae	c_Mammalia;o_Rodentia|k141_6897-SRR16685782|Neodon fuscus	gb|AVX53272.1|	89.205	352	38	0	0	392	2	353	509	158	509	0	1715	665	RNA-dependent RNA polymerase, partial [Marmot picobirnavirus]	Viruses;Pisuviricota;Duplopiviricetes;Durnavirales;Picobirnaviridae;Picobirnavirus;Marmot picobirnavirus	2161795
Picobirnaviridae	c_Mammalia;o_Rodentia|k141_70159-SRR16685778|Neodon fuscus	gb|QIJ70100.1|	69.042	407	117	2	9	398	1	398	531	95	501	0	1501	582	RNA-dependent RNA polymerase [Rabbit picobirnavirus 3]	Viruses;Pisuviricota;Duplopiviricetes;Durnavirales;Picobirnaviridae;Picobirnavirus;Rabbit picobirnavirus 3	2716677
[truncated: 475 more rows]
