# Supplementary material for: Unveiling Novel Viral Diversity, Biogeography, and Host Networks in Wildlife Through High‐Throughput Sequencing Data Mining
Source: Adv Sci (Weinh). 2025 Sep 23;12(46):e11920. doi: 10.1002/advs.202511920 (PMC12697861; doi:10.1002/advs.202511920)
Supplement: Supplementary file 2 — Supporting Information [file ADVS-12-e11920-s002.zip › Supplementary Data 6.xlsx]

## Sheet: result2
Supplementary Data 6. Summary of near-complete viral genomes identified in this study (Representative sequences clustered at 95% nucleotide identity are highlighted with a green background).
		BLASTn result
Virus family	virus sequence name	sseqid	pident	length	mismatch	gapopen	gaps	coverage	reference length	qlen	qstart	qend	slen*0.8	slen	sstart	send	evalue	score	bitscore	stitle	tax	staxid
Anelloviridae	c_Mammalia;o_Primates|k119_1650-SRR4015314|Papio anubis	gi|761263553|gb|KP296814.1|	68.215	818	248	10	12	0.344857	2000	2372	639	1450	880.8	1101	1085	274	3.10e-67	298	269	Simian torque teno virus isolate VGA00131.1 ORF1 gene, partial cds	Viruses;Viruses;Viruses;Viruses;Anelloviridae;Alphatorquevirus;Simian torque teno virus	1619217
Anelloviridae	c_Mammalia;o_Primates|k119_2020-SRR4015328|Papio anubis	gi|295413968|ref|NC_014083.1|	65.915	798	214	19	58	0.326781	2000	2442	137	905	3010.4	3763	3119	2351	4.44e-40	199	180	Torque teno virus 25, complete genome	Viruses;Viruses;Viruses;Viruses;Anelloviridae;Alphatorquevirus;Alphatorquevirus cerco7	687364
Anelloviridae	c_Mammalia;o_Primates|k119_38-SRR4015328|Papio anubis	gi|761263533|gb|KP296804.1|	71.941	613	166	5	6	0.277	2000	2213	968	1577	794.4	993	108	717	2.70e-80	347	314	Simian torque teno virus isolate VGA00020 ORF1 gene, partial cds	Viruses;Viruses;Viruses;Viruses;Anelloviridae;Alphatorquevirus;Simian torque teno virus	1619217
Anelloviridae	c_Mammalia;o_Carnivora|k119_555-SRR9035358|Felis chaus x Felis catus	gi|2084333786|gb|MZ357135.1|	89.078	293	27	5	5	0.143487	2000	2042	1	290	1922.4	2403	185	475	1.29e-96	406	367	MAG: Torque teno felis virus isolate cb125anel01-8 genomic sequence	Viruses;Viruses;Viruses;Viruses;Anelloviridae;Etatorquevirus;Etatorquevirus felid1	687384
Anelloviridae	c_Mammalia;o_Primates|k119_6667-SRR4015330|Papio anubis	gi|295413950|ref|NC_014079.1|	69.468	714	156	21	62	0.269231	2000	2652	1	693	3038.4	3798	185	857	4.23e-66	295	267	Torque teno virus 26, complete genome	Viruses;Viruses;Viruses;Viruses;Anelloviridae;Alphatorquevirus;Alphatorquevirus cerco6	687365
Anelloviridae	c_Aves;o_norank|k141_10631-SRR7031422|Aves	gi|545714218|gb|KF477315.1|	87.751	1592	164	9	31	0.703802	2000	2262	134	1703	1268	1585	2	1584	0	2199	1984	Torque teno virus isolate NJGC, complete genome	Viruses;Viruses;Viruses;Viruses;Anelloviridae;Viruses;Torque teno virus	68887
Anelloviridae	c_Aves;o_Psittaciformes|k141_1085-SRR13480265|Myiopsitta monachus	gi|2710394405|tpg|BK066837.1|	85.321	109	16	0	0	0.0540943	2000	2015	13	121	1910.4	2388	366	474	7.06e-24	138	125	MAG TPA_asm: Anellovirus molossus2529 isolate Anello2529 genomic sequence	Viruses;Viruses;Viruses;Viruses;Anelloviridae;Viruses;Anellovirus molossus2529	3115999
Anelloviridae	c_Aves;o_Passeriformes|k141_1086-SRR8269371|Pica pica	gi|1464252196|gb|MH188039.1|	67.906	726	204	12	29	0.322667	2000	2250	210	925	926.4	1158	941	235	2.12e-56	258	233	Gyrovirus-like Culex mosquito virus strain CGVL/Fresno VP1 gene, partial cds	Viruses;Viruses;Viruses;Viruses;Anelloviridae;Viruses;Gyrovirus-like Culex mosquito virus	2304504
Anelloviridae	c_Aves;o_Passeriformes|k141_11489-SRR18932652|Passer	gi|2626078008|gb|OQ986688.1|	72.575	299	76	2	6	0.141171	2000	2118	1580	1875	258.4	323	15	310	2.43e-36	184	167	MAG: Fantail gyrovirus isolate RHFU genomic sequence	Viruses;Viruses;Viruses;Viruses;Anelloviridae;Gyrovirus;Fantail gyrovirus	3068446
Anelloviridae	c_Aves;o_Passeriformes|k141_1714-SRR24601621|Haemorhous mexicanus	gi|2626078008|gb|OQ986688.1|	73.354	319	76	3	9	0.152778	2000	2088	1326	1638	258.4	323	2	317	2.55e-42	207	187	MAG: Fantail gyrovirus isolate RHFU genomic sequence	Viruses;Viruses;Viruses;Viruses;Anelloviridae;Gyrovirus;Fantail gyrovirus	3068446
Anelloviridae	c_Aves;o_Passeriformes|k141_2278-SRR8269366|Pica pica	gi|1464252196|gb|MH188039.1|	65.742	937	264	19	57	0.434198	2000	2158	1242	2145	926.4	1158	235	1147	7.08e-56	257	233	Gyrovirus-like Culex mosquito virus strain CGVL/Fresno VP1 gene, partial cds	Viruses;Viruses;Viruses;Viruses;Anelloviridae;Viruses;Gyrovirus-like Culex mosquito virus	2304504
Anelloviridae	c_Aves;o_Psittaciformes|k141_36-SRR13480256|Myiopsitta monachus	gi|2710394405|tpg|BK066837.1|	87.156	109	14	0	0	0.0528869	2000	2061	33	141	1910.4	2388	366	474	1.39e-26	148	134	MAG TPA_asm: Anellovirus molossus2529 isolate Anello2529 genomic sequence	Viruses;Viruses;Viruses;Viruses;Anelloviridae;Viruses;Anellovirus molossus2529	3115999
Anelloviridae	c_Aves;o_Psittaciformes|k141_3719-ERR11814145|Psittacula echo	gi|1571847066|ref|NC_040720.1|	72.614	241	61	3	5	0.108412	2000	2223	1763	2002	1915.2	2394	1565	1801	6.40e-25	142	129	Ashy storm petrel gyrovirus isolate a12a1_528, complete genome	Viruses;Viruses;Viruses;Viruses;Anelloviridae;Gyrovirus;Gyrovirus hydho1	2249930
Anelloviridae	c_Mammalia;o_Primates|k99_1062-SRR1759033|Saimiri sciureus	gi|1621555095|gb|MH760402.1|	84.112	107	16	1	1	0.0374126	2000	2860	27	133	2654.4	3318	416	521	6.36e-20	125	113	Torque teno virus ORF 2, ORF 1, and ORF 4 genes, complete cds	Viruses;Viruses;Viruses;Viruses;Anelloviridae;Viruses;Torque teno virus	68887
Anelloviridae	c_Aves;o_Procellariiformes|k99_123-SRR17230447|Puffinus mauretanicus	gi|1571847066|ref|NC_040720.1|	70.726	427	110	7	15	0.175648	2000	2431	88	504	1915.2	2394	513	92	8.54e-43	209	189	Ashy storm petrel gyrovirus isolate a12a1_528, complete genome	Viruses;Viruses;Viruses;Viruses;Anelloviridae;Gyrovirus;Gyrovirus hydho1	2249930
Anelloviridae	c_Aves;o_Galliformes|k99_323-SRR1797832|Phasianus colchicus	gi|2209134640|gb|OK665854.1|	83.716	872	140	2	2	0.383803	2000	2272	1	871	1882.4	2353	318	1188	0	1026	926	Pheasant-associated gyrovirus strain PAGyV1, complete genome	Viruses;Viruses;Viruses;Viruses;Anelloviridae;Gyrovirus;Pheasant-associated gyrovirus	2926920
Anelloviridae	c_Aves;o_Anseriformes|k99_34052-SRR14363100|Nettapus auritus	gi|2693601189|gb|OR924330.1|	64.483	2061	612	53	120	0.92463	2000	2229	183	2188	1856.8	2321	4	1999	3.79e-72	317	287	Gyrovirus 2885_18K, complete genome	Viruses;Viruses;Viruses;Viruses;Anelloviridae;Gyrovirus;Gyrovirus 2885_18K	3127500
Anelloviridae	c_Mammalia;o_Primates|k119_2191-SRR4015328|Papio anubis	gi|761263595|gb|KP296835.1|	70.673	624	174	5	9	0.296296	2000	2106	28	645	1824	2280	198	818	3.57e-72	317	287	Simian torque teno virus isolate VWP00457.2 ORF1 gene, partial cds	Viruses;Viruses;Viruses;Viruses;Anelloviridae;Alphatorquevirus;Simian torque teno virus	1619217
Astroviridae	c_Mammalia;o_Rodentia|k141_11064-ERR9896272|Apodemus sylvaticus	gi|2737909356|gb|PP711883.1|	74.443	3459	837	24	47	0.483101	6400	7160	1436	4863	5099.2	6374	5360	1918	0	2425	2187	MAG: Aethomys rat astrovirus isolate 20A/Kenya/RNALIV2211/2016 genomic sequence	Viruses;Pisuviricota;Stelpaviricetes;Stellavirales;Astroviridae;Viruses;Aethomys rat astrovirus	3141853
Astroviridae	c_Mammalia;o_Rodentia|k141_11220-SRR16685778|Neodon fuscus	gi|2902559380|gb|PQ678015.1|	77.941	5594	1209	16	25	0.752691	6400	7432	1	5583	5849.6	7312	30	5609	0	4963	4476	MAG: Yunnan rodent mamastrovirus 5 isolate DHMS-YNSC01 genomic sequence	Viruses;Pisuviricota;Stelpaviricetes;Stellavirales;Astroviridae;Mamastrovirus;Yunnan rodent mamastrovirus 5	3386099
Astroviridae	c_Mammalia;o_Rodentia|k141_12079-ERR9896268|Apodemus sylvaticus	gi|2737909356|gb|PP711883.1|	74.331	3514	859	18	43	0.520207	6400	6755	1270	4754	5099.2	6374	5417	1918	0	2471	2229	MAG: Aethomys rat astrovirus isolate 20A/Kenya/RNALIV2211/2016 genomic sequence	Viruses;Pisuviricota;Stelpaviricetes;Stellavirales;Astroviridae;Viruses;Aethomys rat astrovirus	3141853
Astroviridae	c_Mammalia;o_Chiroptera|k141_1228-SRR14579839|Miniopterus natalensis	gi|2422104444|gb|OP589979.1|	75.156	6742	1509	48	166	1.00853	6400	6685	15	6676	5397.6	6747	18	6673	0	5035	4541	MAG: Bat astrovirus 4 isolate EBW/Sk/3 ORF1ab gene, partial cds; and capsid protein gene, complete cds	Viruses;Pisuviricota;Stelpaviricetes;Stellavirales;Astroviridae;Viruses;Bat astrovirus 4	3003852
Astroviridae	c_Mammalia;o_Chiroptera|k141_17361-SRR13259280|Mesophylla macconnelli	gi|2476043246|gb|OQ236135.1|	67.963	2778	801	43	89	0.424381	6400	6546	2555	5289	3907.2	4884	877	3608	0	980	884	MAG: Bat astrovirus isolate AstV/GZ/L173.18/2022 genomic sequence	Viruses;Pisuviricota;Stelpaviricetes;Stellavirales;Astroviridae;Viruses;Bat astrovirus	1697918
Astroviridae	c_Mammalia;o_Rodentia|k141_3235-ERR9896284|Apodemus sylvaticus	gi|2737909356|gb|PP711883.1|	75.282	3463	812	24	44	0.503489	6400	6878	1344	4781	5099.2	6374	5361	1918	0	2570	2318	MAG: Aethomys rat astrovirus isolate 20A/Kenya/RNALIV2211/2016 genomic sequence	Viruses;Pisuviricota;Stelpaviricetes;Stellavirales;Astroviridae;Viruses;Aethomys rat astrovirus	3141853
Astroviridae	c_Aves;o_Charadriiformes|k141_364-SRR7719044|Arenaria interpres	gi|2067514793|gb|MW684818.1|	67.5	880	253	17	33	0.124787	6400	7052	3764	4625	5484	6855	3537	4401	2.50e-61	278	251	MAG: Chicken astrovirus isolate Chicken/NLD/2019/V_M_015_astro_2 ORF1ab and non-structural polyprotein genes, partial cds; and capsid protein gene, complete cds	Viruses;Pisuviricota;Stelpaviricetes;Stellavirales;Astroviridae;Avastrovirus;Chicken astrovirus	336959
Astroviridae	c_Mammalia;o_Rodentia|k141_44392-ERR9896293|Apodemus sylvaticus	gi|2737909356|gb|PP711883.1|	74.259	3473	831	25	63	0.511337	6400	6792	2007	5440	5099.2	6374	1912	5360	0	2414	2177	MAG: Aethomys rat astrovirus isolate 20A/Kenya/RNALIV2211/2016 genomic sequence	Viruses;Pisuviricota;Stelpaviricetes;Stellavirales;Astroviridae;Viruses;Aethomys rat astrovirus	3141853
Astroviridae	c_Mammalia;o_Chiroptera|k141_521-SRR14579828|Rhinolophus eloquens	gi|2699893460|gb|OR951098.1|	72.894	3645	903	36	85	0.551104	6400	6614	1912	5518	3006.4	3758	135	3732	0	2255	2034	MAG: Bat astrovirus isolate JX2021_368_226027 sequence	Viruses;Pisuviricota;Stelpaviricetes;Stellavirales;Astroviridae;Viruses;Bat astrovirus	1697918
Astroviridae	c_Mammalia;o_Chiroptera|k141_654-SRR14579834|Miniopterus natalensis	gi|2422104441|gb|OP589978.1|	78.411	6735	1375	20	79	0.984937	6400	6838	112	6793	5398.4	6748	1	6709	0	6179	5572	MAG: Bat astrovirus 3 isolate EBW/Sk/2 ORF1ab gene, partial cds; and capsid protein gene, complete cds	Viruses;Pisuviricota;Stelpaviricetes;Stellavirales;Astroviridae;Viruses;Bat astrovirus 3	3003851
Astroviridae	c_Mammalia;o_Rodentia|k141_7367-ERR9896289|Apodemus sylvaticus	gi|2737909356|gb|PP711883.1|	74.332	3479	846	23	47	0.524894	6400	6628	1349	4796	5099.2	6374	5379	1917	0	2425	2187	MAG: Aethomys rat astrovirus isolate 20A/Kenya/RNALIV2211/2016 genomic sequence	Viruses;Pisuviricota;Stelpaviricetes;Stellavirales;Astroviridae;Viruses;Aethomys rat astrovirus	3141853
Astroviridae	c_Mammalia;o_Chiroptera|k141_842-SRR14579828|Rhinolophus eloquens	gi|2465104415|gb|OQ236114.1|	68.51	4757	1336	65	162	0.705682	6400	6741	1241	5912	5184	6480	5433	754	0	1861	1679	MAG: Rhinolophus pusillus astrovirus isolate AstV/GD/L93.21/2022 cRNA sequence	Viruses;Pisuviricota;Stelpaviricetes;Stellavirales;Astroviridae;Viruses;Rhinolophus pusillus astrovirus	2108208
Astroviridae	c_Mammalia;o_Chiroptera|k59_96953-SRR17406890|Natalus macrourus	gi|2699893342|gb|OR951007.1|	68.98	1931	545	28	54	0.296211	6400	6519	2438	4337	1794.4	2243	1963	56	0	781	705	MAG: Bat astrovirus isolate SC2018 polyprotein 1b gene, complete cds	Viruses;Pisuviricota;Stelpaviricetes;Stellavirales;Astroviridae;Viruses;Bat astrovirus	1697918
Astroviridae	c_Aves;o_Charadriiformes|k99_1042-SRR8189296|Calidris ruficollis	gi|1930291471|gb|MT993595.1|	69.347	2636	728	32	80	0.350579	6400	7519	3246	5840	5948.8	7436	3172	5768	0	1152	1040	MAG: Blencathra virus isolate MW09_1o non-structural polyprotein (ORF1ab) gene, partial cds; and structural protein (ORF2) gene, complete cds	Viruses;Pisuviricota;Stelpaviricetes;Stellavirales;Astroviridae;Viruses;Blencathra virus	2776961
Astroviridae	c_Aves;o_Columbiformes|k141_1618-SRR29123706|Columba livia	gi|2780186636|gb|PP478076.1|	87.848	6822	800	12	29	0.994171	6400	6862	57	6862	5466.4	6833	6827	19	0	9468	8538	Avian astrovirus isolate PL_pigeon_24/2023, complete genome	Viruses;Pisuviricota;Stelpaviricetes;Stellavirales;Astroviridae;Avastrovirus;Avian astrovirus	1914440
Astroviridae	c_Mammalia;o_Rodentia|k141_15581-ERR9896286|Apodemus sylvaticus	gi|2737909356|gb|PP711883.1|	73.739	3469	856	23	55	0.512711	6400	6766	1995	5428	5099.2	6374	1912	5360	0	2323	2095	MAG: Aethomys rat astrovirus isolate 20A/Kenya/RNALIV2211/2016 genomic sequence	Viruses;Pisuviricota;Stelpaviricetes;Stellavirales;Astroviridae;Viruses;Aethomys rat astrovirus	3141853
Astroviridae	c_Mammalia;o_Rodentia|k141_19348-ERR9896303|Apodemus sylvaticus	gi|2737909356|gb|PP711883.1|	74.443	3459	837	24	47	0.505111	6400	6848	1351	4778	5099.2	6374	5360	1918	0	2425	2187	MAG: Aethomys rat astrovirus isolate 20A/Kenya/RNALIV2211/2016 genomic sequence	Viruses;Pisuviricota;Stelpaviricetes;Stellavirales;Astroviridae;Viruses;Aethomys rat astrovirus	3141853
Astroviridae	c_Mammalia;o_Rodentia|k141_21745-ERR9896283|Apodemus sylvaticus	gi|2737909356|gb|PP711883.1|	73.739	3469	856	23	55	0.511727	6400	6779	1337	4770	5099.2	6374	5360	1912	0	2323	2095	MAG: Aethomys rat astrovirus isolate 20A/Kenya/RNALIV2211/2016 genomic sequence	Viruses;Pisuviricota;Stelpaviricetes;Stellavirales;Astroviridae;Viruses;Aethomys rat astrovirus	3141853
Astroviridae	c_Mammalia;o_Rodentia|k141_24978-ERR9896260|Apodemus sylvaticus	gi|2737909356|gb|PP711883.1|	73.71	3469	857	23	55	0.511652	6400	6780	1343	4776	5099.2	6374	5360	1912	0	2318	2091	MAG: Aethomys rat astrovirus isolate 20A/Kenya/RNALIV2211/2016 genomic sequence	Viruses;Pisuviricota;Stelpaviricetes;Stellavirales;Astroviridae;Viruses;Aethomys rat astrovirus	3141853
Astroviridae	c_Mammalia;o_Rodentia|k141_4956-ERR9896282|Apodemus sylvaticus	gi|2737909356|gb|PP711883.1|	75.253	3463	813	24	44	0.513189	6400	6748	2003	5440	5099.2	6374	1918	5361	0	2565	2314	MAG: Aethomys rat astrovirus isolate 20A/Kenya/RNALIV2211/2016 genomic sequence	Viruses;Pisuviricota;Stelpaviricetes;Stellavirales;Astroviridae;Viruses;Aethomys rat astrovirus	3141853
Astroviridae	c_Mammalia;o_Rodentia|k141_61871-ERR9896265|Apodemus sylvaticus	gi|2737909356|gb|PP711883.1|	73.804	3470	852	25	57	0.51377	6400	6754	1992	5425	5099.2	6374	1912	5360	0	2327	2099	MAG: Aethomys rat astrovirus isolate 20A/Kenya/RNALIV2211/2016 genomic sequence	Viruses;Pisuviricota;Stelpaviricetes;Stellavirales;Astroviridae;Viruses;Aethomys rat astrovirus	3141853
Astroviridae	c_Aves;o_Columbiformes|k141_7218-SRR29123705|Columba livia	gi|2780186636|gb|PP478076.1|	87.848	6822	800	12	29	0.995331	6400	6854	49	6854	5466.4	6833	6827	19	0	9468	8538	Avian astrovirus isolate PL_pigeon_24/2023, complete genome	Viruses;Pisuviricota;Stelpaviricetes;Stellavirales;Astroviridae;Avastrovirus;Avian astrovirus	1914440
Astroviridae	c_Aves;o_Columbiformes|k141_5045-SRR29123707|Columba livia	gi|2780186636|gb|PP478076.1|	87.841	6826	801	12	29	0.995479	6400	6857	48	6857	5466.4	6833	6827	15	0	9471	8541	Avian astrovirus isolate PL_pigeon_24/2023, complete genome	Viruses;Pisuviricota;Stelpaviricetes;Stellavirales;Astroviridae;Avastrovirus;Avian astrovirus	1914440
Circoviridae	c_Mammalia;o_Pholidota|k141_128004-SRR13364366|Manis javanica	gi|1977368145|gb|MW347804.1|	75.536	887	217	0	0	0.330354	1700	2685	975	1861	733.6	917	887	1	4.86e-173	689	622	MAG: Circoviridae sp. isolate 5cz-CRESS-16 replication-associated protein (REP) gene, partial cds	Viruses;Cressdnaviricota;Arfiviricetes;Cirlivirales;Circoviridae;Viruses;Circoviridae sp.	1954248
Circoviridae	c_Mammalia;o_Pholidota|k141_26132-SRR13364361|Manis javanica	gi|1977368145|gb|MW347804.1|	75.536	887	217	0	0	0.330354	1700	2685	240	1126	733.6	917	1	887	4.86e-173	689	622	MAG: Circoviridae sp. isolate 5cz-CRESS-16 replication-associated protein (REP) gene, partial cds	Viruses;Cressdnaviricota;Arfiviricetes;Cirlivirales;Circoviridae;Viruses;Circoviridae sp.	1954248
Circoviridae	c_Mammalia;o_Rodentia|k99_20510-SRR1548706|Oligoryzomys longicaudatus	gi|2645641828|gb|OQ388325.1|	68.403	864	260	7	13	0.396694	1700	2178	217	1075	1688.8	2111	899	44	1.13e-78	341	308	Bamboo rat circovirus isolate BrCV-GD/X7, complete genome	Viruses;Cressdnaviricota;Arfiviricetes;Cirlivirales;Circoviridae;Circovirus;Circovirus gryzon	2305270
Circoviridae	c_Aves;o_Passeriformes|k99_2118-SRR9295882|Lonchura striata domestica	gi|2018315499|gb|MT294669.1|	82.134	806	142	2	2	0.443344	1700	1818	1014	1818	1528	1910	918	114	0	884	798	Tick circovirus isolate HLJ/SQ2-1, complete genome	Viruses;Cressdnaviricota;Arfiviricetes;Cirlivirales;Circoviridae;Circovirus;Circovirus pichong	1983779
Circoviridae	c_Mammalia;o_Chiroptera|k141_612516-SRR28331450|Hipposideros ruber	gi|2500387488|ref|NC_077205.1|	70.244	615	183	0	0	0.299125	1700	2056	69	683	1528	1910	1438	824	1.22e-71	315	285	Army ant associated cyclovirus 9 isolate 183_1, complete genome	Viruses;Cressdnaviricota;Arfiviricetes;Cirlivirales;Circoviridae;Cyclovirus;Army ant associated cyclovirus 9	3017836
Circoviridae	c_Mammalia;o_Chiroptera|k141_28086-SRR28331458|Hipposideros ruber	gi|333596610|gb|HQ335017.1|	78.351	97	21	0	0	0.0341549	1700	2840	2454	2550	769.6	962	886	790	3.73e-10	89	81.5	Uncultured circovirus isolate SDBVL D genomic sequence	Viruses;Cressdnaviricota;Arfiviricetes;Cirlivirales;Circoviridae;Circovirus;uncultured circovirus	742825
Circoviridae	c_Mammalia;o_Rodentia|k141_2757-SRR30276286|Clethrionomys rutilus	gi|2047105417|ref|NC_055152.1|	77.745	1676	329	21	44	0.938936	1700	1785	1	1648	1707.2	2134	2015	356	0	1426	1287	Rodent associated circovirus 1 isolate RtMc-CV-1/Tibet2014 Rep gene, complete cds	Viruses;Cressdnaviricota;Arfiviricetes;Cirlivirales;Circoviridae;Circovirus;Circovirus rongeur	3052131
Circoviridae	c_Mammalia;o_Chiroptera|k141_32170-SRR28331451|Hipposideros ruber	gi|2500387488|ref|NC_077205.1|	70.244	615	183	0	0	0.299125	1700	2056	69	683	1528	1910	1438	824	1.22e-71	315	285	Army ant associated cyclovirus 9 isolate 183_1, complete genome	Viruses;Cressdnaviricota;Arfiviricetes;Cirlivirales;Circoviridae;Cyclovirus;Army ant associated cyclovirus 9	3017836
Coronaviridae	c_Mammalia;o_Chiroptera|k141_1562-SRR13259272|Molossus molossus	gi|2207889522|gb|OL410607.1|	78.542	15896	3348	36	63	0.552117	22000	28791	4801	20666	22788.8	28486	4985	20847	0	14620	13183	Eptesicus bat coronavirus strain 15712, complete genome	Viruses;Pisuviricota;Pisoniviricetes;Nidovirales;Coronaviridae;Alphacoronavirus;Eptesicus bat coronavirus	2925879
Flaviviridae	c_Mammalia;o_Diprotodontia|k119_201-SRR11576505|Phascolarctos cinereus	gi|2416696105|emb|OX394177.1|	65.348	1062	323	23	45	0.111007	9000	9567	8005	9039	2384.8	2981	1554	2597	8.00e-44	214	194	Greater mouse-eared bat hepacivirus NS5 protein gene, polyprotein, partial cds	Viruses;Kitrinoviricota;Flasuviricetes;Amarillovirales;Flaviviridae;Hepacivirus;Greater mouse-eared bat hepacivirus	3004173
Flaviviridae	c_Mammalia;o_Rodentia|k141_1075-SRR17216329|Peromyscus maniculatus	gi|2159889581|emb|OV121036.1|	68.529	1897	556	20	41	0.194864	9000	9735	7616	9494	7749.6	9687	7778	9651	0	750	677	Hepacivirus J isolate NA genome assembly, complete genome: monopartite	Viruses;Kitrinoviricota;Flasuviricetes;Amarillovirales;Flaviviridae;Hepacivirus;Hepacivirus glareoli	3052229
Flaviviridae	c_Aves;o_Columbiformes|k141_1145-SRR13716351|Columba livia	gi|1790956235|gb|MN133813.1|	65.389	1956	636	27	41	0.200533	9000	9754	2984	4917	7530.4	9413	2826	4762	5.48e-103	433	391	Jogalong virus isolate P1-10 polyprotein gene, complete cds	Viruses;Kitrinoviricota;Flasuviricetes;Amarillovirales;Flaviviridae;Hepacivirus;Jogalong virus	2696479
Flaviviridae	c_Mammalia;o_Rodentia|k141_169464-SRR12430177|Heteromys desmarestianus	gi|1272821230|gb|KY370091.1|	66.593	1356	424	8	29	0.147552	9000	9190	7242	8578	7342.4	9178	7411	8756	4.24e-104	436	394	Rodent hepacvirus isolate RtAs-HCV/IM2014 polyprotein gene, complete cds	Viruses;Kitrinoviricota;Flasuviricetes;Amarillovirales;Flaviviridae;Hepacivirus;Rodent hepacvirus	2050015
Flaviviridae	c_Mammalia;o_Dasyuromorphia|k141_1699-SRR17244188|Myrmecobius fasciatus	gi|2902558937|gb|PQ677981.1|	72.393	163	43	2	2	0.0154796	9000	10530	5947	6108	6726.4	8408	4054	3893	1.15e-10	93	85.1	MAG: Northern treeshrew hepacivirus isolate PEMIX-YNSP105 genomic sequence	Viruses;Kitrinoviricota;Flasuviricetes;Amarillovirales;Flaviviridae;Hepacivirus;Northern treeshrew hepacivirus	3004176
Flaviviridae	c_Mammalia;o_Rodentia|k141_179-SRR17216139|Ondatra zibethicus	gi|2334414393|gb|OM162007.1|	68.34	1753	539	15	16	0.177142	9000	9896	7942	9686	7024	8780	7036	8780	3.99e-168	672	607	Rodent hepacivirus isolate S2741/China/2018 polyprotein gene, partial cds	Viruses;Kitrinoviricota;Flasuviricetes;Amarillovirales;Flaviviridae;Hepacivirus;Rodent hepacivirus	1281454
Flaviviridae	c_Mammalia;o_Rodentia|k141_187-SRR17216144|Ondatra zibethicus	gi|490460983|gb|KC411796.1|	68.395	1813	538	19	35	0.183818	9000	9863	7886	9683	7651.2	9564	7769	9561	9.98e-176	701	633	Rodent hepacivirus isolate Hepacivirus/NLR08-365/NEL/2008 polyprotein gene, complete cds	Viruses;Kitrinoviricota;Flasuviricetes;Amarillovirales;Flaviviridae;Hepacivirus;Rodent hepacivirus	1281454
Flaviviridae	c_Mammalia;o_Rodentia|k141_1929-SRR17216458|Sciurus carolinensis	gi|2462484674|gb|ON932809.1|	71.405	612	157	10	18	0.0491764	9000	12445	10633	11235	10044	12555	10422	11024	2.14e-71	317	287	Rodent pestivirus isolate PestV-HMU-1 polyprotein gene, partial cds	Viruses;Kitrinoviricota;Flasuviricetes;Amarillovirales;Flaviviridae;Pestivirus;Rodent pestivirus	2050021
Flaviviridae	c_Mammalia;o_Rodentia|k141_194-SRR15340407|Nannospalax ehrenbergi	gi|1954662884|gb|MN535730.1|	70.722	263	77	0	0	0.0289202	9000	9094	7474	7736	7091.2	8864	7270	7532	9.27e-24	141	128	Bat hepacivirus isolate TA168/TZA/2013, complete genome	Viruses;Kitrinoviricota;Flasuviricetes;Amarillovirales;Flaviviridae;Hepacivirus;Bat hepacivirus	1325446
Flaviviridae	c_Mammalia;o_Rodentia|k141_218-SRR15340415|Nannospalax ehrenbergi	gi|2633060137|gb|OQ715402.1|	66.86	1901	559	36	71	0.175953	9000	10804	8743	10603	2011.2	2514	367	2236	8.43e-133	543	490	MAG: Wufeng shrew hepacivirus 1 isolate WF_Cr.attenuata_flavi_1 polyprotein gene, partial cds	Viruses;Kitrinoviricota;Flasuviricetes;Amarillovirales;Flaviviridae;Hepacivirus;Wufeng shrew hepacivirus 1	3084839
Flaviviridae	c_Mammalia;o_Rodentia|k141_219-SRR15340415|Nannospalax ehrenbergi	gi|2416696081|emb|OX394165.1|	71.769	294	83	0	0	0.0324038	9000	9073	7431	7724	4979.2	6224	4789	5082	1.91e-32	173	157	Cape dune mole-rat hepacivirus polyprotein, partial cds	Viruses;Kitrinoviricota;Flasuviricetes;Amarillovirales;Flaviviridae;Hepacivirus;Cape dune mole-rat hepacivirus	3004164
Flaviviridae	c_Mammalia;o_Rodentia|k141_220-SRR15340415|Nannospalax ehrenbergi	gi|1464307886|ref|NC_038429.1|	66.959	1713	529	22	37	0.158905	9000	10780	357	2052	7749.6	9687	9496	7804	2.26e-127	523	472	Hepacivirus J isolate Hepacivirus/RMU10-3382/GER/2010 polyprotein gene, complete cds	Viruses;Kitrinoviricota;Flasuviricetes;Amarillovirales;Flaviviridae;Hepacivirus;Hepacivirus glareoli	3052229
Flaviviridae	c_Mammalia;o_Eulipotyphla|k141_22878-SRR17216497|Blarina brevicauda	gi|1878279239|gb|MN564789.1|	65.457	854	281	9	14	0.0887918	9000	9618	8088	8937	7124	8905	7294	8137	1.45e-40	202	183	Rodent hepacivirus isolate CRT682/COD/2010, complete genome	Viruses;Kitrinoviricota;Flasuviricetes;Amarillovirales;Flaviviridae;Hepacivirus;Rodent hepacivirus	1281454
Flaviviridae	c_Mammalia;o_Rodentia|k141_257-SRR17216266|Chinchilla lanigera	gi|1954662884|gb|MN535730.1|	65.919	669	216	8	12	0.0723713	9000	9244	7568	8230	7091.2	8864	7291	7953	6.78e-32	170	154	Bat hepacivirus isolate TA168/TZA/2013, complete genome	Viruses;Kitrinoviricota;Flasuviricetes;Amarillovirales;Flaviviridae;Hepacivirus;Bat hepacivirus	1325446
Flaviviridae	c_Aves;o_Columbiformes|k141_2599-SRR21669561|Columba livia	gi|1790956235|gb|MN133813.1|	67.28	1250	372	17	37	0.127188	9000	9828	3391	4620	7530.4	9413	3236	4468	6.30e-96	407	368	Jogalong virus isolate P1-10 polyprotein gene, complete cds	Viruses;Kitrinoviricota;Flasuviricetes;Amarillovirales;Flaviviridae;Hepacivirus;Jogalong virus	2696479
Flaviviridae	c_Mammalia;o_Rodentia|k141_260-SRR15340423|Nannospalax ehrenbergi	gi|2484191090|gb|OP860407.1|	82.727	110	19	0	0	0.0120508	9000	9128	1513	1622	2876	3595	2234	2125	2.05e-19	125	113	Rhinolophus sp. hepacivirus isolate SC/L75.2/2021 polyprotein gene, partial cds	Viruses;Kitrinoviricota;Flasuviricetes;Amarillovirales;Flaviviridae;Viruses;Rhinolophus sp. hepacivirus	3040110
Flaviviridae	c_Mammalia;o_Rodentia|k141_284-SRR15340439|Nannospalax ehrenbergi	gi|2159889579|emb|OV121035.1|	71.691	272	71	5	6	0.0298017	9000	9127	7499	7767	7769.6	9712	8201	8469	9.30e-24	140	127	Hepacivirus J isolate NA genome assembly, complete genome: monopartite	Viruses;Kitrinoviricota;Flasuviricetes;Amarillovirales;Flaviviridae;Hepacivirus;Hepacivirus glareoli	3052229
Flaviviridae	c_Mammalia;o_Rodentia|k141_289-SRR15340423|Nannospalax ehrenbergi	gi|2159889581|emb|OV121036.1|	66.667	1869	576	26	47	0.176304	9000	10601	194	2038	7749.6	9687	9653	7808	2.89e-132	540	488	Hepacivirus J isolate NA genome assembly, complete genome: monopartite	Viruses;Kitrinoviricota;Flasuviricetes;Amarillovirales;Flaviviridae;Hepacivirus;Hepacivirus glareoli	3052229
Flaviviridae	c_Mammalia;o_Rodentia|k141_312-SRR15340423|Nannospalax ehrenbergi	gi|490460983|gb|KC411796.1|	67.649	1731	515	22	45	0.161927	9000	10690	8700	10409	7651.2	9564	7855	9561	1.83e-147	597	539	Rodent hepacivirus isolate Hepacivirus/NLR08-365/NEL/2008 polyprotein gene, complete cds	Viruses;Kitrinoviricota;Flasuviricetes;Amarillovirales;Flaviviridae;Hepacivirus;Rodent hepacivirus	1281454
Flaviviridae	c_Mammalia;o_Rodentia|k141_340-SRR15340431|Nannospalax ehrenbergi	gi|2159889579|emb|OV121035.1|	66.525	1885	590	25	41	0.177663	9000	10610	169	2032	7769.6	9712	9653	7789	1.50e-129	531	480	Hepacivirus J isolate NA genome assembly, complete genome: monopartite	Viruses;Kitrinoviricota;Flasuviricetes;Amarillovirales;Flaviviridae;Hepacivirus;Hepacivirus glareoli	3052229
Flaviviridae	c_Mammalia;o_Rodentia|k141_346-SRR15340431|Nannospalax ehrenbergi	gi|490460983|gb|KC411796.1|	67.287	1773	529	25	51	0.164685	9000	10766	297	2045	7651.2	9564	9544	7799	6.04e-141	572	517	Rodent hepacivirus isolate Hepacivirus/NLR08-365/NEL/2008 polyprotein gene, complete cds	Viruses;Kitrinoviricota;Flasuviricetes;Amarillovirales;Flaviviridae;Hepacivirus;Rodent hepacivirus	1281454
Flaviviridae	c_Mammalia;o_Dasyuromorphia|k141_3726-SRR17244188|Myrmecobius fasciatus	gi|1102942861|ref|NC_031950.1|	70.455	176	43	4	9	0.0164671	9000	10688	4391	4560	8376.8	10471	3862	4034	2.11e-07	81	74.3	Guereza hepacivirus, complete sequence	Viruses;Kitrinoviricota;Flasuviricetes;Amarillovirales;Flaviviridae;Hepacivirus;Hepacivirus colobi	1354498
Flaviviridae	c_Mammalia;o_Rodentia|k141_393-SRR17216135|Ondatra zibethicus	gi|2896101335|gb|PQ792524.1|	70.589	9901	2662	118	250	0.87542	9000	11310	543	10330	9244.8	11556	10844	1081	0	4902	4421	MAG: Flaviviridae sp. isolate Svole149_flavi1 genomic sequence	Viruses;Kitrinoviricota;Flasuviricetes;Amarillovirales;Flaviviridae;Viruses;Flaviviridae sp.	1955163
Flaviviridae	c_Mammalia;o_Rodentia|k141_491-SRR17216445|Ondatra zibethicus	gi|2037119408|gb|MW897328.1|	71.025	9905	2682	99	188	0.876549	9000	11300	540	10361	9144	11430	10714	915	0	5153	4647	Phaiomys leucurus pegivirus isolate XZS, complete genome	Viruses;Kitrinoviricota;Flasuviricetes;Amarillovirales;Flaviviridae;Pegivirus;Phaiomys leucurus pegivirus	2824658
Flaviviridae	c_Mammalia;o_Eulipotyphla|k141_576-SRR17216400|Scalopus aquaticus	gi|1464307907|ref|NC_038435.1|	66.492	1334	402	24	45	0.12592	9000	10594	8865	10174	8613.6	10767	8990	10302	7.26e-83	358	324	Pegivirus G isolate PDB-620 polyprotein gene, complete cds	Viruses;Kitrinoviricota;Flasuviricetes;Amarillovirales;Flaviviridae;Pegivirus;Pegivirus scotophili	3052612
Flaviviridae	c_Mammalia;o_Eulipotyphla|k141_636-SRR17216402|Scalopus aquaticus	gi|1988312812|tpg|BK013349.1|	75	116	29	0	0	0.0119121	9000	9738	5361	5476	7453.6	9317	4245	4130	4.51e-09	87	79.7	TPA_asm: Bat hepacivirus isolate Peropteryx_macrotis/Hepacivirus/Pm_01, complete genome	Viruses;Kitrinoviricota;Flasuviricetes;Amarillovirales;Flaviviridae;Hepacivirus;Bat hepacivirus	1325446
Flaviviridae	c_Mammalia;o_Rodentia|k141_651-SRR17216250|Chinchilla lanigera	gi|1464307911|ref|NC_038437.1|	68.85	565	172	2	4	0.0480075	9000	11769	10117	10679	7821.6	9777	8334	8896	7.08e-52	244	221	Pegivirus I isolate PDB-1715 polyprotein gene, complete cds	Viruses;Kitrinoviricota;Flasuviricetes;Amarillovirales;Flaviviridae;Pegivirus;Pegivirus sturnirae	3052613
Flaviviridae	c_Mammalia;o_Rodentia|k141_73-SRR17216527|Marmota monax	gi|1095608090|gb|KX929062.1|	71.695	537	140	6	12	0.0435558	9000	12329	10533	11063	9248.8	11561	9853	10383	5.70e-66	296	268	Atypical porcine pestivirus isolate NL1 Farm1 polyprotein gene, complete cds	Viruses;Kitrinoviricota;Flasuviricetes;Amarillovirales;Flaviviridae;Pestivirus;Pestivirus scrofae	1914447
Flaviviridae	c_Mammalia;o_Rodentia|k141_88-SRR17216430|Mesocricetus auratus	gi|1822041444|gb|MT085179.1|	71.986	3741	997	34	51	0.339659	9000	11014	3871	7587	7904.8	9881	6461	2748	0	2123	1915	Pegivirus sp. isolate RtRe-PegV/Tc2011, partial genome	Viruses;Kitrinoviricota;Flasuviricetes;Amarillovirales;Flaviviridae;Pegivirus;Pegivirus sp.	2498143
Flaviviridae	c_Mammalia;o_Artiodactyla|k141_980-SRR26378580|Antilocapra americana sonoriensis	gi|2513212998|gb|OQ164633.1|	72.237	3393	900	30	42	0.324069	9000	10470	3233	6602	8262.4	10328	3177	6550	0	1968	1775	Rangifer tarandus pegivirus isolate GH01, complete genome	Viruses;Kitrinoviricota;Flasuviricetes;Amarillovirales;Flaviviridae;Pegivirus;Rangifer tarandus pegivirus	3051136
Flaviviridae	c_Mammalia;o_Scandentia|k99_11558-DRR155095|Tupaia belangeri	gi|2416696129|emb|OX394189.1|	69.562	1531	450	9	16	0.167414	9000	9145	7215	8737	7366.4	9208	7273	8795	2.65e-176	703	635	Northern treeshrew hepacivirus polyprotein, partial cds	Viruses;Kitrinoviricota;Flasuviricetes;Amarillovirales;Flaviviridae;Hepacivirus;Northern treeshrew hepacivirus	3004176
Flaviviridae	c_Mammalia;o_Rodentia|k99_153-DRR496897|Tokudaia tokunoshimensis	gi|2633059347|gb|OQ715373.1|	74.212	1365	349	1	3	0.151364	9000	9018	639	2000	1114.4	1393	1387	23	0	990	893	MAG: Jingmen rodent hepacivirus 1 isolate JM_Mus.musculus_flavi_1 polyprotein gene, partial cds	Viruses;Kitrinoviricota;Flasuviricetes;Amarillovirales;Flaviviridae;Hepacivirus;Jingmen rodent hepacivirus 1	3083359
Flaviviridae	c_Mammalia;o_Scandentia|k99_17025-DRR155097|Tupaia belangeri	gi|2902558945|gb|PQ677985.1|	83.528	10879	1739	23	53	0.999173	9000	10888	2	10858	8722.4	10903	56	10903	0	12736	11485	MAG: Tree shrew pegivirus isolate PEMIX-YNSF105 genomic sequence	Viruses;Kitrinoviricota;Flasuviricetes;Amarillovirales;Flaviviridae;Pegivirus;Tree shrew pegivirus	2796354
Flaviviridae	c_Mammalia;o_Scandentia|k99_19588-DRR155098|Tupaia belangeri	gi|2416696129|emb|OX394189.1|	69.125	1600	468	11	26	0.176874	9000	9046	250	1836	7366.4	9208	8859	7273	9.15e-176	701	633	Northern treeshrew hepacivirus polyprotein, partial cds	Viruses;Kitrinoviricota;Flasuviricetes;Amarillovirales;Flaviviridae;Hepacivirus;Northern treeshrew hepacivirus	3004176
Flaviviridae	c_Mammalia;o_Scandentia|k99_19810-DRR155098|Tupaia belangeri	gi|2902558945|gb|PQ677985.1|	84.06	10935	1685	20	58	0.996719	9000	10971	33	10941	8722.4	10903	1	10903	0	13113	11825	MAG: Tree shrew pegivirus isolate PEMIX-YNSF105 genomic sequence	Viruses;Kitrinoviricota;Flasuviricetes;Amarillovirales;Flaviviridae;Pegivirus;Tree shrew pegivirus	2796354
Flaviviridae	c_Mammalia;o_Scandentia|k99_2534-DRR155088|Tupaia belangeri	gi|2416696129|emb|OX394189.1|	70.413	1379	404	2	4	0.15071	9000	9150	7424	8800	7366.4	9208	7483	8859	5.12e-179	712	643	Northern treeshrew hepacivirus polyprotein, partial cds	Viruses;Kitrinoviricota;Flasuviricetes;Amarillovirales;Flaviviridae;Hepacivirus;Northern treeshrew hepacivirus	3004176
Flaviviridae	c_Mammalia;o_Rodentia|k99_297-SRR25584900|Mesocricetus auratus	gi|1822041492|gb|MT085203.1|	69.846	4676	1331	54	79	0.436479	9000	10713	2933	7570	6391.2	7989	832	5466	0	2111	1904	Pegivirus sp. isolate RtNf-PegV/Tn2012, partial genome	Viruses;Kitrinoviricota;Flasuviricetes;Amarillovirales;Flaviviridae;Pegivirus;Pegivirus sp.	2498143
Flaviviridae	c_Aves;o_Columbiformes|k141_1105-SRR22541701|Columba	gi|1790956235|gb|MN133813.1|	65.389	1956	636	27	41	0.200533	9000	9754	2984	4917	7530.4	9413	2826	4762	5.48e-103	433	391	Jogalong virus isolate P1-10 polyprotein gene, complete cds	Viruses;Kitrinoviricota;Flasuviricetes;Amarillovirales;Flaviviridae;Hepacivirus;Jogalong virus	2696479
Flaviviridae	c_Mammalia;o_Rodentia|k141_1136-SRR17216261|Chinchilla lanigera	gi|1464307911|ref|NC_038437.1|	69.686	541	160	2	4	0.0459721	9000	11768	1110	1648	7821.6	9777	8872	8334	3.92e-55	256	232	Pegivirus I isolate PDB-1715 polyprotein gene, complete cds	Viruses;Kitrinoviricota;Flasuviricetes;Amarillovirales;Flaviviridae;Pegivirus;Pegivirus sturnirae	3052613
Flaviviridae	c_Mammalia;o_Rodentia|k141_1289-SRR17216252|Chinchilla lanigera	gi|1464307911|ref|NC_038437.1|	68.85	565	172	2	4	0.0480197	9000	11766	10118	10680	7821.6	9777	8334	8896	7.08e-52	244	221	Pegivirus I isolate PDB-1715 polyprotein gene, complete cds	Viruses;Kitrinoviricota;Flasuviricetes;Amarillovirales;Flaviviridae;Pegivirus;Pegivirus sturnirae	3052613
Flaviviridae	c_Mammalia;o_Rodentia|k141_1334-SRR17216253|Chinchilla lanigera	gi|1464307911|ref|NC_038437.1|	68.85	565	172	2	4	0.0480892	9000	11749	10121	10683	7821.6	9777	8334	8896	7.07e-52	244	221	Pegivirus I isolate PDB-1715 polyprotein gene, complete cds	Viruses;Kitrinoviricota;Flasuviricetes;Amarillovirales;Flaviviridae;Pegivirus;Pegivirus sturnirae	3052613
Flaviviridae	c_Mammalia;o_Rodentia|k141_1987-SRR17216251|Chinchilla lanigera	gi|1464307911|ref|NC_038437.1|	68.85	565	172	2	4	0.0480075	9000	11769	1088	1650	7821.6	9777	8896	8334	7.08e-52	244	221	Pegivirus I isolate PDB-1715 polyprotein gene, complete cds	Viruses;Kitrinoviricota;Flasuviricetes;Amarillovirales;Flaviviridae;Pegivirus;Pegivirus sturnirae	3052613
Flaviviridae	c_Mammalia;o_Rodentia|k141_202-SRR17216549|Marmota monax	gi|1095608090|gb|KX929062.1|	71.695	537	140	6	12	0.0435841	9000	12321	1264	1794	9248.8	11561	10383	9853	5.70e-66	296	268	Atypical porcine pestivirus isolate NL1 Farm1 polyprotein gene, complete cds	Viruses;Kitrinoviricota;Flasuviricetes;Amarillovirales;Flaviviridae;Pestivirus;Pestivirus scrofae	1914447
Flaviviridae	c_Mammalia;o_Rodentia|k141_2122-SRR17216267|Chinchilla lanigera	gi|1464307911|ref|NC_038437.1|	69.526	548	163	2	4	0.046567	9000	11768	10118	10663	7821.6	9777	8334	8879	1.37e-54	255	231	Pegivirus I isolate PDB-1715 polyprotein gene, complete cds	Viruses;Kitrinoviricota;Flasuviricetes;Amarillovirales;Flaviviridae;Pegivirus;Pegivirus sturnirae	3052613
Flaviviridae	c_Mammalia;o_Rodentia|k141_242-SRR17216548|Marmota monax	gi|1095608090|gb|KX929062.1|	71.695	537	140	6	12	0.0435806	9000	12322	1266	1796	9248.8	11561	10383	9853	5.70e-66	296	268	Atypical porcine pestivirus isolate NL1 Farm1 polyprotein gene, complete cds	Viruses;Kitrinoviricota;Flasuviricetes;Amarillovirales;Flaviviridae;Pestivirus;Pestivirus scrofae	1914447
Flaviviridae	c_Mammalia;o_Rodentia|k141_2432-SRR17216457|Sciurus carolinensis	gi|2462484674|gb|ON932809.1|	71.405	612	157	10	18	0.0491843	9000	12443	1208	1810	10044	12555	11024	10422	2.14e-71	317	287	Rodent pestivirus isolate PestV-HMU-1 polyprotein gene, partial cds	Viruses;Kitrinoviricota;Flasuviricetes;Amarillovirales;Flaviviridae;Pestivirus;Rodent pestivirus	2050021
Flaviviridae	c_Mammalia;o_Rodentia|k141_285-SRR15340439|Nannospalax ehrenbergi	gi|2159889579|emb|OV121035.1|	66.578	1885	589	25	41	0.179131	9000	10523	8466	10329	7769.6	9712	7789	9653	3.49e-131	536	484	Hepacivirus J isolate NA genome assembly, complete genome: monopartite	Viruses;Kitrinoviricota;Flasuviricetes;Amarillovirales;Flaviviridae;Hepacivirus;Hepacivirus glareoli	3052229
Flaviviridae	c_Mammalia;o_Rodentia|k141_343-SRR15340431|Nannospalax ehrenbergi	gi|2159889579|emb|OV121035.1|	71.984	257	66	5	6	0.0282231	9000	9106	1342	1595	7769.6	9712	8469	8216	3.95e-22	135	123	Hepacivirus J isolate NA genome assembly, complete genome: monopartite	Viruses;Kitrinoviricota;Flasuviricetes;Amarillovirales;Flaviviridae;Hepacivirus;Hepacivirus glareoli	3052229
Flaviviridae	c_Mammalia;o_Rodentia|k141_455-SRR17216449|Ondatra zibethicus	gi|2037119408|gb|MW897328.1|	71.046	9850	2657	105	195	0.955754	9000	10306	540	10301	9144	11430	10714	972	0	5110	4608	Phaiomys leucurus pegivirus isolate XZS, complete genome	Viruses;Kitrinoviricota;Flasuviricetes;Amarillovirales;Flaviviridae;Pegivirus;Phaiomys leucurus pegivirus	2824658
Flaviviridae	c_Mammalia;o_Rodentia|k141_576-SRR17216264|Chinchilla lanigera	gi|1464307911|ref|NC_038437.1|	69.526	548	163	2	4	0.0466026	9000	11759	1099	1644	7821.6	9777	8879	8334	1.37e-54	255	231	Pegivirus I isolate PDB-1715 polyprotein gene, complete cds	Viruses;Kitrinoviricota;Flasuviricetes;Amarillovirales;Flaviviridae;Pegivirus;Pegivirus sturnirae	3052613
Flaviviridae	c_Mammalia;o_Rodentia|k141_604-SRR17216258|Chinchilla lanigera	gi|1464307911|ref|NC_038437.1|	69.686	541	160	2	4	0.0459917	9000	11763	1111	1649	7821.6	9777	8872	8334	3.92e-55	256	232	Pegivirus I isolate PDB-1715 polyprotein gene, complete cds	Viruses;Kitrinoviricota;Flasuviricetes;Amarillovirales;Flaviviridae;Pegivirus;Pegivirus sturnirae	3052613
Flaviviridae	c_Mammalia;o_Rodentia|k141_608-SRR17216259|Chinchilla lanigera	gi|1464307911|ref|NC_038437.1|	69.686	541	160	2	4	0.0459839	9000	11765	10120	10658	7821.6	9777	8334	8872	3.92e-55	256	232	Pegivirus I isolate PDB-1715 polyprotein gene, complete cds	Viruses;Kitrinoviricota;Flasuviricetes;Amarillovirales;Flaviviridae;Pegivirus;Pegivirus sturnirae	3052613
Flaviviridae	c_Mammalia;o_Rodentia|k141_692-SRR15340430|Nannospalax ehrenbergi	gi|2159889579|emb|OV121035.1|	71.984	257	66	5	6	0.0281984	9000	9114	1352	1605	7769.6	9712	8469	8216	3.95e-22	135	123	Hepacivirus J isolate NA genome assembly, complete genome: monopartite	Viruses;Kitrinoviricota;Flasuviricetes;Amarillovirales;Flaviviridae;Hepacivirus;Hepacivirus glareoli	3052229
Flaviviridae	c_Mammalia;o_Rodentia|k141_808-SRR15340435|Nannospalax ehrenbergi	gi|2159889579|emb|OV121035.1|	71.984	257	66	5	6	0.0282231	9000	9106	1342	1595	7769.6	9712	8469	8216	3.95e-22	135	123	Hepacivirus J isolate NA genome assembly, complete genome: monopartite	Viruses;Kitrinoviricota;Flasuviricetes;Amarillovirales;Flaviviridae;Hepacivirus;Hepacivirus glareoli	3052229
Flaviviridae	c_Mammalia;o_Rodentia|k141_951-SRR17216454|Sciurus carolinensis	gi|2462484674|gb|ON932809.1|	71.405	612	157	10	18	0.0491961	9000	12440	10631	11233	10044	12555	10422	11024	2.14e-71	317	287	Rodent pestivirus isolate PestV-HMU-1 polyprotein gene, partial cds	Viruses;Kitrinoviricota;Flasuviricetes;Amarillovirales;Flaviviridae;Pestivirus;Rodent pestivirus	2050021
Flaviviridae	c_Mammalia;o_Rodentia|k141_964-SRR17216256|Chinchilla lanigera	gi|1464307911|ref|NC_038437.1|	68.978	548	166	2	4	0.0465828	9000	11764	10112	10657	7821.6	9777	8334	8879	8.63e-51	240	217	Pegivirus I isolate PDB-1715 polyprotein gene, complete cds	Viruses;Kitrinoviricota;Flasuviricetes;Amarillovirales;Flaviviridae;Pegivirus;Pegivirus sturnirae	3052613
Flaviviridae	c_Mammalia;o_Scandentia|k99_10963-DRR155087|Tupaia belangeri	gi|2416696129|emb|OX394189.1|	70.405	1382	399	4	10	0.151154	9000	9143	344	1720	7366.4	9208	8859	7483	6.23e-178	709	640	Northern treeshrew hepacivirus polyprotein, partial cds	Viruses;Kitrinoviricota;Flasuviricetes;Amarillovirales;Flaviviridae;Hepacivirus;Northern treeshrew hepacivirus	3004176
Flaviviridae	c_Mammalia;o_Scandentia|k99_10990-DRR155091|Tupaia belangeri	gi|2416696129|emb|OX394189.1|	69.764	1528	452	4	10	0.167214	9000	9138	7212	8734	7366.4	9208	7273	8795	0	736	664	Northern treeshrew hepacivirus polyprotein, partial cds	Viruses;Kitrinoviricota;Flasuviricetes;Amarillovirales;Flaviviridae;Hepacivirus;Northern treeshrew hepacivirus	3004176
Flaviviridae	c_Mammalia;o_Rodentia|k99_110-SRR17216527|Marmota monax	gi|1095608090|gb|KX929062.1|	71.695	537	140	6	12	0.0435558	9000	12329	1267	1797	9248.8	11561	10383	9853	5.70e-66	296	268	Atypical porcine pestivirus isolate NL1 Farm1 polyprotein gene, complete cds	Viruses;Kitrinoviricota;Flasuviricetes;Amarillovirales;Flaviviridae;Pestivirus;Pestivirus scrofae	1914447
Flaviviridae	c_Mammalia;o_Scandentia|k99_13179-DRR155093|Tupaia belangeri	gi|2416696129|emb|OX394189.1|	70.413	1379	404	2	4	0.151041	9000	9130	335	1711	7366.4	9208	8859	7483	5.11e-179	712	643	Northern treeshrew hepacivirus polyprotein, partial cds	Viruses;Kitrinoviricota;Flasuviricetes;Amarillovirales;Flaviviridae;Hepacivirus;Northern treeshrew hepacivirus	3004176
Flaviviridae	c_Mammalia;o_Scandentia|k99_5911-DRR155092|Tupaia belangeri	gi|2416696129|emb|OX394189.1|	69.699	1528	453	4	10	0.167232	9000	9137	7210	8732	7366.4	9208	7273	8795	0	731	660	Northern treeshrew hepacivirus polyprotein, partial cds	Viruses;Kitrinoviricota;Flasuviricetes;Amarillovirales;Flaviviridae;Hepacivirus;Northern treeshrew hepacivirus	3004176
Hepadnaviridae	c_Aves;o_Passeriformes|k141_9701-SRR490869|Junco hyemalis	gi|40786830|gb|AY494849.1|	80.952	504	94	2	2	0.161954	3000	3112	2184	2686	2409.6	3012	1318	1820	2.25e-127	520	470	Ross' goose hepatitis B virus, complete genome	Viruses;Artverviricota;Revtraviricetes;Blubervirales;Hepadnaviridae;Avihepadnavirus;Duck hepatitis B virus	259931
Hepadnaviridae	c_Mammalia;o_Artiodactyla|k99_2092-ERR3870360|Syncerus caffer	gi|2500376585|ref|NC_076026.1|	78.036	1976	400	18	34	0.611765	3000	3230	3	1964	2502.4	3128	1167	3122	0	1726	1557	Tai Forest hepadnavirus, complete genome	Viruses;Artverviricota;Revtraviricetes;Blubervirales;Hepadnaviridae;Viruses;Tai Forest hepadnavirus	2557875
Hepadnaviridae	c_Mammalia;o_Rodentia|k99_23277-SRR1548709|Oligoryzomys longicaudatus	gi|1708261293|gb|MK345465.1|	76.72	2384	511	22	44	0.745233	3000	3199	824	3177	2471.2	3089	1	2370	0	1927	1738	Crowned shrew hepatitis B virus isolate GF2139, complete genome	Viruses;Artverviricota;Revtraviricetes;Blubervirales;Hepadnaviridae;Orthohepadnavirus;Hepatitis B virus	2596879
Hepadnaviridae	c_Mammalia;o_Rodentia|k99_24959-SRR1548706|Oligoryzomys longicaudatus	gi|1708261293|gb|MK345465.1|	75.862	2697	602	26	49	0.843076	3000	3199	536	3198	2471.2	3089	2707	26	0	2058	1856	Crowned shrew hepatitis B virus isolate GF2139, complete genome	Viruses;Artverviricota;Revtraviricetes;Blubervirales;Hepadnaviridae;Orthohepadnavirus;Hepatitis B virus	2596879
Hepeviridae	c_Mammalia;o_Rodentia|k141_187-SRR15340407|Nannospalax ehrenbergi	gi|2083529906|tpd|BR001719.1|	85.829	7106	1000	5	7	0.996354	6400	7132	31	7131	5688.8	7111	7104	1	0	9159	8259	TPA_asm: Spalax hepevirus spalax/2018/2 genes for ORF1 protein, putative ORF3 protein, ORF2 protein, complete cds	Viruses;Kitrinoviricota;Alsuviricetes;Hepelivirales;Hepeviridae;Viruses;Spalax hepevirus	2796360
Hepeviridae	c_Aves;o_norank|k141_21615-SRR7031410|Aves	gi|2872194398|gb|PQ583807.1|	75.214	4797	1148	20	41	0.68382	6400	7015	1966	6733	5236.8	6546	1760	6544	0	3590	3238	Cormorant hepevirius strain CormhepaE nonstructural protein gene, partial cds; phosphoprotein gene, complete cds; and capsid gene, partial cds	Viruses;Kitrinoviricota;Alsuviricetes;Hepelivirales;Hepeviridae;Viruses;cormorant hepevirius	3386318
Hepeviridae	c_Mammalia;o_Chiroptera|k141_731-SRR13259316|Carollia perspicillata	gi|2016523357|gb|MW249013.1|	70.345	4667	1318	30	66	0.700015	6400	6667	18	4653	5317.6	6647	6642	2011	0	2330	2102	Bat hepatitis E virus isolate DesRot/Peru/AYA14_F_DrHEV, complete genome	Viruses;Kitrinoviricota;Alsuviricetes;Hepelivirales;Hepeviridae;Chirohepevirus;Chirohepevirus eptesici	1216472
Hepeviridae	c_Mammalia;o_Rodentia|k99_116-ERR1742976|Nannospalax galili	gi|2083529906|tpd|BR001719.1|	86.496	7109	955	5	5	1.00042	6400	7106	2	7106	5688.8	7111	7111	4	0	9398	8475	TPA_asm: Spalax hepevirus spalax/2018/2 genes for ORF1 protein, putative ORF3 protein, ORF2 protein, complete cds	Viruses;Kitrinoviricota;Alsuviricetes;Hepelivirales;Hepeviridae;Viruses;Spalax hepevirus	2796360
Hepeviridae	c_Mammalia;o_Rodentia|k99_404-SRR8587280|Peromyscus maniculatus	gi|2500380228|ref|NC_076623.1|	68.629	4603	1322	40	122	0.614881	6400	7486	235	4785	5579.2	6974	6746	2214	0	1908	1721	Rocahepevirus ratti isolate RdHEVEm40/LuXi/2014, complete genome	Viruses;Kitrinoviricota;Alsuviricetes;Hepelivirales;Hepeviridae;Rocahepevirus;Rocahepevirus ratti	1678145
Hepeviridae	c_Mammalia;o_Rodentia|k99_429-SRR5130449|Peromyscus leucopus	gi|2500380228|ref|NC_076623.1|	69.176	4662	1311	46	126	0.622347	6400	7491	2653	7260	5579.2	6974	2157	6746	0	2035	1836	Rocahepevirus ratti isolate RdHEVEm40/LuXi/2014, complete genome	Viruses;Kitrinoviricota;Alsuviricetes;Hepelivirales;Hepeviridae;Rocahepevirus;Rocahepevirus ratti	1678145
Hepeviridae	c_Mammalia;o_Rodentia|k99_59-ERR1742974|Nannospalax galili	gi|2083529906|tpd|BR001719.1|	85.676	7100	1012	5	5	1.00056	6400	7096	1	7096	5688.8	7111	2	7100	0	9095	8202	TPA_asm: Spalax hepevirus spalax/2018/2 genes for ORF1 protein, putative ORF3 protein, ORF2 protein, complete cds	Viruses;Kitrinoviricota;Alsuviricetes;Hepelivirales;Hepeviridae;Viruses;Spalax hepevirus	2796360
Hepeviridae	c_Mammalia;o_Rodentia|k99_81-ERR1742978|Nannospalax galili	gi|2083529906|tpd|BR001719.1|	85.879	7103	998	5	5	1.00056	6400	7099	1	7099	5688.8	7111	9	7110	0	9171	8270	TPA_asm: Spalax hepevirus spalax/2018/2 genes for ORF1 protein, putative ORF3 protein, ORF2 protein, complete cds	Viruses;Kitrinoviricota;Alsuviricetes;Hepelivirales;Hepeviridae;Viruses;Spalax hepevirus	2796360
Hepeviridae	c_Aves;o_Psittaciformes|k99_97-SRR26518261|Nymphicus hollandicus	gi|557696110|gb|KC454286.1|	72.938	1685	435	7	21	0.25123	6400	6707	4755	6430	5322.4	6653	4708	6380	0	1076	971	Avian hepatitis E virus strain JY-F2, complete genome	Viruses;Kitrinoviricota;Alsuviricetes;Hepelivirales;Hepeviridae;Avihepevirus;Avihepevirus magniiecur	2907992
Hepeviridae	c_Mammalia;o_Rodentia|k141_469-SRR31306753|Cricetulus barabensis	gi|1281541325|gb|KY432899.1|	79.18	7195	1461	16	37	0.997781	6400	7211	42	7211	5767.2	7209	7209	27	0	6857	6184	Hepevirus sp. isolate RtCb-HEV/HeB2014 non-structural polyprotein and capsid protein genes, complete cds	Viruses;Kitrinoviricota;Alsuviricetes;Hepelivirales;Hepeviridae;Viruses;Hepevirus sp.	2055261
Hepeviridae	c_Mammalia;o_Rodentia|k141_1084-SRR13660481|Peromyscus leucopus	gi|2500380228|ref|NC_076623.1|	69.178	4659	1316	44	120	0.627137	6400	7429	2654	7261	5579.2	6974	2157	6746	0	2038	1838	Rocahepevirus ratti isolate RdHEVEm40/LuXi/2014, complete genome	Viruses;Kitrinoviricota;Alsuviricetes;Hepelivirales;Hepeviridae;Rocahepevirus;Rocahepevirus ratti	1678145
Hepeviridae	c_Mammalia;o_Chiroptera|k141_1232-SRR13259312|Carollia perspicillata	gi|2016523357|gb|MW249013.1|	70.345	4667	1318	30	66	0.701594	6400	6652	2013	6648	5317.6	6647	2011	6642	0	2330	2102	Bat hepatitis E virus isolate DesRot/Peru/AYA14_F_DrHEV, complete genome	Viruses;Kitrinoviricota;Alsuviricetes;Hepelivirales;Hepeviridae;Chirohepevirus;Chirohepevirus eptesici	1216472
Hepeviridae	c_Aves;o_norank|k141_60129-SRR7031404|Aves	gi|2872194398|gb|PQ583807.1|	75.24	4798	1145	21	43	0.708087	6400	6776	177	4944	5236.8	6546	6544	1760	0	3594	3241	Cormorant hepevirius strain CormhepaE nonstructural protein gene, partial cds; phosphoprotein gene, complete cds; and capsid gene, partial cds	Viruses;Kitrinoviricota;Alsuviricetes;Hepelivirales;Hepeviridae;Viruses;cormorant hepevirius	3386318
Hepeviridae	c_Aves;o_norank|k141_62323-SRR7031417|Aves	gi|2872194398|gb|PQ583807.1|	75.261	4798	1144	21	43	0.712821	6400	6731	1834	6601	5236.8	6546	1760	6544	0	3599	3246	Cormorant hepevirius strain CormhepaE nonstructural protein gene, partial cds; phosphoprotein gene, complete cds; and capsid gene, partial cds	Viruses;Kitrinoviricota;Alsuviricetes;Hepelivirales;Hepeviridae;Viruses;cormorant hepevirius	3386318
Hepeviridae	c_Aves;o_Psittaciformes|k99_278-SRR26518229|Nymphicus hollandicus	gi|218331562|emb|AM943647.2|	73.151	1717	450	9	11	0.256307	6400	6699	4751	6463	5301.6	6627	4681	6390	0	1095	988	Avian hepatitis E virus genes for polyprotein (partial), capsid protein and cytoskeleton-related protein, isolate 06-561	Viruses;Kitrinoviricota;Alsuviricetes;Hepelivirales;Hepeviridae;Avihepevirus;Avihepevirus magniiecur	2907992
Hepeviridae	c_Mammalia;o_Rodentia|k141_134-SRR31306749|Cricetulus barabensis	gi|1281541325|gb|KY432899.1|	79.289	7204	1455	15	37	1.00264	6400	7185	7	7185	5767.2	7209	7209	18	0	6910	6231	Hepevirus sp. isolate RtCb-HEV/HeB2014 non-structural polyprotein and capsid protein genes, complete cds	Viruses;Kitrinoviricota;Alsuviricetes;Hepelivirales;Hepeviridae;Viruses;Hepevirus sp.	2055261
Hepeviridae	c_Mammalia;o_Rodentia|k141_189-SRR31306757|Cricetulus barabensis	gi|1281541325|gb|KY432899.1|	79.237	7205	1455	17	41	1.00362	6400	7179	2	7179	5767.2	7209	7209	19	0	6886	6210	Hepevirus sp. isolate RtCb-HEV/HeB2014 non-structural polyprotein and capsid protein genes, complete cds	Viruses;Kitrinoviricota;Alsuviricetes;Hepelivirales;Hepeviridae;Viruses;Hepevirus sp.	2055261
Hepeviridae	c_Mammalia;o_Rodentia|k141_341-SRR31306761|Cricetulus barabensis	gi|1281541325|gb|KY432899.1|	79.221	7190	1457	15	37	1.00349	6400	7165	1	7165	5767.2	7209	7205	28	0	6872	6197	Hepevirus sp. isolate RtCb-HEV/HeB2014 non-structural polyprotein and capsid protein genes, complete cds	Viruses;Kitrinoviricota;Alsuviricetes;Hepelivirales;Hepeviridae;Viruses;Hepevirus sp.	2055261
Orthomyxoviridae	c_Mammalia;o_Rodentia|k141_10166-ERR9896304|Apodemus sylvaticus	gi|1882567411|gb|MT153452.1|	65.534	2060	641	40	69	0.822027	800	2506	194	2217	1764	2205	2042	16	3.27e-105	439	397	Coleopteran orthomyxo-related virus OKIAV186 segment 2 cRNA sequence, sequence	Viruses;Negarnaviricota;Insthoviricetes;Articulavirales;Orthomyxoviridae;Viruses;Coleopteran orthomyxo-related virus OKIAV186	2746266
Paramyxoviridae	c_Mammalia;o_Rodentia|k141_1042-SRR13319716|Orientallactaga sibirica	gi|2739441313|gb|PP796867.1|	71.738	4384	1195	21	44	0.247922	14600	17683	2207	6565	14559.2	18199	15674	11310	0	2512	2266	Samak Micromys paramyxovirus 2 isolate Mm16-32, complete genome	Viruses;Negarnaviricota;Monjiviricetes;Mononegavirales;Paramyxoviridae;Viruses;Samak Micromys paramyxovirus 2	3159490
Paramyxoviridae	c_Mammalia;o_Rodentia|k141_133273-SRR12430148|Heteromys desmarestianus	gi|2128399273|gb|OK210078.1|	72.319	6416	1638	59	138	0.347243	14600	18477	323	6687	14796	18495	18260	11932	0	3795	3423	Paramyxoviridae sp. isolate AB1, complete genome	Viruses;Negarnaviricota;Monjiviricetes;Mononegavirales;Paramyxoviridae;Viruses;Paramyxoviridae sp.	1663356
Paramyxoviridae	c_Mammalia;o_Rodentia|k141_229172-SRR12430155|Notomys alexis	gi|2633070150|gb|OQ715597.1|	73.361	6637	1702	37	66	0.359009	14600	18487	1	6607	15363.2	19204	19202	12602	0	4317	3893	MAG: Jeilongvirus beilongi isolate WZ_Ra.losea_jeilong_1 nucleocapsid protein, phosphoprotein, matrix protein, fusion protein, small hydrophobic protein, transmembrane protein, attachment glycoprotein, hypothetical protein, and RNA-dependent RNA polymerase genes, complete cds	Viruses;Negarnaviricota;Monjiviricetes;Mononegavirales;Paramyxoviridae;Jeilongvirus;Jeilongvirus beilongi	3052263
Paramyxoviridae	c_Mammalia;o_Rodentia|k141_40773-SRR12430151|Chaetodipus intermedius	gi|2128399312|gb|OK210085.1|	76.753	6758	1552	13	19	0.36199	14600	18669	92	6839	14776.8	18471	18471	11723	0	5615	5064	Paramyxoviridae sp. isolate M14, partial genome	Viruses;Negarnaviricota;Monjiviricetes;Mononegavirales;Paramyxoviridae;Viruses;Paramyxoviridae sp.	1663356
Paramyxoviridae	c_Mammalia;o_Rodentia|k141_80898-SRR12430156|Notomys alexis	gi|2070988615|gb|MT823464.1|	73.906	6580	1663	33	54	0.373291	14600	17627	10417	16969	13980.8	17476	10382	16934	0	4464	4026	Jeilongvirus sp. strain Aa17-166, complete genome	Viruses;Negarnaviricota;Monjiviricetes;Mononegavirales;Paramyxoviridae;Jeilongvirus;Jeilongvirus sp.	2686070
Paramyxoviridae	c_Mammalia;o_Primates|k59_480-SRR361360|Nycticebus coucang	gi|2694901499|gb|OR799079.1|	69.209	2163	612	25	54	0.127363	14600	16983	2767	4902	12852.8	16066	13540	11405	0	925	835	MAG: Paramyxovirus sp. isolate PPXS/17597 cRNA sequence	Viruses;Negarnaviricota;Monjiviricetes;Mononegavirales;Paramyxoviridae;Viruses;Paramyxovirus sp.	2697572
Paramyxoviridae	c_Mammalia;o_Scandentia|k99_779-SRR847522|Tupaia chinensis	gi|2902558985|gb|PQ677995.1|	82.107	6863	1226	2	2	0.383923	14600	17876	640	7501	14291.2	17864	17236	10375	0	7578	6834	MAG: Tupaia paramyxovirus isolate YNMIX-YNSP105 cRNA sequence	Viruses;Negarnaviricota;Monjiviricetes;Mononegavirales;Paramyxoviridae;Narmovirus;Narmovirus tupaiae	92129
Paramyxoviridae	c_Mammalia;o_Rodentia|k141_65549-SRR12430174|Chaetodipus intermedius	gi|2128399312|gb|OK210085.1|	76.753	6758	1552	13	19	0.363333	14600	18600	11771	18518	14776.8	18471	11723	18471	0	5615	5064	Paramyxoviridae sp. isolate M14, partial genome	Viruses;Negarnaviricota;Monjiviricetes;Mononegavirales;Paramyxoviridae;Viruses;Paramyxoviridae sp.	1663356
Paramyxoviridae	c_Mammalia;o_Rodentia|k141_93112-SRR12430154|Notomys alexis	gi|2633070283|gb|OQ715621.1|	73.84	6594	1651	42	74	0.375256	14600	17572	596	7152	13959.2	17449	16897	10341	0	4427	3993	MAG: Jingmen rodent jeilongvirus 2 isolate WF_Ap.draco_jeilong_2 nucleocapsid protein, phosphoprotein, matrix protein, fusion protein, transmembrane protein, attachment glycoprotein, and RNA-dependent RNA polymerase genes, complete cds	Viruses;Negarnaviricota;Monjiviricetes;Mononegavirales;Paramyxoviridae;Jeilongvirus;Jingmen rodent jeilongvirus 2	3083360
Paramyxoviridae	c_Mammalia;o_Rodentia|k141_98733-SRR12430155|Notomys alexis	gi|2633070283|gb|OQ715621.1|	73.68	6592	1665	38	70	0.37675	14600	17497	526	7082	13959.2	17449	16897	10341	0	4389	3958	MAG: Jingmen rodent jeilongvirus 2 isolate WF_Ap.draco_jeilong_2 nucleocapsid protein, phosphoprotein, matrix protein, fusion protein, transmembrane protein, attachment glycoprotein, and RNA-dependent RNA polymerase genes, complete cds	Viruses;Negarnaviricota;Monjiviricetes;Mononegavirales;Paramyxoviridae;Jeilongvirus;Jingmen rodent jeilongvirus 2	3083360
Parvoviridae	c_Mammalia;o_Rodentia|k119_152-SRR9990610|Apodemus flavicollis	gi|2902559563|gb|PQ678074.1|	66.464	659	206	7	15	0.126124	4000	5225	3299	3951	4473.6	5592	1824	2473	4.08e-38	193	175	MAG: Yunnan rodent parvovirus 1 isolate LJYL-YNSF76 genomic sequence	Viruses;Cossaviricota;Quintoviricetes;Piccovirales;Parvoviridae;Protoparvovirus;Yunnan rodent parvovirus 1	3386109
Parvoviridae	c_Aves;o_Anseriformes|k119_1855-SRR2912168|Anser anser	gi|2813510986|gb|PQ220286.1|	77.607	3586	756	27	47	0.837655	4000	4281	358	3909	3478.4	4348	3942	370	0	3069	2768	MAG: Protoparvovirus sp. isolate PACV-26 hypothetical protein, nonstructural protein, nucleoprotein, and capsid protein genes, complete cds	Viruses;Cossaviricota;Quintoviricetes;Piccovirales;Parvoviridae;Protoparvovirus;Protoparvovirus sp.	1987106
Parvoviridae	c_Mammalia;o_Rodentia|k119_2346-SRR7662997|Lasiopodomys mandarinus	gi|2450346115|gb|OQ198125.1|	77.838	2211	443	18	47	0.530852	4000	4165	1965	4139	3615.2	4519	2107	4306	0	1929	1740	MAG: Canine parvovirus isolate ParvoviridaeDogfe389C7 genomic sequence	Viruses;Cossaviricota;Quintoviricetes;Piccovirales;Parvoviridae;Protoparvovirus;Protoparvovirus carnivoran1	10788
Parvoviridae	c_Mammalia;o_Primates|k119_2722-SRR4015346|Papio anubis	gi|379324093|gb|JN798211.1|	79.905	4817	954	6	14	0.901048	4000	5346	66	4878	3847.2	4809	1	4807	0	4818	4345	Parvovirus 4-like MK-2012 isolate 135.1.2 NS1 gene, complete cds; and VP1 and VP2 genes, partial cds	Viruses;Cossaviricota;Quintoviricetes;Piccovirales;Parvoviridae;Protoparvovirus;Parvovirus 4-like MK-2012	1157691
Parvoviridae	c_Mammalia;o_Rodentia|k119_280-SRR9990614|Apodemus flavicollis	gi|2902559563|gb|PQ678074.1|	66.313	659	207	7	15	0.123802	4000	5323	1267	1919	4473.6	5592	2473	1824	5.06e-37	188	170	MAG: Yunnan rodent parvovirus 1 isolate LJYL-YNSF76 genomic sequence	Viruses;Cossaviricota;Quintoviricetes;Piccovirales;Parvoviridae;Protoparvovirus;Yunnan rodent parvovirus 1	3386109
Parvoviridae	c_Aves;o_Passeriformes|k119_793-SRR20073521|Tachycineta bicolor	gi|2015373295|gb|MW046586.1|	76.003	1396	312	11	23	0.30361	4000	4598	3042	4418	1147.2	1434	3	1394	0	1085	979	MAG: Otus scops parvoviridae sp. isolate owl175par050 genomic sequence, sequence	Viruses;Cossaviricota;Quintoviricetes;Piccovirales;Parvoviridae;Viruses;Otus scops parvoviridae sp.	2794520
Parvoviridae	c_Aves;o_Anseriformes|k119_945-SRR2912167|Anser anser	gi|2432617729|gb|OL999287.1|	77.956	3738	800	18	24	0.826991	4000	4520	197	3919	3448.8	4311	208	3936	0	3290	2967	MAG: Duck Parvovirus strain DPV/G017-19D/Australia/2019 nonstructural protein 1 and capsid protein genes, complete cds	Viruses;Cossaviricota;Quintoviricetes;Piccovirales;Parvoviridae;Dependoparvovirus;Dependoparvovirus anseriform1	341673
Parvoviridae	c_Aves;o_Anseriformes|k141_1370-SRR6820465|Anas platyrhynchos	gi|2500384327|ref|NC_077061.1|	85.318	3998	551	21	36	0.973697	4000	4106	1	3980	3458.4	4323	4224	245	0	4992	4502	Pacific black duck chaphamaparvovirus 1 isolate PBDCPaV1/PBD12.16-AU-2016 hypothetical protein (QKU42_gp1), nonstructural protein 1 (QKU42_gp2), nucleoprotein (QKU42_gp3), and capsid protein (QKU42_gp4) genes, complete cds	Viruses;Cossaviricota;Quintoviricetes;Piccovirales;Parvoviridae;Chaphamaparvovirus;Chaphamaparvovirus anseriform4	2759407
Parvoviridae	c_Aves;o_Anseriformes|k141_1590-SRR8833171|Anas platyrhynchos	gi|2500384337|ref|NC_077063.1|	79.966	4093	734	40	86	0.969216	4000	4223	157	4206	3441.6	4302	250	4299	0	3972	3582	Chestnut teal chaphamaparvovirus 2 isolate CTCPaV2/CT08.18/12952-AU-2018 hypothetical protein (QKU44_gp1), nonstructural protein 1 (QKU44_gp2), nucleoprotein (QKU44_gp3), and capsid protein (QKU44_gp4) genes, complete cds	Viruses;Cossaviricota;Quintoviricetes;Piccovirales;Parvoviridae;Chaphamaparvovirus;Chaphamaparvovirus anseriform2	2759404
Parvoviridae	c_Aves;o_Passeriformes|k141_16961-SRR24318018|Troglodytes aedon	gi|2015372902|gb|MW046448.1|	68.236	4014	1073	87	202	0.926379	4000	4333	317	4229	3958.4	4948	4650	738	0	1420	1281	MAG: Luscinia cyane Chaphamaparvovirus isolate sbr121par013 genomic sequence, sequence	Viruses;Cossaviricota;Quintoviricetes;Piccovirales;Parvoviridae;Chaphamaparvovirus;Luscinia cyane Chaphamaparvovirus	2794491
Parvoviridae	c_Aves;o_Anseriformes|k141_1804-SRR12207249|Anas platyrhynchos	gi|2500386502|ref|NC_077099.1|	89.036	4068	437	2	9	0.954481	4000	4262	179	4240	3269.6	4087	23	4087	0	5905	5325	Duck-associated chapparvovirus 2 strain BE8a, partial genome	Viruses;Cossaviricota;Quintoviricetes;Piccovirales;Parvoviridae;Chaphamaparvovirus;Chaphamaparvovirus anseriform6	2810803
Parvoviridae	c_Mammalia;o_Rodentia|k141_2036-SRR12430167|Zapus princeps	gi|1571847629|ref|NC_040843.1|	78.943	3994	794	22	47	0.950048	4000	4204	8	3983	3553.6	4442	141	4105	0	3720	3355	Mouse kidney parvovirus strain Centenary Institute, complete genome	Viruses;Cossaviricota;Quintoviricetes;Piccovirales;Parvoviridae;Chaphamaparvovirus;Chaphamaparvovirus rodent1	2316143
Parvoviridae	c_Mammalia;o_Primates|k141_2323-SRR8750446|Pan paniscus	gi|1405696364|gb|MG693111.1|	67.632	794	232	14	25	0.171936	4000	4618	3128	3907	3496	4370	1361	579	4.38e-56	258	233	Ambidensovirus sp. isolate CMRBtDV3 Non-structural ORFs and Structural ORFs genes, complete cds	Viruses;Cossaviricota;Quintoviricetes;Piccovirales;Parvoviridae;Ambidensovirus;Ambidensovirus sp.	2050976
Parvoviridae	c_Mammalia;o_Rodentia|k141_29758-ERR9896299|Apodemus sylvaticus	gi|2710391621|tpg|BK066526.1|	89.541	3882	388	8	18	0.899652	4000	4315	170	4039	3170.4	3963	1	3876	0	5712	5151	MAG TPA_asm: Parvovirus apodemus3963 isolate Parvo3963 genomic sequence	Viruses;Cossaviricota;Quintoviricetes;Piccovirales;Parvoviridae;Viruses;Parvovirus apodemus3963	3117043
Parvoviridae	c_Aves;o_Columbiformes|k141_361895-SRR13102357|Columba livia	gi|2045611387|gb|MW046600.1|	66.057	383	114	6	16	0.0779247	4000	4915	2567	2941	3560.8	4451	2018	1644	1.03e-13	102	93.3	MAG: Phylloscopus inornatus ambidensovirus isolate ybw116par017 genomic sequence, sequence	Viruses;Cossaviricota;Quintoviricetes;Piccovirales;Parvoviridae;Ambidensovirus;Phylloscopus inornatus ambidensovirus	2794452
Parvoviridae	c_Aves;o_Anseriformes|k141_426-SRR19545583|Anser anser	gi|1846450559|gb|MT138270.1|	65.424	3433	1049	68	138	0.82425	4000	4165	496	3847	3642.4	4553	594	3969	0	729	658	MAG: Parvoviridae sp. isolate par083par2 genomic sequence, sequence	Viruses;Cossaviricota;Quintoviricetes;Piccovirales;Parvoviridae;Viruses;Parvoviridae sp.	1940570
Parvoviridae	c_Mammalia;o_Rodentia|k141_5706-ERR9896268|Apodemus sylvaticus	gi|2710391621|tpg|BK066526.1|	87.896	3850	415	15	51	0.941781	4000	4088	1	3835	3170.4	3963	63	3876	0	5346	4821	MAG TPA_asm: Parvovirus apodemus3963 isolate Parvo3963 genomic sequence	Viruses;Cossaviricota;Quintoviricetes;Piccovirales;Parvoviridae;Viruses;Parvovirus apodemus3963	3117043
Parvoviridae	c_Aves;o_Passeriformes|k141_620-SRR9644986|Loxia curvirostra	gi|2015372920|gb|MW046454.1|	78.393	4605	957	14	38	1.00371	4000	4588	1	4580	3740	4675	84	4675	0	4203	3791	MAG: Fringilla montifringilla Chaphamaparvovirus isolate brb25par011 genomic sequence, sequence	Viruses;Cossaviricota;Quintoviricetes;Piccovirales;Parvoviridae;Chaphamaparvovirus;Fringilla montifringilla Chaphamaparvovirus	2794489
Parvoviridae	c_Aves;o_Columbiformes|k141_774595-SRR13102357|Columba livia	gi|2045611416|gb|MW046620.1|	73.568	227	60	0	0	0.0497262	4000	4565	2240	2466	3821.6	4777	2982	3208	7.34e-28	154	140	MAG: Cecropis daurica ambidensovirus isolate swa134par014 genomic sequence, sequence	Viruses;Cossaviricota;Quintoviricetes;Piccovirales;Parvoviridae;Ambidensovirus;Cecropis daurica ambidensovirus	2794443
Parvoviridae	c_Aves;o_Galliformes|k141_943-SRR26796667|Alectoris chukar	gi|2240248666|gb|MZ667220.1|	75.561	4055	892	48	99	0.975933	4000	4155	144	4141	3636.8	4546	390	4402	0	3014	2718	Phasianus chaphamaparvovirus strain 20/18963 hypothetical protein, NS3, NS1, NS2, and VP1 genes, complete cds	Viruses;Cossaviricota;Quintoviricetes;Piccovirales;Parvoviridae;Chaphamaparvovirus;Phasianus chaphamaparvovirus	2944714
Parvoviridae	c_Aves;o_Passeriformes|k79_4836-SRR10853071|Hypargos niveoguttatus	gi|2015372902|gb|MW046448.1|	68.772	3356	914	63	134	0.770785	4000	4354	1016	4298	3958.4	4948	4007	713	0	1291	1165	MAG: Luscinia cyane Chaphamaparvovirus isolate sbr121par013 genomic sequence, sequence	Viruses;Cossaviricota;Quintoviricetes;Piccovirales;Parvoviridae;Chaphamaparvovirus;Luscinia cyane Chaphamaparvovirus	2794491
Parvoviridae	c_Aves;o_Passeriformes|k99_371-SRR5028835|Turdus merula	gi|2015372952|gb|MW046461.1|	68.311	3954	1105	66	148	0.95669	4000	4133	20	3911	3888.8	4861	629	4496	0	1461	1318	MAG: Turdus pallidus Chaphamaparvovirus isolate thr173par01 genomic sequence, sequence	Viruses;Cossaviricota;Quintoviricetes;Piccovirales;Parvoviridae;Chaphamaparvovirus;Turdus pallidus Chaphamaparvovirus	2794492
Parvoviridae	c_Aves;o_Psittaciformes|k99_375-SRR11775230|Trichoglossus moluccanus	gi|2486995356|gb|OP359044.1|	69.31	3480	975	35	93	0.841596	4000	4135	507	3929	3637.6	4547	696	4139	0	1538	1388	Chaphamaparvovirus sp. isolate MaVn68C, complete genome	Viruses;Cossaviricota;Quintoviricetes;Piccovirales;Parvoviridae;Chaphamaparvovirus;Chaphamaparvovirus sp.	2809295
Parvoviridae	c_Aves;o_Columbiformes|k99_4384-SRR5878852|Columba livia	gi|31543992|ref|NC_004828.1|	83.434	2988	414	25	81	0.638462	4000	4680	1	2950	3755.2	4694	2955	11	0	3457	3118	Avian adeno-associated virus ATCC VR-865, complete genome	Viruses;Cossaviricota;Quintoviricetes;Piccovirales;Parvoviridae;Dependoparvovirus;Dependoparvovirus avian1	219704
Parvoviridae	c_Aves;o_Passeriformes|k99_700-SRR5028840|Turdus merula	gi|2015372952|gb|MW046461.1|	67.515	4399	1243	79	186	0.967877	4000	4545	243	4542	3888.8	4861	4496	185	0	1444	1303	MAG: Turdus pallidus Chaphamaparvovirus isolate thr173par01 genomic sequence, sequence	Viruses;Cossaviricota;Quintoviricetes;Piccovirales;Parvoviridae;Chaphamaparvovirus;Turdus pallidus Chaphamaparvovirus	2794492
Parvoviridae	c_Mammalia;o_Chiroptera|k141_9593-SRR28331455|Hipposideros ruber	gi|2273712837|gb|MW736898.1|	70.558	394	107	5	9	0.0519309	4000	7587	5698	6088	3176	3970	1885	2272	5.93e-38	192	174	Aedes vexans densovirus isolate Koltsovo/AVD/2019, complete genome	Viruses;Cossaviricota;Quintoviricetes;Piccovirales;Parvoviridae;Viruses;Aedes vexans densovirus	2963717
Parvoviridae	c_Mammalia;o_Primates|k119_1808-SRR4015345|Papio anubis	gi|379324093|gb|JN798211.1|	79.905	4817	954	6	14	0.925634	4000	5204	104	4916	3847.2	4809	1	4807	0	4818	4345	Parvovirus 4-like MK-2012 isolate 135.1.2 NS1 gene, complete cds; and VP1 and VP2 genes, partial cds	Viruses;Cossaviricota;Quintoviricetes;Piccovirales;Parvoviridae;Protoparvovirus;Parvovirus 4-like MK-2012	1157691
Parvoviridae	c_Aves;o_Anseriformes|k119_2477-SRR2912184|Anser anser	gi|2813510986|gb|PQ220286.1|	76.142	4028	860	49	101	0.945984	4000	4258	9	3984	3478.4	4348	4348	370	0	3107	2802	MAG: Protoparvovirus sp. isolate PACV-26 hypothetical protein, nonstructural protein, nucleoprotein, and capsid protein genes, complete cds	Viruses;Cossaviricota;Quintoviricetes;Piccovirales;Parvoviridae;Protoparvovirus;Protoparvovirus sp.	1987106
Parvoviridae	c_Aves;o_Anseriformes|k119_2532-SRR2912169|Anser anser	gi|1846450559|gb|MT138270.1|	65.424	3433	1049	68	138	0.829427	4000	4139	495	3846	3642.4	4553	594	3969	0	729	658	MAG: Parvoviridae sp. isolate par083par2 genomic sequence, sequence	Viruses;Cossaviricota;Quintoviricetes;Piccovirales;Parvoviridae;Viruses;Parvoviridae sp.	1940570
Parvoviridae	c_Aves;o_Passeriformes|k119_2740-SRR20073546|Tachycineta bicolor	gi|2015373295|gb|MW046586.1|	75.931	1396	313	11	23	0.304405	4000	4586	3042	4418	1147.2	1434	3	1394	0	1080	975	MAG: Otus scops parvoviridae sp. isolate owl175par050 genomic sequence, sequence	Viruses;Cossaviricota;Quintoviricetes;Piccovirales;Parvoviridae;Viruses;Otus scops parvoviridae sp.	2794520
Parvoviridae	c_Aves;o_Anseriformes|k141_1103-SRR19545590|Anser anser	gi|1846450559|gb|MT138270.1|	65.366	3433	1051	68	138	0.825042	4000	4161	322	3673	3642.4	4553	3969	594	0	719	649	MAG: Parvoviridae sp. isolate par083par2 genomic sequence, sequence	Viruses;Cossaviricota;Quintoviricetes;Piccovirales;Parvoviridae;Viruses;Parvoviridae sp.	1940570
Parvoviridae	c_Aves;o_Anseriformes|k141_1156-SRR8833177|Anas platyrhynchos	gi|2500384337|ref|NC_077063.1|	79.966	4093	734	40	86	0.989125	4000	4138	89	4138	3441.6	4302	250	4299	0	3972	3582	Chestnut teal chaphamaparvovirus 2 isolate CTCPaV2/CT08.18/12952-AU-2018 hypothetical protein (QKU44_gp1), nonstructural protein 1 (QKU44_gp2), nucleoprotein (QKU44_gp3), and capsid protein (QKU44_gp4) genes, complete cds	Viruses;Cossaviricota;Quintoviricetes;Piccovirales;Parvoviridae;Chaphamaparvovirus;Chaphamaparvovirus anseriform2	2759404
Parvoviridae	c_Aves;o_Passeriformes|k141_7362-SRR9644979|Loxia curvirostra	gi|2015372920|gb|MW046454.1|	78.387	4599	957	13	37	1.00481	4000	4577	4	4577	3740	4675	84	4670	0	4200	3788	MAG: Fringilla montifringilla Chaphamaparvovirus isolate brb25par011 genomic sequence, sequence	Viruses;Cossaviricota;Quintoviricetes;Piccovirales;Parvoviridae;Chaphamaparvovirus;Fringilla montifringilla Chaphamaparvovirus	2794489
Parvoviridae	c_Aves;o_Anseriformes|k141_758-SRR19545587|Anser anser	gi|1846450559|gb|MT138270.1|	65.424	3433	1049	68	138	0.830431	4000	4134	289	3640	3642.4	4553	3969	594	0	729	658	MAG: Parvoviridae sp. isolate par083par2 genomic sequence, sequence	Viruses;Cossaviricota;Quintoviricetes;Piccovirales;Parvoviridae;Viruses;Parvoviridae sp.	1940570
Peribunyaviridae	c_Mammalia;o_Chiroptera|k79_17855-SRR13631492|Myotis riparius	gi|2820288315|gb|PQ180552.1|	77.808	6295	1379	13	18	0.997623	4000	6310	2	6284	5189.6	6487	6289	1	0	5558	5012	MAG: Peribunyaviridae sp. isolate Hebei_121 cRNA sequence	Viruses;Negarnaviricota;Ellioviricetes;Bunyavirales;Peribunyaviridae;Viruses;Peribunyaviridae sp.	2683622
Picobirnaviridae	c_Mammalia;o_Rodentia|k141_142852-SRR16685777|Neodon fuscus	gi|2896101329|gb|PQ792521.1|	70.577	2046	550	26	52	0.850728	2400	2405	321	2334	1848.8	2311	169	2194	0	1004	906	MAG: Picobirnaviridae sp. isolate Svole135_picobirna2 genomic sequence	Viruses;Pisuviricota;Duplopiviricetes;Durnavirales;Picobirnaviridae;Viruses;Picobirnaviridae sp.	2809674
Picobirnaviridae	c_Mammalia;o_Rodentia|k141_25010-ERR9896284|Apodemus sylvaticus	gi|2095879174|gb|MW977352.1|	69.616	938	241	26	44	0.215335	2400	4356	181	1096	1402.4	1753	1526	611	6.98e-85	365	330	MAG: Porcine picobirnavirus isolate 15216_NODE_242_len_1753_cov_440.523557 RNA-dependent RNA polymerase (RdRp) gene, complete cds	Viruses;Pisuviricota;Duplopiviricetes;Durnavirales;Picobirnaviridae;Picobirnavirus;Porcine picobirnavirus	442302
Picobirnaviridae	c_Mammalia;o_Rodentia|k141_4977-ERR9896288|Apodemus sylvaticus	QXV86703.1	32.3	507	330	8	13	0.209072		2400	2425	801	2300	505	5	505	4.58e-81	716	280	QXV86703.1 MAG: RNA-dependent RNA-polymerase [Picobirnavirus sp.]	Viruses;Pisuviricota;Duplopiviricetes;Durnavirales;Picobirnaviridae;Picobirnavirus;Picobirnavirus sp.	1907787
Picobirnaviridae	c_Mammalia;o_Rodentia|k141_8614-SRR16685782|Neodon fuscus	gi|2071758951|gb|MW930294.1|	68.833	1200	356	11	18	0.276243	2400	4344	3140	4327	2795.2	3494	2291	3484	1.26e-119	493	445	MAG: Picobirnavirus sp. isolate XZ03 capsid protein and RNA-dependent RNA-polymerase genes, complete cds	Viruses;Pisuviricota;Duplopiviricetes;Durnavirales;Picobirnaviridae;Picobirnavirus;Picobirnavirus sp.	1907787
Picobirnaviridae	c_Mammalia;o_Rodentia|k141_1292-ERR9896306|Apodemus sylvaticus	gi|2095879174|gb|MW977352.1|	69.616	938	241	25	44	0.283384	2400	3310	2237	3152	1402.4	1753	611	1526	1.24e-86	370	334	MAG: Porcine picobirnavirus isolate 15216_NODE_242_len_1753_cov_440.523557 RNA-dependent RNA polymerase (RdRp) gene, complete cds	Viruses;Pisuviricota;Duplopiviricetes;Durnavirales;Picobirnaviridae;Picobirnavirus;Porcine picobirnavirus	442302
Picobirnaviridae	c_Mammalia;o_Rodentia|k141_16867-ERR9896305|Apodemus sylvaticus	gi|2095879174|gb|MW977352.1|	69.616	938	241	25	44	0.216079	2400	4341	3249	4164	1402.4	1753	611	1526	1.64e-86	370	334	MAG: Porcine picobirnavirus isolate 15216_NODE_242_len_1753_cov_440.523557 RNA-dependent RNA polymerase (RdRp) gene, complete cds	Viruses;Pisuviricota;Duplopiviricetes;Durnavirales;Picobirnaviridae;Picobirnavirus;Porcine picobirnavirus	442302
Picobirnaviridae	c_Mammalia;o_Rodentia|k141_191455-SRR16685780|Neodon fuscus	gi|2071758951|gb|MW930294.1|	69.395	1124	326	11	18	0.261395	2400	4300	3133	4244	2795.2	3494	2291	3408	4.34e-119	491	444	MAG: Picobirnavirus sp. isolate XZ03 capsid protein and RNA-dependent RNA-polymerase genes, complete cds	Viruses;Pisuviricota;Duplopiviricetes;Durnavirales;Picobirnaviridae;Picobirnavirus;Picobirnavirus sp.	1907787
Picobirnaviridae	c_Mammalia;o_Rodentia|k141_7407-ERR9896291|Apodemus sylvaticus	gi|2095879174|gb|MW977352.1|	69.616	938	241	25	44	0.216678	2400	4329	3249	4164	1402.4	1753	611	1526	1.63e-86	370	334	MAG: Porcine picobirnavirus isolate 15216_NODE_242_len_1753_cov_440.523557 RNA-dependent RNA polymerase (RdRp) gene, complete cds	Viruses;Pisuviricota;Duplopiviricetes;Durnavirales;Picobirnaviridae;Picobirnavirus;Porcine picobirnavirus	442302
Picornaviridae	c_Aves;o_Passeriformes|k119_1073-SRR9617554|Ficedula albicollis x Ficedula hypoleuca	gi|2108668063|gb|OK334622.1|	65.341	2790	807	64	160	0.376061	6700	7419	4548	7267	6311.2	7889	2867	168	2.30e-144	585	528	MAG: Myna hepatovirus isolate v79len7928 polyprotein gene, complete cds	Viruses;Pisuviricota;Pisoniviricetes;Picornavirales;Picornaviridae;Hepatovirus;Myna hepatovirus	2880957
Picornaviridae	c_Mammalia;o_Carnivora|k119_265-SRR7287115|Felis silvestris	gi|1820640090|gb|MF953886.2|	88.834	6833	747	9	16	0.960771	6700	7112	115	6939	5460	6825	6825	1	0	9822	8857	Feline hunnivirus strain FeHuV-1/GZ/2017 polyprotein gene, complete cds	Viruses;Pisuviricota;Pisoniviricetes;Picornavirales;Picornaviridae;Hunnivirus;Feline hunnivirus	2478655
Picornaviridae	c_Aves;o_Passeriformes|k119_802-SRR23702615|Cyanoderma ruficeps	gi|2108668063|gb|OK334622.1|	65.882	1486	458	17	49	0.199249	6700	7458	877	2342	6311.2	7889	6473	5017	2.03e-94	401	362	MAG: Myna hepatovirus isolate v79len7928 polyprotein gene, complete cds	Viruses;Pisuviricota;Pisoniviricetes;Picornavirales;Picornaviridae;Hepatovirus;Myna hepatovirus	2880957
Picornaviridae	c_Mammalia;o_Rodentia|k141_12820-ERR9896302|Apodemus sylvaticus	gi|2330590201|gb|ON136180.1|	83.096	4851	819	1	1	0.66855	6700	7256	502	5351	3880.8	4851	1	4851	0	5826	5254	Kunsagivirus sp. polyprotein gene, complete cds	Viruses;Pisuviricota;Pisoniviricetes;Picornavirales;Picornaviridae;Kunsagivirus;Kunsagivirus sp.	2809508
Picornaviridae	c_Aves;o_Anseriformes|k141_149-SRR12214126|Anas platyrhynchos	gi|2717315928|gb|OR106000.1|	89.336	6405	683	0	0	0.893305	6700	7170	292	6696	5124	6405	6405	1	0	9395	8472	Tremovirus A1 isolate 35334/USA/MN/2022 polyprotein gene, complete cds	Viruses;Pisuviricota;Pisoniviricetes;Picornavirales;Picornaviridae;Tremovirus;Tremovirus A	2871093
Picornaviridae	c_Aves;o_Sphenisciformes|k141_16055-ERR4657879|Spheniscus magellanicus	gi|1963716485|emb|LR897980.1|	65.559	2558	772	55	109	0.365011	6700	7008	21	2522	5906.4	7383	463	2967	1.56e-133	545	492	Sphenigellan virus genome assembly, chromosome: complete-genome	Viruses;Pisuviricota;Pisoniviricetes;Picornavirales;Picornaviridae;Viruses;Sphenigellan virus	2780021
Picornaviridae	c_Mammalia;o_Rodentia|k141_17725-ERR9896257|Apodemus sylvaticus	gi|2330590201|gb|ON136180.1|	82.148	4851	865	1	1	0.671419	6700	7225	1883	6732	3880.8	4851	4851	1	0	5596	5047	Kunsagivirus sp. polyprotein gene, complete cds	Viruses;Pisuviricota;Pisoniviricetes;Picornavirales;Picornaviridae;Kunsagivirus;Kunsagivirus sp.	2809508
Picornaviridae	c_Mammalia;o_Artiodactyla|k141_182-SRR17288618|Capra hircus	gi|2083529896|tpd|BR001716.1|	89.139	7366	794	1	6	0.99878	6700	7375	13	7372	5892.8	7366	7366	1	0	10733	9679	TPA_asm: Goat hepatovirus goat/2019/1 gene for polyprotein, complete cds	Viruses;Pisuviricota;Pisoniviricetes;Picornavirales;Picornaviridae;Hepatovirus;Goat hepatovirus	2796355
Picornaviridae	c_Aves;o_Sphenisciformes|k141_2253-ERR4657875|Spheniscus magellanicus	gi|2699893718|gb|OR951300.1|	70.557	377	99	7	12	0.0496706	6700	7590	2934	3304	5160.8	6451	2647	3017	1.31e-33	176	159	MAG: Miniopterus bat hepatovirus isolate GD2016 polyprotein-like gene, complete sequence	Viruses;Pisuviricota;Pisoniviricetes;Picornavirales;Picornaviridae;Hepatovirus;Miniopterus bat hepatovirus	3128421
Picornaviridae	c_Mammalia;o_Rodentia|k141_24817-ERR9896303|Apodemus sylvaticus	gi|2330590201|gb|ON136180.1|	82.808	4851	833	1	1	0.671419	6700	7225	1882	6731	3880.8	4851	4851	1	0	5756	5191	Kunsagivirus sp. polyprotein gene, complete cds	Viruses;Pisuviricota;Pisoniviricetes;Picornavirales;Picornaviridae;Kunsagivirus;Kunsagivirus sp.	2809508
Picornaviridae	c_Mammalia;o_Rodentia|k141_24843-ERR9896274|Apodemus sylvaticus	gi|2330590191|gb|ON136175.1|	86.023	6933	969	0	0	0.859001	6700	8071	114	7046	5546.4	6933	6933	1	0	9021	8135	Cardiovirus sp. polyprotein gene, complete cds	Viruses;Pisuviricota;Pisoniviricetes;Picornavirales;Picornaviridae;Cardiovirus;Cardiovirus sp.	2749860
Picornaviridae	c_Mammalia;o_Rodentia|k141_2686-ERR9896259|Apodemus sylvaticus	gi|1897743990|gb|MN714669.1|	79.979	9305	1819	16	44	0.989473	6700	9404	1	9271	7983.2	9979	9345	51	0	9259	8349	Insect picorna-like virus 1 isolate ThassRNAV6 hypothetical protein gene, complete cds	Viruses;Pisuviricota;Pisoniviricetes;Picornavirales;Picornaviridae;Viruses;Insect picorna-like virus 1	2819086
Picornaviridae	c_Aves;o_Sphenisciformes|k141_3094-ERR4657879|Spheniscus magellanicus	gi|943360037|gb|KT452661.1|	67.708	384	120	4	4	0.0561404	6700	6840	2667	3048	6252.8	7816	4869	4488	1.03e-21	132	120	Shrew hepatovirus isolate KS121289Sorara2012, complete genome	Viruses;Pisuviricota;Pisoniviricetes;Picornavirales;Picornaviridae;Hepatovirus;Hepatovirus I	1745248
Picornaviridae	c_Mammalia;o_Chiroptera|k141_3108-SRR13259290|Gardnerycteris crenulatum	gi|2555822386|gb|OP034506.1|	77.519	129	21	2	8	0.0182126	6700	7083	2908	3032	6106.4	7633	4435	4311	1.00e-15	111	101	Foot-and-mouth disease virus isolate V04652, complete genome	Viruses;Pisuviricota;Pisoniviricetes;Picornavirales;Picornaviridae;Aphthovirus;Foot-and-mouth disease virus	12110
Picornaviridae	c_Mammalia;o_Primates|k141_3112-SRR11481770|Papio anubis	gi|1159189021|ref|NC_034206.1|	76.037	7257	1680	31	59	0.963617	6700	7531	180	7403	5943.2	7429	7342	112	0	5723	5161	Bakunsa virus, complete genome	Viruses;Pisuviricota;Pisoniviricetes;Picornavirales;Picornaviridae;Kunsagivirus;Kunsagivirus C	2870349
Picornaviridae	c_Mammalia;o_Rodentia|k141_3726-SRR16685767|Neodon fuscus	gi|943360031|gb|KT452641.1|	82.249	7549	1257	29	83	0.980135	6700	7702	88	7598	6103.2	7629	7509	6	0	8336	7517	Rodent hepatovirus isolate KS11510Myogla2011, complete genome	Viruses;Pisuviricota;Pisoniviricetes;Picornavirales;Picornaviridae;Hepatovirus;Rodent hepatovirus	1745247
Picornaviridae	c_Aves;o_Anseriformes|k141_472-SRR6820457|Anas platyrhynchos	gi|2717315930|gb|OR106001.1|	87.697	6405	788	0	0	0.891316	6700	7186	311	6715	5124	6405	6405	1	0	8870	7999	Tremovirus A1 isolate 19760/USA/SD/2022 polyprotein gene, complete cds	Viruses;Pisuviricota;Pisoniviricetes;Picornavirales;Picornaviridae;Tremovirus;Tremovirus A	2871093
Picornaviridae	c_Mammalia;o_Rodentia|k141_619-SRR17216336|Peromyscus maniculatus	gi|2500376465|ref|NC_075995.1|	68.777	2796	759	59	114	0.368574	6700	7586	3948	6685	6224	7780	3745	1006	0	1046	944	Picornaviridae sp. rodent/Ds/PicoV/IM2014 polyprotein (QKJ61_gp1) gene, complete cds	Viruses;Pisuviricota;Pisoniviricetes;Picornavirales;Picornaviridae;Rohelivirus;Rohelivirus A	2847266
Picornaviridae	c_Mammalia;o_Scandentia|k141_6223-SRR24143966|Tupaia belangeri	gi|2284081076|gb|OP141164.1|	71.552	580	163	2	2	0.0760157	6700	7630	2686	3264	2761.6	3452	767	189	2.53e-74	327	296	Miniopterus schreibersii picornavirus strain F2/18 polyprotein gene, partial cds	Viruses;Pisuviricota;Pisoniviricetes;Picornavirales;Picornaviridae;Viruses;Miniopterus schreibersii picornavirus	2971301
Picornaviridae	c_Mammalia;o_Rodentia|k141_67915-ERR9896254|Apodemus sylvaticus	gi|2330590203|gb|ON136181.1|	79.305	4344	884	9	15	0.532418	6700	8159	3603	7940	5623.2	7029	2695	7029	0	4163	3754	Sapelovirus sp. polyprotein gene, partial cds	Viruses;Pisuviricota;Pisoniviricetes;Picornavirales;Picornaviridae;Sapelovirus;Sapelovirus sp.	2809836
Picornaviridae	c_Mammalia;o_Rodentia|k141_7320-ERR9896304|Apodemus sylvaticus	gi|2330590191|gb|ON136175.1|	88.072	6933	827	0	0	0.859001	6700	8071	1022	7954	5546.4	6933	1	6933	0	9731	8775	Cardiovirus sp. polyprotein gene, complete cds	Viruses;Pisuviricota;Pisoniviricetes;Picornavirales;Picornaviridae;Cardiovirus;Cardiovirus sp.	2749860
Picornaviridae	c_Mammalia;o_Rodentia|k141_7646-SRR16685781|Neodon fuscus	gi|2902559643|gb|PQ678100.1|	76.546	3590	806	14	36	0.466719	6700	7692	25	3594	2868.8	3586	3586	13	0	2936	2648	MAG: Yunnan rodent parechovirus 1 isolate HHLX-YNSP99 genomic sequence	Viruses;Pisuviricota;Pisoniviricetes;Picornavirales;Picornaviridae;Parechovirus;Yunnan rodent parechovirus 1	3386106
Picornaviridae	c_Mammalia;o_Rodentia|k141_8750-ERR9896300|Apodemus sylvaticus	gi|2902559436|gb|PQ678039.1|	73.117	7633	1892	83	160	1.00157	6700	7621	53	7611	6039.2	7549	7549	3	0	4751	4285	MAG: Yunnan rodent hunnivirus 1 isolate LJGC-YNSC71 genomic sequence	Viruses;Pisuviricota;Pisoniviricetes;Picornavirales;Picornaviridae;Hunnivirus;Yunnan rodent hunnivirus 1	3386089
Picornaviridae	c_Mammalia;o_Primates|k141_970-SRR11481766|Papio anubis	gi|1159189021|ref|NC_034206.1|	76.308	7357	1657	35	86	0.991777	6700	7418	75	7385	5943.2	7429	113	7429	0	5910	5330	Bakunsa virus, complete genome	Viruses;Pisuviricota;Pisoniviricetes;Picornavirales;Picornaviridae;Kunsagivirus;Kunsagivirus C	2870349
Picornaviridae	c_Aves;o_Passeriformes|k39_638-SRR10853044|Manacus vitellinus	gi|2323827522|tpg|BK061397.1|	80.66	212	41	0	0	0.028464	6700	7448	2850	3061	6480.8	8101	5267	5056	5.10e-45	219	198	TPA_asm: Worm lizard picornavirus genomic sequence	Viruses;Pisuviricota;Pisoniviricetes;Picornavirales;Picornaviridae;Viruses;Worm lizard picornavirus	2961780
Picornaviridae	c_Mammalia;o_Diprotodontia|k79_145-ERR2563850|Phascolarctos cinereus	gi|2500378913|ref|NC_076404.1|	87.445	6794	836	10	17	1.00044	6700	6791	1	6781	5456.8	6821	6820	31	0	9302	8388	Burpengary virus isolate 1 polyprotein (QKN77_gp1) gene, complete cds	Viruses;Pisuviricota;Pisoniviricetes;Picornavirales;Picornaviridae;Marsupivirus;Marsupivirus A	2614061
Picornaviridae	c_Aves;o_Passeriformes|k99_2777-SRR10560921|Corvus splendens	gi|2626075795|gb|OQ986621.1|	67.46	1976	626	12	17	0.199656	6700	9897	4180	6145	4149.6	5187	5185	3217	4.26e-174	694	627	MAG: Avian associated picorna-like virus 18 isolate GEIG genomic sequence	Viruses;Pisuviricota;Pisoniviricetes;Picornavirales;Picornaviridae;Viruses;Avian associated picorna-like virus 18	2996212
Picornaviridae	c_Aves;o_Psittaciformes|k99_482-SRR11775230|Trichoglossus moluccanus	gi|2111809350|gb|MW391925.1|	67.434	1173	366	10	16	0.160005	6700	7331	5423	6587	6060	7575	2016	852	5.72e-95	402	363	Hepatovirus sp. isolate YS, complete genome	Viruses;Pisuviricota;Pisoniviricetes;Picornavirales;Picornaviridae;Hepatovirus;Hepatovirus sp.	2107573
Picornaviridae	c_Aves;o_Charadriiformes|k99_9700-SRR7239364|Recurvirostra novaehollandiae	gi|2245486012|gb|ON162124.1|	85.473	1542	224	0	0	0.18105	6700	8517	3813	5354	1236.8	1546	1542	1	0	1964	1772	MAG: Picornaviridae sp. isolate 216-k141_100157 RNA dependent RNA polymerase gene, partial cds	Viruses;Pisuviricota;Pisoniviricetes;Picornavirales;Picornaviridae;Viruses;Picornaviridae sp.	1530251
Picornaviridae	c_Aves;o_Apodiformes|k99_2957-SRR26500058|Apus apus	gi|2736028420|gb|PP827035.1|	68.545	763	215	15	25	0.0846273	6700	9016	7690	8441	7840.8	9801	8470	9218	1.12e-60	276	250	Bar-headed goose megrivirus isolate PICV22, complete genome	Viruses;Pisuviricota;Pisoniviricetes;Picornavirales;Picornaviridae;Megrivirus;bar-headed goose megrivirus	3155982
Picornaviridae	c_Mammalia;o_Chiroptera|k141_3462-SRR28331455|Hipposideros ruber	gi|2429086909|gb|OP963670.1|	69.135	2485	662	52	105	0.355661	6700	6987	4520	6941	6263.2	7829	2607	165	0	980	884	Shanbavirus A polyprotein gene, complete cds	Viruses;Pisuviricota;Pisoniviricetes;Picornavirales;Picornaviridae;Shanbavirus;Shanbavirus aminfuli	2170191
Picornaviridae	c_Aves;o_Columbiformes|k141_487-SRR29123706|Columba livia	gi|2772192096|gb|OR364988.1|	89.815	8414	845	8	12	1.00059	6700	8409	2	8409	7317.6	9147	677	9084	0	12515	11285	Megrivirus sp. strain MeV-B-CHN001, complete genome	Viruses;Pisuviricota;Pisoniviricetes;Picornavirales;Picornaviridae;Megrivirus;Megrivirus sp.	2809560
Picornaviridae	c_Aves;o_Columbiformes|k141_171-SRR29123707|Columba livia	gi|527482181|gb|KC811837.1|	87.316	7080	870	13	28	0.999153	6700	7086	1	7069	7353.6	9192	2130	9192	0	9633	8687	Pigeon mesivirus 2 strain pigeon/GALII5-PiMeV/2011/HUN, complete genome	Viruses;Pisuviricota;Pisoniviricetes;Picornavirales;Picornaviridae;Megrivirus;Megrivirus B	1379161
Picornaviridae	c_Aves;o_Passeriformes|k99_1611-SRR29286039|Cyanocitta stelleri	gi|2626075793|gb|OQ986612.1|	64.932	1460	464	21	48	0.196316	6700	7437	5173	6611	6034.4	7543	5161	6593	8.07e-68	303	274	MAG: Robin hepatovirus 2 isolate PEAU genomic sequence	Viruses;Pisuviricota;Pisoniviricetes;Picornavirales;Picornaviridae;Hepatovirus;Robin hepatovirus 2	3067896
Picornaviridae	c_Mammalia;o_Primates|k141_1020-SRR11481767|Papio anubis	gi|1159189021|ref|NC_034206.1|	76.064	7257	1678	31	59	0.978428	6700	7417	103	7326	5943.2	7429	7342	112	0	5733	5170	Bakunsa virus, complete genome	Viruses;Pisuviricota;Pisoniviricetes;Picornavirales;Picornaviridae;Kunsagivirus;Kunsagivirus C	2870349
Picornaviridae	c_Mammalia;o_Rodentia|k141_10742-ERR9896292|Apodemus sylvaticus	gi|2330590201|gb|ON136180.1|	83.481	4855	792	6	10	0.676184	6700	7180	438	5286	3880.8	4851	1	4851	0	5908	5328	Kunsagivirus sp. polyprotein gene, complete cds	Viruses;Pisuviricota;Pisoniviricetes;Picornavirales;Picornaviridae;Kunsagivirus;Kunsagivirus sp.	2809508
Picornaviridae	c_Mammalia;o_Artiodactyla|k141_114-SRR17288613|Capra hircus	gi|2083529896|tpd|BR001716.1|	89.081	7327	794	1	6	1.00082	6700	7321	1	7321	5892.8	7366	38	7364	0	10655	9608	TPA_asm: Goat hepatovirus goat/2019/1 gene for polyprotein, complete cds	Viruses;Pisuviricota;Pisoniviricetes;Picornavirales;Picornaviridae;Hepatovirus;Goat hepatovirus	2796355
Picornaviridae	c_Mammalia;o_Rodentia|k141_122563-SRR16685778|Neodon fuscus	gi|943360031|gb|KT452641.1|	82.263	7549	1256	29	83	0.984353	6700	7669	115	7625	6103.2	7629	7509	6	0	8341	7522	Rodent hepatovirus isolate KS11510Myogla2011, complete genome	Viruses;Pisuviricota;Pisoniviricetes;Picornavirales;Picornaviridae;Hepatovirus;Rodent hepatovirus	1745247
Picornaviridae	c_Mammalia;o_Rodentia|k141_15398-ERR9896282|Apodemus sylvaticus	gi|2902559436|gb|PQ678039.1|	72.415	7069	1788	80	162	1.00914	6700	7005	10	7004	6039.2	7549	6994	14	0	4150	3743	MAG: Yunnan rodent hunnivirus 1 isolate LJGC-YNSC71 genomic sequence	Viruses;Pisuviricota;Pisoniviricetes;Picornavirales;Picornaviridae;Hunnivirus;Yunnan rodent hunnivirus 1	3386089
Picornaviridae	c_Mammalia;o_Primates|k141_166-SRR11481764|Papio anubis	gi|1159189021|ref|NC_034206.1|	76.051	7257	1679	31	59	0.971616	6700	7469	129	7352	5943.2	7429	112	7342	0	5728	5166	Bakunsa virus, complete genome	Viruses;Pisuviricota;Pisoniviricetes;Picornavirales;Picornaviridae;Kunsagivirus;Kunsagivirus C	2870349
Picornaviridae	c_Mammalia;o_Rodentia|k141_1680-ERR9896263|Apodemus sylvaticus	gi|2330590201|gb|ON136180.1|	83.447	4851	801	2	2	0.670769	6700	7232	1888	6736	3880.8	4851	4851	1	0	5907	5327	Kunsagivirus sp. polyprotein gene, complete cds	Viruses;Pisuviricota;Pisoniviricetes;Picornavirales;Picornaviridae;Kunsagivirus;Kunsagivirus sp.	2809508
Picornaviridae	c_Aves;o_Anseriformes|k141_1745-SRR12214137|Anas platyrhynchos	gi|2717315928|gb|OR106000.1|	89.321	6405	684	0	0	0.918411	6700	6974	292	6696	5124	6405	6405	1	0	9390	8468	Tremovirus A1 isolate 35334/USA/MN/2022 polyprotein gene, complete cds	Viruses;Pisuviricota;Pisoniviricetes;Picornavirales;Picornaviridae;Tremovirus;Tremovirus A	2871093
Picornaviridae	c_Mammalia;o_Rodentia|k141_18052-ERR9896298|Apodemus sylvaticus	gi|2330590201|gb|ON136180.1|	82.828	4851	832	1	1	0.677041	6700	7165	1822	6671	3880.8	4851	4851	1	0	5761	5195	Kunsagivirus sp. polyprotein gene, complete cds	Viruses;Pisuviricota;Pisoniviricetes;Picornavirales;Picornaviridae;Kunsagivirus;Kunsagivirus sp.	2809508
Picornaviridae	c_Mammalia;o_Artiodactyla|k141_191-SRR17288619|Capra hircus	gi|2083529896|tpd|BR001716.1|	89.139	7366	794	1	6	1.00014	6700	7365	3	7362	5892.8	7366	7366	1	0	10733	9679	TPA_asm: Goat hepatovirus goat/2019/1 gene for polyprotein, complete cds	Viruses;Pisuviricota;Pisoniviricetes;Picornavirales;Picornaviridae;Hepatovirus;Goat hepatovirus	2796355
Picornaviridae	c_Mammalia;o_Rodentia|k141_2354-ERR9896266|Apodemus sylvaticus	gi|2330590201|gb|ON136180.1|	83.014	4851	823	1	1	0.671419	6700	7225	1884	6733	3880.8	4851	4851	1	0	5806	5236	Kunsagivirus sp. polyprotein gene, complete cds	Viruses;Pisuviricota;Pisoniviricetes;Picornavirales;Picornaviridae;Kunsagivirus;Kunsagivirus sp.	2809508
Picornaviridae	c_Mammalia;o_Rodentia|k141_25655-ERR9896287|Apodemus sylvaticus	gi|2330590201|gb|ON136180.1|	83.502	4855	792	5	9	0.671786	6700	7227	1883	6732	3880.8	4851	4851	1	0	5917	5336	Kunsagivirus sp. polyprotein gene, complete cds	Viruses;Pisuviricota;Pisoniviricetes;Picornavirales;Picornaviridae;Kunsagivirus;Kunsagivirus sp.	2809508
Picornaviridae	c_Mammalia;o_Rodentia|k141_35285-ERR9896294|Apodemus sylvaticus	gi|2902559436|gb|PQ678039.1|	73.13	7633	1891	83	160	1.0058	6700	7589	27	7585	6039.2	7549	7549	3	0	4756	4289	MAG: Yunnan rodent hunnivirus 1 isolate LJGC-YNSC71 genomic sequence	Viruses;Pisuviricota;Pisoniviricetes;Picornavirales;Picornaviridae;Hunnivirus;Yunnan rodent hunnivirus 1	3386089
Picornaviridae	c_Mammalia;o_Rodentia|k141_393-SRR17216355|Peromyscus maniculatus	gi|2500376465|ref|NC_075995.1|	69.924	2251	615	35	62	0.317132	6700	7098	4262	6481	6224	7780	3421	1202	0	1004	906	Picornaviridae sp. rodent/Ds/PicoV/IM2014 polyprotein (QKJ61_gp1) gene, complete cds	Viruses;Pisuviricota;Pisoniviricetes;Picornavirales;Picornaviridae;Rohelivirus;Rohelivirus A	2847266
Picornaviridae	c_Mammalia;o_Artiodactyla|k141_573-SRR17288622|Capra hircus	gi|2083529896|tpd|BR001716.1|	89.107	7344	794	1	6	1.00068	6700	7339	2	7339	5892.8	7366	7366	23	0	10689	9639	TPA_asm: Goat hepatovirus goat/2019/1 gene for polyprotein, complete cds	Viruses;Pisuviricota;Pisoniviricetes;Picornavirales;Picornaviridae;Hepatovirus;Goat hepatovirus	2796355
Picornaviridae	c_Mammalia;o_Artiodactyla|k141_674-SRR17288614|Capra hircus	gi|2083529896|tpd|BR001716.1|	89.057	7292	792	1	6	1.00082	6700	7286	1	7286	5892.8	7366	7360	69	0	10595	9554	TPA_asm: Goat hepatovirus goat/2019/1 gene for polyprotein, complete cds	Viruses;Pisuviricota;Pisoniviricetes;Picornavirales;Picornaviridae;Hepatovirus;Goat hepatovirus	2796355
Picornaviridae	c_Mammalia;o_Rodentia|k141_7929-ERR9896304|Apodemus sylvaticus	gi|2330590201|gb|ON136180.1|	83.46	4855	794	5	9	0.671044	6700	7235	1892	6741	3880.8	4851	4851	1	0	5907	5327	Kunsagivirus sp. polyprotein gene, complete cds	Viruses;Pisuviricota;Pisoniviricetes;Picornavirales;Picornaviridae;Kunsagivirus;Kunsagivirus sp.	2809508
Picornaviridae	c_Mammalia;o_Chiroptera|k141_9995-SRR13259291|Gardnerycteris crenulatum	gi|2555822386|gb|OP034506.1|	77.519	129	21	2	8	0.0182564	6700	7066	2904	3028	6106.4	7633	4435	4311	1.00e-15	111	101	Foot-and-mouth disease virus isolate V04652, complete genome	Viruses;Pisuviricota;Pisoniviricetes;Picornavirales;Picornaviridae;Aphthovirus;Foot-and-mouth disease virus	12110
Picornaviridae	c_Aves;o_Anseriformes|k99_2564-SRR1796037|Anas platyrhynchos	gi|2717315928|gb|OR106000.1|	87.806	6405	781	0	0	0.899579	6700	7120	472	6876	5124	6405	1	6405	0	8905	8030	Tremovirus A1 isolate 35334/USA/MN/2022 polyprotein gene, complete cds	Viruses;Pisuviricota;Pisoniviricetes;Picornavirales;Picornaviridae;Tremovirus;Tremovirus A	2871093
Picornaviridae	c_Aves;o_Passeriformes|k99_3044-SRR29286040|Cyanocitta stelleri	gi|2626075793|gb|OQ986612.1|	64.932	1460	464	21	48	0.196474	6700	7431	5173	6611	6034.4	7543	5161	6593	8.06e-68	303	274	MAG: Robin hepatovirus 2 isolate PEAU genomic sequence	Viruses;Pisuviricota;Pisoniviricetes;Picornavirales;Picornaviridae;Hepatovirus;Robin hepatovirus 2	3067896
Polyomaviridae	c_Aves;o_Passeriformes|k99_2754-ERR2586072|Junco hyemalis	gi|2710391829|tpg|BK066552.1|	69.614	1685	450	26	62	0.308326	5000	5465	52	1703	4331.2	5414	4958	3303	0	742	670	MAG TPA_asm: Polyomavirus taeniopygia5555 isolate Polyoma5555 genomic sequence	Viruses;Cossaviricota;Papovaviricetes;Sepolyvirales;Polyomaviridae;Viruses;Polyomavirus taeniopygia5555	3117282
Rhabdoviridae	c_Aves;o_Apodiformes|k99_2362-SRR21777133|Apus apus	gi|1886016966|gb|MN745080.1|	69.51	551	147	10	21	0.0519175	9800	10613	5819	6357	9041.6	11302	6003	6544	1.15e-48	233	211	Bactrocera dorsalis sigmavirus strain BDSV.abc5, complete genome	Viruses;Negarnaviricota;Monjiviricetes;Mononegavirales;Rhabdoviridae;Sigmavirus;Bactrocera dorsalis sigmavirus	2760896
Rhabdoviridae	c_Aves;o_Strigiformes|k99_498-SRR6650823|Otus sunia	gi|701219358|ref|NC_025399.1|	81.024	11135	2111	2	2	0.991982	9800	11225	69	11203	8976	11220	40	11172	0	11697	10548	Oak-Vale virus strain CSIRO 1342, complete genome	Viruses;Negarnaviricota;Monjiviricetes;Mononegavirales;Rhabdoviridae;Sunrhavirus;Sunrhavirus oakvale	318852
Rhabdoviridae	c_Aves;o_Apodiformes|k99_3413-SRR21777136|Apus apus	gi|1886016966|gb|MN745080.1|	69.51	551	147	10	21	0.0519224	9800	10612	4260	4798	9041.6	11302	6544	6003	1.15e-48	233	211	Bactrocera dorsalis sigmavirus strain BDSV.abc5, complete genome	Viruses;Negarnaviricota;Monjiviricetes;Mononegavirales;Rhabdoviridae;Sigmavirus;Bactrocera dorsalis sigmavirus	2760896
