# Supplementary material for: Unveiling Novel Viral Diversity, Biogeography, and Host Networks in Wildlife Through High‐Throughput Sequencing Data Mining
Source: Adv Sci (Weinh). 2025 Sep 23;12(46):e11920. doi: 10.1002/advs.202511920 (PMC12697861; doi:10.1002/advs.202511920)
Supplement: Supplementary file 2 — Supporting Information [file ADVS-12-e11920-s002.zip › Supplementary Data 7.xlsx]

## Sheet: Sheet 1
Supplementary Data 7. Novel virus–host associations identified in this study.
Host					virus
Species	Class	Order	Family	Genus	Species	Class	Order	Family	Genus	virus-host relationship
Taeniopygia guttata	Aves	Passeriformes	Estrildidae	Taeniopygia	Gammapolyomavirus pypyrrhula	Papovaviricetes	Sepolyvirales	Polyomaviridae	Gammapolyomavirus	novel
Taeniopygia bichenovii	Aves	Passeriformes	Estrildidae	Taeniopygia	Gammapolyomavirus pypyrrhula	Papovaviricetes	Sepolyvirales	Polyomaviridae	Gammapolyomavirus	novel
Coturnix japonica	Aves	Galliformes	Phasianidae	Coturnix	Orthorubulavirus mammalis	Monjiviricetes	Mononegavirales	Paramyxoviridae	Orthorubulavirus	novel
Spheniscus magellanicus	Aves	Sphenisciformes	Spheniscidae	Spheniscus	Sphenilena virus	Pisoniviricetes	Picornavirales	Picornaviridae	unclassified	novel
Spheniscus magellanicus	Aves	Sphenisciformes	Spheniscidae	Spheniscus	Picornaviridae sp.	Pisoniviricetes	Picornavirales	Picornaviridae	unclassified	novel
Spheniscus magellanicus	Aves	Sphenisciformes	Spheniscidae	Spheniscus	Fringilla montifringilla Circoviridae sp.	Arfiviricetes	Cirlivirales	Circoviridae	unclassified	novel
Spheniscus magellanicus	Aves	Sphenisciformes	Spheniscidae	Spheniscus	Parvoviridae sp.	Quintoviricetes	Piccovirales	Parvoviridae	unclassified	novel
Spheniscus magellanicus	Aves	Sphenisciformes	Spheniscidae	Spheniscus	Circoviridae sp.	Arfiviricetes	Cirlivirales	Circoviridae	unclassified	novel
Spheniscus magellanicus	Aves	Sphenisciformes	Spheniscidae	Spheniscus	Parvovirus NIH-CQV	Quintoviricetes	Piccovirales	Parvoviridae	unclassified	novel
Spheniscus magellanicus	Aves	Sphenisciformes	Spheniscidae	Spheniscus	Sphenimaju virus	Pisoniviricetes	Picornavirales	Picornaviridae	unclassified	novel
Spheniscus magellanicus	Aves	Sphenisciformes	Spheniscidae	Spheniscus	Mute swan feces associated hepatovirus 3	Pisoniviricetes	Picornavirales	Picornaviridae	Hepatovirus	novel
Coturnix japonica	Aves	Galliformes	Phasianidae	Coturnix	Betainfluenzavirus influenzae	Insthoviricetes	Articulavirales	Orthomyxoviridae	Betainfluenzavirus	novel
Columba livia	Aves	Columbiformes	Columbidae	Columba	Betapaprhavirus frugiperda	Monjiviricetes	Mononegavirales	Rhabdoviridae	Betapaprhavirus	novel
Anas platyrhynchos	Aves	Anseriformes	Anatidae	Anas	Duck hepatitis B virus	Revtraviricetes	Blubervirales	Hepadnaviridae	Avihepadnavirus	known
Serinus canaria	Aves	Passeriformes	Fringillidae	Serinus	Gammapolyomavirus secanaria	Papovaviricetes	Sepolyvirales	Polyomaviridae	Gammapolyomavirus	known
Haemorhous mexicanus	Aves	Passeriformes	Fringillidae	Haemorhous	Gammapolyomavirus secanaria	Papovaviricetes	Sepolyvirales	Polyomaviridae	Gammapolyomavirus	novel
Pygoscelis adeliae	Aves	Sphenisciformes	Spheniscidae	Pygoscelis	British Admiral virus	Pisoniviricetes	Picornavirales	Picornaviridae	unclassified	novel
Pygoscelis adeliae	Aves	Sphenisciformes	Spheniscidae	Pygoscelis	Shirase virus	unclassified	unclassified	unclassified	unclassified	known
Pygoscelis antarcticus	Aves	Sphenisciformes	Spheniscidae	Pygoscelis	Labidiaster annulatus associated picornavirus 1	Pisoniviricetes	Picornavirales	Picornaviridae	unclassified	novel
Anser cygnoides	Aves	Anseriformes	Anatidae	Anser	Goose pegivirus 1	Flasuviricetes	Amarillovirales	Flaviviridae	Pegivirus	known
Anas platyrhynchos	Aves	Anseriformes	Anatidae	Anas	Orthorubulavirus mammalis	Monjiviricetes	Mononegavirales	Paramyxoviridae	Orthorubulavirus	novel
Anas platyrhynchos	Aves	Anseriformes	Anatidae	Anas	Tiger orthorubulavirus	Monjiviricetes	Mononegavirales	Paramyxoviridae	Orthorubulavirus	novel
Anas platyrhynchos	Aves	Anseriformes	Anatidae	Anas	Porcine parainfluenza virus	Monjiviricetes	Mononegavirales	Paramyxoviridae	Rubulavirus	novel
Anser cygnoides	Aves	Anseriformes	Anatidae	Anser	Goose astrovirus 1	Stelpaviricetes	Stellavirales	Astroviridae	Avastrovirus	novel
Anser cygnoides	Aves	Anseriformes	Anatidae	Anser	Goose astrovirus	Stelpaviricetes	Stellavirales	Astroviridae	Avastrovirus	novel
Cairina moschata	Aves	Anseriformes	Anatidae	Cairina	Gammapolyomavirus anseris	Papovaviricetes	Sepolyvirales	Polyomaviridae	Gammapolyomavirus	known
Trichoglossus moluccanus	Aves	Psittaciformes	Psittaculidae	Trichoglossus	Avulavirus sp.	Monjiviricetes	Mononegavirales	Paramyxoviridae	unclassified	novel
Trichoglossus moluccanus	Aves	Psittaciformes	Psittaculidae	Trichoglossus	Circovirus parrot	Arfiviricetes	Cirlivirales	Circoviridae	Circovirus	known
Trichoglossus moluccanus	Aves	Psittaciformes	Psittaculidae	Trichoglossus	Avian chapparvovirus	Quintoviricetes	Piccovirales	Parvoviridae	Chapparvovirus	novel
Zonotrichia albicollis	Aves	Passeriformes	Passerellidae	Zonotrichia	Parvovirus zonotrichia4755	Quintoviricetes	Piccovirales	Parvoviridae	unclassified	known
Zonotrichia albicollis	Aves	Passeriformes	Passerellidae	Zonotrichia	Polyomavirus zonotrichia5422	Papovaviricetes	Sepolyvirales	Polyomaviridae	unclassified	known
Anas platyrhynchos	Aves	Anseriformes	Anatidae	Anas	Parvovirus macaca3116	Quintoviricetes	Piccovirales	Parvoviridae	unclassified	novel
Anas platyrhynchos	Aves	Anseriformes	Anatidae	Anas	Erythroparvovirus ungulate1	Quintoviricetes	Piccovirales	Parvoviridae	Erythroparvovirus	novel
Anas platyrhynchos	Aves	Anseriformes	Anatidae	Anas	Gyrovirus 9	unclassified	unclassified	Anelloviridae	Gyrovirus	known
Anas platyrhynchos	Aves	Anseriformes	Anatidae	Anas	Duck-associated chapparvovirus	Quintoviricetes	Piccovirales	Parvoviridae	Chapparvovirus	known
Anas platyrhynchos	Aves	Anseriformes	Anatidae	Anas	Chaphamaparvovirus anseriform6	Quintoviricetes	Piccovirales	Parvoviridae	Chaphamaparvovirus	novel
Anas platyrhynchos	Aves	Anseriformes	Anatidae	Anas	Dependoparvovirus anseriform1	Quintoviricetes	Piccovirales	Parvoviridae	Dependoparvovirus	known
Anas platyrhynchos	Aves	Anseriformes	Anatidae	Anas	Chaphamaparvovirus anseriform4	Quintoviricetes	Piccovirales	Parvoviridae	Chaphamaparvovirus	novel
Anas platyrhynchos	Aves	Anseriformes	Anatidae	Anas	Circovirus duck	Arfiviricetes	Cirlivirales	Circoviridae	Circovirus	known
Columba livia	Aves	Columbiformes	Columbidae	Columba	Duck hepatitis B virus	Revtraviricetes	Blubervirales	Hepadnaviridae	Avihepadnavirus	novel
Anser cygnoides	Aves	Anseriformes	Anatidae	Anser	Circovirus porcine1	Arfiviricetes	Cirlivirales	Circoviridae	Circovirus	novel
Anser cygnoides	Aves	Anseriformes	Anatidae	Anser	Porcine epidemic diarrhea virus	Pisoniviricetes	Nidovirales	Coronaviridae	Alphacoronavirus	novel
Anser cygnoides	Aves	Anseriformes	Anatidae	Anser	Mammarenavirus guanaritoense	Ellioviricetes	Bunyavirales	Arenaviridae	Mammarenavirus	novel
Anser cygnoides	Aves	Anseriformes	Anatidae	Anser	Orthorubulavirus mammalis	Monjiviricetes	Mononegavirales	Paramyxoviridae	Orthorubulavirus	novel
Anser cygnoides	Aves	Anseriformes	Anatidae	Anser	Tiger orthorubulavirus	Monjiviricetes	Mononegavirales	Paramyxoviridae	Orthorubulavirus	novel
Arenaria interpres	Aves	Charadriiformes	Scolopacidae	Arenaria	Metaavulavirus yucaipaense	Monjiviricetes	Mononegavirales	Paramyxoviridae	Metaavulavirus	known
Arenaria interpres	Aves	Charadriiformes	Scolopacidae	Arenaria	Duck coronavirus 2714	Pisoniviricetes	Nidovirales	Coronaviridae	Gammacoronavirus	known
Arenaria interpres	Aves	Charadriiformes	Scolopacidae	Arenaria	Blencathra virus	Stelpaviricetes	Stellavirales	Astroviridae	unclassified	known
Arenaria interpres	Aves	Charadriiformes	Scolopacidae	Arenaria	Loch Leven virus	Pisoniviricetes	Picornavirales	Picornaviridae	Hepatovirus	known
Arenaria interpres	Aves	Charadriiformes	Scolopacidae	Arenaria	Bird gammacoronavirus CalidrisCN24	Pisoniviricetes	Nidovirales	Coronaviridae	Gammacoronavirus	novel
Arenaria interpres	Aves	Charadriiformes	Scolopacidae	Arenaria	Carnarvon virus	Stelpaviricetes	Stellavirales	Astroviridae	unclassified	known
Arenaria interpres	Aves	Charadriiformes	Scolopacidae	Arenaria	British Admiral virus	Pisoniviricetes	Picornavirales	Picornaviridae	unclassified	known
Arenaria interpres	Aves	Charadriiformes	Scolopacidae	Arenaria	Bird gammacoronavirus NumeniusCN24	Pisoniviricetes	Nidovirales	Coronaviridae	Gammacoronavirus	novel
Arenaria interpres	Aves	Charadriiformes	Scolopacidae	Arenaria	Netherby virus	Pisoniviricetes	Picornavirales	Picornaviridae	unclassified	known
Arenaria interpres	Aves	Charadriiformes	Scolopacidae	Arenaria	Neva virus	Stelpaviricetes	Stellavirales	Astroviridae	unclassified	known
Arenaria interpres	Aves	Charadriiformes	Scolopacidae	Arenaria	Whistler virus	Pisoniviricetes	Picornavirales	Picornaviridae	unclassified	known
Arenaria interpres	Aves	Charadriiformes	Scolopacidae	Arenaria	Cataraqui virus	Resentoviricetes	Reovirales	Spinareoviridae	Orthoreovirus	known
Arenaria interpres	Aves	Charadriiformes	Scolopacidae	Arenaria	Maypo virus	Resentoviricetes	Reovirales	Sedoreoviridae	Rotavirus	known
Arenaria interpres	Aves	Charadriiformes	Scolopacidae	Arenaria	Waterwitch virus	Pisoniviricetes	Picornavirales	Picornaviridae	unclassified	known
Arenaria interpres	Aves	Charadriiformes	Scolopacidae	Arenaria	Shorebird deltacoronavirus	Pisoniviricetes	Nidovirales	Coronaviridae	Deltacoronavirus	known
Cairina moschata	Aves	Anseriformes	Anatidae	Cairina	Avian coronavirus	Pisoniviricetes	Nidovirales	Coronaviridae	Gammacoronavirus	novel
Cairina moschata	Aves	Anseriformes	Anatidae	Cairina	Bird gammacoronavirus AnasCN24	Pisoniviricetes	Nidovirales	Coronaviridae	Gammacoronavirus	novel
Cairina moschata	Aves	Anseriformes	Anatidae	Cairina	Bird gammacoronavirus MarecaCN24	Pisoniviricetes	Nidovirales	Coronaviridae	Gammacoronavirus	novel
Cairina moschata	Aves	Anseriformes	Anatidae	Cairina	Bird gammacoronavirus CharadriusCN24	Pisoniviricetes	Nidovirales	Coronaviridae	Gammacoronavirus	novel
Anas platyrhynchos	Aves	Anseriformes	Anatidae	Anas	Dicistroviridae sp.	Pisoniviricetes	Picornavirales	Dicistroviridae	unclassified	novel
Anser indicus	Aves	Anseriformes	Anatidae	Anser	Parvoviridae sp.	Quintoviricetes	Piccovirales	Parvoviridae	unclassified	novel
Columba livia	Aves	Columbiformes	Columbidae	Columba	Circovirus pigeon	Arfiviricetes	Cirlivirales	Circoviridae	Circovirus	known
Columba livia	Aves	Columbiformes	Columbidae	Columba	Avian coronavirus	Pisoniviricetes	Nidovirales	Coronaviridae	Gammacoronavirus	known
Columba livia	Aves	Columbiformes	Columbidae	Columba	Pigeon-dominant Coronavirus	Pisoniviricetes	Nidovirales	Coronaviridae	unclassified	novel
Myiopsitta monachus	Aves	Psittaciformes	Psittacidae	Myiopsitta	Psittacine siadenovirus D	Tectiliviricetes	Rowavirales	Adenoviridae	Siadenovirus	novel
Myiopsitta monachus	Aves	Psittaciformes	Psittacidae	Myiopsitta	Psittacine siadenovirus 1	Tectiliviricetes	Rowavirales	Adenoviridae	Siadenovirus	novel
Anas platyrhynchos	Aves	Anseriformes	Anatidae	Anas	Orthoflavivirus japonicum	Flasuviricetes	Amarillovirales	Flaviviridae	Orthoflavivirus	known
Columba livia	Aves	Columbiformes	Columbidae	Columba	Alphainfluenzavirus influenzae	Insthoviricetes	Articulavirales	Orthomyxoviridae	Alphainfluenzavirus	known
Columba livia	Aves	Columbiformes	Columbidae	Columba	Orthorubulavirus mammalis	Monjiviricetes	Mononegavirales	Paramyxoviridae	Orthorubulavirus	novel
Taeniopygia guttata	Aves	Passeriformes	Estrildidae	Taeniopygia	Gammapolyomavirus secanaria	Papovaviricetes	Sepolyvirales	Polyomaviridae	Gammapolyomavirus	known
Columba livia	Aves	Columbiformes	Columbidae	Columba	Megrivirus sp.	Pisoniviricetes	Picornavirales	Picornaviridae	Megrivirus	novel
Erythrura psittacea	Aves	Passeriformes	Estrildidae	Erythrura	Circovirus finch	Arfiviricetes	Cirlivirales	Circoviridae	Circovirus	novel
Meleagris gallopavo	Aves	Galliformes	Phasianidae	Meleagris	Circoviridae sp.	Arfiviricetes	Cirlivirales	Circoviridae	unclassified	novel
Meleagris gallopavo	Aves	Galliformes	Phasianidae	Meleagris	Fish-associated parvo-like hybrid virus	Quintoviricetes	Piccovirales	Parvoviridae	unclassified	novel
Meleagris gallopavo	Aves	Galliformes	Phasianidae	Meleagris	Fringilla montifringilla Circoviridae sp.	Arfiviricetes	Cirlivirales	Circoviridae	unclassified	novel
Anser cygnoides	Aves	Anseriformes	Anatidae	Anser	Alphapapillomavirus 7	Papovaviricetes	Zurhausenvirales	Papillomaviridae	Alphapapillomavirus	novel
Nycticorax nycticorax	Aves	Pelecaniformes	Ardeidae	Nycticorax	Heron hepatitis B virus	Revtraviricetes	Blubervirales	Hepadnaviridae	Avihepadnavirus	novel
Archilochus colubris	Aves	Apodiformes	Trochilidae	Archilochus	Escherichia phage dw-ec	Caudoviricetes	unclassified	unclassified	Phapecoctavirus	novel
Parus major	Aves	Passeriformes	Paridae	Parus	Gammapolyomavirus secanaria	Papovaviricetes	Sepolyvirales	Polyomaviridae	Gammapolyomavirus	novel
Anas platyrhynchos	Aves	Anseriformes	Anatidae	Anas	Human mastadenovirus C	Tectiliviricetes	Rowavirales	Adenoviridae	Mastadenovirus	novel
Anas platyrhynchos	Aves	Anseriformes	Anatidae	Anas	Porcine epidemic diarrhea virus	Pisoniviricetes	Nidovirales	Coronaviridae	Alphacoronavirus	novel
Anas platyrhynchos	Aves	Anseriformes	Anatidae	Anas	Alphainfluenzavirus influenzae	Insthoviricetes	Articulavirales	Orthomyxoviridae	Alphainfluenzavirus	known
Anser anser	Aves	Anseriformes	Anatidae	Anser	Duck hepatitis B virus	Revtraviricetes	Blubervirales	Hepadnaviridae	Avihepadnavirus	novel
Anas platyrhynchos	Aves	Anseriformes	Anatidae	Anas	Gammapolyomavirus anseris	Papovaviricetes	Sepolyvirales	Polyomaviridae	Gammapolyomavirus	known
Anas platyrhynchos	Aves	Anseriformes	Anatidae	Anas	Duck astrovirus CPH	Stelpaviricetes	Stellavirales	Astroviridae	Avastrovirus	novel
Cyanistes caeruleus	Aves	Passeriformes	Paridae	Cyanistes	Gammapolyomavirus secanaria	Papovaviricetes	Sepolyvirales	Polyomaviridae	Gammapolyomavirus	novel
Cyanistes caeruleus	Aves	Passeriformes	Paridae	Cyanistes	Siadenovirus sp.	Tectiliviricetes	Rowavirales	Adenoviridae	Siadenovirus	novel
Passer montanus	Aves	Passeriformes	Passeridae	Passer	cormorant hepevirius	Alsuviricetes	Hepelivirales	Hepeviridae	unclassified	novel
Anser cygnoides	Aves	Anseriformes	Anatidae	Anser	Duck hepatitis B virus	Revtraviricetes	Blubervirales	Hepadnaviridae	Avihepadnavirus	novel
Anas platyrhynchos	Aves	Anseriformes	Anatidae	Anas	Orthoavulavirus javaense	Monjiviricetes	Mononegavirales	Paramyxoviridae	Orthoavulavirus	known
Anas platyrhynchos	Aves	Anseriformes	Anatidae	Anas	Gyrovirus GyV9	unclassified	unclassified	Anelloviridae	Gyrovirus	novel
Zonotrichia albicollis	Aves	Passeriformes	Passerellidae	Zonotrichia	Alphainfluenzavirus influenzae	Insthoviricetes	Articulavirales	Orthomyxoviridae	Alphainfluenzavirus	novel
Catharus ustulatus	Aves	Passeriformes	Turdidae	Catharus	Orthorubulavirus mammalis	Monjiviricetes	Mononegavirales	Paramyxoviridae	Orthorubulavirus	novel
Haemorhous mexicanus	Aves	Passeriformes	Fringillidae	Haemorhous	Severe acute respiratory syndrome-related coronavirus	Pisoniviricetes	Nidovirales	Coronaviridae	Betacoronavirus	novel
Anser cygnoides	Aves	Anseriformes	Anatidae	Anser	Porcine parainfluenza virus	Monjiviricetes	Mononegavirales	Paramyxoviridae	Rubulavirus	novel
Columba livia	Aves	Columbiformes	Columbidae	Columba	Porcine parainfluenza virus	Monjiviricetes	Mononegavirales	Paramyxoviridae	Rubulavirus	novel
Columba livia	Aves	Columbiformes	Columbidae	Columba	Tiger orthorubulavirus	Monjiviricetes	Mononegavirales	Paramyxoviridae	Orthorubulavirus	novel
Serinus canaria	Aves	Passeriformes	Fringillidae	Serinus	Circovirus canary	Arfiviricetes	Cirlivirales	Circoviridae	Circovirus	known
Turdus merula	Aves	Passeriformes	Turdidae	Turdus	Umatilla virus	Resentoviricetes	Reovirales	Sedoreoviridae	Orbivirus	novel
Turdus merula	Aves	Passeriformes	Turdidae	Turdus	Hapavirus manitoba	Monjiviricetes	Mononegavirales	Rhabdoviridae	Hapavirus	novel
Columba livia	Aves	Columbiformes	Columbidae	Columba	Fowl aviadenovirus A	Tectiliviricetes	Rowavirales	Adenoviridae	Aviadenovirus	novel
Columba livia	Aves	Columbiformes	Columbidae	Columba	Dependoparvovirus avian1	Quintoviricetes	Piccovirales	Parvoviridae	Dependoparvovirus	novel
Columba livia	Aves	Columbiformes	Columbidae	Columba	Fowl aviadenovirus D	Tectiliviricetes	Rowavirales	Adenoviridae	Aviadenovirus	known
Columba livia	Aves	Columbiformes	Columbidae	Columba	Fowl aviadenovirus C	Tectiliviricetes	Rowavirales	Adenoviridae	Aviadenovirus	novel
Anas platyrhynchos	Aves	Anseriformes	Anatidae	Anas	Respirovirus muris	Monjiviricetes	Mononegavirales	Paramyxoviridae	Respirovirus	novel
Anas platyrhynchos	Aves	Anseriformes	Anatidae	Anas	Alphapapillomavirus 7	Papovaviricetes	Zurhausenvirales	Papillomaviridae	Alphapapillomavirus	novel
Recurvirostra novaehollandiae	Aves	Charadriiformes	Recurvirostridae	Recurvirostra	Avastrovirus 2	Stelpaviricetes	Stellavirales	Astroviridae	Avastrovirus	known
Recurvirostra novaehollandiae	Aves	Charadriiformes	Recurvirostridae	Recurvirostra	Avocet megrivirus	Pisoniviricetes	Picornavirales	Picornaviridae	Megrivirus	known
Recurvirostra novaehollandiae	Aves	Charadriiformes	Recurvirostridae	Recurvirostra	Avocet picornavirus B	Duplopiviricetes	Durnavirales	Picobirnaviridae	unclassified	known
Recurvirostra novaehollandiae	Aves	Charadriiformes	Recurvirostridae	Recurvirostra	Rotavirus G	Resentoviricetes	Reovirales	Sedoreoviridae	Rotavirus	known
Recurvirostra novaehollandiae	Aves	Charadriiformes	Recurvirostridae	Recurvirostra	Avian coronavirus	Pisoniviricetes	Nidovirales	Coronaviridae	Gammacoronavirus	known
Recurvirostra novaehollandiae	Aves	Charadriiformes	Recurvirostridae	Recurvirostra	Pink-eared duck megrivirus	Pisoniviricetes	Picornavirales	Picornaviridae	Megrivirus	novel
Recurvirostra novaehollandiae	Aves	Charadriiformes	Recurvirostridae	Recurvirostra	Avocet calicivirus	Pisoniviricetes	Picornavirales	Caliciviridae	unclassified	known
Recurvirostra novaehollandiae	Aves	Charadriiformes	Recurvirostridae	Recurvirostra	Bird gammacoronavirus AnasCN24	Pisoniviricetes	Nidovirales	Coronaviridae	Gammacoronavirus	novel
Recurvirostra novaehollandiae	Aves	Charadriiformes	Recurvirostridae	Recurvirostra	Bird gammacoronavirus XenusCN24	Pisoniviricetes	Nidovirales	Coronaviridae	Gammacoronavirus	novel
Recurvirostra novaehollandiae	Aves	Charadriiformes	Recurvirostridae	Recurvirostra	Wenzhou yanvirus-like virus 1	unclassified	unclassified	unclassified	unclassified	novel
Recurvirostra novaehollandiae	Aves	Charadriiformes	Recurvirostridae	Recurvirostra	Bird gammacoronavirus ArenariaCN24	Pisoniviricetes	Nidovirales	Coronaviridae	Gammacoronavirus	novel
Tadorna tadornoides	Aves	Anseriformes	Anatidae	Tadorna	Shelduck calicivirus	Pisoniviricetes	Picornavirales	Caliciviridae	unclassified	novel
Tadorna tadornoides	Aves	Anseriformes	Anatidae	Tadorna	Shelduck rhabdovirus	Monjiviricetes	Mononegavirales	Rhabdoviridae	unclassified	novel
Tadorna tadornoides	Aves	Anseriformes	Anatidae	Tadorna	Shelduck picobirnavirus II	Duplopiviricetes	Durnavirales	Picobirnaviridae	unclassified	novel
Tadorna tadornoides	Aves	Anseriformes	Anatidae	Tadorna	Grey teal picobirnavirus y	Duplopiviricetes	Durnavirales	Picobirnaviridae	unclassified	novel
Tadorna tadornoides	Aves	Anseriformes	Anatidae	Tadorna	Shelduck picobirnavirus I	Duplopiviricetes	Durnavirales	Picobirnaviridae	unclassified	novel
Arenaria interpres	Aves	Charadriiformes	Scolopacidae	Arenaria	Ruddy turnstone rotavirus	Resentoviricetes	Reovirales	Sedoreoviridae	Rotavirus	known
Arenaria interpres	Aves	Charadriiformes	Scolopacidae	Arenaria	Alphainfluenzavirus influenzae	Insthoviricetes	Articulavirales	Orthomyxoviridae	Alphainfluenzavirus	known
Arenaria interpres	Aves	Charadriiformes	Scolopacidae	Arenaria	Ruddy turnstone calicivirus B	Pisoniviricetes	Picornavirales	Caliciviridae	unclassified	known
Pardaliparus venustulus	Aves	Passeriformes	Paridae	Pardaliparus	Orthorubulavirus mammalis	Monjiviricetes	Mononegavirales	Paramyxoviridae	Orthorubulavirus	novel
Pardaliparus venustulus	Aves	Passeriformes	Paridae	Pardaliparus	Great tit siadenovirus A	Tectiliviricetes	Rowavirales	Adenoviridae	Siadenovirus	novel
Aegithalos concinnus	Aves	Passeriformes	Aegithalidae	Aegithalos	Orthorubulavirus mammalis	Monjiviricetes	Mononegavirales	Paramyxoviridae	Orthorubulavirus	novel
Chloebia gouldiae	Aves	Passeriformes	Passeridae	Chloebia	Polyomavirus erythrura5304	Papovaviricetes	Sepolyvirales	Polyomaviridae	unclassified	known
Anas platyrhynchos	Aves	Anseriformes	Anatidae	Anas	Cypovirus 1	Resentoviricetes	Reovirales	Spinareoviridae	Cypovirus	novel
Anser cygnoides	Aves	Anseriformes	Anatidae	Anser	Protoparvovirus carnivoran1	Quintoviricetes	Piccovirales	Parvoviridae	Protoparvovirus	novel
Calidris acuminata	Aves	Charadriiformes	Scolopacidae	Calidris	Falcon coronavirus UAE-HKU27	Pisoniviricetes	Nidovirales	Coronaviridae	Deltacoronavirus	novel
Calidris acuminata	Aves	Charadriiformes	Scolopacidae	Calidris	Sharp-tailed sandpiper Picornavirus B-like	Pisoniviricetes	Picornavirales	Picornaviridae	unclassified	known
Calidris ruficollis	Aves	Charadriiformes	Scolopacidae	Calidris	Orthoavulavirus javaense	Monjiviricetes	Mononegavirales	Paramyxoviridae	Orthoavulavirus	known
Calidris ruficollis	Aves	Charadriiformes	Scolopacidae	Calidris	Red-necked stint gallivirus	Pisoniviricetes	Picornavirales	Picornaviridae	Gallivirus	known
Calidris ruficollis	Aves	Charadriiformes	Scolopacidae	Calidris	Rotavirus G	Resentoviricetes	Reovirales	Sedoreoviridae	Rotavirus	novel
Calidris ruficollis	Aves	Charadriiformes	Scolopacidae	Calidris	Red-necked stint Picornavirus B-like	Pisoniviricetes	Picornavirales	Picornaviridae	unclassified	known
Tadorna tadornoides	Aves	Anseriformes	Anatidae	Tadorna	Australian shelduck avian sapelovirus	Pisoniviricetes	Picornavirales	Picornaviridae	Sapelovirus	known
Tadorna tadornoides	Aves	Anseriformes	Anatidae	Tadorna	Avian coronavirus	Pisoniviricetes	Nidovirales	Coronaviridae	Gammacoronavirus	known
Tadorna tadornoides	Aves	Anseriformes	Anatidae	Tadorna	Grey teal parvovirus	Quintoviricetes	Piccovirales	Parvoviridae	unclassified	novel
Anas superciliosa	Aves	Anseriformes	Anatidae	Anas	Pacific black duck megrivirus	Pisoniviricetes	Picornavirales	Picornaviridae	Megrivirus	known
Anas gracilis	Aves	Anseriformes	Anatidae	Anas	Grey teal picobirnavirus y	Duplopiviricetes	Durnavirales	Picobirnaviridae	unclassified	known
Anas gracilis	Aves	Anseriformes	Anatidae	Anas	Rotavirus G	Resentoviricetes	Reovirales	Sedoreoviridae	Rotavirus	known
Anas gracilis	Aves	Anseriformes	Anatidae	Anas	Alphainfluenzavirus influenzae	Insthoviricetes	Articulavirales	Orthomyxoviridae	Alphainfluenzavirus	novel
Anas gracilis	Aves	Anseriformes	Anatidae	Anas	Grey teal calicivirus	Pisoniviricetes	Picornavirales	Caliciviridae	unclassified	known
Anas gracilis	Aves	Anseriformes	Anatidae	Anas	Avian coronavirus	Pisoniviricetes	Nidovirales	Coronaviridae	Gammacoronavirus	known
Anas gracilis	Aves	Anseriformes	Anatidae	Anas	Grey teal picobirnavirus X	Duplopiviricetes	Durnavirales	Picobirnaviridae	unclassified	known
Anas gracilis	Aves	Anseriformes	Anatidae	Anas	Rotavirus F	Resentoviricetes	Reovirales	Sedoreoviridae	Rotavirus	known
Anas gracilis	Aves	Anseriformes	Anatidae	Anas	Grey teal picobirnavirus Z	Duplopiviricetes	Durnavirales	Picobirnaviridae	unclassified	known
Malacorhynchus membranaceus	Aves	Anseriformes	Anatidae	Malacorhynchus	Pink-eared duck calicivirus I	Pisoniviricetes	Picornavirales	Caliciviridae	unclassified	known
Malacorhynchus membranaceus	Aves	Anseriformes	Anatidae	Malacorhynchus	Rotavirus G	Resentoviricetes	Reovirales	Sedoreoviridae	Rotavirus	novel
Malacorhynchus membranaceus	Aves	Anseriformes	Anatidae	Malacorhynchus	Pink-eared duck picobirnavirus	Duplopiviricetes	Durnavirales	Picobirnaviridae	unclassified	known
Malacorhynchus membranaceus	Aves	Anseriformes	Anatidae	Malacorhynchus	Pink-eared duck calicivirus II	Pisoniviricetes	Picornavirales	Caliciviridae	unclassified	known
Malacorhynchus membranaceus	Aves	Anseriformes	Anatidae	Malacorhynchus	Pink-eared duck megrivirus	Pisoniviricetes	Picornavirales	Picornaviridae	Megrivirus	known
Malacorhynchus membranaceus	Aves	Anseriformes	Anatidae	Malacorhynchus	Pink-eared duck picornavirus	Pisoniviricetes	Picornavirales	Picornaviridae	unclassified	known
Malacorhynchus membranaceus	Aves	Anseriformes	Anatidae	Malacorhynchus	Spangled perch bastrovirus	Stelpaviricetes	Stellavirales	Astroviridae	unclassified	novel
Pica pica	Aves	Passeriformes	Corvidae	Pica	Anellovirus molossus2529	unclassified	unclassified	Anelloviridae	unclassified	novel
Pyrgilauda ruficollis	Aves	Passeriformes	Passeridae	Pyrgilauda	Hemipteran ambidensovirus 3	Quintoviricetes	Piccovirales	Parvoviridae	Ambidensovirus	novel
Pyrgilauda ruficollis	Aves	Passeriformes	Passeridae	Pyrgilauda	Myzus persicae densovirus 2	Quintoviricetes	Piccovirales	Parvoviridae	unclassified	novel
Molothrus aeneus	Aves	Passeriformes	Icteridae	Molothrus	Densovirinae sp.	Quintoviricetes	Piccovirales	Parvoviridae	unclassified	novel
Molothrus aeneus	Aves	Passeriformes	Icteridae	Molothrus	Zophobas morio black wasting virus	Quintoviricetes	Piccovirales	Parvoviridae	unclassified	novel
Molothrus aeneus	Aves	Passeriformes	Icteridae	Molothrus	Blattambidensovirus incertum1	Quintoviricetes	Piccovirales	Parvoviridae	Blattambidensovirus	novel
Anas platyrhynchos	Aves	Anseriformes	Anatidae	Anas	Chaphamaparvovirus anseriform1	Quintoviricetes	Piccovirales	Parvoviridae	Chaphamaparvovirus	novel
Anas platyrhynchos	Aves	Anseriformes	Anatidae	Anas	Avihepatovirus A	Pisoniviricetes	Picornavirales	Picornaviridae	Avihepatovirus	known
Loxia curvirostra	Aves	Passeriformes	Fringillidae	Loxia	Umatilla virus	Resentoviricetes	Reovirales	Sedoreoviridae	Orbivirus	novel
Taeniopygia castanotis	Aves	Passeriformes	Estrildidae	Taeniopygia	Polyomavirus taeniopygia5555	Papovaviricetes	Sepolyvirales	Polyomaviridae	unclassified	known
Pica pica	Aves	Passeriformes	Corvidae	Pica	Avian astrovirus 12	Stelpaviricetes	Stellavirales	Astroviridae	unclassified	novel
Pica pica	Aves	Passeriformes	Corvidae	Pica	Protoparvovirus carnivoran1	Quintoviricetes	Piccovirales	Parvoviridae	Protoparvovirus	novel
Emberiza bruniceps	Aves	Passeriformes	Fringillidae	Emberiza	Orthoavulavirus javaense	Monjiviricetes	Mononegavirales	Paramyxoviridae	Orthoavulavirus	novel
Abrothrix hirta	Mammalia	Rodentia	Cricetidae	Abrothrix	Raton olivaceo morbillivirus	Monjiviricetes	Mononegavirales	Paramyxoviridae	Morbillivirus	known
Abrothrix olivaceus	Mammalia	Rodentia	Cricetidae	Abrothrix	Raton olivaceo morbillivirus	Monjiviricetes	Mononegavirales	Paramyxoviridae	Morbillivirus	known
Acomys cahirinus	Mammalia	Rodentia	Muridae	Acomys	Anelloviridae sp.	unclassified	unclassified	Anelloviridae	unclassified	novel
Acomys cahirinus	Mammalia	Rodentia	Muridae	Acomys	Torque teno virus	unclassified	unclassified	Anelloviridae	unclassified	novel
Acomys cahirinus	Mammalia	Rodentia	Muridae	Acomys	Alphatorquevirus homin18	unclassified	unclassified	Anelloviridae	Alphatorquevirus	novel
Ailuropoda melanoleuca	Mammalia	Carnivora	Ursidae	Ailuropoda	Omegapapillomavirus 1	Papovaviricetes	Zurhausenvirales	Papillomaviridae	Omegapapillomavirus	known
Ailuropoda melanoleuca	Mammalia	Carnivora	Ursidae	Ailuropoda	Tick-associated anellovirus 10	unclassified	unclassified	Anelloviridae	unclassified	novel
Ailuropoda melanoleuca	Mammalia	Carnivora	Ursidae	Ailuropoda	Giant panda anellovirus	unclassified	unclassified	Anelloviridae	unclassified	known
Ailuropoda melanoleuca	Mammalia	Carnivora	Ursidae	Ailuropoda	Anelloviridae sp.	unclassified	unclassified	Anelloviridae	unclassified	known
Ailuropoda melanoleuca	Mammalia	Carnivora	Ursidae	Ailuropoda	Tick-associated anellovirus 2	unclassified	unclassified	Anelloviridae	unclassified	novel
Ailuropoda melanoleuca	Mammalia	Carnivora	Ursidae	Ailuropoda	Deltapolyomavirus ailuropodae	Papovaviricetes	Sepolyvirales	Polyomaviridae	Deltapolyomavirus	known
Ailuropoda melanoleuca	Mammalia	Carnivora	Ursidae	Ailuropoda	Holothuria scabra associated picornavirus 1	Pisoniviricetes	Picornavirales	Picornaviridae	unclassified	novel
Ailuropoda melanoleuca	Mammalia	Carnivora	Ursidae	Ailuropoda	Alphainfluenzavirus influenzae	Insthoviricetes	Articulavirales	Orthomyxoviridae	Alphainfluenzavirus	novel
Apodemus sylvaticus	Mammalia	Rodentia	Muridae	Apodemus	Cardiovirus A	Pisoniviricetes	Picornavirales	Picornaviridae	Cardiovirus	known
Artibeus jamaicensis	Mammalia	Chiroptera	Phyllostomidae	Artibeus	Mammarenavirus tacaribeense	Ellioviricetes	Bunyavirales	Arenaviridae	Mammarenavirus	known
Arvicanthis niloticus	Mammalia	Rodentia	Muridae	Arvicanthis	Dyothetapapillomavirus 1	Papovaviricetes	Zurhausenvirales	Papillomaviridae	Dyothetapapillomavirus	novel
Bathyergus suillus	Mammalia	Rodentia	Bathyergidae	Bathyergus	Cape dune mole-rat hepacivirus	Flasuviricetes	Amarillovirales	Flaviviridae	Hepacivirus	novel
Blarina brevicauda	Mammalia	Eulipotyphla	Soricidae	Blarina	Camp Hill virus	Monjiviricetes	Mononegavirales	Paramyxoviridae	Henipavirus	known
Bos frontalis	Mammalia	Artiodactyla	Bovidae	Bos	Tiger orthorubulavirus	Monjiviricetes	Mononegavirales	Paramyxoviridae	Orthorubulavirus	novel
Bos frontalis	Mammalia	Artiodactyla	Bovidae	Bos	Orthorubulavirus mammalis	Monjiviricetes	Mononegavirales	Paramyxoviridae	Orthorubulavirus	novel
Bos grunniens	Mammalia	Artiodactyla	Bovidae	Bos	Orthoflavivirus japonicum	Flasuviricetes	Amarillovirales	Flaviviridae	Orthoflavivirus	novel
Bos grunniens	Mammalia	Artiodactyla	Bovidae	Bos	Alphapapillomavirus 7	Papovaviricetes	Zurhausenvirales	Papillomaviridae	Alphapapillomavirus	novel
Bos grunniens	Mammalia	Artiodactyla	Bovidae	Bos	Foot-and-mouth disease virus	Pisoniviricetes	Picornavirales	Picornaviridae	Aphthovirus	known
Bos grunniens	Mammalia	Artiodactyla	Bovidae	Bos	Pestivirus tauri	Flasuviricetes	Amarillovirales	Flaviviridae	Pestivirus	novel
Bos grunniens	Mammalia	Artiodactyla	Bovidae	Bos	Myzus persicae densovirus 2	Quintoviricetes	Piccovirales	Parvoviridae	unclassified	novel
Bos grunniens	Mammalia	Artiodactyla	Bovidae	Bos	Pestivirus brazilense	Flasuviricetes	Amarillovirales	Flaviviridae	Pestivirus	novel
Bos grunniens	Mammalia	Artiodactyla	Bovidae	Bos	Tiger orthorubulavirus	Monjiviricetes	Mononegavirales	Paramyxoviridae	Orthorubulavirus	novel
Bos grunniens	Mammalia	Artiodactyla	Bovidae	Bos	Orthorubulavirus mammalis	Monjiviricetes	Mononegavirales	Paramyxoviridae	Orthorubulavirus	novel
Bos grunniens	Mammalia	Artiodactyla	Bovidae	Bos	Porcine epidemic diarrhea virus	Pisoniviricetes	Nidovirales	Coronaviridae	Alphacoronavirus	novel
Bos grunniens	Mammalia	Artiodactyla	Bovidae	Bos	Porcine parainfluenza virus	Monjiviricetes	Mononegavirales	Paramyxoviridae	Rubulavirus	novel
Bos grunniens	Mammalia	Artiodactyla	Bovidae	Bos	Adeno-associated virus	Quintoviricetes	Piccovirales	Parvoviridae	Dependoparvovirus	novel
Bos grunniens	Mammalia	Artiodactyla	Bovidae	Bos	unidentified adenovirus	Tectiliviricetes	Rowavirales	Adenoviridae	Mastadenovirus	novel
Bos grunniens	Mammalia	Artiodactyla	Bovidae	Bos	Diciambidensovirus hemipteran1	Quintoviricetes	Piccovirales	Parvoviridae	Diciambidensovirus	novel
Bos grunniens	Mammalia	Artiodactyla	Bovidae	Bos	Orthopneumovirus hominis	Monjiviricetes	Mononegavirales	Pneumoviridae	Orthopneumovirus	novel
Bos indicus	Mammalia	Artiodactyla	Bovidae	Bos	Pestivirus bovis	Flasuviricetes	Amarillovirales	Flaviviridae	Pestivirus	novel
Bos indicus	Mammalia	Artiodactyla	Bovidae	Bos	Pestivirus brazilense	Flasuviricetes	Amarillovirales	Flaviviridae	Pestivirus	novel
Bos indicus	Mammalia	Artiodactyla	Bovidae	Bos	Orthorubulavirus mammalis	Monjiviricetes	Mononegavirales	Paramyxoviridae	Orthorubulavirus	novel
Bubalus carabanensis	Mammalia	Artiodactyla	Bovidae	Bubalus	Betapaprhavirus frugiperda	Monjiviricetes	Mononegavirales	Rhabdoviridae	Betapaprhavirus	novel
Bubalus carabanensis	Mammalia	Artiodactyla	Bovidae	Bubalus	Pestivirus brazilense	Flasuviricetes	Amarillovirales	Flaviviridae	Pestivirus	novel
Budorcas taxicolor	Mammalia	Artiodactyla	Bovidae	Budorcas	Orthorubulavirus mammalis	Monjiviricetes	Mononegavirales	Paramyxoviridae	Orthorubulavirus	novel
Callithrix jacchus	Mammalia	Primates	Cebidae	Callithrix	Lymphocryptovirus callitrichinegamma3	Herviviricetes	Herpesvirales	Orthoherpesviridae	Lymphocryptovirus	known
Callithrix jacchus	Mammalia	Primates	Cebidae	Callithrix	Callithrix penicillata lymphocryptovirus 1	Herviviricetes	Herpesvirales	Orthoherpesviridae	Lymphocryptovirus	novel
Callithrix jacchus	Mammalia	Primates	Cebidae	Callithrix	Orthorubulavirus mammalis	Monjiviricetes	Mononegavirales	Paramyxoviridae	Orthorubulavirus	novel
Callithrix jacchus	Mammalia	Primates	Cebidae	Callithrix	Rhinovirus C	Pisoniviricetes	Picornavirales	Picornaviridae	Enterovirus	novel
Callithrix jacchus	Mammalia	Primates	Cebidae	Callithrix	Pigeon parvovirus A	Quintoviricetes	Piccovirales	Parvoviridae	unclassified	novel
Callithrix jacchus	Mammalia	Primates	Cebidae	Callithrix	Protoparvovirus carnivoran1	Quintoviricetes	Piccovirales	Parvoviridae	Protoparvovirus	novel
Callithrix jacchus	Mammalia	Primates	Cebidae	Callithrix	Pegivirus platyrrhini	Flasuviricetes	Amarillovirales	Flaviviridae	Pegivirus	known
Callithrix jacchus	Mammalia	Primates	Cebidae	Callithrix	Henipavirus nipahense	Monjiviricetes	Mononegavirales	Paramyxoviridae	Henipavirus	novel
Callithrix jacchus	Mammalia	Primates	Cebidae	Callithrix	Enterovirus C	Pisoniviricetes	Picornavirales	Picornaviridae	Enterovirus	novel
Capra hircus	Mammalia	Artiodactyla	Bovidae	Capra	Pestivirus bovis	Flasuviricetes	Amarillovirales	Flaviviridae	Pestivirus	known
Capra hircus	Mammalia	Artiodactyla	Bovidae	Capra	Morbillivirus caprinae	Monjiviricetes	Mononegavirales	Paramyxoviridae	Morbillivirus	known
Capra hircus	Mammalia	Artiodactyla	Bovidae	Capra	Human mastadenovirus C	Tectiliviricetes	Rowavirales	Adenoviridae	Mastadenovirus	novel
Capra hircus	Mammalia	Artiodactyla	Bovidae	Capra	Protoparvovirus sp.	Quintoviricetes	Piccovirales	Parvoviridae	Protoparvovirus	known
Capra hircus	Mammalia	Artiodactyla	Bovidae	Capra	Goat hepatovirus	Pisoniviricetes	Picornavirales	Picornaviridae	Hepatovirus	known
Capra hircus	Mammalia	Artiodactyla	Bovidae	Capra	Murine coronavirus	Pisoniviricetes	Nidovirales	Coronaviridae	Betacoronavirus	novel
Capra hircus	Mammalia	Artiodactyla	Bovidae	Capra	Alphapapillomavirus 7	Papovaviricetes	Zurhausenvirales	Papillomaviridae	Alphapapillomavirus	novel
Capra hircus	Mammalia	Artiodactyla	Bovidae	Capra	Orthorubulavirus mammalis	Monjiviricetes	Mononegavirales	Paramyxoviridae	Orthorubulavirus	novel
Capra hircus	Mammalia	Artiodactyla	Bovidae	Capra	Alphainfluenzavirus influenzae	Insthoviricetes	Articulavirales	Orthomyxoviridae	Alphainfluenzavirus	known
Capra hircus	Mammalia	Artiodactyla	Bovidae	Capra	Chicken astrovirus	Stelpaviricetes	Stellavirales	Astroviridae	Avastrovirus	novel
Capra hircus	Mammalia	Artiodactyla	Bovidae	Capra	Norwalk virus	Pisoniviricetes	Picornavirales	Caliciviridae	Norovirus	novel
Capra hircus	Mammalia	Artiodactyla	Bovidae	Capra	Alphapapillomavirus 9	Papovaviricetes	Zurhausenvirales	Papillomaviridae	Alphapapillomavirus	novel
Capra hircus	Mammalia	Artiodactyla	Bovidae	Capra	Copiparvovirus ungulate1	Quintoviricetes	Piccovirales	Parvoviridae	Copiparvovirus	novel
Capra hircus	Mammalia	Artiodactyla	Bovidae	Capra	Ovine parvovirus	Quintoviricetes	Piccovirales	Parvoviridae	unclassified	novel
Capra hircus	Mammalia	Artiodactyla	Bovidae	Capra	Fowlpox virus	Pokkesviricetes	Chitovirales	Poxviridae	Avipoxvirus	novel
Capra hircus	Mammalia	Artiodactyla	Bovidae	Capra	Cytorhabdovirus lycopersici	Monjiviricetes	Mononegavirales	Rhabdoviridae	Cytorhabdovirus	novel
Capra hircus	Mammalia	Artiodactyla	Bovidae	Capra	Caprine astrovirus	Stelpaviricetes	Stellavirales	Astroviridae	unclassified	novel
Capra hircus	Mammalia	Artiodactyla	Bovidae	Capra	Hepatitis B virus	Revtraviricetes	Blubervirales	Hepadnaviridae	Orthohepadnavirus	novel
Capra hircus	Mammalia	Artiodactyla	Bovidae	Capra	Macavirus bovinegamma6	Herviviricetes	Herpesvirales	Orthoherpesviridae	Macavirus	novel
Capra hircus	Mammalia	Artiodactyla	Bovidae	Capra	Chaphamaparvovirus ungulate1	Quintoviricetes	Piccovirales	Parvoviridae	Chaphamaparvovirus	novel
Capra hircus	Mammalia	Artiodactyla	Bovidae	Capra	Aveparvovirus galliform1	Quintoviricetes	Piccovirales	Parvoviridae	Aveparvovirus	novel
Capra hircus	Mammalia	Artiodactyla	Bovidae	Capra	Rice ragged stunt virus	Resentoviricetes	Reovirales	Spinareoviridae	Oryzavirus	novel
Capra hircus	Mammalia	Artiodactyla	Bovidae	Capra	Rotavirus A	Resentoviricetes	Reovirales	Sedoreoviridae	Rotavirus	known
Capra hircus	Mammalia	Artiodactyla	Bovidae	Capra	Orthopneumovirus hominis	Monjiviricetes	Mononegavirales	Pneumoviridae	Orthopneumovirus	novel
Capra hircus	Mammalia	Artiodactyla	Bovidae	Capra	Pestivirus tauri	Flasuviricetes	Amarillovirales	Flaviviridae	Pestivirus	known
Capra hircus	Mammalia	Artiodactyla	Bovidae	Capra	Carpotroche-associated picornavirus	Pisoniviricetes	Picornavirales	Picornaviridae	unclassified	novel
Capra hircus	Mammalia	Artiodactyla	Bovidae	Capra	Severe acute respiratory syndrome-related coronavirus	Pisoniviricetes	Nidovirales	Coronaviridae	Betacoronavirus	novel
Capra hircus	Mammalia	Artiodactyla	Bovidae	Capra	Ovine copiparvovirus	Quintoviricetes	Piccovirales	Parvoviridae	Copiparvovirus	novel
Capreolus capreolus	Mammalia	Artiodactyla	Cervidae	Capreolus	Orthorubulavirus mammalis	Monjiviricetes	Mononegavirales	Paramyxoviridae	Orthorubulavirus	novel
Capreolus capreolus	Mammalia	Artiodactyla	Cervidae	Capreolus	Erythroparvovirus ungulate1	Quintoviricetes	Piccovirales	Parvoviridae	Erythroparvovirus	novel
Capreolus capreolus	Mammalia	Artiodactyla	Cervidae	Capreolus	Fish-associated parvo-like hybrid virus	Quintoviricetes	Piccovirales	Parvoviridae	unclassified	novel
Carollia perspicillata	Mammalia	Chiroptera	Phyllostomidae	Carollia	Alphainfluenzavirus influenzae	Insthoviricetes	Articulavirales	Orthomyxoviridae	Alphainfluenzavirus	novel
Cervus nippon	Mammalia	Artiodactyla	Cervidae	Cervus	Orthorubulavirus mammalis	Monjiviricetes	Mononegavirales	Paramyxoviridae	Orthorubulavirus	novel
Chlorocebus pygerythrus	Mammalia	Primates	Cercopithecidae	Chlorocebus	Pegivirus hominis	Flasuviricetes	Amarillovirales	Flaviviridae	Pegivirus	novel
Cricetulus griseus	Mammalia	Rodentia	Cricetidae	Cricetulus	Alphapapillomavirus 7	Papovaviricetes	Zurhausenvirales	Papillomaviridae	Alphapapillomavirus	novel
Cricetulus griseus	Mammalia	Rodentia	Cricetidae	Cricetulus	Orthorubulavirus mammalis	Monjiviricetes	Mononegavirales	Paramyxoviridae	Orthorubulavirus	novel
Desmodus rotundus	Mammalia	Chiroptera	Phyllostomidae	Desmodus	Bat astrovirus	Stelpaviricetes	Stellavirales	Astroviridae	unclassified	known
Desmodus rotundus	Mammalia	Chiroptera	Phyllostomidae	Desmodus	Bat alphacoronavirus	Pisoniviricetes	Nidovirales	Coronaviridae	Alphacoronavirus	known
Desmodus rotundus	Mammalia	Chiroptera	Phyllostomidae	Desmodus	Bat rotavirus	Resentoviricetes	Reovirales	Sedoreoviridae	Rotavirus	known
Desmodus rotundus	Mammalia	Chiroptera	Phyllostomidae	Desmodus	Adenovirus desmodus35011	Tectiliviricetes	Rowavirales	Adenoviridae	unclassified	novel
Desmodus rotundus	Mammalia	Chiroptera	Phyllostomidae	Desmodus	Chirohepevirus eptesici	Alsuviricetes	Hepelivirales	Hepeviridae	Chirohepevirus	known
Desmodus rotundus	Mammalia	Chiroptera	Phyllostomidae	Desmodus	Shanbavirus aminfuli	Pisoniviricetes	Picornavirales	Picornaviridae	Shanbavirus	novel
Desmodus rotundus	Mammalia	Chiroptera	Phyllostomidae	Desmodus	Bat picornavirus CUS8	Pisoniviricetes	Picornavirales	Picornaviridae	Shanbavirus	known
Desmodus rotundus	Mammalia	Chiroptera	Phyllostomidae	Desmodus	Bat coronavirus	Pisoniviricetes	Nidovirales	Coronaviridae	unclassified	known
Desmodus rotundus	Mammalia	Chiroptera	Phyllostomidae	Desmodus	Bat picornavirus LMA6	Pisoniviricetes	Picornavirales	Picornaviridae	Shanbavirus	known
Eospalax fontanierii	Mammalia	Rodentia	Spalacidae	Eospalax	Bamboo rat parvovirus	Quintoviricetes	Piccovirales	Parvoviridae	unclassified	novel
Felis silvestris	Mammalia	Carnivora	Felidae	Felis	Bocaparvovirus carnivoran3	Quintoviricetes	Piccovirales	Parvoviridae	Bocaparvovirus	novel
Felis silvestris	Mammalia	Carnivora	Felidae	Felis	Alphacoronavirus 1	Pisoniviricetes	Nidovirales	Coronaviridae	Alphacoronavirus	known
Felis silvestris	Mammalia	Carnivora	Felidae	Felis	Kobuvirus aichi	Pisoniviricetes	Picornavirales	Picornaviridae	Kobuvirus	novel
Felis silvestris	Mammalia	Carnivora	Felidae	Felis	Norwalk virus	Pisoniviricetes	Picornavirales	Caliciviridae	Norovirus	novel
Felis silvestris	Mammalia	Carnivora	Felidae	Felis	Bocaparvovirus carnivoran5	Quintoviricetes	Piccovirales	Parvoviridae	Bocaparvovirus	novel
Felis silvestris	Mammalia	Carnivora	Felidae	Felis	Bocaparvovirus carnivoran4	Quintoviricetes	Piccovirales	Parvoviridae	Bocaparvovirus	novel
Felis silvestris	Mammalia	Carnivora	Felidae	Felis	Bocaparvovirus carnivoran6	Quintoviricetes	Piccovirales	Parvoviridae	Bocaparvovirus	novel
Felis silvestris	Mammalia	Carnivora	Felidae	Felis	Rotavirus A	Resentoviricetes	Reovirales	Sedoreoviridae	Rotavirus	novel
Felis silvestris	Mammalia	Carnivora	Felidae	Felis	Protoparvovirus carnivoran1	Quintoviricetes	Piccovirales	Parvoviridae	Protoparvovirus	known
Galago senegalensis	Mammalia	Primates	Galagidae	Galago	Galago hepevirus	Alsuviricetes	Hepelivirales	Hepeviridae	unclassified	known
Gardnerycteris crenulatum	Mammalia	Chiroptera	Phyllostomidae	Gardnerycteris	Rice black streaked dwarf virus	Resentoviricetes	Reovirales	Spinareoviridae	Fijivirus	novel
Gorilla gorilla	Mammalia	Primates	Hominidae	Gorilla	Gorilla gorilla lymphocryptovirus 1	Herviviricetes	Herpesvirales	Orthoherpesviridae	Lymphocryptovirus	novel
Gorilla gorilla	Mammalia	Primates	Hominidae	Gorilla	Pan troglodytes lymphocryptovirus 1	Herviviricetes	Herpesvirales	Orthoherpesviridae	Lymphocryptovirus	novel
Gorilla gorilla	Mammalia	Primates	Hominidae	Gorilla	Respirovirus muris	Monjiviricetes	Mononegavirales	Paramyxoviridae	Respirovirus	novel
Hylobates moloch	Mammalia	Primates	Hylobatidae	Hylobates	Lymphocryptovirus humangamma4	Herviviricetes	Herpesvirales	Orthoherpesviridae	Lymphocryptovirus	novel
Ictidomys tridecemlineatus	Mammalia	Rodentia	Sciuridae	Ictidomys	Respirovirus muris	Monjiviricetes	Mononegavirales	Paramyxoviridae	Respirovirus	novel
Lepus europaeus	Mammalia	Lagomorpha	Leporidae	Lepus	Hare calicivirus Australia-1	Pisoniviricetes	Picornavirales	Caliciviridae	Lagovirus	known
Lepus europaeus	Mammalia	Lagomorpha	Leporidae	Lepus	Hare calicivirus Australia-2	Pisoniviricetes	Picornavirales	Caliciviridae	Lagovirus	known
Lynx rufus	Mammalia	Carnivora	Felidae	Lynx	Etatorquevirus felid1	unclassified	unclassified	Anelloviridae	Etatorquevirus	known
Macaca fascicularis	Mammalia	Primates	Cercopithecidae	Macaca	Respirovirus muris	Monjiviricetes	Mononegavirales	Paramyxoviridae	Respirovirus	novel
Macaca fascicularis	Mammalia	Primates	Cercopithecidae	Macaca	Respirovirus laryngotracheitidis	Monjiviricetes	Mononegavirales	Paramyxoviridae	Respirovirus	novel
Macaca fuscata	Mammalia	Primates	Cercopithecidae	Macaca	Picobirnavirus sp.	Duplopiviricetes	Durnavirales	Picobirnaviridae	Picobirnavirus	novel
Macaca nemestrina	Mammalia	Primates	Cercopithecidae	Macaca	Respirovirus muris	Monjiviricetes	Mononegavirales	Paramyxoviridae	Respirovirus	novel
Macaca nemestrina	Mammalia	Primates	Cercopithecidae	Macaca	Respirovirus laryngotracheitidis	Monjiviricetes	Mononegavirales	Paramyxoviridae	Respirovirus	novel
Manis javanica	Mammalia	Pholidota	Manidae	Manis	Pangolin pestivirus	Flasuviricetes	Amarillovirales	Flaviviridae	Pestivirus	novel
Manis javanica	Mammalia	Pholidota	Manidae	Manis	Pangolin parvovirus	Quintoviricetes	Piccovirales	Parvoviridae	unclassified	novel
Manis javanica	Mammalia	Pholidota	Manidae	Manis	Orthorubulavirus mammalis	Monjiviricetes	Mononegavirales	Paramyxoviridae	Orthorubulavirus	novel
Manis javanica	Mammalia	Pholidota	Manidae	Manis	Zophobas morio black wasting virus	Quintoviricetes	Piccovirales	Parvoviridae	unclassified	novel
Manis javanica	Mammalia	Pholidota	Manidae	Manis	Densovirinae sp.	Quintoviricetes	Piccovirales	Parvoviridae	unclassified	novel
Manis javanica	Mammalia	Pholidota	Manidae	Manis	Ambidensovirus sp.	Quintoviricetes	Piccovirales	Parvoviridae	Ambidensovirus	novel
Manis javanica	Mammalia	Pholidota	Manidae	Manis	Sapovirus sp.	Pisoniviricetes	Picornavirales	Caliciviridae	Sapovirus	known
Manis javanica	Mammalia	Pholidota	Manidae	Manis	Pestivirus sp.	Flasuviricetes	Amarillovirales	Flaviviridae	Pestivirus	known
Manis pentadactyla	Mammalia	Pholidota	Manidae	Manis	Pangolin densovirus A1	Quintoviricetes	Piccovirales	Parvoviridae	unclassified	novel
Manis pentadactyla	Mammalia	Pholidota	Manidae	Manis	Densovirinae sp.	Quintoviricetes	Piccovirales	Parvoviridae	unclassified	novel
Marmota himalayana	Mammalia	Rodentia	Sciuridae	Marmota	Woodchuck hepatitis virus	Revtraviricetes	Blubervirales	Hepadnaviridae	Orthohepadnavirus	novel
Marmota monax	Mammalia	Rodentia	Sciuridae	Marmota	Woodchuck hepatitis virus	Revtraviricetes	Blubervirales	Hepadnaviridae	Orthohepadnavirus	known
Mesocricetus auratus	Mammalia	Rodentia	Cricetidae	Mesocricetus	Alphapapillomavirus 7	Papovaviricetes	Zurhausenvirales	Papillomaviridae	Alphapapillomavirus	novel
Mesocricetus auratus	Mammalia	Rodentia	Cricetidae	Mesocricetus	Murine astrovirus	Stelpaviricetes	Stellavirales	Astroviridae	unclassified	novel
Microtus fortis	Mammalia	Rodentia	Cricetidae	Microtus	Betapaprhavirus frugiperda	Monjiviricetes	Mononegavirales	Rhabdoviridae	Betapaprhavirus	novel
Microtus fortis	Mammalia	Rodentia	Cricetidae	Microtus	Bovine parvovirus 4	Quintoviricetes	Piccovirales	Parvoviridae	unclassified	novel
Miniopterus africanus	Mammalia	Chiroptera	Vespertilionidae	Miniopterus	Astrovirus sp.	Stelpaviricetes	Stellavirales	Astroviridae	unclassified	novel
Miniopterus natalensis	Mammalia	Chiroptera	Vespertilionidae	Miniopterus	Miniopterus bat circovirus	Arfiviricetes	Cirlivirales	Circoviridae	Circovirus	novel
Moschus berezovskii	Mammalia	Artiodactyla	Moschidae	Moschus	Pestivirus tauri	Flasuviricetes	Amarillovirales	Flaviviridae	Pestivirus	novel
Mus caroli	Mammalia	Rodentia	Muridae	Mus	Parvovirus NIH-CQV	Quintoviricetes	Piccovirales	Parvoviridae	unclassified	novel
Mustela putorius	Mammalia	Carnivora	Mustelidae	Mustela	Alphainfluenzavirus influenzae	Insthoviricetes	Articulavirales	Orthomyxoviridae	Alphainfluenzavirus	known
Mustela putorius	Mammalia	Carnivora	Mustelidae	Mustela	Rocahepevirus ratti	Alsuviricetes	Hepelivirales	Hepeviridae	Rocahepevirus	known
Myotis brandtii	Mammalia	Chiroptera	Vespertilionidae	Myotis	Alphainfluenzavirus influenzae	Insthoviricetes	Articulavirales	Orthomyxoviridae	Alphainfluenzavirus	novel
Myotis riparius	Mammalia	Chiroptera	Vespertilionidae	Myotis	Myotis bat morbillivirus	Monjiviricetes	Mononegavirales	Paramyxoviridae	Morbillivirus	known
Nannospalax galili	Mammalia	Rodentia	Spalacidae	Nannospalax	Spalax hepevirus	Alsuviricetes	Hepelivirales	Hepeviridae	unclassified	known
Nannospalax galili	Mammalia	Rodentia	Spalacidae	Nannospalax	Alphapapillomavirus 7	Papovaviricetes	Zurhausenvirales	Papillomaviridae	Alphapapillomavirus	novel
Neodon fuscus	Mammalia	Rodentia	Cricetidae	Neodon	Flaviviridae sp.	Flasuviricetes	Amarillovirales	Flaviviridae	unclassified	known
Neodon fuscus	Mammalia	Rodentia	Cricetidae	Neodon	Picobirnavirus sp.	Duplopiviricetes	Durnavirales	Picobirnaviridae	Picobirnavirus	novel
Neodon fuscus	Mammalia	Rodentia	Cricetidae	Neodon	Picornavirales sp.	Pisoniviricetes	Picornavirales	unclassified	unclassified	known
Neogale vison	Mammalia	Carnivora	Mustelidae	Neogale	Amdoparvovirus carnivoran1	Quintoviricetes	Piccovirales	Parvoviridae	Amdoparvovirus	known
Noctilio leporinus	Mammalia	Chiroptera	Noctilionidae	Noctilio	Orthorubulavirus mammalis	Monjiviricetes	Mononegavirales	Paramyxoviridae	Orthorubulavirus	novel
Otomops harrisoni	Mammalia	Chiroptera	Molossidae	Otomops	Otomops bat coronavirus	Pisoniviricetes	Nidovirales	Coronaviridae	unclassified	novel
Paguma larvata	Mammalia	Carnivora	Viverridae	Paguma	Vesivirus sp.	Pisoniviricetes	Picornavirales	Caliciviridae	Vesivirus	novel
Pan troglodytes	Mammalia	Primates	Hominidae	Pan	Lymphocryptovirus ponginegamma2	Herviviricetes	Herpesvirales	Orthoherpesviridae	Lymphocryptovirus	novel
Pan troglodytes	Mammalia	Primates	Hominidae	Pan	Pan troglodytes lymphocryptovirus 1	Herviviricetes	Herpesvirales	Orthoherpesviridae	Lymphocryptovirus	known
Pan troglodytes	Mammalia	Primates	Hominidae	Pan	Pan troglodytes lymphocryptovirus	Herviviricetes	Herpesvirales	Orthoherpesviridae	Lymphocryptovirus	novel
Pan troglodytes	Mammalia	Primates	Hominidae	Pan	Alphapapillomavirus 7	Papovaviricetes	Zurhausenvirales	Papillomaviridae	Alphapapillomavirus	novel
Pan troglodytes	Mammalia	Primates	Hominidae	Pan	Lymphocryptovirus humangamma4	Herviviricetes	Herpesvirales	Orthoherpesviridae	Lymphocryptovirus	known
Panthera tigris	Mammalia	Carnivora	Felidae	Panthera	Orthorubulavirus mammalis	Monjiviricetes	Mononegavirales	Paramyxoviridae	Orthorubulavirus	known
Papio anubis	Mammalia	Primates	Cercopithecidae	Papio	Pestivirus bovis	Flasuviricetes	Amarillovirales	Flaviviridae	Pestivirus	novel
Papio anubis	Mammalia	Primates	Cercopithecidae	Papio	Pestivirus tauri	Flasuviricetes	Amarillovirales	Flaviviridae	Pestivirus	novel
Papio anubis	Mammalia	Primates	Cercopithecidae	Papio	Betapapillomavirus 1	Papovaviricetes	Zurhausenvirales	Papillomaviridae	Betapapillomavirus	novel
Papio anubis	Mammalia	Primates	Cercopithecidae	Papio	Human papillomavirus	Papovaviricetes	Zurhausenvirales	Papillomaviridae	unclassified	novel
Papio anubis	Mammalia	Primates	Cercopithecidae	Papio	Pegivirus platyrrhini	Flasuviricetes	Amarillovirales	Flaviviridae	Pegivirus	novel
Papio anubis	Mammalia	Primates	Cercopithecidae	Papio	Simplexvirus humanalpha1	Herviviricetes	Herpesvirales	Orthoherpesviridae	Simplexvirus	novel
Peropteryx macrotis	Mammalia	Chiroptera	Emballonuridae	Peropteryx	Bat hepacivirus	Flasuviricetes	Amarillovirales	Flaviviridae	Hepacivirus	known
Phascolarctos cinereus	Mammalia	Diprotodontia	Phascolarctidae	Phascolarctos	Alphainfluenzavirus influenzae	Insthoviricetes	Articulavirales	Orthomyxoviridae	Alphainfluenzavirus	novel
Phascolarctos cinereus	Mammalia	Diprotodontia	Phascolarctidae	Phascolarctos	Marsupivirus A	Pisoniviricetes	Picornavirales	Picornaviridae	Marsupivirus	known
Phoca vitulina	Mammalia	Carnivora	Phocidae	Phoca	Varicellovirus phocidalpha1	Herviviricetes	Herpesvirales	Orthoherpesviridae	Varicellovirus	known
Phyllostomus hastatus	Mammalia	Chiroptera	Phyllostomidae	Phyllostomus	Orthorubulavirus mammalis	Monjiviricetes	Mononegavirales	Paramyxoviridae	Orthorubulavirus	novel
Pongo abelii	Mammalia	Primates	Hominidae	Pongo	Alphainfluenzavirus influenzae	Insthoviricetes	Articulavirales	Orthomyxoviridae	Alphainfluenzavirus	novel
Pteronotus parnellii	Mammalia	Chiroptera	Mormoopidae	Pteronotus	Pangolin densovirus A1	Quintoviricetes	Piccovirales	Parvoviridae	unclassified	novel
Pteronotus parnellii	Mammalia	Chiroptera	Mormoopidae	Pteronotus	Densovirinae sp.	Quintoviricetes	Piccovirales	Parvoviridae	unclassified	novel
Pteropus alecto	Mammalia	Chiroptera	Pteropodidae	Pteropus	Henipavirus hendraense	Monjiviricetes	Mononegavirales	Paramyxoviridae	Henipavirus	known
Pteropus alecto	Mammalia	Chiroptera	Pteropodidae	Pteropus	Pteropine orthoreovirus	Resentoviricetes	Reovirales	Spinareoviridae	Orthoreovirus	novel
Pteropus giganteus	Mammalia	Chiroptera	Pteropodidae	Pteropus	Henipavirus nipahense	Monjiviricetes	Mononegavirales	Paramyxoviridae	Henipavirus	known
Rhinolophus affinis	Mammalia	Chiroptera	Rhinolophidae	Rhinolophus	Longquan Rhinolophus sinicus orthohepevirus 1	Alsuviricetes	Hepelivirales	Hepeviridae	Orthohepevirus	novel
Rhinolophus ferrumequinum	Mammalia	Chiroptera	Rhinolophidae	Rhinolophus	Bat mastadenovirus	Tectiliviricetes	Rowavirales	Adenoviridae	Mastadenovirus	known
Rhinolophus ferrumequinum	Mammalia	Chiroptera	Rhinolophidae	Rhinolophus	Bat adeno-associated virus 1	Quintoviricetes	Piccovirales	Parvoviridae	Dependoparvovirus	known
Rhinolophus ferrumequinum	Mammalia	Chiroptera	Rhinolophidae	Rhinolophus	Bat Coronavirus RfHB20	Pisoniviricetes	Nidovirales	Coronaviridae	unclassified	known
Rhinolophus ferrumequinum	Mammalia	Chiroptera	Rhinolophidae	Rhinolophus	Rhinolophus ferrumequinum alphacoronavirus HuB-2013	Pisoniviricetes	Nidovirales	Coronaviridae	Alphacoronavirus	known
Rhinolophus ferrumequinum	Mammalia	Chiroptera	Rhinolophidae	Rhinolophus	Bat Coronavirus RfZJ20	Pisoniviricetes	Nidovirales	Coronaviridae	unclassified	known
Rhinolophus ferrumequinum	Mammalia	Chiroptera	Rhinolophidae	Rhinolophus	Sarbecovirus sp.	Pisoniviricetes	Nidovirales	Coronaviridae	Betacoronavirus	known
Rhinolophus shameli	Mammalia	Chiroptera	Rhinolophidae	Rhinolophus	Horseshoe bat sarbecovirus	Pisoniviricetes	Nidovirales	Coronaviridae	Betacoronavirus	novel
Rhinolophus sinicus	Mammalia	Chiroptera	Rhinolophidae	Rhinolophus	Severe acute respiratory syndrome-related coronavirus	Pisoniviricetes	Nidovirales	Coronaviridae	Betacoronavirus	known
Rhinolophus sinicus	Mammalia	Chiroptera	Rhinolophidae	Rhinolophus	Shanbavirus aminfuli	Pisoniviricetes	Picornavirales	Picornaviridae	Shanbavirus	known
Rhinopithecus roxellana	Mammalia	Primates	Cercopithecidae	Rhinopithecus	Hepatitis B virus	Revtraviricetes	Blubervirales	Hepadnaviridae	Orthohepadnavirus	novel
Rhizomys pruinosus	Mammalia	Rodentia	Spalacidae	Rhizomys	Bamboo rat parvovirus	Quintoviricetes	Piccovirales	Parvoviridae	unclassified	known
Rhizomys pruinosus	Mammalia	Rodentia	Spalacidae	Rhizomys	Circovirus gryzon	Arfiviricetes	Cirlivirales	Circoviridae	Circovirus	known
Rhizomys pruinosus	Mammalia	Rodentia	Spalacidae	Rhizomys	Bamboo rat calicvirus	Pisoniviricetes	Picornavirales	Caliciviridae	unclassified	known
Rhizomys pruinosus	Mammalia	Rodentia	Spalacidae	Rhizomys	Kobuvirus aichi	Pisoniviricetes	Picornavirales	Picornaviridae	Kobuvirus	known
Rhizomys pruinosus	Mammalia	Rodentia	Spalacidae	Rhizomys	Bamboo rat astrovirus	Stelpaviricetes	Stellavirales	Astroviridae	unclassified	known
Rhizomys pruinosus	Mammalia	Rodentia	Spalacidae	Rhizomys	Bamboo rat hepacivirus	Flasuviricetes	Amarillovirales	Flaviviridae	Hepacivirus	known
Rousettus aegyptiacus	Mammalia	Chiroptera	Pteropodidae	Rousettus	Adeno-associated virus	Quintoviricetes	Piccovirales	Parvoviridae	Dependoparvovirus	novel
Rousettus aegyptiacus	Mammalia	Chiroptera	Pteropodidae	Rousettus	Dependoparvovirus mammalian1	Quintoviricetes	Piccovirales	Parvoviridae	Dependoparvovirus	novel
Sigmodon hispidus	Mammalia	Rodentia	Cricetidae	Sigmodon	Orthopneumovirus hominis	Monjiviricetes	Mononegavirales	Pneumoviridae	Orthopneumovirus	novel
Tamias striatus	Mammalia	Rodentia	Sciuridae	Tamias	Saguinine gammaherpesvirus 1	Herviviricetes	Herpesvirales	Orthoherpesviridae	unclassified	novel
Trachypithecus poliocephalus	Mammalia	Primates	Cercopithecidae	Trachypithecus	Alphapapillomavirus 7	Papovaviricetes	Zurhausenvirales	Papillomaviridae	Alphapapillomavirus	novel
Trichechus manatus	Mammalia	Sirenia	Trichechidae	Trichechus	Circoviridae sp.	Arfiviricetes	Cirlivirales	Circoviridae	unclassified	novel
Trichechus manatus	Mammalia	Sirenia	Trichechidae	Trichechus	parvo-like hybrid virus	Quintoviricetes	Piccovirales	Parvoviridae	unclassified	novel
Trichechus manatus	Mammalia	Sirenia	Trichechidae	Trichechus	Psittaciform parvoviridae sp.	Quintoviricetes	Piccovirales	Parvoviridae	unclassified	novel
Trichechus manatus	Mammalia	Sirenia	Trichechidae	Trichechus	Psittaciform aveparvovirus	Quintoviricetes	Piccovirales	Parvoviridae	Aveparvovirus	novel
Tupaia belangeri	Mammalia	Scandentia	Tupaiidae	Tupaia	Hepatitis E virus	Alsuviricetes	Hepelivirales	Hepeviridae	unclassified	novel
Tupaia belangeri	Mammalia	Scandentia	Tupaiidae	Tupaia	Northern treeshrew hepacivirus	Flasuviricetes	Amarillovirales	Flaviviridae	Hepacivirus	novel
Tupaia belangeri	Mammalia	Scandentia	Tupaiidae	Tupaia	Tupaia hepatovirus A	Pisoniviricetes	Picornavirales	Picornaviridae	Hepatovirus	known
Tupaia chinensis	Mammalia	Scandentia	Tupaiidae	Tupaia	Quwivirus tupaiidbeta1	Herviviricetes	Herpesvirales	Orthoherpesviridae	Quwivirus	novel
Tursiops truncatus	Mammalia	Artiodactyla	Delphinidae	Tursiops	Pestivirus tauri	Flasuviricetes	Amarillovirales	Flaviviridae	Pestivirus	novel
Ursus arctos	Mammalia	Carnivora	Ursidae	Ursus	Seadornavirus kadipiroense	Resentoviricetes	Reovirales	Sedoreoviridae	Seadornavirus	novel
Ursus maritimus	Mammalia	Carnivora	Ursidae	Ursus	Torque teno polar bear virus 6	unclassified	unclassified	Anelloviridae	unclassified	novel
Ursus maritimus	Mammalia	Carnivora	Ursidae	Ursus	Torque teno polar bear virus 18	unclassified	unclassified	Anelloviridae	unclassified	novel
Ursus maritimus	Mammalia	Carnivora	Ursidae	Ursus	Torque teno polar bear virus 30	unclassified	unclassified	Anelloviridae	unclassified	novel
Ursus maritimus	Mammalia	Carnivora	Ursidae	Ursus	Torque teno polar bear virus 48	unclassified	unclassified	Anelloviridae	unclassified	novel
Ursus maritimus	Mammalia	Carnivora	Ursidae	Ursus	Torque teno polar bear virus 19	unclassified	unclassified	Anelloviridae	unclassified	novel
Ursus maritimus	Mammalia	Carnivora	Ursidae	Ursus	Torque teno polar bear virus 8	unclassified	unclassified	Anelloviridae	unclassified	novel
Ursus maritimus	Mammalia	Carnivora	Ursidae	Ursus	Torque teno polar bear virus 25	unclassified	unclassified	Anelloviridae	unclassified	novel
Ursus maritimus	Mammalia	Carnivora	Ursidae	Ursus	Torque teno polar bear virus 32	unclassified	unclassified	Anelloviridae	unclassified	novel
Ursus maritimus	Mammalia	Carnivora	Ursidae	Ursus	Torque teno polar bear virus 36	unclassified	unclassified	Anelloviridae	unclassified	novel
Ursus maritimus	Mammalia	Carnivora	Ursidae	Ursus	Torque teno polar bear virus 10	unclassified	unclassified	Anelloviridae	unclassified	novel
Vespertilio sinensis	Mammalia	Chiroptera	Vespertilionidae	Vespertilio	Paramyxovirus sp.	Monjiviricetes	Mononegavirales	Paramyxoviridae	unclassified	known
Vespertilio sinensis	Mammalia	Chiroptera	Vespertilionidae	Vespertilio	Foot-and-mouth disease virus	Pisoniviricetes	Picornavirales	Picornaviridae	Aphthovirus	novel
Acomys cahirinus	Mammalia	Rodentia	Muridae	Acomys	Human papillomavirus	Papovaviricetes	Zurhausenvirales	Papillomaviridae	unclassified	novel
Apodemus sylvaticus	Mammalia	Rodentia	Muridae	Apodemus	Ninapo virus	Monjiviricetes	Mononegavirales	Paramyxoviridae	unclassified	novel
Apodemus sylvaticus	Mammalia	Rodentia	Muridae	Apodemus	wood mouse adenovirus 1	Tectiliviricetes	Rowavirales	Adenoviridae	unclassified	novel
Apodemus sylvaticus	Mammalia	Rodentia	Muridae	Apodemus	Severe acute respiratory syndrome-related coronavirus	Pisoniviricetes	Nidovirales	Coronaviridae	Betacoronavirus	novel
Balaenoptera acutorostrata	Mammalia	Artiodactyla	Balaenopteridae	Balaenoptera	Pestivirus bovis	Flasuviricetes	Amarillovirales	Flaviviridae	Pestivirus	novel
Balaenoptera acutorostrata	Mammalia	Artiodactyla	Balaenopteridae	Balaenoptera	Pestivirus brazilense	Flasuviricetes	Amarillovirales	Flaviviridae	Pestivirus	novel
Bos grunniens	Mammalia	Artiodactyla	Bovidae	Bos	Rotavirus A	Resentoviricetes	Reovirales	Sedoreoviridae	Rotavirus	known
Callithrix jacchus	Mammalia	Primates	Cebidae	Callithrix	Respirovirus muris	Monjiviricetes	Mononegavirales	Paramyxoviridae	Respirovirus	known
Callithrix jacchus	Mammalia	Primates	Cebidae	Callithrix	Respirovirus laryngotracheitidis	Monjiviricetes	Mononegavirales	Paramyxoviridae	Respirovirus	novel
Capra hircus	Mammalia	Artiodactyla	Bovidae	Capra	Solanum melongena bastro-like virus	Stelpaviricetes	Stellavirales	Astroviridae	unclassified	novel
Capra hircus	Mammalia	Artiodactyla	Bovidae	Capra	Orthoavulavirus javaense	Monjiviricetes	Mononegavirales	Paramyxoviridae	Orthoavulavirus	novel
Capra hircus	Mammalia	Artiodactyla	Bovidae	Capra	Enterovirus A	Pisoniviricetes	Picornavirales	Picornaviridae	Enterovirus	novel
Capra hircus	Mammalia	Artiodactyla	Bovidae	Capra	Enterovirus D	Pisoniviricetes	Picornavirales	Picornaviridae	Enterovirus	known
Capra hircus	Mammalia	Artiodactyla	Bovidae	Capra	Adeno-associated virus	Quintoviricetes	Piccovirales	Parvoviridae	Dependoparvovirus	novel
Capra hircus	Mammalia	Artiodactyla	Bovidae	Capra	Tiger orthorubulavirus	Monjiviricetes	Mononegavirales	Paramyxoviridae	Orthorubulavirus	novel
Capra hircus	Mammalia	Artiodactyla	Bovidae	Capra	Orthoflavivirus denguei	Flasuviricetes	Amarillovirales	Flaviviridae	Orthoflavivirus	novel
Cervus nippon	Mammalia	Artiodactyla	Cervidae	Cervus	Protoparvovirus carnivoran1	Quintoviricetes	Piccovirales	Parvoviridae	Protoparvovirus	novel
Cervus nippon	Mammalia	Artiodactyla	Cervidae	Cervus	StochSRVP_2 picorna-like virus	Pisoniviricetes	Picornavirales	Picornaviridae	unclassified	novel
Cervus nippon	Mammalia	Artiodactyla	Cervidae	Cervus	StochSlu_2 picorna-like virus	Pisoniviricetes	Picornavirales	Picornaviridae	unclassified	novel
Cervus nippon	Mammalia	Artiodactyla	Cervidae	Cervus	Picornavirales sp.	Pisoniviricetes	Picornavirales	unclassified	unclassified	novel
Dama dama	Mammalia	Artiodactyla	Cervidae	Dama	Rotavirus A	Resentoviricetes	Reovirales	Sedoreoviridae	Rotavirus	novel
Eptesicus fuscus	Mammalia	Chiroptera	Vespertilionidae	Eptesicus	Betapolyomavirus myolucifugus	Papovaviricetes	Sepolyvirales	Polyomaviridae	Betapolyomavirus	novel
Mastomys erythroleucus	Mammalia	Rodentia	Muridae	Mastomys	Odro virus	Monjiviricetes	Mononegavirales	Rhabdoviridae	Ledantevirus	novel
Mustela putorius	Mammalia	Carnivora	Mustelidae	Mustela	Orthorubulavirus mammalis	Monjiviricetes	Mononegavirales	Paramyxoviridae	Orthorubulavirus	novel
Mustela putorius	Mammalia	Carnivora	Mustelidae	Mustela	Severe acute respiratory syndrome-related coronavirus	Pisoniviricetes	Nidovirales	Coronaviridae	Betacoronavirus	known
Pan troglodytes	Mammalia	Primates	Hominidae	Pan	Respirovirus muris	Monjiviricetes	Mononegavirales	Paramyxoviridae	Respirovirus	novel
Pan troglodytes	Mammalia	Primates	Hominidae	Pan	Respirovirus laryngotracheitidis	Monjiviricetes	Mononegavirales	Paramyxoviridae	Respirovirus	novel
Peromyscus maniculatus	Mammalia	Rodentia	Cricetidae	Peromyscus	Circoviridae sp.	Arfiviricetes	Cirlivirales	Circoviridae	unclassified	novel
Phocoena phocoena	Mammalia	Artiodactyla	Phocoenidae	Phocoena	Severe acute respiratory syndrome-related coronavirus	Pisoniviricetes	Nidovirales	Coronaviridae	Betacoronavirus	novel
Rhinolophus ferrumequinum	Mammalia	Chiroptera	Rhinolophidae	Rhinolophus	Respirovirus muris	Monjiviricetes	Mononegavirales	Paramyxoviridae	Respirovirus	novel
Rhinolophus ferrumequinum	Mammalia	Chiroptera	Rhinolophidae	Rhinolophus	Severe acute respiratory syndrome-related coronavirus	Pisoniviricetes	Nidovirales	Coronaviridae	Betacoronavirus	known
Sminthopsis crassicaudata	Mammalia	Dasyuromorphia	Dasyuridae	Sminthopsis	Orthorubulavirus mammalis	Monjiviricetes	Mononegavirales	Paramyxoviridae	Orthorubulavirus	novel
Sorex araneus	Mammalia	Eulipotyphla	Soricidae	Sorex	Hepatitis B virus	Revtraviricetes	Blubervirales	Hepadnaviridae	Orthohepadnavirus	known
Spermophilus alashanicus	Mammalia	Rodentia	Sciuridae	Spermophilus	Alphainfluenzavirus influenzae	Insthoviricetes	Articulavirales	Orthomyxoviridae	Alphainfluenzavirus	novel
Symphalangus syndactylus	Mammalia	Primates	Hylobatidae	Symphalangus	Lymphocryptovirus macacinegamma10	Herviviricetes	Herpesvirales	Orthoherpesviridae	Lymphocryptovirus	novel
Symphalangus syndactylus	Mammalia	Primates	Hylobatidae	Symphalangus	Lymphocryptovirus humangamma4	Herviviricetes	Herpesvirales	Orthoherpesviridae	Lymphocryptovirus	novel
Vulpes lagopus	Mammalia	Carnivora	Canidae	Vulpes	Duck hepatitis B virus	Revtraviricetes	Blubervirales	Hepadnaviridae	Avihepadnavirus	novel
Anser anser	Aves	Anseriformes	Anatidae	Anser	Goose astrovirus	Stelpaviricetes	Stellavirales	Astroviridae	Avastrovirus	known
Anser anser	Aves	Anseriformes	Anatidae	Anser	Goose astrovirus 2	Stelpaviricetes	Stellavirales	Astroviridae	Avastrovirus	novel
Columba livia	Aves	Columbiformes	Columbidae	Columba	Pigeon aviadenovirus B	Tectiliviricetes	Rowavirales	Adenoviridae	Aviadenovirus	known
Columba livia	Aves	Columbiformes	Columbidae	Columba	Adeno-Associated Virus PREDICT_AaV-9	Quintoviricetes	Piccovirales	Parvoviridae	Dependoparvovirus	novel
Columba livia	Aves	Columbiformes	Columbidae	Columba	Pigeon adenovirus 2a	Tectiliviricetes	Rowavirales	Adenoviridae	Aviadenovirus	known
Taeniopygia guttata	Aves	Passeriformes	Estrildidae	Taeniopygia	Polyomavirus erythrura5362	Papovaviricetes	Sepolyvirales	Polyomaviridae	unclassified	novel
Nymphicus hollandicus	Aves	Psittaciformes	Cacatuidae	Nymphicus	Psittacine adenovirus 2	Tectiliviricetes	Rowavirales	Adenoviridae	unclassified	novel
Nymphicus hollandicus	Aves	Psittaciformes	Cacatuidae	Nymphicus	Psittacine siadenovirus F	Tectiliviricetes	Rowavirales	Adenoviridae	Siadenovirus	novel
Taeniopygia guttata	Aves	Passeriformes	Estrildidae	Taeniopygia	Circovirus zebrafinch	Arfiviricetes	Cirlivirales	Circoviridae	Circovirus	known
Anser cygnoides	Aves	Anseriformes	Anatidae	Anser	Circovirus goose	Arfiviricetes	Cirlivirales	Circoviridae	Circovirus	novel
Nyctereutes procyonoides	Mammalia	Carnivora	Canidae	Nyctereutes	Amdoparvovirus carnivoran3	Quintoviricetes	Piccovirales	Parvoviridae	Amdoparvovirus	known
Nyctereutes procyonoides	Mammalia	Carnivora	Canidae	Nyctereutes	Amdoparvovirus carnivoran1	Quintoviricetes	Piccovirales	Parvoviridae	Amdoparvovirus	novel
Macaca leonina	Mammalia	Primates	Cercopithecidae	Macaca	Diciambidensovirus hemipteran1	Quintoviricetes	Piccovirales	Parvoviridae	Diciambidensovirus	novel
Bos gaurus	Mammalia	Artiodactyla	Bovidae	Bos	Pestivirus bovis	Flasuviricetes	Amarillovirales	Flaviviridae	Pestivirus	novel
Gorilla gorilla	Mammalia	Primates	Hominidae	Gorilla	Respirovirus laryngotracheitidis	Monjiviricetes	Mononegavirales	Paramyxoviridae	Respirovirus	novel
Lemur catta	Mammalia	Primates	Lemuridae	Lemur	Circoviridae sp.	Arfiviricetes	Cirlivirales	Circoviridae	unclassified	novel
Pan troglodytes	Mammalia	Primates	Hominidae	Pan	Circoviridae sp.	Arfiviricetes	Cirlivirales	Circoviridae	unclassified	novel
Aeorestes cinereus	Mammalia	Chiroptera	Vespertilionidae	Aeorestes	Lyssavirus rabies	Monjiviricetes	Mononegavirales	Rhabdoviridae	Lyssavirus	known
Cricetulus griseus	Mammalia	Rodentia	Cricetidae	Cricetulus	Alphapolyomavirus muris	Papovaviricetes	Sepolyvirales	Polyomaviridae	Alphapolyomavirus	novel
Crocidura russula	Mammalia	Eulipotyphla	Soricidae	Crocidura	Greater white-toothed shrew hepatitis E virus	Alsuviricetes	Hepelivirales	Hepeviridae	unclassified	known
Crocidura russula	Mammalia	Eulipotyphla	Soricidae	Crocidura	denwin virus	Monjiviricetes	Mononegavirales	Paramyxoviridae	Parahenipavirus	known
Bos grunniens	Mammalia	Artiodactyla	Bovidae	Bos	Alphainfluenzavirus influenzae	Insthoviricetes	Articulavirales	Orthomyxoviridae	Alphainfluenzavirus	known
Rhinolophus affinis	Mammalia	Chiroptera	Rhinolophidae	Rhinolophus	Vesiculovirus rhinolophus	Monjiviricetes	Mononegavirales	Rhabdoviridae	Vesiculovirus	novel
Myodes glareolus	Mammalia	Rodentia	Cricetidae	Myodes	Myodes glareolus rhadinovirus 1	Herviviricetes	Herpesvirales	Orthoherpesviridae	Rhadinovirus	novel
Nomascus leucogenys	Mammalia	Primates	Hylobatidae	Nomascus	Lymphocryptovirus humangamma4	Herviviricetes	Herpesvirales	Orthoherpesviridae	Lymphocryptovirus	novel
Peromyscus eremicus	Mammalia	Rodentia	Cricetidae	Peromyscus	Severe acute respiratory syndrome-related coronavirus	Pisoniviricetes	Nidovirales	Coronaviridae	Betacoronavirus	novel
Bos grunniens	Mammalia	Artiodactyla	Bovidae	Bos	Orthoflavivirus denguei	Flasuviricetes	Amarillovirales	Flaviviridae	Orthoflavivirus	novel
Ailuropoda melanoleuca	Mammalia	Carnivora	Ursidae	Ailuropoda	Orthorubulavirus mammalis	Monjiviricetes	Mononegavirales	Paramyxoviridae	Orthorubulavirus	novel
