# Supplementary material for: Unveiling Novel Viral Diversity, Biogeography, and Host Networks in Wildlife Through High‐Throughput Sequencing Data Mining
Source: Adv Sci (Weinh). 2025 Sep 23;12(46):e11920. doi: 10.1002/advs.202511920 (PMC12697861; doi:10.1002/advs.202511920)
Supplement: Supplementary file 2 — Supporting Information [file ADVS-12-e11920-s002.zip › Supplementary Data 8.xlsx]

## Sheet: Sheet1 (2)
Supplementary Data 8. Identification of potential zoonotic viruses using BLASTn and machine learning approaches.
						BLASTn result														zoonotic_rank result
Method	SRR	SRR_host_class	SRR_host_species	RPM	virus species	virus sequence name	sseqid	pident	length	qlen	qstart	qend	slen	sstart	send	evalue	stitle	tax	taxid	calibrated_score_mean	calibrated_score_lower	calibrated_score_upper	bagged_prediction	zoonotic_potential
machine learning	ERR13104485	Aves	Taeniopygia guttata	1019.14	Circovirus zebrafinch	ERR13104485-k99_169	gi|1012823198|gb|KU641385.1|	93.812	905	1037	1	905	1981	1043	1946	0	Zebra finch circovirus strain 33465, complete genome	Viruses;Cressdnaviricota;Arfiviricetes;Cirlivirales;Circoviridae;Circovirus;Circovirus zebrafinch	1642515	0.498198	0.296964	0.775607	TRUE	Very high
machine learning	ERR218143	Mammalia	Gorilla gorilla	19911.7	Lymphocryptovirus macacinegamma4	k59_956-ERR218143	gi|51518014|ref|NC_006146.1|	88.187	4419	4458	1	4408	171096	151307	155711	0	Macacine herpesvirus 4, complete genome	Viruses;Peploviricota;Herviviricetes;Herpesvirales;Orthoherpesviridae;Lymphocryptovirus;Lymphocryptovirus macacinegamma4	45455	0.513437	0.323058	0.753133	TRUE	Very high
machine learning	ERR2586079	Aves	Junco hyemalis	50.7139	Gammapolyomavirus secanaria	k99_3194-ERR2586079	gi|1325368543|gb|KY986582.1|	71.174	843	1293	43	873	5422	2092	2925	7.08e-104	Serinus canaria polyomavirus strain 37770, complete genome	Viruses;Cossaviricota;Papovaviricetes;Sepolyvirales;Polyomaviridae;Gammapolyomavirus;Gammapolyomavirus secanaria	2070023	0.549587	0.302462	0.83441	TRUE	Very high
machine learning	ERR2586089	Aves	Junco hyemalis	58.7395	Gammapolyomavirus secanaria	k99_2864-ERR2586089	gi|1325368543|gb|KY986582.1|	70.644	947	1421	78	1012	5422	1994	2925	4.61e-113	Serinus canaria polyomavirus strain 37770, complete genome	Viruses;Cossaviricota;Papovaviricetes;Sepolyvirales;Polyomaviridae;Gammapolyomavirus;Gammapolyomavirus secanaria	2070023	0.517117	0.295958	0.836649	TRUE	Very high
machine learning	ERR2664203	Mammalia	Capra hircus	452.54	Copiparvovirus 101/BR/2018	k141_2396-ERR2664203	gi|1919983842|gb|MT875453.1|	79.054	1819	1846	37	1846	4901	4882	3067	0	Copiparvovirus 101/BR/2018 nonstructural protein (NS) gene, complete cds; and capsid protein (VP) gene, partial cds	Viruses;Cossaviricota;Quintoviricetes;Piccovirales;Parvoviridae;Copiparvovirus;Copiparvovirus 101/BR/2018	2782219	0.51464	0.309941	0.754998	TRUE	Very high
machine learning	ERR2664205	Mammalia	Capra hircus	1036.8	Copiparvovirus 101/BR/2018	k141_1112-ERR2664205	gi|1919983842|gb|MT875453.1|	77.688	1981	2977	39	1989	4901	4882	2905	0	Copiparvovirus 101/BR/2018 nonstructural protein (NS) gene, complete cds; and capsid protein (VP) gene, partial cds	Viruses;Cossaviricota;Quintoviricetes;Piccovirales;Parvoviridae;Copiparvovirus;Copiparvovirus 101/BR/2018	2782219	0.663714	0.379564	0.9391	TRUE	Very high
machine learning	ERR2756803	Mammalia	Desmodus rotundus	97.8057	Adenovirus desmodus35011	k141_7686-ERR2756803	gi|2710395251|tpg|BK066905.1|	82.387	3452	4166	709	4139	35011	17622	21061	0	MAG TPA_asm: Adenovirus desmodus35011 isolate Adeno35011 genomic sequence	Viruses;Preplasmiviricota;Tectiliviricetes;Rowavirales;Adenoviridae;unclassified;Adenovirus desmodus35011	3115876	0.669172	0.420125	0.897434	TRUE	Very high
machine learning	ERR3569452	Mammalia	Desmodus rotundus	6.82492	Adenovirus desmodus35011	k141_1916-ERR3569452	gi|2710395251|tpg|BK066905.1|	92.958	1136	1221	85	1219	35011	8897	10032	0	MAG TPA_asm: Adenovirus desmodus35011 isolate Adeno35011 genomic sequence	Viruses;Preplasmiviricota;Tectiliviricetes;Rowavirales;Adenoviridae;unclassified;Adenovirus desmodus35011	3115876	0.524054	0.297435	0.827576	TRUE	Very high
machine learning	ERR3850365	Aves	Larus canus	99.8668	Anellovirus austrobilharzia2792	k99_2361-ERR3850365	gi|2710394596|tpg|BK066856.1|	67.903	863	1801	979	1789	2440	1348	523	1.80e-62	MAG TPA_asm: Anellovirus austrobilharzia2792 isolate Anello2792 genomic sequence	Viruses;unclassified;unclassified;unclassified;Anelloviridae;unclassified;Anellovirus austrobilharzia2792	3115986	0.533266	0.309013	0.780092	TRUE	Very high
machine learning	ERR9237788	Aves	Coturnix japonica	232.99	Betainfluenzavirus influenzae	k141_1363-ERR9237788	gi|1690483627|gb|MN086295.1|	99.872	1561	1642	64	1624	1568	1561	1	0	Influenza B virus (B/Kenya/2/2019) segment 6 NB protein (NB) and neuraminidase (NA) genes, complete cds	Viruses;Negarnaviricota;Insthoviricetes;Articulavirales;Orthomyxoviridae;Betainfluenzavirus;Betainfluenzavirus influenzae	11520	0.555805	0.318757	0.861481	TRUE	Very high
machine learning	ERR9237788	Aves	Coturnix japonica	223.611	Betainfluenzavirus influenzae	k141_50-ERR9237788	gi|1690483651|gb|MN086301.1|	99.871	1556	1574	1	1556	1557	1556	1	0	Influenza B virus (B/Kenya/11/2019) segment 6 NB protein (NB) and neuraminidase (NA) genes, complete cds	Viruses;Negarnaviricota;Insthoviricetes;Articulavirales;Orthomyxoviridae;Betainfluenzavirus;Betainfluenzavirus influenzae	11520	0.508187	0.327545	0.765192	TRUE	Very high
machine learning	ERR9896288	Mammalia	Apodemus sylvaticus	8.1815	Picobirnavirus sp.	k141_3898-ERR9896288	gi|2071754664|gb|MW930249.1|	84.488	1212	1212	10	1212	1700	6	1207	0	MAG: Picobirnavirus sp. isolate YS10 RNA-dependent RNA-polymerase gene, complete cds	Viruses;Pisuviricota;Duplopiviricetes;Durnavirales;Picobirnaviridae;Picobirnavirus;Picobirnavirus sp.	1907787	0.547491	0.305964	0.800235	TRUE	Very high
machine learning	ERR9896293	Mammalia	Apodemus sylvaticus	5.98521	Jingmen rodent jeilongvirus 2	k141_17714-ERR9896293	gi|2633070283|gb|OQ715621.1|	78.714	1555	3512	210	1761	17449	3318	1767	0	MAG: Jingmen rodent jeilongvirus 2 isolate WF_Ap.draco_jeilong_2 nucleocapsid protein, phosphoprotein, matrix protein, fusion protein, transmembrane protein, attachment glycoprotein, and RNA-dependent RNA polymerase genes, complete cds	Viruses;Negarnaviricota;Monjiviricetes;Mononegavirales;Paramyxoviridae;Jeilongvirus;Jingmen rodent jeilongvirus 2	3083360	0.575981	0.345844	0.85477	TRUE	Very high
machine learning	ERR9896298	Mammalia	Apodemus sylvaticus	10.5666	Picobirnavirus sp.	k141_115785-ERR9896298	gi|2071754664|gb|MW930249.1|	84.67	1696	1691	1	1685	1700	1689	6	0	MAG: Picobirnavirus sp. isolate YS10 RNA-dependent RNA-polymerase gene, complete cds	Viruses;Pisuviricota;Duplopiviricetes;Durnavirales;Picobirnaviridae;Picobirnavirus;Picobirnavirus sp.	1907787	0.861263	0.680239	0.969535	TRUE	Very high
machine learning	SRR10059233	Mammalia	Bos grunniens	9868.14	Myzus persicae densovirus 2	k141_2406-SRR10059233	gi|2449430319|gb|OQ201577.1|	99.359	4681	5145	465	5145	5727	4838	158	0	Myzus persicae densovirus 2, complete genome	Viruses;Cossaviricota;Quintoviricetes;Piccovirales;Parvoviridae;unclassified;Myzus persicae densovirus 2	3029834	0.5639	0.31426	0.815771	TRUE	Very high
machine learning	SRR1046733	Mammalia	Chlorocebus pygerythrus	361.237	Pegivirus hominis	k99_738-SRR1046733	gi|961553119|gb|KR862319.1|	99.416	1542	1542	1	1542	9096	7201	5660	0	GB virus C isolate VSAC1005, complete genome	Viruses;Kitrinoviricota;Flasuviricetes;Amarillovirales;Flaviviridae;Pegivirus;Pegivirus hominis	54290	0.703306	0.499295	0.892202	TRUE	Very high
machine learning	SRR10761005	Mammalia	Capra hircus	1175.34	Pestivirus bovis	k141_618-SRR10761005	gi|77799877|dbj|AB111962.2|	93.774	1542	1542	1	1542	8736	3031	1490	0	Bovine viral diarrhea virus 799cp gene for poryprotein, partai cds, strain: 799cp	Viruses;Kitrinoviricota;Flasuviricetes;Amarillovirales;Flaviviridae;Pestivirus;Pestivirus bovis	233884	0.576528	0.328344	0.830384	TRUE	Very high
machine learning	SRR10761006	Mammalia	Capra hircus	336.912	Pestivirus bovis	k141_416-SRR10761006	gi|575471150|gb|KF772785.1|	94.298	1175	1175	1	1175	12265	2024	850	0	Bovine viral diarrhea virus 1 isolate CC13B, complete genome	Viruses;Kitrinoviricota;Flasuviricetes;Amarillovirales;Flaviviridae;Pestivirus;Pestivirus bovis	11099	0.550099	0.33494	0.814495	TRUE	Very high
machine learning	SRR11040407	Aves	Anas platyrhynchos	110583	Duck hepatitis B virus	k141_399-SRR11040407	gi|2778276048|gb|PQ067522.1|	99.628	2149	3168	1	2149	3027	2149	1	0	Duck hepatitis B virus strain QY-117, complete genome	Viruses;Artverviricota;Revtraviricetes;Blubervirales;Hepadnaviridae;Avihepadnavirus;Duck hepatitis B virus	12639	0.597672	0.371592	0.833716	TRUE	Very high
machine learning	SRR11040408	Aves	Anas platyrhynchos	124433	Duck hepatitis B virus	k141_1792-SRR11040408	gi|2778276048|gb|PQ067522.1|	99.79	1904	3168	1	1904	3027	1904	1	0	Duck hepatitis B virus strain QY-117, complete genome	Viruses;Artverviricota;Revtraviricetes;Blubervirales;Hepadnaviridae;Avihepadnavirus;Duck hepatitis B virus	12639	0.567645	0.308354	0.889002	TRUE	Very high
machine learning	SRR11040414	Aves	Anas platyrhynchos	88437.3	Duck hepatitis B virus	k141_1956-SRR11040414	gi|2778276076|gb|PQ067529.1|	96.333	2127	3120	1	2082	3024	2127	1	0	Duck hepatitis B virus strain QY-224, complete genome	Viruses;Artverviricota;Revtraviricetes;Blubervirales;Hepadnaviridae;Avihepadnavirus;Duck hepatitis B virus	12639	0.539204	0.298433	0.815218	TRUE	Very high
machine learning	SRR11350515	Mammalia	Capra hircus	878.727	Alphainfluenzavirus influenzae	k141_629-SRR11350515	gi|321496169|gb|JF275948.1|	97.69	2338	2346	1	2338	2342	5	2342	0	Influenza A virus (A/swine/Nanchang/6/2010(H1N1)) segment 1 polymerase PB2 (PB2) gene, complete cds	Viruses;Negarnaviricota;Insthoviricetes;Articulavirales;Orthomyxoviridae;Alphainfluenzavirus;Alphainfluenzavirus influenzae	980039	0.574624	0.36671	0.840481	TRUE	Very high
machine learning	SRR11479890	Mammalia	Papio anubis	340.328	Betapapillomavirus 1	k141_2890-SRR11479890	gi|1273499002|gb|MF588678.1|	99.534	4716	4716	1	4716	7483	2131	6846	0	Betapapillomavirus 1 isolate Beta01_m292c10, complete genome	Viruses;Cossaviricota;Papovaviricetes;Zurhausenvirales;Papillomaviridae;Betapapillomavirus;Betapapillomavirus 1	337051	0.553054	0.309072	0.836102	TRUE	Very high
machine learning	SRR11560425	Aves	Anas platyrhynchos	8.67513	Duck hepatitis B virus	k141_1854-SRR11560425	gi|2778276076|gb|PQ067529.1|	96.303	1082	1082	1	1082	3024	2291	1210	0	Duck hepatitis B virus strain QY-224, complete genome	Viruses;Artverviricota;Revtraviricetes;Blubervirales;Hepadnaviridae;Avihepadnavirus;Duck hepatitis B virus	12639	0.524961	0.310298	0.775386	TRUE	Very high
machine learning	SRR11775230	Aves	Trichoglossus moluccanus	117324	Avian chapparvovirus	k99_396-SRR11775230	gi|1860753150|gb|MT457858.1|	100	4271	4413	92	4362	4271	4271	1	0	Avian chapparvovirus strain ChPV4271 NS (NS) and VP (VP) genes, complete cds	Viruses;Cossaviricota;Quintoviricetes;Piccovirales;Parvoviridae;Chapparvovirus;Avian chapparvovirus	2604334	0.551537	0.348233	0.827261	TRUE	Very high
machine learning	SRR12066818	Aves	Anas platyrhynchos	3522.71	Duck hepatitis B virus	k119_3583-SRR12066818	gi|9625568|ref|NC_001344.1|	97.153	2072	3146	1	2072	3027	956	3027	0	Duck hepatitis B virus, complete genome	Viruses;Artverviricota;Revtraviricetes;Blubervirales;Hepadnaviridae;Avihepadnavirus;Duck hepatitis B virus	12639	0.601257	0.319349	0.880436	TRUE	Very high
machine learning	SRR12120267	Aves	Anas platyrhynchos	371587	Duck hepatitis B virus	k141_4114-SRR12120267	gi|2778276084|gb|PQ067531.1|	99.8	2005	3165	1	2005	3024	2005	1	0	Duck hepatitis B virus strain YJ-241, complete genome	Viruses;Artverviricota;Revtraviricetes;Blubervirales;Hepadnaviridae;Avihepadnavirus;Duck hepatitis B virus	12639	0.478915	0.299791	0.752495	TRUE	Very high
machine learning	SRR12120271	Aves	Anas platyrhynchos	418018	Duck hepatitis B virus	k141_379-SRR12120271	gi|2778276048|gb|PQ067522.1|	99.721	2149	3168	1	2149	3027	2149	1	0	Duck hepatitis B virus strain QY-117, complete genome	Viruses;Artverviricota;Revtraviricetes;Blubervirales;Hepadnaviridae;Avihepadnavirus;Duck hepatitis B virus	12639	0.527657	0.29699	0.853465	TRUE	Very high
machine learning	SRR12131508	Mammalia	Capra hircus	10234.4	Alphapapillomavirus 9	k141_2932-SRR12131508	gi|1914219053|gb|MT783409.1|	99.694	4568	7834	3267	7834	7908	7908	3341	0	Human papillomavirus 16 strain kyd-n0116, complete genome	Viruses;Cossaviricota;Papovaviricetes;Zurhausenvirales;Papillomaviridae;Alphapapillomavirus;Alphapapillomavirus 9	333760	0.580956	0.367022	0.811474	TRUE	Very high
machine learning	SRR12131508	Mammalia	Capra hircus	10097.2	Alphapapillomavirus 9	k141_5248-SRR12131508	gi|1914219053|gb|MT783409.1|	99.694	4568	7834	3267	7834	7908	7908	3341	0	Human papillomavirus 16 strain kyd-n0116, complete genome	Viruses;Cossaviricota;Papovaviricetes;Zurhausenvirales;Papillomaviridae;Alphapapillomavirus;Alphapapillomavirus 9	333760	0.567955	0.311322	0.870445	TRUE	Very high
machine learning	SRR12131509	Mammalia	Capra hircus	14003.1	Alphapapillomavirus 9	k141_1454-SRR12131509	gi|1914219053|gb|MT783409.1|	99.694	4578	7870	1	4578	7908	3331	7908	0	Human papillomavirus 16 strain kyd-n0116, complete genome	Viruses;Cossaviricota;Papovaviricetes;Zurhausenvirales;Papillomaviridae;Alphapapillomavirus;Alphapapillomavirus 9	333760	0.554982	0.347989	0.811667	TRUE	Very high
machine learning	SRR12131509	Mammalia	Capra hircus	13777.9	Alphapapillomavirus 9	k141_5701-SRR12131509	gi|1914219053|gb|MT783409.1|	99.693	4565	7867	3303	7867	7908	7908	3344	0	Human papillomavirus 16 strain kyd-n0116, complete genome	Viruses;Cossaviricota;Papovaviricetes;Zurhausenvirales;Papillomaviridae;Alphapapillomavirus;Alphapapillomavirus 9	333760	0.661734	0.436797	0.906838	TRUE	Very high
machine learning	SRR12207251	Aves	Anas platyrhynchos	741.136	Dependoparvovirus anseriform1	k141_1699-SRR12207251	gi|2432617746|gb|OL999293.1|	94.179	4020	4308	289	4308	4451	327	4346	0	MAG: Duck Parvovirus strain DPV/G002-20B/Australia/2020 nonstructural protein 1 and capsid protein genes, complete cds	Viruses;Cossaviricota;Quintoviricetes;Piccovirales;Parvoviridae;Dependoparvovirus;Dependoparvovirus anseriform1	341673	0.693511	0.448394	0.949967	TRUE	Very high
machine learning	SRR12207260	Aves	Anas platyrhynchos	967.267	Dependoparvovirus anseriform1	k141_1063-SRR12207260	gi|2432617746|gb|OL999293.1|	94.232	4057	4245	1	4057	4451	4383	327	0	MAG: Duck Parvovirus strain DPV/G002-20B/Australia/2020 nonstructural protein 1 and capsid protein genes, complete cds	Viruses;Cossaviricota;Quintoviricetes;Piccovirales;Parvoviridae;Dependoparvovirus;Dependoparvovirus anseriform1	341673	0.5385	0.331219	0.80767	TRUE	Very high
machine learning	SRR12214132	Aves	Anas platyrhynchos	43.1188	Dependoparvovirus anseriform1	k141_284-SRR12214132	gi|2432617746|gb|OL999293.1|	97.247	1889	1889	1	1889	4451	2782	894	0	MAG: Duck Parvovirus strain DPV/G002-20B/Australia/2020 nonstructural protein 1 and capsid protein genes, complete cds	Viruses;Cossaviricota;Quintoviricetes;Piccovirales;Parvoviridae;Dependoparvovirus;Dependoparvovirus anseriform1	341673	0.537906	0.303489	0.85132	TRUE	Very high
machine learning	SRR12214135	#N/A	#N/A	105.629	Dependoparvovirus anseriform1	k141_575-SRR12214135	gi|2432617746|gb|OL999293.1|	94.682	2294	2296	1	2294	4451	1266	3559	0	MAG: Duck Parvovirus strain DPV/G002-20B/Australia/2020 nonstructural protein 1 and capsid protein genes, complete cds	Viruses;Cossaviricota;Quintoviricetes;Piccovirales;Parvoviridae;Dependoparvovirus;Dependoparvovirus anseriform1	341673	0.597433	0.381896	0.904295	TRUE	Very high
machine learning	SRR12214136	Aves	Anas platyrhynchos	48.8261	Dependoparvovirus anseriform1	k141_1544-SRR12214136	gi|2432617746|gb|OL999293.1|	96.74	1626	1626	1	1626	4451	1232	2857	0	MAG: Duck Parvovirus strain DPV/G002-20B/Australia/2020 nonstructural protein 1 and capsid protein genes, complete cds	Viruses;Cossaviricota;Quintoviricetes;Piccovirales;Parvoviridae;Dependoparvovirus;Dependoparvovirus anseriform1	341673	0.591761	0.363496	0.81009	TRUE	Very high
machine learning	SRR12416013	Mammalia	Pan troglodytes	23.5311	Alphapapillomavirus 7	k99_63756-SRR12416013	gi|1756481176|gb|MN164461.1|	100	2655	2831	1	2655	3135	2964	310	0	Human papillomavirus 18 protein E6, protein E7, and protein E1 genes, complete cds	Viruses;Cossaviricota;Papovaviricetes;Zurhausenvirales;Papillomaviridae;Alphapapillomavirus;Alphapapillomavirus 7	333761	0.571278	0.326255	0.883565	TRUE	Very high
machine learning	SRR12579719	Mammalia	Xanthonycticebus pygmaeus	6836.87	Lemur mastadenovirus	k141_11576-SRR12579719	gi|2497426044|gb|OQ081773.1|	68.441	4376	14520	834	5147	36235	20959	16654	0	Lemur mastadenovirus isolate 814, complete genome	Viruses;Preplasmiviricota;Tectiliviricetes;Rowavirales;Adenoviridae;Mastadenovirus;Lemur mastadenovirus	3043422	0.599118	0.365595	0.907823	TRUE	Very high
machine learning	SRR13102357	Aves	Columba livia	3.59344	Diciambidensovirus hemipteran2	k141_381324-SRR13102357	gi|2500384131|ref|NC_077038.1|	67.719	697	3414	2601	3292	4631	2206	1517	3.02e-50	Bactericera trigonica densovirus, complete genome	Viruses;Cossaviricota;Quintoviricetes;Piccovirales;Parvoviridae;Diciambidensovirus;Diciambidensovirus hemipteran2	3070179	0.666572	0.374745	0.908686	TRUE	Very high
machine learning	SRR14227201	Aves	Anas platyrhynchos	115424	Orthoflavivirus japonicum	k141_1468-SRR14227201	gi|1508732619|gb|MH184576.1|	99.469	10920	10921	1	10920	10956	9	10928	0	Japanese encephalitis virus polyprotein gene, complete cds	Viruses;Kitrinoviricota;Flasuviricetes;Amarillovirales;Flaviviridae;Orthoflavivirus;Orthoflavivirus japonicum	11072	0.525455	0.304213	0.844862	TRUE	Very high
machine learning	SRR14329732	Aves	Anas platyrhynchos	1190.41	Orthorubulavirus mammalis	k141_123-SRR14329732	gi|1806608684|gb|MN604146.1|	99.764	1694	1788	88	1781	15246	93	1786	0	Mammalian orthorubulavirus 5 isolate XJ033, complete genome	Viruses;Negarnaviricota;Monjiviricetes;Mononegavirales;Paramyxoviridae;Orthorubulavirus;Orthorubulavirus mammalis	2560580	0.859522	0.662764	0.970365	TRUE	Very high
machine learning	SRR14671872	Aves	Corvus kubaryi	135.859	Gyrovirus-like Culex mosquito virus	k99_104-SRR14671872	gi|1464252196|gb|MH188039.1|	74.652	718	1105	398	1104	1158	58	761	2.39e-115	Gyrovirus-like Culex mosquito virus strain CGVL/Fresno VP1 gene, partial cds	Viruses;unclassified;unclassified;unclassified;Anelloviridae;unclassified;Gyrovirus-like Culex mosquito virus	2304504	0.549379	0.327898	0.781701	TRUE	Very high
machine learning	SRR15318975	Mammalia	Capra hircus	726.794	Copiparvovirus ungulate1	k141_989-SRR15318975	gi|2080100323|gb|MZ244301.1|	99.55	5108	5260	153	5260	5471	5471	364	0	MAG: Bovine parvovirus 2 isolate SXO335parvoV2, complete genome	Viruses;Cossaviricota;Quintoviricetes;Piccovirales;Parvoviridae;Copiparvovirus;Copiparvovirus ungulate1	172296	0.733991	0.48172	0.935654	TRUE	Very high
machine learning	SRR15342235	Mammalia	Capra hircus	27.8657	Aveparvovirus galliform1	k141_107811-SRR15342235	gi|1444963313|gb|MG846439.1|	94.172	5045	5187	94	5135	5256	5145	102	0	Aveparvovirus galliform1 strain RS/BR/15/4R NS1, NP1, and VP1 genes, complete cds	Viruses;Cossaviricota;Quintoviricetes;Piccovirales;Parvoviridae;Aveparvovirus;Aveparvovirus galliform1	3051983	0.517312	0.300132	0.830583	TRUE	Very high
machine learning	SRR15615959	Mammalia	Capra hircus	25207.7	Severe acute respiratory syndrome-related coronavirus	k141_3789-SRR15615959	gi|1862593115|gb|MT670021.1|	100	2650	2650	1	2650	29782	19299	16650	0	Severe acute respiratory syndrome coronavirus 2 isolate SARS-CoV-2/human/CHL/2020-29192/2020, complete genome	Viruses;Pisuviricota;Pisoniviricetes;Nidovirales;Coronaviridae;Betacoronavirus;Severe acute respiratory syndrome-related coronavirus	2697049	0.543015	0.298702	0.783357	TRUE	Very high
machine learning	SRR16646305	Mammalia	Capra hircus	10255.1	Copiparvovirus 101/BR/2018	k141_155-SRR16646305	gi|1919983842|gb|MT875453.1|	79.354	1826	2632	771	2588	4901	3059	4882	0	Copiparvovirus 101/BR/2018 nonstructural protein (NS) gene, complete cds; and capsid protein (VP) gene, partial cds	Viruses;Cossaviricota;Quintoviricetes;Piccovirales;Parvoviridae;Copiparvovirus;Copiparvovirus 101/BR/2018	2782219	0.63517	0.436882	0.885712	TRUE	Very high
machine learning	SRR16685777	Mammalia	Neodon fuscus	6.36588	Lysoka picobirna-like virus	k141_141123-SRR16685777	gi|1554598476|gb|MH933842.1|	70.583	1149	1605	45	1182	1583	89	1220	4.28e-133	Lysoka picobirna-like virus isolate CMRHP9B/2014 RNA-dependent RNA polymerase gene, partial cds	Viruses;Pisuviricota;Duplopiviricetes;Durnavirales;Picobirnaviridae;unclassified;Lysoka picobirna-like virus	2169479	0.56471	0.344534	0.809409	TRUE	Very high
machine learning	SRR16685777	Mammalia	Neodon fuscus	5.80746	Picobirnaviridae sp.	k141_77117-SRR16685777	gi|2896100253|gb|PQ792019.1|	74.685	1031	1014	1	1014	1591	1066	56	1.79e-173	MAG: Picobirnaviridae sp. isolate Hvole275_picobirna5 genomic sequence	Viruses;Pisuviricota;Duplopiviricetes;Durnavirales;Picobirnaviridae;unclassified;Picobirnaviridae sp.	2809674	0.57883	0.31007	0.844782	TRUE	Very high
machine learning	SRR16685778	Mammalia	Neodon fuscus	3.64024	Porcine picobirnavirus	k141_104593-SRR16685778	gi|2095879572|gb|MW977551.1|	68.187	921	1132	221	1116	1209	213	1123	7.04e-78	MAG: Porcine picobirnavirus isolate 15211_NODE_611_len_1209_cov_8.354419 RNA-dependent RNA polymerase (RdRp) gene, partial cds	Viruses;Pisuviricota;Duplopiviricetes;Durnavirales;Picobirnaviridae;Picobirnavirus;Porcine picobirnavirus	442302	0.659076	0.389836	0.911702	TRUE	Very high
machine learning	SRR16685780	Mammalia	Neodon fuscus	3.27699	Marmot picobirnavirus	k141_201126-SRR16685780	gi|1376536286|gb|KY928927.1|	66.01	406	1497	441	838	2395	669	1066	1.94e-10	Marmot picobirnavirus clone c357057_g1_i1_libraryB_2395 segment I putative ORF1 and putative capsid genes, complete cds	Viruses;Pisuviricota;Duplopiviricetes;Durnavirales;Picobirnaviridae;Picobirnavirus;Marmot picobirnavirus	2161795	0.703021	0.484817	0.911302	TRUE	Very high
machine learning	SRR16925161	Mammalia	Capra hircus	237.948	Alphapapillomavirus 7	k141_1228-SRR16925161	gi|1756481176|gb|MN164461.1|	100	1828	2430	603	2430	3135	310	2137	0	Human papillomavirus 18 protein E6, protein E7, and protein E1 genes, complete cds	Viruses;Cossaviricota;Papovaviricetes;Zurhausenvirales;Papillomaviridae;Alphapapillomavirus;Alphapapillomavirus 7	333761	0.86302	0.676364	0.969495	TRUE	Very high
machine learning	SRR17216328	Mammalia	Peromyscus maniculatus	28.4335	unidentified adenovirus	k141_335-SRR17216328	gi|2647487430|gb|PP098962.1|	72.516	3231	3577	208	3409	29933	14463	17677	0	MAG: Unidentified adenovirus isolate MCAdV/XJ11C/CHN/2016 genomic sequence	Viruses;Preplasmiviricota;Tectiliviricetes;Rowavirales;Adenoviridae;Mastadenovirus;unidentified adenovirus	10535	0.528896	0.306747	0.823178	TRUE	Very high
machine learning	SRR17216338	Mammalia	Peromyscus maniculatus	110.407	Parvovirus apodemus4190	k141_586-SRR17216338	gi|2710393280|tpg|BK066717.1|	78.7	2000	2270	273	2270	4190	3873	1882	0	MAG TPA_asm: Parvovirus apodemus4190 isolate Parvo4190 genomic sequence	Viruses;Cossaviricota;Quintoviricetes;Piccovirales;Parvoviridae;unclassified;Parvovirus apodemus4190	3117044	0.732578	0.4892	0.956106	TRUE	Very high
machine learning	SRR17216474	Mammalia	Sciurus carolinensis	27.8297	Yunnan rodent chaphamaparvovirus 1	k141_1000-SRR17216474	gi|2902559534|gb|PQ678066.1|	71.23	1870	1881	16	1871	4134	3428	1577	0	MAG: Yunnan rodent chaphamaparvovirus 1 isolate CXDY-YNSC63 genomic sequence	Viruses;Cossaviricota;Quintoviricetes;Piccovirales;Parvoviridae;Chaphamaparvovirus;Yunnan rodent chaphamaparvovirus 1	3386150	0.60383	0.359287	0.904697	TRUE	Very high
machine learning	SRR17288617	Mammalia	Capra hircus	1010.85	Copiparvovirus ungulate1	k141_566-SRR17288617	gi|2080100258|gb|MZ244296.1|	88.935	723	1092	325	1047	723	1	723	0	MAG: Bovine parvovirus 2 isolate HNO325parvoV2 structural protein gene, partial cds	Viruses;Cossaviricota;Quintoviricetes;Piccovirales;Parvoviridae;Copiparvovirus;Copiparvovirus ungulate1	172296	0.566702	0.308762	0.831254	TRUE	Very high
machine learning	SRR17288618	Mammalia	Capra hircus	3922.11	Copiparvovirus 101/BR/2018	k141_143-SRR17288618	gi|1919983842|gb|MT875453.1|	79.068	1782	2494	5	1750	4901	4677	2905	0	Copiparvovirus 101/BR/2018 nonstructural protein (NS) gene, complete cds; and capsid protein (VP) gene, partial cds	Viruses;Cossaviricota;Quintoviricetes;Piccovirales;Parvoviridae;Copiparvovirus;Copiparvovirus 101/BR/2018	2782219	0.551333	0.296332	0.872624	TRUE	Very high
machine learning	SRR17288619	Mammalia	Capra hircus	3260.91	Copiparvovirus 101/BR/2018	k141_169-SRR17288619	gi|1919983842|gb|MT875453.1|	78.039	1744	2370	660	2370	4901	2905	4639	0	Copiparvovirus 101/BR/2018 nonstructural protein (NS) gene, complete cds; and capsid protein (VP) gene, partial cds	Viruses;Cossaviricota;Quintoviricetes;Piccovirales;Parvoviridae;Copiparvovirus;Copiparvovirus 101/BR/2018	2782219	0.620438	0.37393	0.872571	TRUE	Very high
machine learning	SRR17288624	Mammalia	Capra hircus	21390.1	Copiparvovirus 101/BR/2018	k141_172-SRR17288624	gi|1919983842|gb|MT875453.1|	78.716	1931	2890	966	2864	4901	2905	4830	0	Copiparvovirus 101/BR/2018 nonstructural protein (NS) gene, complete cds; and capsid protein (VP) gene, partial cds	Viruses;Cossaviricota;Quintoviricetes;Piccovirales;Parvoviridae;Copiparvovirus;Copiparvovirus 101/BR/2018	2782219	0.563118	0.341592	0.850765	TRUE	Very high
machine learning	SRR17333511	Aves	Anser cygnoides	55.3981	Alphapapillomavirus 7	k141_1428-SRR17333511	gi|1756481176|gb|MN164461.1|	100	2631	2831	1	2631	3135	2940	310	0	Human papillomavirus 18 protein E6, protein E7, and protein E1 genes, complete cds	Viruses;Cossaviricota;Papovaviricetes;Zurhausenvirales;Papillomaviridae;Alphapapillomavirus;Alphapapillomavirus 7	333761	0.572338	0.332379	0.870468	TRUE	Very high
machine learning	SRR17333512	Aves	Anser cygnoides	67.7774	Alphapapillomavirus 7	k141_6071-SRR17333512	gi|1756481176|gb|MN164461.1|	100	2935	2964	30	2964	3135	1	2935	0	Human papillomavirus 18 protein E6, protein E7, and protein E1 genes, complete cds	Viruses;Cossaviricota;Papovaviricetes;Zurhausenvirales;Papillomaviridae;Alphapapillomavirus;Alphapapillomavirus 7	333761	0.696041	0.44517	0.89652	TRUE	Very high
machine learning	SRR17333514	Aves	Anser cygnoides	56.921	Alphapapillomavirus 7	k141_9168-SRR17333514	gi|1756481176|gb|MN164461.1|	100	2955	3088	1	2955	3135	2955	1	0	Human papillomavirus 18 protein E6, protein E7, and protein E1 genes, complete cds	Viruses;Cossaviricota;Papovaviricetes;Zurhausenvirales;Papillomaviridae;Alphapapillomavirus;Alphapapillomavirus 7	333761	0.528764	0.299744	0.807154	TRUE	Very high
machine learning	SRR17333517	Aves	Anser cygnoides	52.9835	Alphapapillomavirus 7	k141_4051-SRR17333517	gi|1756481176|gb|MN164461.1|	100	2894	2956	63	2956	3135	1	2894	0	Human papillomavirus 18 protein E6, protein E7, and protein E1 genes, complete cds	Viruses;Cossaviricota;Papovaviricetes;Zurhausenvirales;Papillomaviridae;Alphapapillomavirus;Alphapapillomavirus 7	333761	0.592408	0.351358	0.901854	TRUE	Very high
machine learning	SRR17333519	Aves	Anser cygnoides	27.5541	Alphapapillomavirus 7	k141_2297-SRR17333519	gi|1756481176|gb|MN164461.1|	100	2062	2173	1	2062	3135	2371	310	0	Human papillomavirus 18 protein E6, protein E7, and protein E1 genes, complete cds	Viruses;Cossaviricota;Papovaviricetes;Zurhausenvirales;Papillomaviridae;Alphapapillomavirus;Alphapapillomavirus 7	333761	0.674226	0.445386	0.922958	TRUE	Very high
machine learning	SRR17333520	Aves	Anser cygnoides	48.8152	Alphapapillomavirus 7	k141_5406-SRR17333520	gi|1756481176|gb|MN164461.1|	100	1998	2185	1	1998	3135	2307	310	0	Human papillomavirus 18 protein E6, protein E7, and protein E1 genes, complete cds	Viruses;Cossaviricota;Papovaviricetes;Zurhausenvirales;Papillomaviridae;Alphapapillomavirus;Alphapapillomavirus 7	333761	0.644315	0.412634	0.873278	TRUE	Very high
machine learning	SRR17715154	Mammalia	Gorilla gorilla	122.927	Lymphocryptovirus humangamma4	k99_1118-SRR17715154	gi|1519305821|dbj|AP019057.1|	88.297	1145	1142	1	1142	158384	39170	40310	0	Human gammaherpesvirus 4 UPN13_PBMC DNA, nearly complete genome	Viruses;Peploviricota;Herviviricetes;Herpesvirales;Orthoherpesviridae;Lymphocryptovirus;Lymphocryptovirus humangamma4	10376	0.565983	0.321305	0.818338	TRUE	Very high
machine learning	SRR18697208	Aves	Anas platyrhynchos	1063.74	Human mastadenovirus C	k99_4132-SRR18697208	gi|2620234254|gb|OR777170.1|	99.832	7151	7682	136	7286	35926	18650	11502	0	Human adenovirus 2 isolate HAdV-C2/USA/6R9/2010, complete genome	Viruses;Preplasmiviricota;Tectiliviricetes;Rowavirales;Adenoviridae;Mastadenovirus;Human mastadenovirus C	10515	0.518366	0.294464	0.795488	TRUE	Very high
machine learning	SRR18697213	Aves	Anas platyrhynchos	989.32	Human mastadenovirus C	k99_4659-SRR18697213	gi|2620234254|gb|OR777170.1|	99.79	7151	8659	1167	8317	35926	11502	18650	0	Human adenovirus 2 isolate HAdV-C2/USA/6R9/2010, complete genome	Viruses;Preplasmiviricota;Tectiliviricetes;Rowavirales;Adenoviridae;Mastadenovirus;Human mastadenovirus C	10515	0.537747	0.30439	0.799256	TRUE	Very high
machine learning	SRR18913552	Aves	Anas platyrhynchos	391.264	Alphainfluenzavirus influenzae	k141_775-SRR18913552	gi|371449784|gb|JQ277222.1|	100	2249	2249	1	2249	2341	50	2298	0	Influenza A virus (A/chicken/Sheny/0606/2008(H5N1)) segment 1 polymerase PB2 (PB2) gene, complete cds	Viruses;Negarnaviricota;Insthoviricetes;Articulavirales;Orthomyxoviridae;Alphainfluenzavirus;Alphainfluenzavirus influenzae	1126247	0.527333	0.312056	0.777427	TRUE	Very high
machine learning	SRR19224280	Aves	Anas platyrhynchos	79.1618	Duck hepatitis B virus	k141_7492-SRR19224280	gi|2778276076|gb|PQ067529.1|	99.169	1806	1913	1	1806	3024	1806	1	0	Duck hepatitis B virus strain QY-224, complete genome	Viruses;Artverviricota;Revtraviricetes;Blubervirales;Hepadnaviridae;Avihepadnavirus;Duck hepatitis B virus	12639	0.531068	0.298612	0.800728	TRUE	Very high
machine learning	SRR19545588	Aves	Anser anser	104964	Duck hepatitis B virus	k141_1820-SRR19545588	gi|2778276060|gb|PQ067525.1|	95.527	2124	3171	1048	3171	3024	1	2118	0	Duck hepatitis B virus strain YJ-134, complete genome	Viruses;Artverviricota;Revtraviricetes;Blubervirales;Hepadnaviridae;Avihepadnavirus;Duck hepatitis B virus	12639	0.578219	0.343648	0.859305	TRUE	Very high
machine learning	SRR19662884	Mammalia	Capra hircus	22169.6	Copiparvovirus 101/BR/2018	k141_339-SRR19662884	gi|1919983842|gb|MT875453.1|	76.746	2649	3149	503	3057	4901	2186	4830	0	Copiparvovirus 101/BR/2018 nonstructural protein (NS) gene, complete cds; and capsid protein (VP) gene, partial cds	Viruses;Cossaviricota;Quintoviricetes;Piccovirales;Parvoviridae;Copiparvovirus;Copiparvovirus 101/BR/2018	2782219	0.593284	0.317764	0.830984	TRUE	Very high
machine learning	SRR19662885	Mammalia	Capra hircus	10665.5	Ovine copiparvovirus	k141_220-SRR19662885	gi|2080100255|gb|MZ244295.1|	96.524	1122	1679	1	1122	2208	822	1943	0	MAG: Ovine copiparvovirus isolate HNO325parvoV1 replicase gene, partial cds	Viruses;Cossaviricota;Quintoviricetes;Piccovirales;Parvoviridae;Copiparvovirus;Ovine copiparvovirus	2839030	0.637682	0.409938	0.882317	TRUE	Very high
machine learning	SRR19662885	Mammalia	Capra hircus	13174.5	Copiparvovirus 101/BR/2018	k141_30-SRR19662885	gi|1919983842|gb|MT875453.1|	76.573	2416	2379	34	2361	4901	4882	2471	0	Copiparvovirus 101/BR/2018 nonstructural protein (NS) gene, complete cds; and capsid protein (VP) gene, partial cds	Viruses;Cossaviricota;Quintoviricetes;Piccovirales;Parvoviridae;Copiparvovirus;Copiparvovirus 101/BR/2018	2782219	0.647547	0.391075	0.880753	TRUE	Very high
machine learning	SRR21494912	Aves	Anas platyrhynchos	48.9217	Dependoparvovirus anseriform1	k141_1581-SRR21494912	gi|2432617746|gb|OL999293.1|	96.74	1626	1626	1	1626	4451	1232	2857	0	MAG: Duck Parvovirus strain DPV/G002-20B/Australia/2020 nonstructural protein 1 and capsid protein genes, complete cds	Viruses;Cossaviricota;Quintoviricetes;Piccovirales;Parvoviridae;Dependoparvovirus;Dependoparvovirus anseriform1	341673	0.519561	0.29765	0.782505	TRUE	Very high
machine learning	SRR21537970	Mammalia	Bos grunniens	2664.49	Orthopneumovirus hominis	k141_1801-SRR21537970	gi|2080134509|gb|MZ516135.1|	99.807	13502	13522	1	13502	15271	13514	13	0	Human respiratory syncytial virus B isolate UU01A-0035-V02, complete genome	Viruses;Negarnaviricota;Monjiviricetes;Mononegavirales;Pneumoviridae;Orthopneumovirus;Orthopneumovirus hominis	208895	0.588111	0.345113	0.892902	TRUE	Very high
machine learning	SRR21537972	Mammalia	Bos grunniens	27.5957	Orthopneumovirus hominis	k141_10710-SRR21537972	gi|2326722413|gb|ON630422.1|	99.803	1014	1014	1	1014	15185	5533	6546	0	Human orthopneumovirus isolate CHN/WX/23, complete genome	Viruses;Negarnaviricota;Monjiviricetes;Mononegavirales;Pneumoviridae;Orthopneumovirus;Orthopneumovirus hominis	11250	0.540484	0.296995	0.810859	TRUE	Very high
machine learning	SRR21537972	Mammalia	Bos grunniens	703.178	Orthopneumovirus hominis	k141_5182-SRR21537972	gi|2326722413|gb|ON630422.1|	99.741	4249	4314	46	4294	15185	1160	5408	0	Human orthopneumovirus isolate CHN/WX/23, complete genome	Viruses;Negarnaviricota;Monjiviricetes;Mononegavirales;Pneumoviridae;Orthopneumovirus;Orthopneumovirus hominis	11250	0.573299	0.321649	0.861269	TRUE	Very high
machine learning	SRR21537976	Mammalia	Bos grunniens	236.077	Orthopneumovirus hominis	k141_1324-SRR21537976	gi|2869603640|gb|PQ762685.1|	99.618	2615	2637	24	2637	15171	6248	8862	0	Human respiratory syncytial virus A isolate 009-0022, partial genome	Viruses;Negarnaviricota;Monjiviricetes;Mononegavirales;Pneumoviridae;Orthopneumovirus;Orthopneumovirus hominis	208893	0.694609	0.403812	0.940294	TRUE	Very high
machine learning	SRR21537976	Mammalia	Bos grunniens	745.982	Orthopneumovirus hominis	k141_1664-SRR21537976	gi|2844554047|gb|PP974169.1|	99.529	4038	4063	1	4036	14792	1340	5376	0	Human respiratory syncytial virus A isolate 2023-02R1462, partial genome	Viruses;Negarnaviricota;Monjiviricetes;Mononegavirales;Pneumoviridae;Orthopneumovirus;Orthopneumovirus hominis	208893	0.67041	0.415324	0.934008	TRUE	Very high
machine learning	SRR21669566	Aves	Anser cygnoides orientalis	304.308	Duck hepatitis B virus	k141_8401-SRR21669566	gi|2778276060|gb|PQ067525.1|	95.931	2261	3165	1	2261	3024	2261	1	0	Duck hepatitis B virus strain YJ-134, complete genome	Viruses;Artverviricota;Revtraviricetes;Blubervirales;Hepadnaviridae;Avihepadnavirus;Duck hepatitis B virus	12639	0.610419	0.310283	0.845717	TRUE	Very high
machine learning	SRR21782105	Aves	Anas platyrhynchos	59.0255	Chaphamaparvovirus sp.	k141_1556-SRR21782105	gi|2626075503|gb|OR854229.1|	81.711	1438	1430	3	1426	4407	2870	1444	0	Chaphamaparvovirus sp. isolate MuChPV_GD2022 nonstructural protein NS1 and VP1 genes, complete cds	Viruses;Cossaviricota;Quintoviricetes;Piccovirales;Parvoviridae;Chaphamaparvovirus;Chaphamaparvovirus sp.	2809295	0.625249	0.345402	0.86175	TRUE	Very high
machine learning	SRR21782105	Aves	Anas platyrhynchos	84.55	Chaphamaparvovirus anseriform4	k141_375-SRR21782105	gi|2500384327|ref|NC_077061.1|	82.575	1802	1811	7	1805	4323	2394	602	0	Pacific black duck chaphamaparvovirus 1 isolate PBDCPaV1/PBD12.16-AU-2016 hypothetical protein (QKU42_gp1), nonstructural protein 1 (QKU42_gp2), nucleoprotein (QKU42_gp3), and capsid protein (QKU42_gp4) genes, complete cds	Viruses;Cossaviricota;Quintoviricetes;Piccovirales;Parvoviridae;Chaphamaparvovirus;Chaphamaparvovirus anseriform4	2759407	0.547578	0.301786	0.854267	TRUE	Very high
machine learning	SRR22447591	Mammalia	Callithrix jacchus	258.568	Enterovirus C	k141_21379-SRR22447591	gi|12408699|ref|NC_002058.3|	99.981	5132	5140	9	5140	7440	7440	2309	0	Poliovirus, complete genome	Viruses;Pisuviricota;Pisoniviricetes;Picornavirales;Picornaviridae;Enterovirus;Enterovirus C	138950	0.588508	0.354816	0.870394	TRUE	Very high
machine learning	SRR23268668	Mammalia	Acomys cahirinus	1324.23	Human papillomavirus	k141_111-SRR23268668	gi|1559669646|gb|MH777350.2|	95.069	1379	1379	1	1379	7462	6594	5216	0	MAG: Human papillomavirus isolate HPV-mSK_209, partial genome	Viruses;Cossaviricota;Papovaviricetes;Zurhausenvirales;Papillomaviridae;unclassified;Human papillomavirus	10566	0.549019	0.308824	0.833279	TRUE	Very high
machine learning	SRR23557376	Mammalia	Spermophilus alashanicus	107.652	Hepacivirus P	k141_1056-SRR23557376	gi|1571847512|ref|NC_040815.1|	75.356	1757	2754	1005	2754	8684	6633	8378	0	Hepacivirus P isolate RHV-GS2015, complete genome	Viruses;Kitrinoviricota;Flasuviricetes;Amarillovirales;Flaviviridae;Hepacivirus;Hepacivirus P	2202225	0.62175	0.382218	0.910956	TRUE	Very high
machine learning	SRR23557376	Mammalia	Spermophilus alashanicus	77.102	Hepacivirus P	k141_837-SRR23557376	gi|1571847512|ref|NC_040815.1|	74.079	2091	2175	88	2175	8684	2437	4524	0	Hepacivirus P isolate RHV-GS2015, complete genome	Viruses;Kitrinoviricota;Flasuviricetes;Amarillovirales;Flaviviridae;Hepacivirus;Hepacivirus P	2202225	0.703259	0.434411	0.937258	TRUE	Very high
machine learning	SRR24272228	Aves	Catharus ustulatus	18.1879	Orthorubulavirus mammalis	k141_4177-SRR24272228	gi|1806608684|gb|MN604146.1|	99.902	1023	1024	1	1023	15246	70	1092	0	Mammalian orthorubulavirus 5 isolate XJ033, complete genome	Viruses;Negarnaviricota;Monjiviricetes;Mononegavirales;Paramyxoviridae;Orthorubulavirus;Orthorubulavirus mammalis	2560580	0.523584	0.296427	0.819905	TRUE	Very high
machine learning	SRR24858406	Aves	Haemorhous mexicanus	1073.32	Severe acute respiratory syndrome-related coronavirus	k79_6081-SRR24858406	gi|2523447363|emb|OY016124.1|	99.946	1868	1929	46	1913	29884	16477	18344	0	Severe acute respiratory syndrome coronavirus 2 genome assembly, complete genome: monopartite	Viruses;Pisuviricota;Pisoniviricetes;Nidovirales;Coronaviridae;Betacoronavirus;Severe acute respiratory syndrome-related coronavirus	2697049	0.570342	0.334896	0.859188	TRUE	Very high
machine learning	SRR25117205	Aves	Anser cygnoides	19.2723	Orthorubulavirus mammalis	k141_4672-SRR25117205	gi|2449300967|gb|ON241249.1|	99.46	1112	1112	1	1112	15187	1169	58	0	Mammalian orthorubulavirus 5 isolate ATCC HTB-55 batch no 70037771, complete genome	Viruses;Negarnaviricota;Monjiviricetes;Mononegavirales;Paramyxoviridae;Orthorubulavirus;Orthorubulavirus mammalis	2560580	0.719161	0.462197	0.922955	TRUE	Very high
machine learning	SRR25206784	Mammalia	Macaca nemestrina	104.999	Respirovirus muris	k141_50389-SRR25206784	gi|546225824|dbj|AB855655.1|	100	943	1121	155	1097	15384	14442	15384	0	Respirovirus muris genomic RNA, complete genome, strain: Z	Viruses;Negarnaviricota;Monjiviricetes;Mononegavirales;Paramyxoviridae;Respirovirus;Respirovirus muris	3052731	0.569218	0.358258	0.81601	TRUE	Very high
machine learning	SRR25206851	Mammalia	Pan troglodytes	83.1799	Respirovirus muris	k141_78048-SRR25206851	gi|546225824|dbj|AB855655.1|	99.443	2155	2175	21	2175	15384	2648	4802	0	Respirovirus muris genomic RNA, complete genome, strain: Z	Viruses;Negarnaviricota;Monjiviricetes;Mononegavirales;Paramyxoviridae;Respirovirus;Respirovirus muris	3052731	0.562559	0.364308	0.83052	TRUE	Very high
machine learning	SRR25581085	Aves	Chroicocephalus ridibundus	7.73298	Anellovirus austrobilharzia2792	k141_3060-SRR25581085	gi|2710394596|tpg|BK066856.1|	84.252	508	1126	628	1126	2440	1184	683	3.62e-151	MAG TPA_asm: Anellovirus austrobilharzia2792 isolate Anello2792 genomic sequence	Viruses;unclassified;unclassified;unclassified;Anelloviridae;unclassified;Anellovirus austrobilharzia2792	3115986	0.663814	0.398865	0.906691	TRUE	Very high
machine learning	SRR26320499	Aves	Perdix hodgsoniae	135.151	Anellovirus meleagris2399	k141_3554-SRR26320499	gi|2710395303|tpg|BK066909.1|	73.874	444	1599	1	436	2180	301	730	1.31e-63	MAG TPA_asm: Anellovirus meleagris2399 isolate Anello2399 genomic sequence	Viruses;unclassified;unclassified;unclassified;Anelloviridae;unclassified;Anellovirus meleagris2399	3115995	0.550438	0.32996	0.838924	TRUE	Very high
machine learning	SRR26624959	Aves	Anas platyrhynchos	425.886	Duck hepatitis B virus	k141_4355-SRR26624959	gi|2482564027|gb|OQ183619.1|	97.59	1743	3168	1	1743	3027	1285	3027	0	Duck hepatitis B virus strain E200801, complete genome	Viruses;Artverviricota;Revtraviricetes;Blubervirales;Hepadnaviridae;Avihepadnavirus;Duck hepatitis B virus	12639	0.558379	0.320811	0.852437	TRUE	Very high
machine learning	SRR26725291	Mammalia	Capra hircus	5412.29	Enterovirus sp.	k141_213-SRR26725291	gi|2196303763|gb|MZ679311.1|	73.203	2448	2612	177	2611	7369	807	3241	0	MAG: Enterovirus sp. isolate 344R-k141_987796 polyprotein gene, complete cds	Viruses;Pisuviricota;Pisoniviricetes;Picornavirales;Picornaviridae;Enterovirus;Enterovirus sp.	47681	0.584964	0.355842	0.90302	TRUE	Very high
machine learning	SRR26796667	Aves	Alectoris chukar	46.3574	Galliform chaphamaparvovirus 15	k141_1246-SRR26796667	gi|2218754845|gb|OM920513.1|	75.4	1748	2610	47	1791	1914	1748	22	0	Galliform chaphamaparvovirus 15 strain AU/VIC/PV15, complete genome	Viruses;Cossaviricota;Quintoviricetes;Piccovirales;Parvoviridae;Chaphamaparvovirus;Galliform chaphamaparvovirus 15	2928883	0.859522	0.662764	0.970365	TRUE	Very high
machine learning	SRR27178654	Mammalia	Symphalangus syndactylus	48.8602	Lymphocryptovirus macacinegamma4	k141_279-SRR27178654	gi|51518014|ref|NC_006146.1|	88.833	2006	1940	1	1940	171096	73084	71085	0	Macacine herpesvirus 4, complete genome	Viruses;Peploviricota;Herviviricetes;Herpesvirales;Orthoherpesviridae;Lymphocryptovirus;Lymphocryptovirus macacinegamma4	45455	0.537372	0.308614	0.776571	TRUE	Very high
machine learning	SRR27238869	Mammalia	Capra hircus	3964.81	Copiparvovirus ungulate1	k141_107-SRR27238869	gi|2080100258|gb|MZ244296.1|	95.712	723	1374	572	1294	723	1	723	0	MAG: Bovine parvovirus 2 isolate HNO325parvoV2 structural protein gene, partial cds	Viruses;Cossaviricota;Quintoviricetes;Piccovirales;Parvoviridae;Copiparvovirus;Copiparvovirus ungulate1	172296	0.545307	0.313398	0.843693	TRUE	Very high
machine learning	SRR27238874	Mammalia	Capra hircus	2163.86	Copiparvovirus 101/BR/2018	k141_58-SRR27238874	gi|1919983842|gb|MT875453.1|	80.368	1304	1325	3	1301	4901	3581	4882	0	Copiparvovirus 101/BR/2018 nonstructural protein (NS) gene, complete cds; and capsid protein (VP) gene, partial cds	Viruses;Cossaviricota;Quintoviricetes;Piccovirales;Parvoviridae;Copiparvovirus;Copiparvovirus 101/BR/2018	2782219	0.565981	0.328286	0.848213	TRUE	Very high
machine learning	SRR27238877	Mammalia	Capra hircus	4434.71	Copiparvovirus 101/BR/2018	k141_90-SRR27238877	gi|1919983842|gb|MT875453.1|	80.085	1416	1427	1	1409	4901	3471	4882	0	Copiparvovirus 101/BR/2018 nonstructural protein (NS) gene, complete cds; and capsid protein (VP) gene, partial cds	Viruses;Cossaviricota;Quintoviricetes;Piccovirales;Parvoviridae;Copiparvovirus;Copiparvovirus 101/BR/2018	2782219	0.537339	0.337609	0.796158	TRUE	Very high
machine learning	SRR27238878	Mammalia	Capra hircus	5686.1	Copiparvovirus 101/BR/2018	k141_82-SRR27238878	gi|1919983842|gb|MT875453.1|	79.906	1493	1523	1	1488	4901	3341	4831	0	Copiparvovirus 101/BR/2018 nonstructural protein (NS) gene, complete cds; and capsid protein (VP) gene, partial cds	Viruses;Cossaviricota;Quintoviricetes;Piccovirales;Parvoviridae;Copiparvovirus;Copiparvovirus 101/BR/2018	2782219	0.588432	0.354667	0.855069	TRUE	Very high
machine learning	SRR27238882	Mammalia	Capra hircus	3449.07	Copiparvovirus 101/BR/2018	k141_178-SRR27238882	gi|1919983842|gb|MT875453.1|	74.449	998	1612	655	1612	4901	2905	3898	6.80e-175	Copiparvovirus 101/BR/2018 nonstructural protein (NS) gene, complete cds; and capsid protein (VP) gene, partial cds	Viruses;Cossaviricota;Quintoviricetes;Piccovirales;Parvoviridae;Copiparvovirus;Copiparvovirus 101/BR/2018	2782219	0.525362	0.300006	0.823923	TRUE	Very high
machine learning	SRR28055114	Mammalia	Lasiurus cinereus	156.262	Lyssavirus rabies	SRR28055114-k141_3178	gi|2171743075|gb|OK340703.1|	99.442	11833	11842	1	11831	11857	11832	1	0	Lyssavirus rabies isolate 19_2898, partial genome	Viruses;Negarnaviricota;Monjiviricetes;Mononegavirales;Rhabdoviridae;Lyssavirus;Lyssavirus rabies	11292	0.610262	0.38916	0.921892	TRUE	Very high
machine learning	SRR28981183	Aves	Anas platyrhynchos	474.934	Duck hepatitis B virus	SRR28981183-k141_221	gi|2778276096|gb|PQ067534.1|	97.534	2149	3168	1	2149	3027	2149	1	0	Duck hepatitis B virus strain YJ-263, complete genome	Viruses;Artverviricota;Revtraviricetes;Blubervirales;Hepadnaviridae;Avihepadnavirus;Duck hepatitis B virus	12639	0.527432	0.296264	0.751077	TRUE	Very high
machine learning	SRR2912168	Aves	Anser anser	283.936	Protoparvovirus sp.	k119_1855-SRR2912168	gi|2813510986|gb|PQ220286.1|	77.607	3586	4281	358	3909	4348	3942	370	0	MAG: Protoparvovirus sp. isolate PACV-26 hypothetical protein, nonstructural protein, nucleoprotein, and capsid protein genes, complete cds	Viruses;Cossaviricota;Quintoviricetes;Piccovirales;Parvoviridae;Protoparvovirus;Protoparvovirus sp.	1987106	0.572502	0.300269	0.886541	TRUE	Very high
machine learning	SRR29286110	Mammalia	Dipodomys merriami	133.651	Mastadenovirus dipodomysis	SRR29286110-k99_4770	gi|2914396252|tpg|BK067721.1|	83.07	12174	12189	24	12179	27746	6469	18618	0	TPA_asm: Mastadenovirus dipodomysis isolate 6190, complete genome	Viruses;Preplasmiviricota;Tectiliviricetes;Rowavirales;Adenoviridae;Mastadenovirus;Mastadenovirus dipodomysis	3136603	0.505772	0.297386	0.882151	TRUE	Very high
machine learning	SRR30979018	Aves	Anas platyrhynchos	40709.9	Duck hepatitis B virus	SRR30979018-k141_779	gi|2778276124|gb|PQ067541.1|	98.133	2142	3162	1	2138	3024	2141	1	0	Duck hepatitis B virus strain FS-30, complete genome	Viruses;Artverviricota;Revtraviricetes;Blubervirales;Hepadnaviridae;Avihepadnavirus;Duck hepatitis B virus	12639	0.548756	0.319231	0.829458	TRUE	Very high
machine learning	SRR3109243	Mammalia	Sigmodon hispidus	40701.8	Orthopneumovirus hominis	k99_32-SRR3109243	gi|2502672068|gb|OQ848527.1|	100	1055	1055	1	1055	15177	4663	5717	0	Human respiratory syncytial virus A isolate hRSV/A/USA/6S7/2010, complete genome	Viruses;Negarnaviricota;Monjiviricetes;Mononegavirales;Pneumoviridae;Orthopneumovirus;Orthopneumovirus hominis	208893	0.536627	0.295145	0.793734	TRUE	Very high
machine learning	SRR3109250	Mammalia	Sigmodon hispidus	143477	Orthopneumovirus hominis	k99_38-SRR3109250	gi|2502672068|gb|OQ848527.1|	99.911	3371	3370	1	3370	15177	2254	5624	0	Human respiratory syncytial virus A isolate hRSV/A/USA/6S7/2010, complete genome	Viruses;Negarnaviricota;Monjiviricetes;Mononegavirales;Pneumoviridae;Orthopneumovirus;Orthopneumovirus hominis	208893	0.593634	0.318951	0.871824	TRUE	Very high
machine learning	SRR31132312	Mammalia	Eospalax fontanierii baileyi	1.77956	Eospalax rufescens pegivirus	SRR31132312-k141_41515	gi|2484191104|gb|OP860414.1|	80.585	1916	1917	3	1914	2995	107	2009	0	Eospalax rufescens pegivirus isolate SC/C3-19.18/2021 polyprotein gene, partial cds	Viruses;Kitrinoviricota;Flasuviricetes;Amarillovirales;Flaviviridae;unclassified;Eospalax rufescens pegivirus	3040114	0.600667	0.328523	0.885726	TRUE	Very high
machine learning	SRR31281797	Aves	Anser cygnoides	57469.5	Duck hepatitis B virus	SRR31281797-k141_1290	gi|2482564019|gb|OQ183617.1|	97.152	2212	3573	1	2212	3027	816	3027	0	Duck hepatitis B virus strain E220324, complete genome	Viruses;Artverviricota;Revtraviricetes;Blubervirales;Hepadnaviridae;Avihepadnavirus;Duck hepatitis B virus	12639	0.684736	0.382228	0.949165	TRUE	Very high
machine learning	SRR3211616	Mammalia	Arctocephalus gazella	3885.85	Sesavirus CSL10538	k59_1789-SRR3211616	gi|750974575|ref|NC_026251.1|	74.43	1799	1906	1	1787	5049	147	1924	0	Sesavirus CSL10538 NS1 and VP1 genes, complete cds	Viruses;Cossaviricota;Quintoviricetes;Piccovirales;Parvoviridae;unclassified;Sesavirus CSL10538	1519097	0.710299	0.445515	0.903281	TRUE	Very high
machine learning	SRR363081	Mammalia	Tupaia belangeri	262.407	Jeilongvirus anhuiense	k59_8226-SRR363081	gi|2633070200|gb|OQ715602.1|	69.449	671	1591	536	1199	17786	591	1254	5.91e-68	MAG: Jeilongvirus anhuiense isolate JM_Mi.schreibersii_jeilong_5 nucleocapsid protein, phosphoprotein, matrix protein, fusion protein, small hydrophobic protein, transmembrane protein, attachment glycoprotein, and RNA-dependent RNA polymerase genes, complete cds	Viruses;Negarnaviricota;Monjiviricetes;Mononegavirales;Paramyxoviridae;Jeilongvirus;Jeilongvirus anhuiense	2956002	0.56399	0.328089	0.827666	TRUE	Very high
machine learning	SRR646627	Mammalia	Arctocephalus gazella	293.191	Sesavirus CSL10538	k141_1616-SRR646627	gi|750974575|ref|NC_026251.1|	83.543	1829	3707	20	1844	5049	4962	3137	0	Sesavirus CSL10538 NS1 and VP1 genes, complete cds	Viruses;Cossaviricota;Quintoviricetes;Piccovirales;Parvoviridae;unclassified;Sesavirus CSL10538	1519097	0.682245	0.392286	0.931082	TRUE	Very high
machine learning	SRR6662767	Mammalia	Capra hircus	78557.6	Human mastadenovirus C	k99_153-SRR6662767	gi|2620234254|gb|OR777170.1|	99.913	4576	10172	5597	10172	35926	18650	14075	0	Human adenovirus 2 isolate HAdV-C2/USA/6R9/2010, complete genome	Viruses;Preplasmiviricota;Tectiliviricetes;Rowavirales;Adenoviridae;Mastadenovirus;Human mastadenovirus C	10515	0.565983	0.321305	0.818338	TRUE	Very high
machine learning	SRR6760944	Aves	Anas platyrhynchos	4469.16	Alphapapillomavirus 7	k99_163-SRR6760944	gi|1756481176|gb|MN164461.1|	100	3135	3504	84	3218	3135	3135	1	0	Human papillomavirus 18 protein E6, protein E7, and protein E1 genes, complete cds	Viruses;Cossaviricota;Papovaviricetes;Zurhausenvirales;Papillomaviridae;Alphapapillomavirus;Alphapapillomavirus 7	333761	0.513553	0.323507	0.781117	TRUE	Very high
machine learning	SRR6760965	Aves	Anas platyrhynchos	3046.82	Alphapapillomavirus 7	k99_4487-SRR6760965	gi|1756481176|gb|MN164461.1|	100	2961	3059	99	3059	3135	1	2961	0	Human papillomavirus 18 protein E6, protein E7, and protein E1 genes, complete cds	Viruses;Cossaviricota;Papovaviricetes;Zurhausenvirales;Papillomaviridae;Alphapapillomavirus;Alphapapillomavirus 7	333761	0.561723	0.30247	0.841472	TRUE	Very high
machine learning	SRR6820465	Aves	Anas platyrhynchos	145.103	Chaphamaparvovirus anseriform4	k141_1370-SRR6820465	gi|2500384327|ref|NC_077061.1|	85.318	3998	4106	1	3980	4323	4224	245	0	Pacific black duck chaphamaparvovirus 1 isolate PBDCPaV1/PBD12.16-AU-2016 hypothetical protein (QKU42_gp1), nonstructural protein 1 (QKU42_gp2), nucleoprotein (QKU42_gp3), and capsid protein (QKU42_gp4) genes, complete cds	Viruses;Cossaviricota;Quintoviricetes;Piccovirales;Parvoviridae;Chaphamaparvovirus;Chaphamaparvovirus anseriform4	2759407	0.579409	0.385141	0.845597	TRUE	Very high
machine learning	SRR6994950	Mammalia	Acomys cahirinus	8.44127	Torque teno virus	k141_591-SRR6994950	gi|2164998433|gb|MN766624.1|	96.7	1000	1006	1	1000	3166	2355	1357	0	MAG: Torque teno virus isolate SAfiA-780-6 ORF1 gene, complete cds	Viruses;unclassified;unclassified;unclassified;Anelloviridae;unclassified;Torque teno virus	68887	0.665903	0.432542	0.891079	TRUE	Very high
machine learning	SRR6994950	Mammalia	Acomys cahirinus	10.9736	Alphatorquevirus homin18	k141_701-SRR6994950	gi|2744333272|gb|PP856843.1|	93.719	1401	1403	4	1403	2271	1572	172	0	MAG: Alphatorquevirus homin18 isolate 1055D3-14 genomic sequence	Viruses;unclassified;unclassified;unclassified;Anelloviridae;Alphatorquevirus;Alphatorquevirus homin18	3048419	0.464196	0.300697	0.767403	TRUE	Very high
machine learning	SRR7031420	Aves	Aves	4.9369	Hepatitis E virus	k141_42824-SRR7031420	gi|1420869121|gb|MG737712.1|	76.509	911	1627	1	909	6788	756	1664	0	Hepatitis E virus strain 2017-73347, complete genome	Viruses;Kitrinoviricota;Alsuviricetes;Hepelivirales;Hepeviridae;unclassified;Hepatitis E virus	291484	0.654654	0.399137	0.883477	TRUE	Very high
machine learning	SRR7081523	Mammalia	Capra hircus	9318.73	Copiparvovirus 101/BR/2018	k141_325-SRR7081523	gi|1919983842|gb|MT875453.1|	78.226	1984	2665	676	2626	4901	2905	4882	0	Copiparvovirus 101/BR/2018 nonstructural protein (NS) gene, complete cds; and capsid protein (VP) gene, partial cds	Viruses;Cossaviricota;Quintoviricetes;Piccovirales;Parvoviridae;Copiparvovirus;Copiparvovirus 101/BR/2018	2782219	0.589857	0.329425	0.869122	TRUE	Very high
machine learning	SRR7127421	Aves	Cairina moschata	219.82	Chaphamaparvovirus sp.	k99_896-SRR7127421	gi|2626075503|gb|OR854229.1|	76.781	2653	2674	60	2672	4407	288	2924	0	Chaphamaparvovirus sp. isolate MuChPV_GD2022 nonstructural protein NS1 and VP1 genes, complete cds	Viruses;Cossaviricota;Quintoviricetes;Piccovirales;Parvoviridae;Chaphamaparvovirus;Chaphamaparvovirus sp.	2809295	0.686707	0.408714	0.87573	TRUE	Very high
machine learning	SRR7782577	Aves	Anser cygnoides	307.25	Duck hepatitis B virus	k141_8433-SRR7782577	gi|2778276060|gb|PQ067525.1|	96.22	2090	3165	1076	3165	3024	1	2090	0	Duck hepatitis B virus strain YJ-134, complete genome	Viruses;Artverviricota;Revtraviricetes;Blubervirales;Hepadnaviridae;Avihepadnavirus;Duck hepatitis B virus	12639	0.565215	0.338559	0.824138	TRUE	Very high
machine learning	SRR797838	Aves	Anas platyrhynchos	18688.7	Alphainfluenzavirus influenzae	k99_1543-SRR797838	gi|295915792|gb|HM172166.1|	99.928	1383	1476	82	1464	1398	1	1383	0	Influenza A virus (A/duck/Hubei/49/2005(H5N1)) segment 6 neuraminidase (NA) gene, complete cds	Viruses;Negarnaviricota;Insthoviricetes;Articulavirales;Orthomyxoviridae;Alphainfluenzavirus;Alphainfluenzavirus influenzae	762411	0.594529	0.335982	0.810817	TRUE	Very high
machine learning	SRR8053813	Aves	Anas platyrhynchos	395.434	Duck hepatitis B virus	k141_2591-SRR8053813	gi|2778276036|gb|PQ067519.1|	98.969	2134	3152	1	2134	3027	2134	1	0	Duck hepatitis B virus strain ZQ-104, complete genome	Viruses;Artverviricota;Revtraviricetes;Blubervirales;Hepadnaviridae;Avihepadnavirus;Duck hepatitis B virus	12639	0.494206	0.299412	0.77908	TRUE	Very high
machine learning	SRR8053813	Aves	Anas platyrhynchos	383.962	Duck hepatitis B virus	k141_3049-SRR8053813	gi|2778276096|gb|PQ067534.1|	96.813	2134	3139	1006	3139	3027	1	2134	0	Duck hepatitis B virus strain YJ-263, complete genome	Viruses;Artverviricota;Revtraviricetes;Blubervirales;Hepadnaviridae;Avihepadnavirus;Duck hepatitis B virus	12639	0.780238	0.507999	0.971288	TRUE	Very high
machine learning	SRR8053817	Aves	Anas platyrhynchos	376727	Duck hepatitis B virus	k141_3033-SRR8053817	gi|2778276096|gb|PQ067534.1|	97.18	2163	3168	1006	3168	3027	1	2163	0	Duck hepatitis B virus strain YJ-263, complete genome	Viruses;Artverviricota;Revtraviricetes;Blubervirales;Hepadnaviridae;Avihepadnavirus;Duck hepatitis B virus	12639	0.695585	0.473325	0.885317	TRUE	Very high
machine learning	SRR8053819	Aves	Anas platyrhynchos	26.0341	Pacific black duck chaphamaparvovirus	k141_1888-SRR8053819	gi|1881767792|gb|MT247744.1|	89.635	1177	1177	1	1177	2334	1241	65	0	Pacific black duck chaphamaparvovirus isolate PBDCPaV/N470/2334nt/PBD08.18-AU-2018 nonstructural protein 1 gene, partial cds; nucleoprotein gene, complete cds; and capsid protein gene, partial cds	Viruses;Cossaviricota;Quintoviricetes;Piccovirales;Parvoviridae;Chaphamaparvovirus;Pacific black duck chaphamaparvovirus	2759406	0.572051	0.32792	0.845055	TRUE	Very high
machine learning	SRR8165650	Mammalia	Cricetulus griseus	207.225	Alphapapillomavirus 7	k59_28933-SRR8165650	gi|1756481176|gb|MN164461.1|	100	2970	3291	3	2972	3135	2970	1	0	Human papillomavirus 18 protein E6, protein E7, and protein E1 genes, complete cds	Viruses;Cossaviricota;Papovaviricetes;Zurhausenvirales;Papillomaviridae;Alphapapillomavirus;Alphapapillomavirus 7	333761	0.621711	0.364902	0.866462	TRUE	Very high
machine learning	SRR8269366	Aves	Pica pica	1240.11	Gyrovirus-like Culex mosquito virus	k141_2125-SRR8269366	gi|1464252196|gb|MH188039.1|	66.738	938	1575	663	1566	1158	235	1147	1.57e-62	Gyrovirus-like Culex mosquito virus strain CGVL/Fresno VP1 gene, partial cds	Viruses;unclassified;unclassified;unclassified;Anelloviridae;unclassified;Gyrovirus-like Culex mosquito virus	2304504	0.66067	0.372815	0.918809	TRUE	Very high
machine learning	SRR8269366	Aves	Pica pica	1106.23	Gyrovirus-like Culex mosquito virus	k141_2278-SRR8269366	gi|1464252196|gb|MH188039.1|	65.742	937	2158	1242	2145	1158	235	1147	7.08e-56	Gyrovirus-like Culex mosquito virus strain CGVL/Fresno VP1 gene, partial cds	Viruses;unclassified;unclassified;unclassified;Anelloviridae;unclassified;Gyrovirus-like Culex mosquito virus	2304504	0.531898	0.305411	0.82761	TRUE	Very high
machine learning	SRR8269371	Aves	Pica pica	2193.5	Gyrovirus-like Culex mosquito virus	k141_1086-SRR8269371	gi|1464252196|gb|MH188039.1|	67.906	726	2250	210	925	1158	941	235	2.12e-56	Gyrovirus-like Culex mosquito virus strain CGVL/Fresno VP1 gene, partial cds	Viruses;unclassified;unclassified;unclassified;Anelloviridae;unclassified;Gyrovirus-like Culex mosquito virus	2304504	0.528737	0.31268	0.840293	TRUE	Very high
machine learning	SRR8449205	Mammalia	Bos grunniens	263.074	Alphapapillomavirus 7	k141_4420-SRR8449205	gi|1756481176|gb|MN164461.1|	100	2966	3627	662	3627	3135	1	2966	0	Human papillomavirus 18 protein E6, protein E7, and protein E1 genes, complete cds	Viruses;Cossaviricota;Papovaviricetes;Zurhausenvirales;Papillomaviridae;Alphapapillomavirus;Alphapapillomavirus 7	333761	0.521174	0.300584	0.83607	TRUE	Very high
machine learning	SRR8707236	Aves	Anas platyrhynchos	56.8247	Duck hepatitis B virus	k141_1326-SRR8707236	gi|2778276040|gb|PQ067520.1|	99.101	1669	1697	29	1697	3027	1	1669	0	Duck hepatitis B virus strain YJ-115, complete genome	Viruses;Artverviricota;Revtraviricetes;Blubervirales;Hepadnaviridae;Avihepadnavirus;Duck hepatitis B virus	12639	0.571516	0.333004	0.870899	TRUE	Very high
machine learning	SRR8833169	Aves	Anas platyrhynchos	4142.9	Dependoparvovirus anseriform1	k141_315-SRR8833169	gi|2432617746|gb|OL999293.1|	94.244	4065	4342	87	4151	4451	4391	327	0	MAG: Duck Parvovirus strain DPV/G002-20B/Australia/2020 nonstructural protein 1 and capsid protein genes, complete cds	Viruses;Cossaviricota;Quintoviricetes;Piccovirales;Parvoviridae;Dependoparvovirus;Dependoparvovirus anseriform1	341673	0.517163	0.308456	0.782174	TRUE	Very high
machine learning	SRR8943552	Mammalia	Manis javanica	95.3677	Pangolin pestivirus	k119_219-SRR8943552	gi|2251129412|gb|ON024090.1|	97.358	2120	2120	1	2120	12469	2188	69	0	Pangolin pestivirus strain PPeV/BIME1/P019T/pangolin/2018, complete genome	Viruses;Kitrinoviricota;Flasuviricetes;Amarillovirales;Flaviviridae;Pestivirus;Pangolin pestivirus	2951876	0.596042	0.370552	0.885566	TRUE	Very high
machine learning	SRR9644979	Aves	Loxia curvirostra	459.827	Fringilla montifringilla Chaphamaparvovirus	k141_7362-SRR9644979	gi|2015372920|gb|MW046454.1|	78.387	4599	4577	4	4577	4675	84	4670	0	MAG: Fringilla montifringilla Chaphamaparvovirus isolate brb25par011 genomic sequence, sequence	Viruses;Cossaviricota;Quintoviricetes;Piccovirales;Parvoviridae;Chaphamaparvovirus;Fringilla montifringilla Chaphamaparvovirus	2794489	0.661889	0.404711	0.92925	TRUE	Very high
BLASTn	SRR12214416	Aves	Anas platyrhynchos	6.73139	Orthorubulavirus mammalis	k141_49-SRR12214416	gi|1806608684|gb|MN604146.1|	99.627	268	555	289	555	15246	872	605	8.92e-130	Mammalian orthorubulavirus 5 isolate XJ033, complete genome	Viruses;Negarnaviricota;Monjiviricetes;Mononegavirales;Paramyxoviridae;Orthorubulavirus;Orthorubulavirus mammalis	2560580
BLASTn	SRR6760944	Aves	Anas platyrhynchos	4469.16	Alphapapillomavirus 7	k99_163-SRR6760944	gi|1756481176|gb|MN164461.1|	100	3135	3504	84	3218	3135	3135	1	0	Human papillomavirus 18 protein E6, protein E7, and protein E1 genes, complete cds	Viruses;Cossaviricota;Papovaviricetes;Zurhausenvirales;Papillomaviridae;Alphapapillomavirus;Alphapapillomavirus 7	333761
BLASTn	SRR6760965	Aves	Anas platyrhynchos	3046.82	Alphapapillomavirus 7	k99_4487-SRR6760965	gi|1756481176|gb|MN164461.1|	100	2961	3059	99	3059	3135	1	2961	0	Human papillomavirus 18 protein E6, protein E7, and protein E1 genes, complete cds	Viruses;Cossaviricota;Papovaviricetes;Zurhausenvirales;Papillomaviridae;Alphapapillomavirus;Alphapapillomavirus 7	333761
BLASTn	SRR18697213	Aves	Anas platyrhynchos	989.32	Human mastadenovirus C	k99_4659-SRR18697213	gi|2620234254|gb|OR777170.1|	99.79	7151	8659	1167	8317	35926	11502	18650	0	Human adenovirus 2 isolate HAdV-C2/USA/6R9/2010, complete genome	Viruses;Preplasmiviricota;Tectiliviricetes;Rowavirales;Adenoviridae;Mastadenovirus;Human mastadenovirus C	10515
BLASTn	SRR18697210	Aves	Anas platyrhynchos	2252.27	Human mastadenovirus C	k99_5766-SRR18697210	gi|1841985160|gb|MT277585.1|	99.832	7155	8461	1175	8326	36523	11507	18661	0	Mutant Human adenovirus 2 isolate HAdV-C2-dE3B-CMV-GFP, complete sequence	Viruses;Preplasmiviricota;Tectiliviricetes;Rowavirales;Adenoviridae;Mastadenovirus;Human mastadenovirus C	10515
BLASTn	SRR6760966	Aves	Anas platyrhynchos	1956.73	Alphapapillomavirus 7	k99_15008-SRR6760966	gi|1756481176|gb|MN164461.1|	100	1935	1935	1	1935	3135	727	2661	0	Human papillomavirus 18 protein E6, protein E7, and protein E1 genes, complete cds	Viruses;Cossaviricota;Papovaviricetes;Zurhausenvirales;Papillomaviridae;Alphapapillomavirus;Alphapapillomavirus 7	333761
BLASTn	SRR6760943	Aves	Anas platyrhynchos	2010.85	Alphapapillomavirus 7	k99_15442-SRR6760943	gi|1756481176|gb|MN164461.1|	100	1935	1935	1	1935	3135	727	2661	0	Human papillomavirus 18 protein E6, protein E7, and protein E1 genes, complete cds	Viruses;Cossaviricota;Papovaviricetes;Zurhausenvirales;Papillomaviridae;Alphapapillomavirus;Alphapapillomavirus 7	333761
BLASTn	SRR6760944	Aves	Anas platyrhynchos	15.9104	Alphapapillomavirus 7	k99_4862-SRR6760944	gi|1836651249|dbj|LC509006.1|	100	701	806	1	701	7857	2400	3100	0	Human papillomavirus type 18 K1872 DNA, complete genome	Viruses;Cossaviricota;Papovaviricetes;Zurhausenvirales;Papillomaviridae;Alphapapillomavirus;Alphapapillomavirus 7	333761
BLASTn	SRR6760966	Aves	Anas platyrhynchos	1017.19	Alphapapillomavirus 7	k99_782-SRR6760966	gi|2052453|gb|U89349.1|HPU89349	100	998	998	1	998	5210	2054	3051	0	Human papillomavirus type 18 variant, partial sequence	Viruses;Cossaviricota;Papovaviricetes;Zurhausenvirales;Papillomaviridae;Alphapapillomavirus;Alphapapillomavirus 7	333761
BLASTn	SRR18697208	Aves	Anas platyrhynchos	1063.74	Human mastadenovirus C	k99_4132-SRR18697208	gi|2620234254|gb|OR777170.1|	99.832	7151	7682	136	7286	35926	18650	11502	0	Human adenovirus 2 isolate HAdV-C2/USA/6R9/2010, complete genome	Viruses;Preplasmiviricota;Tectiliviricetes;Rowavirales;Adenoviridae;Mastadenovirus;Human mastadenovirus C	10515
BLASTn	SRR14329732	Aves	Anas platyrhynchos	1190.41	Orthorubulavirus mammalis	k141_123-SRR14329732	gi|1806608684|gb|MN604146.1|	99.764	1694	1788	88	1781	15246	93	1786	0	Mammalian orthorubulavirus 5 isolate XJ033, complete genome	Viruses;Negarnaviricota;Monjiviricetes;Mononegavirales;Paramyxoviridae;Orthorubulavirus;Orthorubulavirus mammalis	2560580
BLASTn	SRR12214406	Aves	Anas platyrhynchos	156945	Orthorubulavirus mammalis	k141_634-SRR12214406	gi|1028325827|gb|KX060176.1|	99.788	5667	5837	1	5667	15246	5720	54	0	Parainfluenza virus 5 strain AGS, complete genome	Viruses;Negarnaviricota;Monjiviricetes;Mononegavirales;Paramyxoviridae;Orthorubulavirus;Orthorubulavirus mammalis	2905673
BLASTn	SRR12214407	Aves	Anas platyrhynchos	202957	Orthorubulavirus mammalis	k141_2893-SRR12214407	gi|1028325827|gb|KX060176.1|	99.769	15177	15477	1	15177	15246	15233	57	0	Parainfluenza virus 5 strain AGS, complete genome	Viruses;Negarnaviricota;Monjiviricetes;Mononegavirales;Paramyxoviridae;Orthorubulavirus;Orthorubulavirus mammalis	2905673
BLASTn	SRR14329731	Aves	Anas platyrhynchos	1248.8	Orthorubulavirus mammalis	k141_576-SRR14329731	gi|1806608684|gb|MN604146.1|	99.707	1707	1738	29	1735	15246	80	1786	0	Mammalian orthorubulavirus 5 isolate XJ033, complete genome	Viruses;Negarnaviricota;Monjiviricetes;Mononegavirales;Paramyxoviridae;Orthorubulavirus;Orthorubulavirus mammalis	2560580
BLASTn	SRR12214417	Aves	Anas platyrhynchos	100894	Orthorubulavirus mammalis	k141_2323-SRR12214417	gi|1028325827|gb|KX060176.1|	99.769	15171	15316	1	15171	15246	15226	56	0	Parainfluenza virus 5 strain AGS, complete genome	Viruses;Negarnaviricota;Monjiviricetes;Mononegavirales;Paramyxoviridae;Orthorubulavirus;Orthorubulavirus mammalis	2905673
BLASTn	SRR14329731	Aves	Anas platyrhynchos	2637.72	Orthorubulavirus mammalis	k141_237-SRR14329731	gi|1028325827|gb|KX060176.1|	99.742	6592	6645	53	6644	15246	1801	8392	0	Parainfluenza virus 5 strain AGS, complete genome	Viruses;Negarnaviricota;Monjiviricetes;Mononegavirales;Paramyxoviridae;Orthorubulavirus;Orthorubulavirus mammalis	2905673
BLASTn	SRR12214429	Aves	Anas platyrhynchos	74968.8	Orthorubulavirus mammalis	k141_8107-SRR12214429	gi|1028325827|gb|KX060176.1|	99.757	15220	15313	94	15313	15246	15225	7	0	Parainfluenza virus 5 strain AGS, complete genome	Viruses;Negarnaviricota;Monjiviricetes;Mononegavirales;Paramyxoviridae;Orthorubulavirus;Orthorubulavirus mammalis	2905673
BLASTn	SRR12214416	Aves	Anas platyrhynchos	198643	Orthorubulavirus mammalis	k141_659-SRR12214416	gi|1028325827|gb|KX060176.1|	99.769	15178	15267	90	15267	15246	56	15233	0	Parainfluenza virus 5 strain AGS, complete genome	Viruses;Negarnaviricota;Monjiviricetes;Mononegavirales;Paramyxoviridae;Orthorubulavirus;Orthorubulavirus mammalis	2905673
BLASTn	SRR12214418	Aves	Anas platyrhynchos	131104	Orthorubulavirus mammalis	k141_3151-SRR12214418	gi|1028325827|gb|KX060176.1|	99.769	15177	15264	88	15264	15246	56	15232	0	Parainfluenza virus 5 strain AGS, complete genome	Viruses;Negarnaviricota;Monjiviricetes;Mononegavirales;Paramyxoviridae;Orthorubulavirus;Orthorubulavirus mammalis	2905673
BLASTn	SRR12214419	Aves	Anas platyrhynchos	122070	Orthorubulavirus mammalis	k141_2627-SRR12214419	gi|1028325827|gb|KX060176.1|	99.769	15164	15249	86	15249	15246	64	15227	0	Parainfluenza virus 5 strain AGS, complete genome	Viruses;Negarnaviricota;Monjiviricetes;Mononegavirales;Paramyxoviridae;Orthorubulavirus;Orthorubulavirus mammalis	2905673
BLASTn	SRR12214427	Aves	Anas platyrhynchos	94068.1	Orthorubulavirus mammalis	k141_1663-SRR12214427	gi|1028325827|gb|KX060176.1|	99.769	15174	15252	79	15252	15246	56	15229	0	Parainfluenza virus 5 strain AGS, complete genome	Viruses;Negarnaviricota;Monjiviricetes;Mononegavirales;Paramyxoviridae;Orthorubulavirus;Orthorubulavirus mammalis	2905673
BLASTn	SRR12214420	Aves	Anas platyrhynchos	113835	Orthorubulavirus mammalis	k141_1830-SRR12214420	gi|1028325827|gb|KX060176.1|	99.77	15207	15284	78	15284	15246	15213	7	0	Parainfluenza virus 5 strain AGS, complete genome	Viruses;Negarnaviricota;Monjiviricetes;Mononegavirales;Paramyxoviridae;Orthorubulavirus;Orthorubulavirus mammalis	2905673
BLASTn	SRR14329721	Aves	Anas platyrhynchos	1452.89	Orthorubulavirus mammalis	k141_173-SRR14329721	gi|1028325827|gb|KX060176.1|	99.768	1721	1729	9	1729	15246	1786	66	0	Parainfluenza virus 5 strain AGS, complete genome	Viruses;Negarnaviricota;Monjiviricetes;Mononegavirales;Paramyxoviridae;Orthorubulavirus;Orthorubulavirus mammalis	2905673
BLASTn	SRR12214409	Aves	Anas platyrhynchos	63787.3	Orthorubulavirus mammalis	k141_7186-SRR12214409	gi|1028325827|gb|KX060176.1|	99.704	15201	15242	1	15199	15246	7	15206	0	Parainfluenza virus 5 strain AGS, complete genome	Viruses;Negarnaviricota;Monjiviricetes;Mononegavirales;Paramyxoviridae;Orthorubulavirus;Orthorubulavirus mammalis	2905673
BLASTn	SRR10885611	Aves	Anas platyrhynchos	8.17197	Orthorubulavirus mammalis	k141_3314-SRR10885611	gi|1806608684|gb|MN604146.1|	99.422	519	521	3	521	15246	1243	1761	0	Mammalian orthorubulavirus 5 isolate XJ033, complete genome	Viruses;Negarnaviricota;Monjiviricetes;Mononegavirales;Paramyxoviridae;Orthorubulavirus;Orthorubulavirus mammalis	2560580
BLASTn	SRR14329725	Aves	Anas platyrhynchos	1016.2	Orthorubulavirus mammalis	k141_1213-SRR14329725	gi|1028325827|gb|KX060176.1|	99.743	6605	6630	25	6629	15246	1788	8392	0	Parainfluenza virus 5 strain AGS, complete genome	Viruses;Negarnaviricota;Monjiviricetes;Mononegavirales;Paramyxoviridae;Orthorubulavirus;Orthorubulavirus mammalis	2905673
BLASTn	SRR14329725	Aves	Anas platyrhynchos	458.039	Orthorubulavirus mammalis	k141_710-SRR14329725	gi|1028325827|gb|KX060176.1|	99.773	1760	1765	4	1763	15246	1786	27	0	Parainfluenza virus 5 strain AGS, complete genome	Viruses;Negarnaviricota;Monjiviricetes;Mononegavirales;Paramyxoviridae;Orthorubulavirus;Orthorubulavirus mammalis	2905673
BLASTn	SRR12214423	Aves	Anas platyrhynchos	85222.3	Orthorubulavirus mammalis	k141_2318-SRR12214423	gi|1028325827|gb|KX060176.1|	99.764	15224	15252	29	15252	15246	1	15224	0	Parainfluenza virus 5 strain AGS, complete genome	Viruses;Negarnaviricota;Monjiviricetes;Mononegavirales;Paramyxoviridae;Orthorubulavirus;Orthorubulavirus mammalis	2905673
BLASTn	SRR14329732	Aves	Anas platyrhynchos	3115.16	Orthorubulavirus mammalis	k141_274-SRR14329732	gi|1028325827|gb|KX060176.1|	99.744	6630	6635	1	6630	15246	1763	8392	0	Parainfluenza virus 5 strain AGS, complete genome	Viruses;Negarnaviricota;Monjiviricetes;Mononegavirales;Paramyxoviridae;Orthorubulavirus;Orthorubulavirus mammalis	2905673
BLASTn	SRR14329728	Aves	Anas platyrhynchos	158.184	Orthorubulavirus mammalis	k141_694-SRR14329728	gi|1806608684|gb|MN604146.1|	99.767	1715	1716	1	1715	15246	72	1786	0	Mammalian orthorubulavirus 5 isolate XJ033, complete genome	Viruses;Negarnaviricota;Monjiviricetes;Mononegavirales;Paramyxoviridae;Orthorubulavirus;Orthorubulavirus mammalis	2560580
BLASTn	SRR14329732	Aves	Anas platyrhynchos	8.205	Orthorubulavirus mammalis	k141_1917-SRR14329732	gi|1806608684|gb|MN604146.1|	97.374	495	495	1	495	15246	9091	8597	0	Mammalian orthorubulavirus 5 isolate XJ033, complete genome	Viruses;Negarnaviricota;Monjiviricetes;Mononegavirales;Paramyxoviridae;Orthorubulavirus;Orthorubulavirus mammalis	2560580
BLASTn	SRR10885614	Aves	Anas platyrhynchos	58.5158	Orthorubulavirus mammalis	k141_2306-SRR10885614	gi|2449300967|gb|ON241249.1|	99.751	1609	1609	1	1609	15187	6525	8133	0	Mammalian orthorubulavirus 5 isolate ATCC HTB-55 batch no 70037771, complete genome	Viruses;Negarnaviricota;Monjiviricetes;Mononegavirales;Paramyxoviridae;Orthorubulavirus;Orthorubulavirus mammalis	2560580
BLASTn	SRR10885611	Aves	Anas platyrhynchos	43.8315	Orthorubulavirus mammalis	k141_703-SRR10885611	gi|2449300967|gb|ON241249.1|	99.892	1845	1845	1	1845	15187	8345	6501	0	Mammalian orthorubulavirus 5 isolate ATCC HTB-55 batch no 70037771, complete genome	Viruses;Negarnaviricota;Monjiviricetes;Mononegavirales;Paramyxoviridae;Orthorubulavirus;Orthorubulavirus mammalis	2560580
BLASTn	SRR14227201	Aves	Anas platyrhynchos	115424	Orthoflavivirus japonicum	k141_1468-SRR14227201	gi|1508732619|gb|MH184576.1|	99.469	10920	10921	1	10920	10956	9	10928	0	Japanese encephalitis virus polyprotein gene, complete cds	Viruses;Kitrinoviricota;Flasuviricetes;Amarillovirales;Flaviviridae;Orthoflavivirus;Orthoflavivirus japonicum	11072
BLASTn	SRR10885614	Aves	Anas platyrhynchos	4.24028	Orthorubulavirus mammalis	k141_1090-SRR10885614	gi|2562721692|gb|OQ994985.1|	99.172	483	483	1	483	15246	7698	8180	0	Parainfluenza virus 5 strain GX2020, complete genome	Viruses;Negarnaviricota;Monjiviricetes;Mononegavirales;Paramyxoviridae;Orthorubulavirus;Orthorubulavirus mammalis	2905673
BLASTn	SRR10885611	Aves	Anas platyrhynchos	83.9484	Orthorubulavirus mammalis	k141_1041-SRR10885611	gi|2449300967|gb|ON241249.1|	100	1696	1696	1	1696	15187	4492	6187	0	Mammalian orthorubulavirus 5 isolate ATCC HTB-55 batch no 70037771, complete genome	Viruses;Negarnaviricota;Monjiviricetes;Mononegavirales;Paramyxoviridae;Orthorubulavirus;Orthorubulavirus mammalis	2560580
BLASTn	SRR14329731	Aves	Anas platyrhynchos	10.1321	Orthorubulavirus mammalis	k141_1513-SRR14329731	gi|2562721692|gb|OQ994985.1|	99.811	530	530	1	530	15246	10042	10571	0	Parainfluenza virus 5 strain GX2020, complete genome	Viruses;Negarnaviricota;Monjiviricetes;Mononegavirales;Paramyxoviridae;Orthorubulavirus;Orthorubulavirus mammalis	2905673
BLASTn	SRR10885611	Aves	Anas platyrhynchos	5.94325	Orthorubulavirus mammalis	k141_2379-SRR10885611	gi|1806608684|gb|MN604146.1|	99.27	548	548	1	548	15246	12102	12649	0	Mammalian orthorubulavirus 5 isolate XJ033, complete genome	Viruses;Negarnaviricota;Monjiviricetes;Mononegavirales;Paramyxoviridae;Orthorubulavirus;Orthorubulavirus mammalis	2560580
BLASTn	SRR10885614	Aves	Anas platyrhynchos	95.8303	Orthorubulavirus mammalis	k141_2122-SRR10885614	gi|2449300967|gb|ON241249.1|	100	1546	1546	1	1546	15187	6032	4487	0	Mammalian orthorubulavirus 5 isolate ATCC HTB-55 batch no 70037771, complete genome	Viruses;Negarnaviricota;Monjiviricetes;Mononegavirales;Paramyxoviridae;Orthorubulavirus;Orthorubulavirus mammalis	2560580
BLASTn	SRR14329732	Aves	Anas platyrhynchos	17.7775	Orthorubulavirus mammalis	k141_2195-SRR14329732	gi|1028325827|gb|KX060176.1|	99.757	823	823	1	823	15246	9933	10755	0	Parainfluenza virus 5 strain AGS, complete genome	Viruses;Negarnaviricota;Monjiviricetes;Mononegavirales;Paramyxoviridae;Orthorubulavirus;Orthorubulavirus mammalis	2905673
BLASTn	SRR14329728	Aves	Anas platyrhynchos	112.192	Orthorubulavirus mammalis	k141_269-SRR14329728	gi|1028325827|gb|KX060176.1|	99.621	2110	2110	1	2110	15246	6240	8349	0	Parainfluenza virus 5 strain AGS, complete genome	Viruses;Negarnaviricota;Monjiviricetes;Mononegavirales;Paramyxoviridae;Orthorubulavirus;Orthorubulavirus mammalis	2905673
BLASTn	SRR12214422	Aves	Anas platyrhynchos	47504	Orthorubulavirus mammalis	k141_601-SRR12214422	gi|1028325827|gb|KX060176.1|	99.676	2471	2471	1	2471	15246	8	2477	0	Parainfluenza virus 5 strain AGS, complete genome	Viruses;Negarnaviricota;Monjiviricetes;Mononegavirales;Paramyxoviridae;Orthorubulavirus;Orthorubulavirus mammalis	2905673
BLASTn	SRR14329720	Aves	Anas platyrhynchos	48.6584	Orthorubulavirus mammalis	k141_2140-SRR14329720	gi|1028325827|gb|KX060176.1|	99.557	1805	1805	1	1805	15246	6545	8349	0	Parainfluenza virus 5 strain AGS, complete genome	Viruses;Negarnaviricota;Monjiviricetes;Mononegavirales;Paramyxoviridae;Orthorubulavirus;Orthorubulavirus mammalis	2905673
BLASTn	SRR14329720	Aves	Anas platyrhynchos	82.1111	Orthorubulavirus mammalis	k141_2068-SRR14329720	gi|1806608684|gb|MN604146.1|	99.765	1704	1704	1	1704	15246	1777	74	0	Mammalian orthorubulavirus 5 isolate XJ033, complete genome	Viruses;Negarnaviricota;Monjiviricetes;Mononegavirales;Paramyxoviridae;Orthorubulavirus;Orthorubulavirus mammalis	2560580
BLASTn	SRR14329721	Aves	Anas platyrhynchos	4010.11	Orthorubulavirus mammalis	k141_844-SRR14329721	gi|1028325827|gb|KX060176.1|	99.757	6595	6595	1	6595	15246	1798	8392	0	Parainfluenza virus 5 strain AGS, complete genome	Viruses;Negarnaviricota;Monjiviricetes;Mononegavirales;Paramyxoviridae;Orthorubulavirus;Orthorubulavirus mammalis	2905673
BLASTn	SRR14329732	Aves	Anas platyrhynchos	4.78625	Orthorubulavirus mammalis	k141_1649-SRR14329732	gi|1806608684|gb|MN604146.1|	99.782	459	459	1	459	15246	14389	14847	0	Mammalian orthorubulavirus 5 isolate XJ033, complete genome	Viruses;Negarnaviricota;Monjiviricetes;Mononegavirales;Paramyxoviridae;Orthorubulavirus;Orthorubulavirus mammalis	2560580
BLASTn	SRR12214406	Aves	Anas platyrhynchos	27836.6	Orthorubulavirus mammalis	k141_2415-SRR12214406	gi|1028325827|gb|KX060176.1|	99.751	9653	9653	1	9653	15246	15232	5580	0	Parainfluenza virus 5 strain AGS, complete genome	Viruses;Negarnaviricota;Monjiviricetes;Mononegavirales;Paramyxoviridae;Orthorubulavirus;Orthorubulavirus mammalis	2905673
BLASTn	SRR12214425	Aves	Anas platyrhynchos	83684.1	Orthorubulavirus mammalis	k141_3264-SRR12214425	gi|1028325827|gb|KX060176.1|	99.757	15225	15225	1	15225	15246	7	15230	0	Parainfluenza virus 5 strain AGS, complete genome	Viruses;Negarnaviricota;Monjiviricetes;Mononegavirales;Paramyxoviridae;Orthorubulavirus;Orthorubulavirus mammalis	2905673
BLASTn	SRR12214414	Aves	Anas platyrhynchos	189667	Orthorubulavirus mammalis	k141_2079-SRR12214414	gi|1028325827|gb|KX060176.1|	99.764	15235	15235	1	15235	15246	3	15237	0	Parainfluenza virus 5 strain AGS, complete genome	Viruses;Negarnaviricota;Monjiviricetes;Mononegavirales;Paramyxoviridae;Orthorubulavirus;Orthorubulavirus mammalis	2905673
BLASTn	SRR12214415	Aves	Anas platyrhynchos	162135	Orthorubulavirus mammalis	k141_2271-SRR12214415	gi|1028325827|gb|KX060176.1|	99.764	15226	15226	1	15226	15246	7	15232	0	Parainfluenza virus 5 strain AGS, complete genome	Viruses;Negarnaviricota;Monjiviricetes;Mononegavirales;Paramyxoviridae;Orthorubulavirus;Orthorubulavirus mammalis	2905673
BLASTn	SRR12214411	Aves	Anas platyrhynchos	176688	Orthorubulavirus mammalis	k141_4698-SRR12214411	gi|1028325827|gb|KX060176.1|	99.764	15227	15227	1	15227	15246	7	15233	0	Parainfluenza virus 5 strain AGS, complete genome	Viruses;Negarnaviricota;Monjiviricetes;Mononegavirales;Paramyxoviridae;Orthorubulavirus;Orthorubulavirus mammalis	2905673
BLASTn	SRR12214424	Aves	Anas platyrhynchos	83567.5	Orthorubulavirus mammalis	k141_525-SRR12214424	gi|1028325827|gb|KX060176.1|	99.763	15219	15219	1	15219	15246	8	15226	0	Parainfluenza virus 5 strain AGS, complete genome	Viruses;Negarnaviricota;Monjiviricetes;Mononegavirales;Paramyxoviridae;Orthorubulavirus;Orthorubulavirus mammalis	2905673
BLASTn	SRR12214412	Aves	Anas platyrhynchos	164181	Orthorubulavirus mammalis	k141_1346-SRR12214412	gi|1028325827|gb|KX060176.1|	99.77	15209	15209	1	15209	15246	7	15215	0	Parainfluenza virus 5 strain AGS, complete genome	Viruses;Negarnaviricota;Monjiviricetes;Mononegavirales;Paramyxoviridae;Orthorubulavirus;Orthorubulavirus mammalis	2905673
BLASTn	SRR12214405	Aves	Anas platyrhynchos	240691	Orthorubulavirus mammalis	k141_3096-SRR12214405	gi|1028325827|gb|KX060176.1|	99.769	15184	15184	1	15184	15246	56	15239	0	Parainfluenza virus 5 strain AGS, complete genome	Viruses;Negarnaviricota;Monjiviricetes;Mononegavirales;Paramyxoviridae;Orthorubulavirus;Orthorubulavirus mammalis	2905673
BLASTn	SRR14329720	Aves	Anas platyrhynchos	166.503	Orthorubulavirus mammalis	k141_29-SRR14329720	gi|1028325827|gb|KX060176.1|	99.823	3391	3391	1	3391	15246	3130	6520	0	Parainfluenza virus 5 strain AGS, complete genome	Viruses;Negarnaviricota;Monjiviricetes;Mononegavirales;Paramyxoviridae;Orthorubulavirus;Orthorubulavirus mammalis	2905673
BLASTn	SRR14329732	Aves	Anas platyrhynchos	6.8375	Orthorubulavirus mammalis	k141_2355-SRR14329732	gi|2562721692|gb|OQ994985.1|	99.8	499	499	1	499	15246	13677	14175	0	Parainfluenza virus 5 strain GX2020, complete genome	Viruses;Negarnaviricota;Monjiviricetes;Mononegavirales;Paramyxoviridae;Orthorubulavirus;Orthorubulavirus mammalis	2905673
BLASTn	SRR12214422	Aves	Anas platyrhynchos	48995.9	Orthorubulavirus mammalis	k141_2814-SRR12214422	gi|1028325827|gb|KX060176.1|	99.775	12893	12893	1	12893	15246	2337	15229	0	Parainfluenza virus 5 strain AGS, complete genome	Viruses;Negarnaviricota;Monjiviricetes;Mononegavirales;Paramyxoviridae;Orthorubulavirus;Orthorubulavirus mammalis	2905673
BLASTn	SRR14329728	Aves	Anas platyrhynchos	306.612	Orthorubulavirus mammalis	k141_538-SRR14329728	gi|1028325827|gb|KX060176.1|	99.796	4422	4422	1	4422	15246	1803	6224	0	Parainfluenza virus 5 strain AGS, complete genome	Viruses;Negarnaviricota;Monjiviricetes;Mononegavirales;Paramyxoviridae;Orthorubulavirus;Orthorubulavirus mammalis	2905673
BLASTn	SRR14329731	Aves	Anas platyrhynchos	15.5358	Orthorubulavirus mammalis	k141_1520-SRR14329731	gi|1028325827|gb|KX060176.1|	99.655	870	870	1	870	15246	10775	11644	0	Parainfluenza virus 5 strain AGS, complete genome	Viruses;Negarnaviricota;Monjiviricetes;Mononegavirales;Paramyxoviridae;Orthorubulavirus;Orthorubulavirus mammalis	2905673
BLASTn	SRR14329732	Aves	Anas platyrhynchos	13.675	Orthorubulavirus mammalis	k141_1640-SRR14329732	gi|1806608684|gb|MN604146.1|	99.892	926	926	1	926	15246	12760	11835	0	Mammalian orthorubulavirus 5 isolate XJ033, complete genome	Viruses;Negarnaviricota;Monjiviricetes;Mononegavirales;Paramyxoviridae;Orthorubulavirus;Orthorubulavirus mammalis	2560580
BLASTn	SRR14329721	Aves	Anas platyrhynchos	28.504	Orthorubulavirus mammalis	k141_1952-SRR14329721	gi|1806608684|gb|MN604146.1|	99.849	662	662	1	662	15246	12092	12753	0	Mammalian orthorubulavirus 5 isolate XJ033, complete genome	Viruses;Negarnaviricota;Monjiviricetes;Mononegavirales;Paramyxoviridae;Orthorubulavirus;Orthorubulavirus mammalis	2560580
BLASTn	SRR14329732	Aves	Anas platyrhynchos	7.52125	Orthorubulavirus mammalis	k141_1814-SRR14329732	gi|1028325827|gb|KX060176.1|	99.795	487	487	1	487	15246	13518	13032	0	Parainfluenza virus 5 strain AGS, complete genome	Viruses;Negarnaviricota;Monjiviricetes;Mononegavirales;Paramyxoviridae;Orthorubulavirus;Orthorubulavirus mammalis	2905673
BLASTn	SRR12418396	Aves	Anser cygnoides	15.0774	Mammarenavirus guanaritoense	k141_13942-SRR12418396	gi|1020216212|gb|KU746280.1|	100	401	718	282	682	3942	18	418	0	Mammarenavirus guanaritoense isolate CVH-950801 segment S, complete sequence	Viruses;Negarnaviricota;Ellioviricetes;Bunyavirales;Arenaviridae;Mammarenavirus;Mammarenavirus guanaritoense	3052307
BLASTn	SRR17333515	Aves	Anser cygnoides	11.9533	Alphapapillomavirus 7	k141_810-SRR17333515	gi|1756481176|gb|MN164461.1|	100	1198	1198	1	1198	3135	2859	1662	0	Human papillomavirus 18 protein E6, protein E7, and protein E1 genes, complete cds	Viruses;Cossaviricota;Papovaviricetes;Zurhausenvirales;Papillomaviridae;Alphapapillomavirus;Alphapapillomavirus 7	333761
BLASTn	SRR17333518	Aves	Anser cygnoides	65.6439	Alphapapillomavirus 7	k141_8264-SRR17333518	gi|1756481176|gb|MN164461.1|	100	2609	2836	228	2836	3135	310	2918	0	Human papillomavirus 18 protein E6, protein E7, and protein E1 genes, complete cds	Viruses;Cossaviricota;Papovaviricetes;Zurhausenvirales;Papillomaviridae;Alphapapillomavirus;Alphapapillomavirus 7	333761
BLASTn	SRR17333511	Aves	Anser cygnoides	55.3981	Alphapapillomavirus 7	k141_1428-SRR17333511	gi|1756481176|gb|MN164461.1|	100	2631	2831	1	2631	3135	2940	310	0	Human papillomavirus 18 protein E6, protein E7, and protein E1 genes, complete cds	Viruses;Cossaviricota;Papovaviricetes;Zurhausenvirales;Papillomaviridae;Alphapapillomavirus;Alphapapillomavirus 7	333761
BLASTn	SRR17333521	Aves	Anser cygnoides	54.8687	Alphapapillomavirus 7	k141_4956-SRR17333521	gi|1756481176|gb|MN164461.1|	100	2638	2794	1	2638	3135	2947	310	0	Human papillomavirus 18 protein E6, protein E7, and protein E1 genes, complete cds	Viruses;Cossaviricota;Papovaviricetes;Zurhausenvirales;Papillomaviridae;Alphapapillomavirus;Alphapapillomavirus 7	333761
BLASTn	SRR17333514	Aves	Anser cygnoides	56.921	Alphapapillomavirus 7	k141_9168-SRR17333514	gi|1756481176|gb|MN164461.1|	100	2955	3088	1	2955	3135	2955	1	0	Human papillomavirus 18 protein E6, protein E7, and protein E1 genes, complete cds	Viruses;Cossaviricota;Papovaviricetes;Zurhausenvirales;Papillomaviridae;Alphapapillomavirus;Alphapapillomavirus 7	333761
BLASTn	SRR17333512	Aves	Anser cygnoides	67.7774	Alphapapillomavirus 7	k141_6071-SRR17333512	gi|1756481176|gb|MN164461.1|	100	2935	2964	30	2964	3135	1	2935	0	Human papillomavirus 18 protein E6, protein E7, and protein E1 genes, complete cds	Viruses;Cossaviricota;Papovaviricetes;Zurhausenvirales;Papillomaviridae;Alphapapillomavirus;Alphapapillomavirus 7	333761
BLASTn	SRR17333517	Aves	Anser cygnoides	52.9835	Alphapapillomavirus 7	k141_4051-SRR17333517	gi|1756481176|gb|MN164461.1|	100	2894	2956	63	2956	3135	1	2894	0	Human papillomavirus 18 protein E6, protein E7, and protein E1 genes, complete cds	Viruses;Cossaviricota;Papovaviricetes;Zurhausenvirales;Papillomaviridae;Alphapapillomavirus;Alphapapillomavirus 7	333761
BLASTn	SRR17333515	Aves	Anser cygnoides	30.5016	Alphapapillomavirus 7	k141_3304-SRR17333515	gi|1756481176|gb|MN164461.1|	99.925	1339	1564	1	1339	3135	1647	310	0	Human papillomavirus 18 protein E6, protein E7, and protein E1 genes, complete cds	Viruses;Cossaviricota;Papovaviricetes;Zurhausenvirales;Papillomaviridae;Alphapapillomavirus;Alphapapillomavirus 7	333761
BLASTn	SRR17333516	Aves	Anser cygnoides	42.8295	Alphapapillomavirus 7	k141_1062-SRR17333516	gi|1756481176|gb|MN164461.1|	100	2002	2270	269	2270	3135	310	2311	0	Human papillomavirus 18 protein E6, protein E7, and protein E1 genes, complete cds	Viruses;Cossaviricota;Papovaviricetes;Zurhausenvirales;Papillomaviridae;Alphapapillomavirus;Alphapapillomavirus 7	333761
BLASTn	SRR17333520	Aves	Anser cygnoides	48.8152	Alphapapillomavirus 7	k141_5406-SRR17333520	gi|1756481176|gb|MN164461.1|	100	1998	2185	1	1998	3135	2307	310	0	Human papillomavirus 18 protein E6, protein E7, and protein E1 genes, complete cds	Viruses;Cossaviricota;Papovaviricetes;Zurhausenvirales;Papillomaviridae;Alphapapillomavirus;Alphapapillomavirus 7	333761
BLASTn	SRR22250951	Aves	Anser cygnoides	10.3947	Alphapapillomavirus 7	k119_6478-SRR22250951	gi|2052453|gb|U89349.1|HPU89349	100	840	887	48	887	5210	3051	2212	0	Human papillomavirus type 18 variant, partial sequence	Viruses;Cossaviricota;Papovaviricetes;Zurhausenvirales;Papillomaviridae;Alphapapillomavirus;Alphapapillomavirus 7	333761
BLASTn	SRR17333513	Aves	Anser cygnoides	30.9222	Alphapapillomavirus 7	k141_3982-SRR17333513	gi|1756481176|gb|MN164461.1|	100	1802	1802	1	1802	3135	685	2486	0	Human papillomavirus 18 protein E6, protein E7, and protein E1 genes, complete cds	Viruses;Cossaviricota;Papovaviricetes;Zurhausenvirales;Papillomaviridae;Alphapapillomavirus;Alphapapillomavirus 7	333761
BLASTn	SRR17333519	Aves	Anser cygnoides	27.5541	Alphapapillomavirus 7	k141_2297-SRR17333519	gi|1756481176|gb|MN164461.1|	100	2062	2173	1	2062	3135	2371	310	0	Human papillomavirus 18 protein E6, protein E7, and protein E1 genes, complete cds	Viruses;Cossaviricota;Papovaviricetes;Zurhausenvirales;Papillomaviridae;Alphapapillomavirus;Alphapapillomavirus 7	333761
BLASTn	SRR21780815	Aves	Anser cygnoides	25.6887	Orthorubulavirus mammalis	k141_2427-SRR21780815	gi|2449300967|gb|ON241249.1|	99.736	1136	1136	1	1136	15187	1773	2908	0	Mammalian orthorubulavirus 5 isolate ATCC HTB-55 batch no 70037771, complete genome	Viruses;Negarnaviricota;Monjiviricetes;Mononegavirales;Paramyxoviridae;Orthorubulavirus;Orthorubulavirus mammalis	2560580
BLASTn	SRR21780814	Aves	Anser cygnoides	54.8411	Orthorubulavirus mammalis	k141_928-SRR21780814	gi|2449300967|gb|ON241249.1|	99.647	2548	2548	1	2548	15187	44	2591	0	Mammalian orthorubulavirus 5 isolate ATCC HTB-55 batch no 70037771, complete genome	Viruses;Negarnaviricota;Monjiviricetes;Mononegavirales;Paramyxoviridae;Orthorubulavirus;Orthorubulavirus mammalis	2560580
BLASTn	SRR21780815	Aves	Anser cygnoides	35.2302	Orthorubulavirus mammalis	k141_4545-SRR21780815	gi|2449300967|gb|ON241249.1|	99.593	1719	1719	1	1719	15187	1765	47	0	Mammalian orthorubulavirus 5 isolate ATCC HTB-55 batch no 70037771, complete genome	Viruses;Negarnaviricota;Monjiviricetes;Mononegavirales;Paramyxoviridae;Orthorubulavirus;Orthorubulavirus mammalis	2560580
BLASTn	SRR21780815	Aves	Anser cygnoides	5.13774	Orthorubulavirus mammalis	k141_3709-SRR21780815	gi|2449300967|gb|ON241249.1|	99.717	706	706	1	706	15187	7440	8145	0	Mammalian orthorubulavirus 5 isolate ATCC HTB-55 batch no 70037771, complete genome	Viruses;Negarnaviricota;Monjiviricetes;Mononegavirales;Paramyxoviridae;Orthorubulavirus;Orthorubulavirus mammalis	2560580
BLASTn	SRR21780814	Aves	Anser cygnoides	12.2671	Orthorubulavirus mammalis	k141_147-SRR21780814	gi|2449300967|gb|ON241249.1|	99.786	933	933	1	933	15187	8061	7129	0	Mammalian orthorubulavirus 5 isolate ATCC HTB-55 batch no 70037771, complete genome	Viruses;Negarnaviricota;Monjiviricetes;Mononegavirales;Paramyxoviridae;Orthorubulavirus;Orthorubulavirus mammalis	2560580
BLASTn	SRR21780815	Aves	Anser cygnoides	11.0094	Orthorubulavirus mammalis	k141_1829-SRR21780815	gi|2449300967|gb|ON241249.1|	99.889	898	898	1	898	15187	6561	7458	0	Mammalian orthorubulavirus 5 isolate ATCC HTB-55 batch no 70037771, complete genome	Viruses;Negarnaviricota;Monjiviricetes;Mononegavirales;Paramyxoviridae;Orthorubulavirus;Orthorubulavirus mammalis	2560580
BLASTn	SRR12418402	Aves	Anser cygnoides	12.8491	Orthorubulavirus mammalis	k141_547-SRR12418402	gi|2449300967|gb|ON241249.1|	99.938	1600	1600	1	1600	15187	6548	8147	0	Mammalian orthorubulavirus 5 isolate ATCC HTB-55 batch no 70037771, complete genome	Viruses;Negarnaviricota;Monjiviricetes;Mononegavirales;Paramyxoviridae;Orthorubulavirus;Orthorubulavirus mammalis	2560580
BLASTn	SRR12418402	Aves	Anser cygnoides	44.0202	Orthorubulavirus mammalis	k141_10427-SRR12418402	gi|2449300967|gb|ON241249.1|	99.632	2989	2989	1	2989	15187	3030	42	0	Mammalian orthorubulavirus 5 isolate ATCC HTB-55 batch no 70037771, complete genome	Viruses;Negarnaviricota;Monjiviricetes;Mononegavirales;Paramyxoviridae;Orthorubulavirus;Orthorubulavirus mammalis	2560580
BLASTn	SRR21780814	Aves	Anser cygnoides	26.6989	Orthorubulavirus mammalis	k141_1903-SRR21780814	gi|2449300967|gb|ON241249.1|	99.874	1585	1585	1	1585	15187	4553	6137	0	Mammalian orthorubulavirus 5 isolate ATCC HTB-55 batch no 70037771, complete genome	Viruses;Negarnaviricota;Monjiviricetes;Mononegavirales;Paramyxoviridae;Orthorubulavirus;Orthorubulavirus mammalis	2560580
BLASTn	SRR25117205	Aves	Anser cygnoides	19.2723	Orthorubulavirus mammalis	k141_4672-SRR25117205	gi|2449300967|gb|ON241249.1|	99.46	1112	1112	1	1112	15187	1169	58	0	Mammalian orthorubulavirus 5 isolate ATCC HTB-55 batch no 70037771, complete genome	Viruses;Negarnaviricota;Monjiviricetes;Mononegavirales;Paramyxoviridae;Orthorubulavirus;Orthorubulavirus mammalis	2560580
BLASTn	SRR25117205	Aves	Anser cygnoides	28.4013	Orthorubulavirus mammalis	k141_2726-SRR25117205	gi|2449300967|gb|ON241249.1|	99.67	1213	1213	1	1213	15187	4492	5704	0	Mammalian orthorubulavirus 5 isolate ATCC HTB-55 batch no 70037771, complete genome	Viruses;Negarnaviricota;Monjiviricetes;Mononegavirales;Paramyxoviridae;Orthorubulavirus;Orthorubulavirus mammalis	2560580
BLASTn	SRR25117205	Aves	Anser cygnoides	9.12898	Orthorubulavirus mammalis	k141_3632-SRR25117205	gi|1841764908|gb|MT124463.1|	99.192	495	495	1	495	15246	1187	1681	0	Parainfluenza virus 5 isolate China/HB01/2019, complete genome	Viruses;Negarnaviricota;Monjiviricetes;Mononegavirales;Paramyxoviridae;Orthorubulavirus;Orthorubulavirus mammalis	2905673
BLASTn	SRR22250951	Aves	Anser cygnoides	5.19737	Alphapapillomavirus 7	k119_3750-SRR22250951	gi|1756481176|gb|MN164461.1|	100	853	853	1	853	3135	2306	1454	0	Human papillomavirus 18 protein E6, protein E7, and protein E1 genes, complete cds	Viruses;Cossaviricota;Papovaviricetes;Zurhausenvirales;Papillomaviridae;Alphapapillomavirus;Alphapapillomavirus 7	333761
BLASTn	SRR17333516	Aves	Anser cygnoides	3.2284	Alphapapillomavirus 7	k141_5699-SRR17333516	gi|1836651240|dbj|LC509005.1|	99.791	478	478	1	478	7857	602	125	0	Human papillomavirus type 18 K0619 DNA, complete genome	Viruses;Cossaviricota;Papovaviricetes;Zurhausenvirales;Papillomaviridae;Alphapapillomavirus;Alphapapillomavirus 7	333761
BLASTn	SRR14301883	Aves	Columba livia	9.27456	Alphainfluenzavirus influenzae	k141_2422-SRR14301883	gi|269826102|gb|GU052073.1|	99.497	1591	1601	11	1601	1754	1	1591	0	Influenza A virus (A/Goose/Hong Kong/3014.5/2000(H5N1)) segment 4 hemagglutinin (HA) gene, complete cds	Viruses;Negarnaviricota;Insthoviricetes;Articulavirales;Orthomyxoviridae;Alphainfluenzavirus;Alphainfluenzavirus influenzae	186167
BLASTn	SRR5878852	Aves	Columba livia	9.84461	Dependoparvovirus avian1	k99_3421-SRR5878852	gi|51949968|ref|NC_006263.1|	99.556	901	903	3	903	4682	4248	3348	0	Avian adeno-associated virus strain DA-1, complete genome	Viruses;Cossaviricota;Quintoviricetes;Piccovirales;Parvoviridae;Dependoparvovirus;Dependoparvovirus avian1	281492
BLASTn	SRR14301884	Aves	Columba livia	8.61287	Alphainfluenzavirus influenzae	k141_2003-SRR14301884	gi|269826102|gb|GU052073.1|	99.392	1644	1648	5	1648	1754	1	1644	0	Influenza A virus (A/Goose/Hong Kong/3014.5/2000(H5N1)) segment 4 hemagglutinin (HA) gene, complete cds	Viruses;Negarnaviricota;Insthoviricetes;Articulavirales;Orthomyxoviridae;Alphainfluenzavirus;Alphainfluenzavirus influenzae	186167
BLASTn	SRR14301883	Aves	Columba livia	20.8678	Alphainfluenzavirus influenzae	k141_1364-SRR14301883	gi|115382885|gb|DQ997184.1|	99.523	1468	1469	2	1469	1565	2	1469	0	Influenza A virus (A/chicken/Jiangsu/cz1/2002(H5N1)) segment 5, complete sequence	Viruses;Negarnaviricota;Insthoviricetes;Articulavirales;Orthomyxoviridae;Alphainfluenzavirus;Alphainfluenzavirus influenzae	404156
BLASTn	SRR14301884	Aves	Columba livia	17.6564	Alphainfluenzavirus influenzae	k141_2396-SRR14301884	gi|115382885|gb|DQ997184.1|	99.403	1508	1510	1	1508	1565	1512	5	0	Influenza A virus (A/chicken/Jiangsu/cz1/2002(H5N1)) segment 5, complete sequence	Viruses;Negarnaviricota;Insthoviricetes;Articulavirales;Orthomyxoviridae;Alphainfluenzavirus;Alphainfluenzavirus influenzae	404156
BLASTn	SRR14301880	Aves	Columba livia	24.3027	Alphainfluenzavirus influenzae	k141_2698-SRR14301880	gi|115382885|gb|DQ997184.1|	99.462	1486	1488	1	1486	1565	1490	5	0	Influenza A virus (A/chicken/Jiangsu/cz1/2002(H5N1)) segment 5, complete sequence	Viruses;Negarnaviricota;Insthoviricetes;Articulavirales;Orthomyxoviridae;Alphainfluenzavirus;Alphainfluenzavirus influenzae	404156
BLASTn	SRR14301882	Aves	Columba livia	21.9378	Alphainfluenzavirus influenzae	k141_1918-SRR14301882	gi|115382885|gb|DQ997184.1|	99.59	1463	1465	1	1463	1565	1467	5	0	Influenza A virus (A/chicken/Jiangsu/cz1/2002(H5N1)) segment 5, complete sequence	Viruses;Negarnaviricota;Insthoviricetes;Articulavirales;Orthomyxoviridae;Alphainfluenzavirus;Alphainfluenzavirus influenzae	404156
BLASTn	SRR14301877	Aves	Columba livia	5.2361	Alphainfluenzavirus influenzae	k141_1674-SRR14301877	gi|115382885|gb|DQ997184.1|	99.825	570	570	1	570	1565	28	597	0	Influenza A virus (A/chicken/Jiangsu/cz1/2002(H5N1)) segment 5, complete sequence	Viruses;Negarnaviricota;Insthoviricetes;Articulavirales;Orthomyxoviridae;Alphainfluenzavirus;Alphainfluenzavirus influenzae	404156
BLASTn	SRR14301880	Aves	Columba livia	11.0664	Alphainfluenzavirus influenzae	k141_2337-SRR14301880	gi|269826102|gb|GU052073.1|	99.499	1596	1600	5	1600	1754	1	1596	0	Influenza A virus (A/Goose/Hong Kong/3014.5/2000(H5N1)) segment 4 hemagglutinin (HA) gene, complete cds	Viruses;Negarnaviricota;Insthoviricetes;Articulavirales;Orthomyxoviridae;Alphainfluenzavirus;Alphainfluenzavirus influenzae	186167
BLASTn	SRR14301882	Aves	Columba livia	11.4458	Alphainfluenzavirus influenzae	k141_1829-SRR14301882	gi|456371464|gb|AY585365.2|	99.75	1601	1607	1	1601	1707	1601	1	0	Influenza A virus (A/duck/Guangxi/35/2001(H5N1)) segment 4 hemagglutinin (HA) mRNA, complete cds	Viruses;Negarnaviricota;Insthoviricetes;Articulavirales;Orthomyxoviridae;Alphainfluenzavirus;Alphainfluenzavirus influenzae	274838
BLASTn	SRR25655513	Aves	Columba livia	11.3928	Orthorubulavirus mammalis	k141_2292-SRR25655513	gi|2449300967|gb|ON241249.1|	99.829	1171	1171	1	1171	15187	6561	7731	0	Mammalian orthorubulavirus 5 isolate ATCC HTB-55 batch no 70037771, complete genome	Viruses;Negarnaviricota;Monjiviricetes;Mononegavirales;Paramyxoviridae;Orthorubulavirus;Orthorubulavirus mammalis	2560580
BLASTn	SRR25655513	Aves	Columba livia	5.99621	Orthorubulavirus mammalis	k141_589-SRR25655513	gi|2449300967|gb|ON241249.1|	99.821	558	558	1	558	15187	5357	5914	0	Mammalian orthorubulavirus 5 isolate ATCC HTB-55 batch no 70037771, complete genome	Viruses;Negarnaviricota;Monjiviricetes;Mononegavirales;Paramyxoviridae;Orthorubulavirus;Orthorubulavirus mammalis	2560580
BLASTn	SRR14301875	Aves	Columba livia	5.78658	Alphainfluenzavirus influenzae	k141_3005-SRR14301875	gi|456371464|gb|AY585365.2|	99.854	687	687	1	687	1707	868	1554	0	Influenza A virus (A/duck/Guangxi/35/2001(H5N1)) segment 4 hemagglutinin (HA) mRNA, complete cds	Viruses;Negarnaviricota;Insthoviricetes;Articulavirales;Orthomyxoviridae;Alphainfluenzavirus;Alphainfluenzavirus influenzae	274838
BLASTn	SRR25655501	Aves	Columba livia	19.3514	Orthorubulavirus mammalis	k141_2225-SRR25655501	gi|2562721692|gb|OQ994985.1|	99.714	1050	1050	1	1050	15246	6706	7755	0	Parainfluenza virus 5 strain GX2020, complete genome	Viruses;Negarnaviricota;Monjiviricetes;Mononegavirales;Paramyxoviridae;Orthorubulavirus;Orthorubulavirus mammalis	2905673
BLASTn	SRR25655501	Aves	Columba livia	49.0235	Orthorubulavirus mammalis	k141_2261-SRR25655501	gi|1028325827|gb|KX060176.1|	99.693	1630	1630	1	1630	15246	66	1695	0	Parainfluenza virus 5 strain AGS, complete genome	Viruses;Negarnaviricota;Monjiviricetes;Mononegavirales;Paramyxoviridae;Orthorubulavirus;Orthorubulavirus mammalis	2905673
BLASTn	SRR25655513	Aves	Columba livia	10.7932	Orthorubulavirus mammalis	k141_3108-SRR25655513	gi|2449300967|gb|ON241249.1|	99.925	1329	1329	1	1329	15187	1525	197	0	Mammalian orthorubulavirus 5 isolate ATCC HTB-55 batch no 70037771, complete genome	Viruses;Negarnaviricota;Monjiviricetes;Mononegavirales;Paramyxoviridae;Orthorubulavirus;Orthorubulavirus mammalis	2560580
BLASTn	SRR25655501	Aves	Columba livia	4.51532	Orthorubulavirus mammalis	k141_1352-SRR25655501	gi|1806608684|gb|MN604146.1|	99.613	517	517	1	517	15246	9204	8688	0	Mammalian orthorubulavirus 5 isolate XJ033, complete genome	Viruses;Negarnaviricota;Monjiviricetes;Mononegavirales;Paramyxoviridae;Orthorubulavirus;Orthorubulavirus mammalis	2560580
BLASTn	SRR25655501	Aves	Columba livia	7.74055	Orthorubulavirus mammalis	k141_788-SRR25655501	gi|1806608684|gb|MN604146.1|	99.759	831	831	1	831	15246	5301	6131	0	Mammalian orthorubulavirus 5 isolate XJ033, complete genome	Viruses;Negarnaviricota;Monjiviricetes;Mononegavirales;Paramyxoviridae;Orthorubulavirus;Orthorubulavirus mammalis	2560580
BLASTn	SRR25655501	Aves	Columba livia	7.0955	Orthorubulavirus mammalis	k141_44-SRR25655501	gi|1028325827|gb|KX060176.1|	99.705	677	677	1	677	15246	7780	8456	0	Parainfluenza virus 5 strain AGS, complete genome	Viruses;Negarnaviricota;Monjiviricetes;Mononegavirales;Paramyxoviridae;Orthorubulavirus;Orthorubulavirus mammalis	2905673
BLASTn	SRR14999158	Aves	Columba livia	11.3674	Orthorubulavirus mammalis	k141_3167-SRR14999158	gi|1028325827|gb|KX060176.1|	99.717	2119	2119	1	2119	15246	6242	8360	0	Parainfluenza virus 5 strain AGS, complete genome	Viruses;Negarnaviricota;Monjiviricetes;Mononegavirales;Paramyxoviridae;Orthorubulavirus;Orthorubulavirus mammalis	2905673
BLASTn	SRR14999158	Aves	Columba livia	5.80213	Orthorubulavirus mammalis	k141_776-SRR14999158	gi|1806608684|gb|MN604146.1|	100	1268	1268	1	1268	15246	4961	6228	0	Mammalian orthorubulavirus 5 isolate XJ033, complete genome	Viruses;Negarnaviricota;Monjiviricetes;Mononegavirales;Paramyxoviridae;Orthorubulavirus;Orthorubulavirus mammalis	2560580
BLASTn	SRR5878852	Aves	Columba livia	254.216	Dependoparvovirus avian1	k99_16-SRR5878852	gi|51949968|ref|NC_006263.1|	97.112	2943	2943	1	2943	4682	2943	4	0	Avian adeno-associated virus strain DA-1, complete genome	Viruses;Cossaviricota;Quintoviricetes;Piccovirales;Parvoviridae;Dependoparvovirus;Dependoparvovirus avian1	281492
BLASTn	SRR16294912	Aves	Coturnix japonica	407.858	Orthorubulavirus mammalis	k141_2090-SRR16294912	gi|1028325827|gb|KX060176.1|	99.935	3094	3391	298	3391	15246	3117	24	0	Parainfluenza virus 5 strain AGS, complete genome	Viruses;Negarnaviricota;Monjiviricetes;Mononegavirales;Paramyxoviridae;Orthorubulavirus;Orthorubulavirus mammalis	2905673
BLASTn	SRR16294914	Aves	Coturnix japonica	137.053	Orthorubulavirus mammalis	k141_3425-SRR16294914	gi|1028325827|gb|KX060176.1|	100	1648	1748	101	1748	15246	67	1714	0	Parainfluenza virus 5 strain AGS, complete genome	Viruses;Negarnaviricota;Monjiviricetes;Mononegavirales;Paramyxoviridae;Orthorubulavirus;Orthorubulavirus mammalis	2905673
BLASTn	ERR1346239	Aves	Coturnix japonica	71.1184	Orthorubulavirus mammalis	k79_44410-ERR1346239	gi|380749065|gb|JQ743318.1|	100	1196	1237	1	1196	15246	15238	14043	0	Parainfluenza virus 5 strain W3A, complete genome	Viruses;Negarnaviricota;Monjiviricetes;Mononegavirales;Paramyxoviridae;Orthorubulavirus;Orthorubulavirus mammalis	2905673
BLASTn	ERR9237788	Aves	Coturnix japonica	176.582	Betainfluenzavirus influenzae	k141_1505-ERR9237788	gi|2278964041|dbj|LC720283.1|	99.789	2369	2398	16	2384	2369	1	2369	0	Influenza B virus B/Fukushima/O654/2019 viral cRNA, segment 2, nearly complete sequence	Viruses;Negarnaviricota;Insthoviricetes;Articulavirales;Orthomyxoviridae;Betainfluenzavirus;Betainfluenzavirus influenzae	11520
BLASTn	ERR9237788	Aves	Coturnix japonica	169.474	Betainfluenzavirus influenzae	k141_1430-ERR9237788	gi|2278964041|dbj|LC720283.1|	99.873	2369	2398	16	2384	2369	1	2369	0	Influenza B virus B/Fukushima/O654/2019 viral cRNA, segment 2, nearly complete sequence	Viruses;Negarnaviricota;Insthoviricetes;Articulavirales;Orthomyxoviridae;Betainfluenzavirus;Betainfluenzavirus influenzae	11520
BLASTn	SRR6965649	Aves	Coturnix japonica	3.60191	Orthorubulavirus mammalis	k99_2127-SRR6965649	gi|1028325827|gb|KX060176.1|	99.83	589	590	1	589	15246	10941	10353	0	Parainfluenza virus 5 strain AGS, complete genome	Viruses;Negarnaviricota;Monjiviricetes;Mononegavirales;Paramyxoviridae;Orthorubulavirus;Orthorubulavirus mammalis	2905673
BLASTn	SRR16294916	Aves	Coturnix japonica	139.632	Orthorubulavirus mammalis	k141_464-SRR16294916	gi|1028325827|gb|KX060176.1|	100	1652	1653	1	1652	15246	63	1714	0	Parainfluenza virus 5 strain AGS, complete genome	Viruses;Negarnaviricota;Monjiviricetes;Mononegavirales;Paramyxoviridae;Orthorubulavirus;Orthorubulavirus mammalis	2905673
BLASTn	SRR16294919	Aves	Coturnix japonica	197.294	Orthorubulavirus mammalis	k141_838-SRR16294919	gi|1028325827|gb|KX060176.1|	99.948	1933	1934	2	1934	15246	6487	8419	0	Parainfluenza virus 5 strain AGS, complete genome	Viruses;Negarnaviricota;Monjiviricetes;Mononegavirales;Paramyxoviridae;Orthorubulavirus;Orthorubulavirus mammalis	2905673
BLASTn	SRR16294922	Aves	Coturnix japonica	3.52431	Orthorubulavirus mammalis	k141_4585-SRR16294922	gi|1806608684|gb|MN604146.1|	98.672	527	527	1	527	15246	11257	11783	0	Mammalian orthorubulavirus 5 isolate XJ033, complete genome	Viruses;Negarnaviricota;Monjiviricetes;Mononegavirales;Paramyxoviridae;Orthorubulavirus;Orthorubulavirus mammalis	2560580
BLASTn	SRR6965650	Aves	Coturnix japonica	4.45948	Orthorubulavirus mammalis	k99_668-SRR6965650	gi|1028325827|gb|KX060176.1|	99.652	574	574	1	574	15246	10217	10790	0	Parainfluenza virus 5 strain AGS, complete genome	Viruses;Negarnaviricota;Monjiviricetes;Mononegavirales;Paramyxoviridae;Orthorubulavirus;Orthorubulavirus mammalis	2905673
BLASTn	SRR16294919	Aves	Coturnix japonica	6.94698	Orthorubulavirus mammalis	k141_1880-SRR16294919	gi|1028325827|gb|KX060176.1|	99.822	561	561	1	561	15246	10774	10215	0	Parainfluenza virus 5 strain AGS, complete genome	Viruses;Negarnaviricota;Monjiviricetes;Mononegavirales;Paramyxoviridae;Orthorubulavirus;Orthorubulavirus mammalis	2905673
BLASTn	SRR16294921	Aves	Coturnix japonica	4.60427	Orthorubulavirus mammalis	k141_470-SRR16294921	gi|1028325827|gb|KX060176.1|	99.797	492	492	1	492	15246	10923	10432	0	Parainfluenza virus 5 strain AGS, complete genome	Viruses;Negarnaviricota;Monjiviricetes;Mononegavirales;Paramyxoviridae;Orthorubulavirus;Orthorubulavirus mammalis	2905673
BLASTn	SRR16294922	Aves	Coturnix japonica	6.16755	Orthorubulavirus mammalis	k141_956-SRR16294922	gi|1806608684|gb|MN604146.1|	100	591	591	1	591	15246	10528	9938	0	Mammalian orthorubulavirus 5 isolate XJ033, complete genome	Viruses;Negarnaviricota;Monjiviricetes;Mononegavirales;Paramyxoviridae;Orthorubulavirus;Orthorubulavirus mammalis	2560580
BLASTn	SRR16294912	Aves	Coturnix japonica	13.3893	Orthorubulavirus mammalis	k141_2018-SRR16294912	gi|1806608684|gb|MN604146.1|	99.72	1070	1070	1	1070	15246	14164	15233	0	Mammalian orthorubulavirus 5 isolate XJ033, complete genome	Viruses;Negarnaviricota;Monjiviricetes;Mononegavirales;Paramyxoviridae;Orthorubulavirus;Orthorubulavirus mammalis	2560580
BLASTn	SRR16294914	Aves	Coturnix japonica	95.9368	Orthorubulavirus mammalis	k141_1425-SRR16294914	gi|1028325827|gb|KX060176.1|	99.815	2163	2163	1	2163	15246	6194	8356	0	Parainfluenza virus 5 strain AGS, complete genome	Viruses;Negarnaviricota;Monjiviricetes;Mononegavirales;Paramyxoviridae;Orthorubulavirus;Orthorubulavirus mammalis	2905673
BLASTn	SRR16294915	Aves	Coturnix japonica	46.9306	Orthorubulavirus mammalis	k141_855-SRR16294915	gi|1028325827|gb|KX060176.1|	99.898	1963	1963	1	1963	15246	4524	6486	0	Parainfluenza virus 5 strain AGS, complete genome	Viruses;Negarnaviricota;Monjiviricetes;Mononegavirales;Paramyxoviridae;Orthorubulavirus;Orthorubulavirus mammalis	2905673
BLASTn	SRR16294916	Aves	Coturnix japonica	3.93331	Orthorubulavirus mammalis	k141_450-SRR16294916	gi|1028325827|gb|KX060176.1|	100	455	455	1	455	15246	10857	10403	0	Parainfluenza virus 5 strain AGS, complete genome	Viruses;Negarnaviricota;Monjiviricetes;Mononegavirales;Paramyxoviridae;Orthorubulavirus;Orthorubulavirus mammalis	2905673
BLASTn	SRR16294911	Aves	Coturnix japonica	137.563	Orthorubulavirus mammalis	k141_3172-SRR16294911	gi|1028325827|gb|KX060176.1|	99.954	2172	2172	1	2172	15246	6193	8364	0	Parainfluenza virus 5 strain AGS, complete genome	Viruses;Negarnaviricota;Monjiviricetes;Mononegavirales;Paramyxoviridae;Orthorubulavirus;Orthorubulavirus mammalis	2905673
BLASTn	SRR16294921	Aves	Coturnix japonica	218.242	Orthorubulavirus mammalis	k141_4017-SRR16294921	gi|1028325827|gb|KX060176.1|	99.882	1696	1696	1	1696	15246	19	1714	0	Parainfluenza virus 5 strain AGS, complete genome	Viruses;Negarnaviricota;Monjiviricetes;Mononegavirales;Paramyxoviridae;Orthorubulavirus;Orthorubulavirus mammalis	2905673
BLASTn	SRR16294923	Aves	Coturnix japonica	7.21907	Orthorubulavirus mammalis	k141_2265-SRR16294923	gi|1028325827|gb|KX060176.1|	100	489	489	1	489	15246	10859	10371	0	Parainfluenza virus 5 strain AGS, complete genome	Viruses;Negarnaviricota;Monjiviricetes;Mononegavirales;Paramyxoviridae;Orthorubulavirus;Orthorubulavirus mammalis	2905673
BLASTn	SRR16294915	Aves	Coturnix japonica	43.1762	Orthorubulavirus mammalis	k141_1605-SRR16294915	gi|1028325827|gb|KX060176.1|	99.89	1818	1818	1	1818	15246	8342	6525	0	Parainfluenza virus 5 strain AGS, complete genome	Viruses;Negarnaviricota;Monjiviricetes;Mononegavirales;Paramyxoviridae;Orthorubulavirus;Orthorubulavirus mammalis	2905673
BLASTn	SRR16294922	Aves	Coturnix japonica	19.3837	Orthorubulavirus mammalis	k141_3325-SRR16294922	gi|1806608684|gb|MN604146.1|	99.906	1067	1067	1	1067	15246	14753	13687	0	Mammalian orthorubulavirus 5 isolate XJ033, complete genome	Viruses;Negarnaviricota;Monjiviricetes;Mononegavirales;Paramyxoviridae;Orthorubulavirus;Orthorubulavirus mammalis	2560580
BLASTn	SRR16294922	Aves	Coturnix japonica	244.94	Orthorubulavirus mammalis	k141_520-SRR16294922	gi|1806608684|gb|MN604146.1|	100	1709	1709	1	1709	15246	64	1772	0	Mammalian orthorubulavirus 5 isolate XJ033, complete genome	Viruses;Negarnaviricota;Monjiviricetes;Mononegavirales;Paramyxoviridae;Orthorubulavirus;Orthorubulavirus mammalis	2560580
BLASTn	SRR16294922	Aves	Coturnix japonica	203.529	Orthorubulavirus mammalis	k141_1522-SRR16294922	gi|1028325827|gb|KX060176.1|	99.953	2134	2134	1	2134	15246	6234	8367	0	Parainfluenza virus 5 strain AGS, complete genome	Viruses;Negarnaviricota;Monjiviricetes;Mononegavirales;Paramyxoviridae;Orthorubulavirus;Orthorubulavirus mammalis	2905673
BLASTn	SRR16294919	Aves	Coturnix japonica	8.33638	Orthorubulavirus mammalis	k141_3221-SRR16294919	gi|1806608684|gb|MN604146.1|	100	641	641	1	641	15246	15154	14514	0	Mammalian orthorubulavirus 5 isolate XJ033, complete genome	Viruses;Negarnaviricota;Monjiviricetes;Mononegavirales;Paramyxoviridae;Orthorubulavirus;Orthorubulavirus mammalis	2560580
BLASTn	SRR16294911	Aves	Coturnix japonica	14.6584	Orthorubulavirus mammalis	k141_1214-SRR16294911	gi|1806608684|gb|MN604146.1|	100	976	976	1	976	15246	13821	14796	0	Mammalian orthorubulavirus 5 isolate XJ033, complete genome	Viruses;Negarnaviricota;Monjiviricetes;Mononegavirales;Paramyxoviridae;Orthorubulavirus;Orthorubulavirus mammalis	2560580
BLASTn	SRR16294911	Aves	Coturnix japonica	201.834	Orthorubulavirus mammalis	k141_2893-SRR16294911	gi|1806608684|gb|MN604146.1|	100	1652	1652	1	1652	15246	63	1714	0	Mammalian orthorubulavirus 5 isolate XJ033, complete genome	Viruses;Negarnaviricota;Monjiviricetes;Mononegavirales;Paramyxoviridae;Orthorubulavirus;Orthorubulavirus mammalis	2560580
BLASTn	ERR1346239	Aves	Coturnix japonica	6.12085	Orthorubulavirus mammalis	k79_33764-ERR1346239	gi|380749065|gb|JQ743318.1|	99.697	1652	1652	1	1652	15246	1675	3326	0	Parainfluenza virus 5 strain W3A, complete genome	Viruses;Negarnaviricota;Monjiviricetes;Mononegavirales;Paramyxoviridae;Orthorubulavirus;Orthorubulavirus mammalis	2905673
BLASTn	SRR16294913	Aves	Coturnix japonica	133.736	Orthorubulavirus mammalis	k141_3395-SRR16294913	gi|1028325827|gb|KX060176.1|	100	1694	1694	1	1694	15246	1759	66	0	Parainfluenza virus 5 strain AGS, complete genome	Viruses;Negarnaviricota;Monjiviricetes;Mononegavirales;Paramyxoviridae;Orthorubulavirus;Orthorubulavirus mammalis	2905673
BLASTn	SRR6965650	Aves	Coturnix japonica	9.262	Orthorubulavirus mammalis	k99_649-SRR6965650	gi|1806608684|gb|MN604146.1|	99.852	677	677	1	677	15246	14785	14109	0	Mammalian orthorubulavirus 5 isolate XJ033, complete genome	Viruses;Negarnaviricota;Monjiviricetes;Mononegavirales;Paramyxoviridae;Orthorubulavirus;Orthorubulavirus mammalis	2560580
BLASTn	SRR16294915	Aves	Coturnix japonica	91.984	Orthorubulavirus mammalis	k141_2941-SRR16294915	gi|1028325827|gb|KX060176.1|	100	1705	1705	1	1705	15246	63	1767	0	Parainfluenza virus 5 strain AGS, complete genome	Viruses;Negarnaviricota;Monjiviricetes;Mononegavirales;Paramyxoviridae;Orthorubulavirus;Orthorubulavirus mammalis	2905673
BLASTn	SRR16294920	Aves	Coturnix japonica	249.208	Orthorubulavirus mammalis	k141_2553-SRR16294920	gi|1028325827|gb|KX060176.1|	99.942	1731	1731	1	1731	15246	28	1758	0	Parainfluenza virus 5 strain AGS, complete genome	Viruses;Negarnaviricota;Monjiviricetes;Mononegavirales;Paramyxoviridae;Orthorubulavirus;Orthorubulavirus mammalis	2905673
BLASTn	SRR16294921	Aves	Coturnix japonica	298.357	Orthorubulavirus mammalis	k141_2455-SRR16294921	gi|1028325827|gb|KX060176.1|	99.974	3861	3861	1	3861	15246	4499	8359	0	Parainfluenza virus 5 strain AGS, complete genome	Viruses;Negarnaviricota;Monjiviricetes;Mononegavirales;Paramyxoviridae;Orthorubulavirus;Orthorubulavirus mammalis	2905673
BLASTn	SRR16294918	Aves	Coturnix japonica	84.1175	Orthorubulavirus mammalis	k141_723-SRR16294918	gi|1028325827|gb|KX060176.1|	99.892	1858	1858	1	1858	15246	8342	6485	0	Parainfluenza virus 5 strain AGS, complete genome	Viruses;Negarnaviricota;Monjiviricetes;Mononegavirales;Paramyxoviridae;Orthorubulavirus;Orthorubulavirus mammalis	2905673
BLASTn	SRR16294920	Aves	Coturnix japonica	396.892	Orthorubulavirus mammalis	k141_2335-SRR16294920	gi|1028325827|gb|KX060176.1|	99.943	5238	5238	1	5238	15246	8356	3119	0	Parainfluenza virus 5 strain AGS, complete genome	Viruses;Negarnaviricota;Monjiviricetes;Mononegavirales;Paramyxoviridae;Orthorubulavirus;Orthorubulavirus mammalis	2905673
BLASTn	SRR6965649	Aves	Coturnix japonica	8.84106	Orthorubulavirus mammalis	k99_1209-SRR6965649	gi|1806608684|gb|MN604146.1|	99.741	773	773	1	773	15246	13224	12452	0	Mammalian orthorubulavirus 5 isolate XJ033, complete genome	Viruses;Negarnaviricota;Monjiviricetes;Mononegavirales;Paramyxoviridae;Orthorubulavirus;Orthorubulavirus mammalis	2560580
BLASTn	SRR16294913	Aves	Coturnix japonica	95.3851	Orthorubulavirus mammalis	k141_3096-SRR16294913	gi|1028325827|gb|KX060176.1|	100	2024	2024	1	2024	15246	8548	6525	0	Parainfluenza virus 5 strain AGS, complete genome	Viruses;Negarnaviricota;Monjiviricetes;Mononegavirales;Paramyxoviridae;Orthorubulavirus;Orthorubulavirus mammalis	2905673
BLASTn	SRR16294916	Aves	Coturnix japonica	71.7828	Orthorubulavirus mammalis	k141_3418-SRR16294916	gi|1028325827|gb|KX060176.1|	99.939	1648	1648	1	1648	15246	8172	6525	0	Parainfluenza virus 5 strain AGS, complete genome	Viruses;Negarnaviricota;Monjiviricetes;Mononegavirales;Paramyxoviridae;Orthorubulavirus;Orthorubulavirus mammalis	2905673
BLASTn	SRR16294918	Aves	Coturnix japonica	131.508	Orthorubulavirus mammalis	k141_739-SRR16294918	gi|1028325827|gb|KX060176.1|	100	1643	1643	1	1643	15246	67	1709	0	Parainfluenza virus 5 strain AGS, complete genome	Viruses;Negarnaviricota;Monjiviricetes;Mononegavirales;Paramyxoviridae;Orthorubulavirus;Orthorubulavirus mammalis	2905673
BLASTn	SRR16294917	Aves	Coturnix japonica	224.317	Orthorubulavirus mammalis	k141_2618-SRR16294917	gi|1028325827|gb|KX060176.1|	100	1659	1659	1	1659	15246	1701	43	0	Parainfluenza virus 5 strain AGS, complete genome	Viruses;Negarnaviricota;Monjiviricetes;Mononegavirales;Paramyxoviridae;Orthorubulavirus;Orthorubulavirus mammalis	2905673
BLASTn	SRR16294919	Aves	Coturnix japonica	320.951	Orthorubulavirus mammalis	k141_1471-SRR16294919	gi|1028325827|gb|KX060176.1|	100	3368	3368	1	3368	15246	3119	6486	0	Parainfluenza virus 5 strain AGS, complete genome	Viruses;Negarnaviricota;Monjiviricetes;Mononegavirales;Paramyxoviridae;Orthorubulavirus;Orthorubulavirus mammalis	2905673
BLASTn	SRR16294911	Aves	Coturnix japonica	108.246	Orthorubulavirus mammalis	k141_890-SRR16294911	gi|1028325827|gb|KX060176.1|	100	1682	1682	1	1682	15246	4506	6187	0	Parainfluenza virus 5 strain AGS, complete genome	Viruses;Negarnaviricota;Monjiviricetes;Mononegavirales;Paramyxoviridae;Orthorubulavirus;Orthorubulavirus mammalis	2905673
BLASTn	SRR16294919	Aves	Coturnix japonica	507.13	Orthorubulavirus mammalis	k141_3177-SRR16294919	gi|1028325827|gb|KX060176.1|	100	3008	3008	1	3008	15246	3073	66	0	Parainfluenza virus 5 strain AGS, complete genome	Viruses;Negarnaviricota;Monjiviricetes;Mononegavirales;Paramyxoviridae;Orthorubulavirus;Orthorubulavirus mammalis	2905673
BLASTn	SRR6965649	Aves	Coturnix japonica	191.229	Orthorubulavirus mammalis	k99_960-SRR6965649	gi|1028325827|gb|KX060176.1|	99.942	1720	1720	1	1720	15246	1779	60	0	Parainfluenza virus 5 strain AGS, complete genome	Viruses;Negarnaviricota;Monjiviricetes;Mononegavirales;Paramyxoviridae;Orthorubulavirus;Orthorubulavirus mammalis	2905673
BLASTn	SRR16294917	Aves	Coturnix japonica	7.04662	Orthorubulavirus mammalis	k141_2838-SRR16294917	gi|1806608684|gb|MN604146.1|	100	454	454	1	454	15246	14306	14759	0	Mammalian orthorubulavirus 5 isolate XJ033, complete genome	Viruses;Negarnaviricota;Monjiviricetes;Mononegavirales;Paramyxoviridae;Orthorubulavirus;Orthorubulavirus mammalis	2560580
BLASTn	SRR16294912	Aves	Coturnix japonica	6.17967	Orthorubulavirus mammalis	k141_3476-SRR16294912	gi|1806608684|gb|MN604146.1|	100	454	454	1	454	15246	8797	9250	0	Mammalian orthorubulavirus 5 isolate XJ033, complete genome	Viruses;Negarnaviricota;Monjiviricetes;Mononegavirales;Paramyxoviridae;Orthorubulavirus;Orthorubulavirus mammalis	2560580
BLASTn	SRR16294923	Aves	Coturnix japonica	115.505	Orthorubulavirus mammalis	k141_3231-SRR16294923	gi|1028325827|gb|KX060176.1|	99.946	1840	1840	1	1840	15246	8364	6525	0	Parainfluenza virus 5 strain AGS, complete genome	Viruses;Negarnaviricota;Monjiviricetes;Mononegavirales;Paramyxoviridae;Orthorubulavirus;Orthorubulavirus mammalis	2905673
BLASTn	SRR16294917	Aves	Coturnix japonica	106.874	Orthorubulavirus mammalis	k141_3519-SRR16294917	gi|1028325827|gb|KX060176.1|	99.946	1843	1843	1	1843	15246	8367	6525	0	Parainfluenza virus 5 strain AGS, complete genome	Viruses;Negarnaviricota;Monjiviricetes;Mononegavirales;Paramyxoviridae;Orthorubulavirus;Orthorubulavirus mammalis	2905673
BLASTn	SRR6965650	Aves	Coturnix japonica	571.5	Orthorubulavirus mammalis	k99_1809-SRR6965650	gi|1028325827|gb|KX060176.1|	99.868	8305	8305	1	8305	15246	63	8367	0	Parainfluenza virus 5 strain AGS, complete genome	Viruses;Negarnaviricota;Monjiviricetes;Mononegavirales;Paramyxoviridae;Orthorubulavirus;Orthorubulavirus mammalis	2905673
BLASTn	SRR6965649	Aves	Coturnix japonica	4.25681	Orthorubulavirus mammalis	k99_922-SRR6965649	gi|1919524639|gb|MT160087.1|	99.798	494	494	1	494	15246	11831	12324	0	Parainfluenza virus 5 strain L, complete genome	Viruses;Negarnaviricota;Monjiviricetes;Mononegavirales;Paramyxoviridae;Orthorubulavirus;Orthorubulavirus mammalis	2905673
BLASTn	SRR16294923	Aves	Coturnix japonica	471.302	Orthorubulavirus mammalis	k141_2855-SRR16294923	gi|1028325827|gb|KX060176.1|	100	6079	6079	1	6079	15246	6141	63	0	Parainfluenza virus 5 strain AGS, complete genome	Viruses;Negarnaviricota;Monjiviricetes;Mononegavirales;Paramyxoviridae;Orthorubulavirus;Orthorubulavirus mammalis	2905673
BLASTn	SRR16294916	Aves	Coturnix japonica	163.232	Orthorubulavirus mammalis	k141_298-SRR16294916	gi|1028325827|gb|KX060176.1|	99.967	3040	3040	1	3040	15246	3119	6158	0	Parainfluenza virus 5 strain AGS, complete genome	Viruses;Negarnaviricota;Monjiviricetes;Mononegavirales;Paramyxoviridae;Orthorubulavirus;Orthorubulavirus mammalis	2905673
BLASTn	SRR6965649	Aves	Coturnix japonica	70.401	Orthorubulavirus mammalis	k99_55-SRR6965649	gi|1028325827|gb|KX060176.1|	99.854	2055	2055	1	2055	15246	8579	6525	0	Parainfluenza virus 5 strain AGS, complete genome	Viruses;Negarnaviricota;Monjiviricetes;Mononegavirales;Paramyxoviridae;Orthorubulavirus;Orthorubulavirus mammalis	2905673
BLASTn	SRR16294912	Aves	Coturnix japonica	156.552	Orthorubulavirus mammalis	k141_3310-SRR16294912	gi|1028325827|gb|KX060176.1|	99.952	2105	2105	1	2105	15246	8629	6525	0	Parainfluenza virus 5 strain AGS, complete genome	Viruses;Negarnaviricota;Monjiviricetes;Mononegavirales;Paramyxoviridae;Orthorubulavirus;Orthorubulavirus mammalis	2905673
BLASTn	SRR16294923	Aves	Coturnix japonica	10.313	Orthorubulavirus mammalis	k141_223-SRR16294923	gi|1806608684|gb|MN604146.1|	100	551	551	1	551	15246	14988	14438	0	Mammalian orthorubulavirus 5 isolate XJ033, complete genome	Viruses;Negarnaviricota;Monjiviricetes;Mononegavirales;Paramyxoviridae;Orthorubulavirus;Orthorubulavirus mammalis	2560580
BLASTn	SRR16294917	Aves	Coturnix japonica	10.5699	Orthorubulavirus mammalis	k141_1565-SRR16294917	gi|1806608684|gb|MN604146.1|	100	583	583	1	583	15246	12337	12919	0	Mammalian orthorubulavirus 5 isolate XJ033, complete genome	Viruses;Negarnaviricota;Monjiviricetes;Mononegavirales;Paramyxoviridae;Orthorubulavirus;Orthorubulavirus mammalis	2560580
BLASTn	SRR16294914	Aves	Coturnix japonica	8.22316	Orthorubulavirus mammalis	k141_1601-SRR16294914	gi|1806608684|gb|MN604146.1|	100	586	586	1	586	15246	14422	15007	0	Mammalian orthorubulavirus 5 isolate XJ033, complete genome	Viruses;Negarnaviricota;Monjiviricetes;Mononegavirales;Paramyxoviridae;Orthorubulavirus;Orthorubulavirus mammalis	2560580
BLASTn	SRR6965649	Aves	Coturnix japonica	288.48	Orthorubulavirus mammalis	k99_2121-SRR6965649	gi|1028325827|gb|KX060176.1|	99.874	4744	4744	1	4744	15246	1795	6538	0	Parainfluenza virus 5 strain AGS, complete genome	Viruses;Negarnaviricota;Monjiviricetes;Mononegavirales;Paramyxoviridae;Orthorubulavirus;Orthorubulavirus mammalis	2905673
BLASTn	SRR16294915	Aves	Coturnix japonica	8.44751	Orthorubulavirus mammalis	k141_1365-SRR16294915	gi|1028325827|gb|KX060176.1|	99.834	604	604	1	604	15246	13676	13073	0	Parainfluenza virus 5 strain AGS, complete genome	Viruses;Negarnaviricota;Monjiviricetes;Mononegavirales;Paramyxoviridae;Orthorubulavirus;Orthorubulavirus mammalis	2905673
BLASTn	SRR16294912	Aves	Coturnix japonica	232.768	Orthorubulavirus mammalis	k141_1611-SRR16294912	gi|1028325827|gb|KX060176.1|	100	3056	3056	1	3056	15246	6174	3119	0	Parainfluenza virus 5 strain AGS, complete genome	Viruses;Negarnaviricota;Monjiviricetes;Mononegavirales;Paramyxoviridae;Orthorubulavirus;Orthorubulavirus mammalis	2905673
BLASTn	SRR16294917	Aves	Coturnix japonica	202.003	Orthorubulavirus mammalis	k141_1612-SRR16294917	gi|1028325827|gb|KX060176.1|	100	3044	3044	1	3044	15246	6162	3119	0	Parainfluenza virus 5 strain AGS, complete genome	Viruses;Negarnaviricota;Monjiviricetes;Mononegavirales;Paramyxoviridae;Orthorubulavirus;Orthorubulavirus mammalis	2905673
BLASTn	SRR16294913	Aves	Coturnix japonica	108.169	Orthorubulavirus mammalis	k141_2515-SRR16294913	gi|1028325827|gb|KX060176.1|	100	3044	3044	1	3044	15246	6162	3119	0	Parainfluenza virus 5 strain AGS, complete genome	Viruses;Negarnaviricota;Monjiviricetes;Mononegavirales;Paramyxoviridae;Orthorubulavirus;Orthorubulavirus mammalis	2905673
BLASTn	SRR16294918	Aves	Coturnix japonica	159.942	Orthorubulavirus mammalis	k141_565-SRR16294918	gi|1028325827|gb|KX060176.1|	100	3064	3064	1	3064	15246	3119	6182	0	Parainfluenza virus 5 strain AGS, complete genome	Viruses;Negarnaviricota;Monjiviricetes;Mononegavirales;Paramyxoviridae;Orthorubulavirus;Orthorubulavirus mammalis	2905673
BLASTn	SRR16294922	Aves	Coturnix japonica	237.01	Orthorubulavirus mammalis	k141_2822-SRR16294922	gi|1028325827|gb|KX060176.1|	100	3120	3120	1	3120	15246	6201	3082	0	Parainfluenza virus 5 strain AGS, complete genome	Viruses;Negarnaviricota;Monjiviricetes;Mononegavirales;Paramyxoviridae;Orthorubulavirus;Orthorubulavirus mammalis	2905673
BLASTn	SRR16294922	Aves	Coturnix japonica	8.81078	Orthorubulavirus mammalis	k141_355-SRR16294922	gi|1806608684|gb|MN604146.1|	100	679	679	1	679	15246	11992	12670	0	Mammalian orthorubulavirus 5 isolate XJ033, complete genome	Viruses;Negarnaviricota;Monjiviricetes;Mononegavirales;Paramyxoviridae;Orthorubulavirus;Orthorubulavirus mammalis	2560580
BLASTn	SRR16294921	Aves	Coturnix japonica	8.28768	Orthorubulavirus mammalis	k141_3313-SRR16294921	gi|1806608684|gb|MN604146.1|	100	689	689	1	689	15246	9627	10315	0	Mammalian orthorubulavirus 5 isolate XJ033, complete genome	Viruses;Negarnaviricota;Monjiviricetes;Mononegavirales;Paramyxoviridae;Orthorubulavirus;Orthorubulavirus mammalis	2560580
BLASTn	SRR16294914	Aves	Coturnix japonica	81.3179	Orthorubulavirus mammalis	k141_3198-SRR16294914	gi|1028325827|gb|KX060176.1|	100	1589	1589	1	1589	15246	6098	4510	0	Parainfluenza virus 5 strain AGS, complete genome	Viruses;Negarnaviricota;Monjiviricetes;Mononegavirales;Paramyxoviridae;Orthorubulavirus;Orthorubulavirus mammalis	2905673
BLASTn	ERR1346239	Aves	Coturnix japonica	3.12288	Orthorubulavirus mammalis	k79_18991-ERR1346239	gi|380749065|gb|JQ743318.1|	99.883	852	852	1	852	15246	9485	8634	0	Parainfluenza virus 5 strain W3A, complete genome	Viruses;Negarnaviricota;Monjiviricetes;Mononegavirales;Paramyxoviridae;Orthorubulavirus;Orthorubulavirus mammalis	2905673
BLASTn	SRR16294920	Aves	Coturnix japonica	16.3908	Orthorubulavirus mammalis	k141_2852-SRR16294920	gi|1806608684|gb|MN604146.1|	100	903	903	1	903	15246	14181	15083	0	Mammalian orthorubulavirus 5 isolate XJ033, complete genome	Viruses;Negarnaviricota;Monjiviricetes;Mononegavirales;Paramyxoviridae;Orthorubulavirus;Orthorubulavirus mammalis	2560580
BLASTn	SRR16294922	Aves	Coturnix japonica	11.454	Orthorubulavirus mammalis	k141_2836-SRR16294922	gi|1806608684|gb|MN604146.1|	100	1006	1006	1	1006	15246	8375	9380	0	Mammalian orthorubulavirus 5 isolate XJ033, complete genome	Viruses;Negarnaviricota;Monjiviricetes;Mononegavirales;Paramyxoviridae;Orthorubulavirus;Orthorubulavirus mammalis	2560580
BLASTn	ERR1346239	Aves	Coturnix japonica	3.20616	Orthorubulavirus mammalis	k79_14586-ERR1346239	gi|380749065|gb|JQ743318.1|	100	1022	1022	1	1022	15246	4354	3333	0	Parainfluenza virus 5 strain W3A, complete genome	Viruses;Negarnaviricota;Monjiviricetes;Mononegavirales;Paramyxoviridae;Orthorubulavirus;Orthorubulavirus mammalis	2905673
BLASTn	SRR16294920	Aves	Coturnix japonica	19.9031	Orthorubulavirus mammalis	k141_2564-SRR16294920	gi|1028325827|gb|KX060176.1|	100	1165	1165	1	1165	15246	14054	12890	0	Parainfluenza virus 5 strain AGS, complete genome	Viruses;Negarnaviricota;Monjiviricetes;Mononegavirales;Paramyxoviridae;Orthorubulavirus;Orthorubulavirus mammalis	2905673
BLASTn	SRR16294919	Aves	Coturnix japonica	26.3985	Orthorubulavirus mammalis	k141_3055-SRR16294919	gi|1028325827|gb|KX060176.1|	100	1315	1315	1	1315	15246	14017	12703	0	Parainfluenza virus 5 strain AGS, complete genome	Viruses;Negarnaviricota;Monjiviricetes;Mononegavirales;Paramyxoviridae;Orthorubulavirus;Orthorubulavirus mammalis	2905673
BLASTn	SRR16294911	Aves	Coturnix japonica	13.5308	Orthorubulavirus mammalis	k141_2111-SRR16294911	gi|1028325827|gb|KX060176.1|	100	592	592	1	592	15246	13128	13719	0	Parainfluenza virus 5 strain AGS, complete genome	Viruses;Negarnaviricota;Monjiviricetes;Mononegavirales;Paramyxoviridae;Orthorubulavirus;Orthorubulavirus mammalis	2905673
BLASTn	SRR16294916	Aves	Coturnix japonica	6.88329	Orthorubulavirus mammalis	k141_3685-SRR16294916	gi|1806608684|gb|MN604146.1|	100	488	488	1	488	15246	14095	14582	0	Mammalian orthorubulavirus 5 isolate XJ033, complete genome	Viruses;Negarnaviricota;Monjiviricetes;Mononegavirales;Paramyxoviridae;Orthorubulavirus;Orthorubulavirus mammalis	2560580
BLASTn	SRR16294922	Aves	Coturnix japonica	7.04863	Orthorubulavirus mammalis	k141_4180-SRR16294922	gi|1028325827|gb|KX060176.1|	100	571	571	1	571	15246	13573	13003	0	Parainfluenza virus 5 strain AGS, complete genome	Viruses;Negarnaviricota;Monjiviricetes;Mononegavirales;Paramyxoviridae;Orthorubulavirus;Orthorubulavirus mammalis	2905673
BLASTn	SRR16294923	Aves	Coturnix japonica	7.21907	Orthorubulavirus mammalis	k141_59-SRR16294923	gi|1028325827|gb|KX060176.1|	100	515	515	1	515	15246	13611	13097	0	Parainfluenza virus 5 strain AGS, complete genome	Viruses;Negarnaviricota;Monjiviricetes;Mononegavirales;Paramyxoviridae;Orthorubulavirus;Orthorubulavirus mammalis	2905673
BLASTn	ERR1346239	Aves	Coturnix japonica	3.0396	Orthorubulavirus mammalis	k79_24711-ERR1346239	gi|380749065|gb|JQ743318.1|	100	661	661	1	661	15246	12448	13108	0	Parainfluenza virus 5 strain W3A, complete genome	Viruses;Negarnaviricota;Monjiviricetes;Mononegavirales;Paramyxoviridae;Orthorubulavirus;Orthorubulavirus mammalis	2905673
BLASTn	ERR1346239	Aves	Coturnix japonica	3.0396	Orthorubulavirus mammalis	k79_43369-ERR1346239	gi|380749065|gb|JQ743318.1|	100	746	746	1	746	15246	11085	11830	0	Parainfluenza virus 5 strain W3A, complete genome	Viruses;Negarnaviricota;Monjiviricetes;Mononegavirales;Paramyxoviridae;Orthorubulavirus;Orthorubulavirus mammalis	2905673
BLASTn	SRR6965649	Aves	Coturnix japonica	5.23915	Orthorubulavirus mammalis	k99_2255-SRR6965649	gi|1919524639|gb|MT160087.1|	100	570	570	1	570	15246	9742	10311	0	Parainfluenza virus 5 strain L, complete genome	Viruses;Negarnaviricota;Monjiviricetes;Mononegavirales;Paramyxoviridae;Orthorubulavirus;Orthorubulavirus mammalis	2905673
BLASTn	SRR6965650	Aves	Coturnix japonica	7.20378	Orthorubulavirus mammalis	k99_82-SRR6965650	gi|1919524639|gb|MT160087.1|	100	680	680	1	680	15246	9710	9031	0	Parainfluenza virus 5 strain L, complete genome	Viruses;Negarnaviricota;Monjiviricetes;Mononegavirales;Paramyxoviridae;Orthorubulavirus;Orthorubulavirus mammalis	2905673
BLASTn	SRR7244745	Aves	Aegithalos concinnus	5.16745	Orthorubulavirus mammalis	k141_566-SRR7244745	gi|1806608684|gb|MN604146.1|	100	240	510	81	320	15246	6485	6246	2.49e-117	Mammalian orthorubulavirus 5 isolate XJ033, complete genome	Viruses;Negarnaviricota;Monjiviricetes;Mononegavirales;Paramyxoviridae;Orthorubulavirus;Orthorubulavirus mammalis	2560580
BLASTn	SRR7244745	Aves	Aegithalos concinnus	126.368	Orthorubulavirus mammalis	k141_6732-SRR7244745	gi|1028325827|gb|KX060176.1|	99.767	1718	1907	187	1904	15246	1773	56	0	Parainfluenza virus 5 strain AGS, complete genome	Viruses;Negarnaviricota;Monjiviricetes;Mononegavirales;Paramyxoviridae;Orthorubulavirus;Orthorubulavirus mammalis	2905673
BLASTn	SRR7244745	Aves	Aegithalos concinnus	29.3605	Orthorubulavirus mammalis	k141_7465-SRR7244745	gi|1028325827|gb|KX060176.1|	99.839	1866	1866	1	1866	15246	8386	6521	0	Parainfluenza virus 5 strain AGS, complete genome	Viruses;Negarnaviricota;Monjiviricetes;Mononegavirales;Paramyxoviridae;Orthorubulavirus;Orthorubulavirus mammalis	2905673
BLASTn	SRR7244745	Aves	Aegithalos concinnus	58.9559	Orthorubulavirus mammalis	k141_8056-SRR7244745	gi|1028325827|gb|KX060176.1|	99.935	3092	3092	1	3092	15246	3102	6193	0	Parainfluenza virus 5 strain AGS, complete genome	Viruses;Negarnaviricota;Monjiviricetes;Mononegavirales;Paramyxoviridae;Orthorubulavirus;Orthorubulavirus mammalis	2905673
BLASTn	SRR24858408	Aves	Haemorhous mexicanus	89.8462	Severe acute respiratory syndrome-related coronavirus	k79_4487-SRR24858408	gi|2565344199|emb|OY619723.1|	99.685	317	534	195	511	29894	26306	25990	1.76e-157	Severe acute respiratory syndrome coronavirus 2 genome assembly, complete genome: monopartite	Viruses;Pisuviricota;Pisoniviricetes;Nidovirales;Coronaviridae;Betacoronavirus;Severe acute respiratory syndrome-related coronavirus	2697049
BLASTn	SRR24858408	Aves	Haemorhous mexicanus	118.468	Severe acute respiratory syndrome-related coronavirus	k79_1832-SRR24858408	gi|2929405662|gb|PV289536.1|	100	387	602	216	602	29691	1283	1669	0	Severe acute respiratory syndrome coronavirus 2 isolate SARS-CoV-2/human/USA/NY-NYCPHL-019678/2024, complete genome	Viruses;Pisuviricota;Pisoniviricetes;Nidovirales;Coronaviridae;Betacoronavirus;Severe acute respiratory syndrome-related coronavirus	2697049
BLASTn	SRR24858408	Aves	Haemorhous mexicanus	243.002	Severe acute respiratory syndrome-related coronavirus	k79_4327-SRR24858408	gi|2891922115|gb|PQ970351.1|	100	739	1117	379	1117	29773	19240	18502	0	Severe acute respiratory syndrome coronavirus 2 isolate SARS-CoV-2/human/FRA/21032190252/2021 ORF1ab polyprotein (ORF1ab), ORF1a polyprotein (ORF1ab), surface glycoprotein (S), ORF3a protein (ORF3a), envelope protein (E), membrane glycoprotein (M), ORF6 protein (ORF6), ORF7a protein (ORF7a), and ORF7b (ORF7b) genes, complete cds; ORF8 gene, complete sequence; and nucleocapsid phosphoprotein (N) a…	Viruses;Pisuviricota;Pisoniviricetes;Nidovirales;Coronaviridae;Betacoronavirus;Severe acute respiratory syndrome-related coronavirus	2697049
BLASTn	SRR24858408	Aves	Haemorhous mexicanus	253.237	Severe acute respiratory syndrome-related coronavirus	k79_1103-SRR24858408	gi|2438739940|emb|OU009110.2|	99.049	526	723	199	723	29900	27234	26709	0	Severe acute respiratory syndrome coronavirus 2 isolate hCoV-19/Switzerland/ZH-ETHZ-430077/2020 genome assembly, chromosome: 1	Viruses;Pisuviricota;Pisoniviricetes;Nidovirales;Coronaviridae;Betacoronavirus;Severe acute respiratory syndrome-related coronavirus	2697049
BLASTn	SRR24858406	Aves	Haemorhous mexicanus	269.298	Severe acute respiratory syndrome-related coronavirus	k79_606-SRR24858406	gi|1854488569|gb|MT609576.1|	100	543	713	169	711	29873	25101	25643	0	Severe acute respiratory syndrome coronavirus 2 isolate SARS-CoV-2/human/USA/VA-DCLS-0310/2020, complete genome	Viruses;Pisuviricota;Pisoniviricetes;Nidovirales;Coronaviridae;Betacoronavirus;Severe acute respiratory syndrome-related coronavirus	2697049
BLASTn	SRR24858408	Aves	Haemorhous mexicanus	55.5378	Severe acute respiratory syndrome-related coronavirus	k79_3515-SRR24858408	gi|2633287228|emb|OY944220.1|	100	381	497	117	497	29890	11047	10667	0	Severe acute respiratory syndrome coronavirus 2 genome assembly, complete genome: monopartite	Viruses;Pisuviricota;Pisoniviricetes;Nidovirales;Coronaviridae;Betacoronavirus;Severe acute respiratory syndrome-related coronavirus	2697049
BLASTn	SRR24858408	Aves	Haemorhous mexicanus	81.3165	Severe acute respiratory syndrome-related coronavirus	k79_1658-SRR24858408	gi|2557657080|emb|OY688350.1|	99.495	396	477	40	435	29796	28941	29336	0	Severe acute respiratory syndrome coronavirus 2 genome assembly, complete genome: monopartite	Viruses;Pisuviricota;Pisoniviricetes;Nidovirales;Coronaviridae;Betacoronavirus;Severe acute respiratory syndrome-related coronavirus	2697049
BLASTn	SRR24858408	Aves	Haemorhous mexicanus	184.431	Severe acute respiratory syndrome-related coronavirus	k79_2095-SRR24858408	gi|2076201840|emb|OU475373.1|	100	794	969	176	969	29899	24663	25456	0	Severe acute respiratory syndrome coronavirus 2 isolate RNA genome assembly, complete genome: monopartite	Viruses;Pisuviricota;Pisoniviricetes;Nidovirales;Coronaviridae;Betacoronavirus;Severe acute respiratory syndrome-related coronavirus	2697049
BLASTn	SRR24858406	Aves	Haemorhous mexicanus	353.224	Severe acute respiratory syndrome-related coronavirus	k79_734-SRR24858406	gi|2445592204|emb|OE996037.2|	100	390	460	28	417	29891	22639	22250	0	Severe acute respiratory syndrome coronavirus 2 isolate hCoV-19/Switzerland/BL-ETHZ-461178/2021 genome assembly, chromosome: 1	Viruses;Pisuviricota;Pisoniviricetes;Nidovirales;Coronaviridae;Betacoronavirus;Severe acute respiratory syndrome-related coronavirus	2697049
BLASTn	SRR24858406	Aves	Haemorhous mexicanus	323.607	Severe acute respiratory syndrome-related coronavirus	k79_4553-SRR24858406	gi|2044676576|gb|MZ280696.1|	99.519	416	481	28	443	29883	25057	24642	0	Severe acute respiratory syndrome coronavirus 2 isolate SARS-CoV-2/human/USA/GA-CDC-ASC210059858/2021 ORF1ab polyprotein (ORF1ab), ORF1a polyprotein (ORF1ab), surface glycoprotein (S), ORF3a protein (ORF3a), envelope protein (E), membrane glycoprotein (M), ORF6 protein (ORF6), ORF7a protein (ORF7a), ORF7b (ORF7b), truncated ORF8 protein (ORF8), nucleocapsid phosphoprotein (N), and ORF10 protein (…	Viruses;Pisuviricota;Pisoniviricetes;Nidovirales;Coronaviridae;Betacoronavirus;Severe acute respiratory syndrome-related coronavirus	2697049
BLASTn	SRR24858408	Aves	Haemorhous mexicanus	85.297	Severe acute respiratory syndrome-related coronavirus	k79_2470-SRR24858408	gi|2769915259|gb|PQ017007.1|	99.75	400	463	32	431	29423	8257	8656	0	Severe acute respiratory syndrome coronavirus 2 isolate SARS-CoV-2/human/USA/CA-GBW-H10-011-3994/2023 ORF1ab polyprotein (ORF1ab) and ORF1a polyprotein (ORF1ab) genes, partial cds; surface glycoprotein (S), ORF3a protein (ORF3a), envelope protein (E), membrane glycoprotein (M), ORF6 protein (ORF6), ORF7a protein (ORF7a), and ORF7b (ORF7b) genes, complete cds; ORF8 gene, complete sequence; and nuc…	Viruses;Pisuviricota;Pisoniviricetes;Nidovirales;Coronaviridae;Betacoronavirus;Severe acute respiratory syndrome-related coronavirus	2697049
BLASTn	SRR24858406	Aves	Haemorhous mexicanus	80.6544	Severe acute respiratory syndrome-related coronavirus	k79_2804-SRR24858406	gi|2560517580|emb|OY702680.1|	100	487	541	1	487	29746	1895	2381	0	Severe acute respiratory syndrome coronavirus 2 genome assembly, complete genome: monopartite	Viruses;Pisuviricota;Pisoniviricetes;Nidovirales;Coronaviridae;Betacoronavirus;Severe acute respiratory syndrome-related coronavirus	2697049
BLASTn	SRR24858406	Aves	Haemorhous mexicanus	128.682	Severe acute respiratory syndrome-related coronavirus	k79_1959-SRR24858406	gi|2917879374|emb|OZ234462.1|	100	417	454	38	454	29885	22781	23197	0	Severe acute respiratory syndrome coronavirus 2 genome assembly, chromosome: 1	Viruses;Pisuviricota;Pisoniviricetes;Nidovirales;Coronaviridae;Betacoronavirus;Severe acute respiratory syndrome-related coronavirus	2697049
BLASTn	SRR24858406	Aves	Haemorhous mexicanus	324.818	Severe acute respiratory syndrome-related coronavirus	k79_780-SRR24858406	gi|2521293589|emb|OX644541.1|	100	705	754	50	754	29836	6843	6139	0	Severe acute respiratory syndrome coronavirus 2 genome assembly, complete genome: monopartite	Viruses;Pisuviricota;Pisoniviricetes;Nidovirales;Coronaviridae;Betacoronavirus;Severe acute respiratory syndrome-related coronavirus	2697049
BLASTn	SRR24858406	Aves	Haemorhous mexicanus	403.748	Severe acute respiratory syndrome-related coronavirus	k79_2793-SRR24858406	gi|2565345348|emb|OY620504.1|	99.895	954	1015	41	993	29899	6182	5229	0	Severe acute respiratory syndrome coronavirus 2 genome assembly, complete genome: monopartite	Viruses;Pisuviricota;Pisoniviricetes;Nidovirales;Coronaviridae;Betacoronavirus;Severe acute respiratory syndrome-related coronavirus	2697049
BLASTn	SRR24858406	Aves	Haemorhous mexicanus	278.638	Severe acute respiratory syndrome-related coronavirus	k79_5150-SRR24858406	gi|2438701022|emb|OU196439.2|	100	433	461	29	461	29884	29359	28927	0	Severe acute respiratory syndrome coronavirus 2 isolate hCoV-19/Switzerland/ZH-ETHZ-540188/2021 genome assembly, chromosome: 1	Viruses;Pisuviricota;Pisoniviricetes;Nidovirales;Coronaviridae;Betacoronavirus;Severe acute respiratory syndrome-related coronavirus	2697049
BLASTn	SRR24858406	Aves	Haemorhous mexicanus	236.954	Severe acute respiratory syndrome-related coronavirus	k79_4799-SRR24858406	gi|2523400384|emb|OX963611.1|	100	447	473	27	473	29892	11684	11238	0	Severe acute respiratory syndrome coronavirus 2 genome assembly, complete genome: monopartite	Viruses;Pisuviricota;Pisoniviricetes;Nidovirales;Coronaviridae;Betacoronavirus;Severe acute respiratory syndrome-related coronavirus	2697049
BLASTn	SRR24858408	Aves	Haemorhous mexicanus	150.123	Severe acute respiratory syndrome-related coronavirus	k79_3263-SRR24858408	gi|2554474545|emb|OY553195.1|	100	700	738	39	738	29873	9202	9901	0	Severe acute respiratory syndrome coronavirus 2 genome assembly, complete genome: monopartite	Viruses;Pisuviricota;Pisoniviricetes;Nidovirales;Coronaviridae;Betacoronavirus;Severe acute respiratory syndrome-related coronavirus	2697049
BLASTn	SRR24858408	Aves	Haemorhous mexicanus	166.522	Severe acute respiratory syndrome-related coronavirus	k79_1704-SRR24858408	gi|2629806591|emb|OY863217.1|	100	589	616	28	616	29884	15736	16324	0	Severe acute respiratory syndrome coronavirus 2 genome assembly, complete genome: monopartite	Viruses;Pisuviricota;Pisoniviricetes;Nidovirales;Coronaviridae;Betacoronavirus;Severe acute respiratory syndrome-related coronavirus	2697049
BLASTn	SRR24858406	Aves	Haemorhous mexicanus	305.879	Severe acute respiratory syndrome-related coronavirus	k79_1126-SRR24858406	gi|2633192925|emb|OY969005.1|	100	645	673	29	673	29904	14601	13957	0	Severe acute respiratory syndrome coronavirus 2 genome assembly, complete genome: monopartite	Viruses;Pisuviricota;Pisoniviricetes;Nidovirales;Coronaviridae;Betacoronavirus;Severe acute respiratory syndrome-related coronavirus	2697049
BLASTn	SRR24858406	Aves	Haemorhous mexicanus	243.008	Severe acute respiratory syndrome-related coronavirus	k79_1327-SRR24858406	gi|2753258504|dbj|BS012028.1|	100	503	523	20	522	29529	4512	4010	0	Severe acute respiratory syndrome coronavirus 2 SARS-CoV-2/human/Japan/sb_ncgm_sars_cov_2_02128/2022 filenameRNA, complete genome	Viruses;Pisuviricota;Pisoniviricetes;Nidovirales;Coronaviridae;Betacoronavirus;Severe acute respiratory syndrome-related coronavirus	2697049
BLASTn	SRR24858408	Aves	Haemorhous mexicanus	277.31	Severe acute respiratory syndrome-related coronavirus	k79_1198-SRR24858408	gi|2917940116|emb|OZ236959.1|	100	918	953	36	953	29877	17927	17010	0	Severe acute respiratory syndrome coronavirus 2 genome assembly, chromosome: 1	Viruses;Pisuviricota;Pisoniviricetes;Nidovirales;Coronaviridae;Betacoronavirus;Severe acute respiratory syndrome-related coronavirus	2697049
BLASTn	SRR24858406	Aves	Haemorhous mexicanus	604.834	Severe acute respiratory syndrome-related coronavirus	k79_3422-SRR24858406	gi|2523327222|emb|OX932916.1|	100	1094	1135	42	1135	29892	27776	28869	0	Severe acute respiratory syndrome coronavirus 2 genome assembly, complete genome: monopartite	Viruses;Pisuviricota;Pisoniviricetes;Nidovirales;Coronaviridae;Betacoronavirus;Severe acute respiratory syndrome-related coronavirus	2697049
BLASTn	SRR24858408	Aves	Haemorhous mexicanus	92.3103	Severe acute respiratory syndrome-related coronavirus	k79_1648-SRR24858408	gi|2551398587|emb|OY398179.1|	100	580	599	20	599	29875	752	173	0	Severe acute respiratory syndrome coronavirus 2 genome assembly, complete genome: monopartite	Viruses;Pisuviricota;Pisoniviricetes;Nidovirales;Coronaviridae;Betacoronavirus;Severe acute respiratory syndrome-related coronavirus	2697049
BLASTn	SRR24858406	Aves	Haemorhous mexicanus	189.736	Severe acute respiratory syndrome-related coronavirus	k79_6303-SRR24858406	gi|2086969626|emb|OU575266.1|	100	575	594	1	575	29842	5129	4555	0	Severe acute respiratory syndrome coronavirus 2 isolate hCoV-19/Switzerland/ZH-UZH-IMV-3ba4d40d/2021 genome assembly, chromosome: 1	Viruses;Pisuviricota;Pisoniviricetes;Nidovirales;Coronaviridae;Betacoronavirus;Severe acute respiratory syndrome-related coronavirus	2697049
BLASTn	SRR24858406	Aves	Haemorhous mexicanus	1073.32	Severe acute respiratory syndrome-related coronavirus	k79_6081-SRR24858406	gi|2523447363|emb|OY016124.1|	99.946	1868	1929	46	1913	29884	16477	18344	0	Severe acute respiratory syndrome coronavirus 2 genome assembly, complete genome: monopartite	Viruses;Pisuviricota;Pisoniviricetes;Nidovirales;Coronaviridae;Betacoronavirus;Severe acute respiratory syndrome-related coronavirus	2697049
BLASTn	SRR24858408	Aves	Haemorhous mexicanus	181.116	Severe acute respiratory syndrome-related coronavirus	k79_4502-SRR24858408	gi|2715009905|gb|PP616253.1|	100	736	758	23	758	29754	13670	12935	0	Severe acute respiratory syndrome coronavirus 2 isolate SARS-CoV-2/human/USA/NY-PRL-210625_51L01/2020 ORF1ab polyprotein (ORF1ab), ORF1a polyprotein (ORF1ab), surface glycoprotein (S), ORF3a protein (ORF3a), envelope protein (E), membrane glycoprotein (M), ORF6 protein (ORF6), ORF7a protein (ORF7a), ORF7b (ORF7b), ORF8 protein (ORF8), nucleocapsid phosphoprotein (N), and ORF10 protein (ORF10) gen…	Viruses;Pisuviricota;Pisoniviricetes;Nidovirales;Coronaviridae;Betacoronavirus;Severe acute respiratory syndrome-related coronavirus	2697049
BLASTn	SRR24858406	Aves	Haemorhous mexicanus	443.122	Severe acute respiratory syndrome-related coronavirus	k79_4146-SRR24858406	gi|2891802320|gb|PQ964285.1|	100	1022	1046	23	1044	29771	18552	19573	0	Severe acute respiratory syndrome coronavirus 2 isolate SARS-CoV-2/human/USA/NY-NYGC-1853-VTM1-CLXZ609/2021, complete genome	Viruses;Pisuviricota;Pisoniviricetes;Nidovirales;Coronaviridae;Betacoronavirus;Severe acute respiratory syndrome-related coronavirus	2697049
BLASTn	SRR24858406	Aves	Haemorhous mexicanus	918.933	Severe acute respiratory syndrome-related coronavirus	k79_6094-SRR24858406	gi|2891994992|gb|PQ975558.1|	100	1292	1316	25	1316	29782	16454	15163	0	Severe acute respiratory syndrome coronavirus 2 isolate SARS-CoV-2/human/FRA/21072160424/2021 ORF1ab polyprotein (ORF1ab), ORF1a polyprotein (ORF1ab), surface glycoprotein (S), ORF3a protein (ORF3a), envelope protein (E), membrane glycoprotein (M), ORF6 protein (ORF6), ORF7a protein (ORF7a), and ORF7b (ORF7b) genes, complete cds; ORF8 gene, complete sequence; and nucleocapsid phosphoprotein (N) a…	Viruses;Pisuviricota;Pisoniviricetes;Nidovirales;Coronaviridae;Betacoronavirus;Severe acute respiratory syndrome-related coronavirus	2697049
BLASTn	SRR24858406	Aves	Haemorhous mexicanus	1102.63	Severe acute respiratory syndrome-related coronavirus	k79_5995-SRR24858406	gi|2633195846|emb|OY958420.1|	100	1743	1774	1	1743	29890	13984	12242	0	Severe acute respiratory syndrome coronavirus 2 genome assembly, complete genome: monopartite	Viruses;Pisuviricota;Pisoniviricetes;Nidovirales;Coronaviridae;Betacoronavirus;Severe acute respiratory syndrome-related coronavirus	2697049
BLASTn	SRR24858408	Aves	Haemorhous mexicanus	171.823	Severe acute respiratory syndrome-related coronavirus	k79_720-SRR24858408	gi|2904973857|emb|OU041228.1|	99.693	651	655	5	655	29884	15750	15100	0	Severe acute respiratory syndrome coronavirus 2 isolate hCoV-19/Switzerland/GEN3240/2021 genome assembly, chromosome: 1	Viruses;Pisuviricota;Pisoniviricetes;Nidovirales;Coronaviridae;Betacoronavirus;Severe acute respiratory syndrome-related coronavirus	2697049
BLASTn	SRR24858406	Aves	Haemorhous mexicanus	143.556	Severe acute respiratory syndrome-related coronavirus	k79_2191-SRR24858406	gi|2633293361|emb|OY943304.1|	100	637	639	1	637	29895	8263	7627	0	Severe acute respiratory syndrome coronavirus 2 genome assembly, complete genome: monopartite	Viruses;Pisuviricota;Pisoniviricetes;Nidovirales;Coronaviridae;Betacoronavirus;Severe acute respiratory syndrome-related coronavirus	2697049
BLASTn	SRR24858406	Aves	Haemorhous mexicanus	837.674	Severe acute respiratory syndrome-related coronavirus	k79_1002-SRR24858406	gi|2904966093|emb|OU044492.1|	100	1761	1761	1	1761	29869	121	1881	0	Severe acute respiratory syndrome coronavirus 2 genome assembly, chromosome: 1	Viruses;Pisuviricota;Pisoniviricetes;Nidovirales;Coronaviridae;Betacoronavirus;Severe acute respiratory syndrome-related coronavirus	2697049
BLASTn	SRR24858408	Aves	Haemorhous mexicanus	287.259	Severe acute respiratory syndrome-related coronavirus	k79_1682-SRR24858408	gi|1850779123|gb|MT576056.1|	100	1097	1097	1	1097	29800	11867	12963	0	Severe acute respiratory syndrome coronavirus 2 isolate SARS-CoV-2/human/IND/GBRC166a/2020, complete genome	Viruses;Pisuviricota;Pisoniviricetes;Nidovirales;Coronaviridae;Betacoronavirus;Severe acute respiratory syndrome-related coronavirus	2697049
BLASTn	SRR24858406	Aves	Haemorhous mexicanus	272.93	Severe acute respiratory syndrome-related coronavirus	k79_3321-SRR24858406	gi|2918352962|emb|OZ237663.1|	100	1027	1027	1	1027	29888	2827	3853	0	Severe acute respiratory syndrome coronavirus 2 genome assembly, chromosome: 1	Viruses;Pisuviricota;Pisoniviricetes;Nidovirales;Coronaviridae;Betacoronavirus;Severe acute respiratory syndrome-related coronavirus	2697049
BLASTn	SRR24858406	Aves	Haemorhous mexicanus	699.243	Severe acute respiratory syndrome-related coronavirus	k79_5653-SRR24858406	gi|1845942707|gb|MT506991.1|	100	1538	1538	1	1538	29850	10154	8617	0	Severe acute respiratory syndrome coronavirus 2 isolate SARS-CoV-2/human/USA/FL-BPHL-0018/2020 ORF1ab polyprotein (ORF1ab), ORF1a polyprotein (ORF1ab), surface glycoprotein (S), ORF3a protein (ORF3a), envelope protein (E), membrane glycoprotein (M), ORF6 protein (ORF6), ORF7a protein (ORF7a), ORF7b (ORF7b), ORF8 protein (ORF8), nucleocapsid phosphoprotein (N), and ORF10 protein (ORF10) genes, com…	Viruses;Pisuviricota;Pisoniviricetes;Nidovirales;Coronaviridae;Betacoronavirus;Severe acute respiratory syndrome-related coronavirus	2697049
BLASTn	SRR24858406	Aves	Haemorhous mexicanus	259.825	Severe acute respiratory syndrome-related coronavirus	k79_798-SRR24858406	gi|1858619198|gb|MT627325.1|	100	673	673	1	673	29859	15239	14567	0	Severe acute respiratory syndrome coronavirus 2 isolate SARS-CoV-2/human/CHN/Shanghai_CH-02/2020, complete genome	Viruses;Pisuviricota;Pisoniviricetes;Nidovirales;Coronaviridae;Betacoronavirus;Severe acute respiratory syndrome-related coronavirus	2697049
BLASTn	SRR7244695	Aves	Pardaliparus venustulus	110.172	Orthorubulavirus mammalis	k141_19525-SRR7244695	gi|1028325827|gb|KX060176.1|	99.71	1724	1861	136	1859	15246	1750	27	0	Parainfluenza virus 5 strain AGS, complete genome	Viruses;Negarnaviricota;Monjiviricetes;Mononegavirales;Paramyxoviridae;Orthorubulavirus;Orthorubulavirus mammalis	2905673
BLASTn	SRR7244631	Aves	Pardaliparus venustulus	160.197	Orthorubulavirus mammalis	k141_32638-SRR7244631	gi|1028325827|gb|KX060176.1|	99.909	4410	4502	1	4410	15246	4463	54	0	Parainfluenza virus 5 strain AGS, complete genome	Viruses;Negarnaviricota;Monjiviricetes;Mononegavirales;Paramyxoviridae;Orthorubulavirus;Orthorubulavirus mammalis	2905673
BLASTn	SRR7244726	Aves	Pardaliparus venustulus	52.8283	Orthorubulavirus mammalis	k141_15333-SRR7244726	gi|1028325827|gb|KX060176.1|	99.935	3089	3090	1	3089	15246	3111	6199	0	Parainfluenza virus 5 strain AGS, complete genome	Viruses;Negarnaviricota;Monjiviricetes;Mononegavirales;Paramyxoviridae;Orthorubulavirus;Orthorubulavirus mammalis	2905673
BLASTn	SRR7244726	Aves	Pardaliparus venustulus	22.0602	Orthorubulavirus mammalis	k141_31445-SRR7244726	gi|1028325827|gb|KX060176.1|	99.859	2126	2126	1	2126	15246	6242	8367	0	Parainfluenza virus 5 strain AGS, complete genome	Viruses;Negarnaviricota;Monjiviricetes;Mononegavirales;Paramyxoviridae;Orthorubulavirus;Orthorubulavirus mammalis	2905673
BLASTn	SRR7244631	Aves	Pardaliparus venustulus	24.3268	Orthorubulavirus mammalis	k141_33840-SRR7244631	gi|1028325827|gb|KX060176.1|	99.859	2128	2128	1	2128	15246	6240	8367	0	Parainfluenza virus 5 strain AGS, complete genome	Viruses;Negarnaviricota;Monjiviricetes;Mononegavirales;Paramyxoviridae;Orthorubulavirus;Orthorubulavirus mammalis	2905673
BLASTn	SRR7244726	Aves	Pardaliparus venustulus	99.0773	Orthorubulavirus mammalis	k141_28368-SRR7244726	gi|1028325827|gb|KX060176.1|	99.889	1798	1798	1	1798	15246	1858	61	0	Parainfluenza virus 5 strain AGS, complete genome	Viruses;Negarnaviricota;Monjiviricetes;Mononegavirales;Paramyxoviridae;Orthorubulavirus;Orthorubulavirus mammalis	2905673
BLASTn	SRR7244631	Aves	Pardaliparus venustulus	19.4615	Orthorubulavirus mammalis	k141_35769-SRR7244631	gi|2562721692|gb|OQ994985.1|	99.942	1731	1731	1	1731	15246	4458	6188	0	Parainfluenza virus 5 strain GX2020, complete genome	Viruses;Negarnaviricota;Monjiviricetes;Mononegavirales;Paramyxoviridae;Orthorubulavirus;Orthorubulavirus mammalis	2905673
BLASTn	SRR7244695	Aves	Pardaliparus venustulus	79.7438	Orthorubulavirus mammalis	k141_7128-SRR7244695	gi|1028325827|gb|KX060176.1|	99.943	5255	5255	1	5255	15246	3108	8362	0	Parainfluenza virus 5 strain AGS, complete genome	Viruses;Negarnaviricota;Monjiviricetes;Mononegavirales;Paramyxoviridae;Orthorubulavirus;Orthorubulavirus mammalis	2905673
BLASTn	SRR23585160	Aves	Zonotrichia albicollis	3.10569	Alphainfluenzavirus influenzae	k141_3236-SRR23585160	gi|2922556326|gb|PV225274.1|	99.667	601	601	1	601	1546	8	608	0	Influenza A virus (A/Black-faced bunting/Shandong/T167/2022(H1N1)) segment 5 nucleocapsid protein (NP) gene, complete cds	Viruses;Negarnaviricota;Insthoviricetes;Articulavirales;Orthomyxoviridae;Alphainfluenzavirus;Alphainfluenzavirus influenzae	11320
BLASTn	SRR23585160	Aves	Zonotrichia albicollis	6.68918	Alphainfluenzavirus influenzae	k141_2183-SRR23585160	gi|2922556337|gb|PV225277.1|	100	818	818	1	818	871	1	818	0	Influenza A virus (A/Black-faced bunting/Shandong/T167/2022(H1N1)) segment 8 nuclear export protein (NEP) and nonstructural protein 1 (NS1) genes, complete cds	Viruses;Negarnaviricota;Insthoviricetes;Articulavirales;Orthomyxoviridae;Alphainfluenzavirus;Alphainfluenzavirus influenzae	11320
BLASTn	SRR23585160	Aves	Zonotrichia albicollis	5.25578	Alphainfluenzavirus influenzae	k141_1782-SRR23585160	gi|2924086096|gb|PV241782.1|	100	1056	1056	1	1056	2324	1263	2318	0	Influenza A virus (A/Black-faced bunting/Shandong/T65/2022(H1N1)) segment 1 polymerase PB2 (PB2) gene, complete cds	Viruses;Negarnaviricota;Insthoviricetes;Articulavirales;Orthomyxoviridae;Alphainfluenzavirus;Alphainfluenzavirus influenzae	11320
BLASTn	SRR23585160	Aves	Zonotrichia albicollis	4.30019	Alphainfluenzavirus influenzae	k141_1880-SRR23585160	gi|1776030666|gb|MN700055.1|	100	512	512	1	512	982	566	55	0	Influenza A virus (A/swine/China/AV1523M-7.seq/2011(H1N1)) segment 7 matrix protein 2 (M2) and matrix protein 1 (M1) genes, complete cds	Viruses;Negarnaviricota;Insthoviricetes;Articulavirales;Orthomyxoviridae;Alphainfluenzavirus;Alphainfluenzavirus influenzae	11320
BLASTn	SRR24272210	Aves	Catharus ustulatus	122.433	Orthorubulavirus mammalis	k141_11609-SRR24272210	gi|1028325827|gb|KX060176.1|	99.676	3088	3639	551	3638	15246	6203	3116	0	Parainfluenza virus 5 strain AGS, complete genome	Viruses;Negarnaviricota;Monjiviricetes;Mononegavirales;Paramyxoviridae;Orthorubulavirus;Orthorubulavirus mammalis	2905673
BLASTn	SRR24272226	Aves	Catharus ustulatus	294.028	Orthorubulavirus mammalis	k141_10385-SRR24272226	gi|1028325827|gb|KX060176.1|	99.637	4409	5010	601	5009	15246	6203	1795	0	Parainfluenza virus 5 strain AGS, complete genome	Viruses;Negarnaviricota;Monjiviricetes;Mononegavirales;Paramyxoviridae;Orthorubulavirus;Orthorubulavirus mammalis	2905673
BLASTn	SRR24272211	Aves	Catharus ustulatus	73.1424	Orthorubulavirus mammalis	k141_5245-SRR24272211	gi|1028325827|gb|KX060176.1|	100	1767	1898	131	1897	15246	6203	4437	0	Parainfluenza virus 5 strain AGS, complete genome	Viruses;Negarnaviricota;Monjiviricetes;Mononegavirales;Paramyxoviridae;Orthorubulavirus;Orthorubulavirus mammalis	2905673
BLASTn	SRR24272215	Aves	Catharus ustulatus	57.1977	Orthorubulavirus mammalis	k141_9261-SRR24272215	gi|1028325827|gb|KX060176.1|	100	1696	1816	120	1815	15246	6203	4508	0	Parainfluenza virus 5 strain AGS, complete genome	Viruses;Negarnaviricota;Monjiviricetes;Mononegavirales;Paramyxoviridae;Orthorubulavirus;Orthorubulavirus mammalis	2905673
BLASTn	SRR24272250	Aves	Catharus ustulatus	81.299	Orthorubulavirus mammalis	k141_245-SRR24272250	gi|1028325827|gb|KX060176.1|	100	1697	1814	118	1814	15246	6203	4507	0	Parainfluenza virus 5 strain AGS, complete genome	Viruses;Negarnaviricota;Monjiviricetes;Mononegavirales;Paramyxoviridae;Orthorubulavirus;Orthorubulavirus mammalis	2905673
BLASTn	SRR24272220	Aves	Catharus ustulatus	23.8486	Orthorubulavirus mammalis	k141_3229-SRR24272220	gi|1028325827|gb|KX060176.1|	100	1690	1773	1	1690	15246	4514	6203	0	Parainfluenza virus 5 strain AGS, complete genome	Viruses;Negarnaviricota;Monjiviricetes;Mononegavirales;Paramyxoviridae;Orthorubulavirus;Orthorubulavirus mammalis	2905673
BLASTn	SRR24272185	Aves	Catharus ustulatus	87.2573	Orthorubulavirus mammalis	k141_4634-SRR24272185	gi|1028325827|gb|KX060176.1|	100	1694	1745	51	1744	15246	6203	4510	0	Parainfluenza virus 5 strain AGS, complete genome	Viruses;Negarnaviricota;Monjiviricetes;Mononegavirales;Paramyxoviridae;Orthorubulavirus;Orthorubulavirus mammalis	2905673
BLASTn	SRR24272178	Aves	Catharus ustulatus	7.97323	Orthorubulavirus mammalis	k141_2589-SRR24272178	gi|1806608684|gb|MN604146.1|	99.89	911	926	1	911	15246	5293	6203	0	Mammalian orthorubulavirus 5 isolate XJ033, complete genome	Viruses;Negarnaviricota;Monjiviricetes;Mononegavirales;Paramyxoviridae;Orthorubulavirus;Orthorubulavirus mammalis	2560580
BLASTn	SRR24272233	Aves	Catharus ustulatus	15.9377	Orthorubulavirus mammalis	k141_5332-SRR24272233	gi|1028325827|gb|KX060176.1|	99.509	1222	1229	8	1229	15246	7138	8359	0	Parainfluenza virus 5 strain AGS, complete genome	Viruses;Negarnaviricota;Monjiviricetes;Mononegavirales;Paramyxoviridae;Orthorubulavirus;Orthorubulavirus mammalis	2905673
BLASTn	SRR24272228	Aves	Catharus ustulatus	4.65271	Orthorubulavirus mammalis	k141_5803-SRR24272228	gi|1806608684|gb|MN604146.1|	100	531	533	2	532	15246	5359	5889	0	Mammalian orthorubulavirus 5 isolate XJ033, complete genome	Viruses;Negarnaviricota;Monjiviricetes;Mononegavirales;Paramyxoviridae;Orthorubulavirus;Orthorubulavirus mammalis	2560580
BLASTn	SRR24272136	Aves	Catharus ustulatus	4.77767	Orthorubulavirus mammalis	k141_7665-SRR24272136	gi|1028325827|gb|KX060176.1|	99.813	536	538	2	537	15246	7603	7068	0	Parainfluenza virus 5 strain AGS, complete genome	Viruses;Negarnaviricota;Monjiviricetes;Mononegavirales;Paramyxoviridae;Orthorubulavirus;Orthorubulavirus mammalis	2905673
BLASTn	SRR24272210	Aves	Catharus ustulatus	111.604	Orthorubulavirus mammalis	k141_1045-SRR24272210	gi|1028325827|gb|KX060176.1|	99.942	1721	1726	2	1722	15246	66	1786	0	Parainfluenza virus 5 strain AGS, complete genome	Viruses;Negarnaviricota;Monjiviricetes;Mononegavirales;Paramyxoviridae;Orthorubulavirus;Orthorubulavirus mammalis	2905673
BLASTn	SRR24272235	Aves	Catharus ustulatus	18.4515	Orthorubulavirus mammalis	k141_11211-SRR24272235	gi|1028325827|gb|KX060176.1|	99.712	1040	1040	1	1040	15246	8370	7331	0	Parainfluenza virus 5 strain AGS, complete genome	Viruses;Negarnaviricota;Monjiviricetes;Mononegavirales;Paramyxoviridae;Orthorubulavirus;Orthorubulavirus mammalis	2905673
BLASTn	SRR24272220	Aves	Catharus ustulatus	8.51735	Orthorubulavirus mammalis	k141_4776-SRR24272220	gi|1028325827|gb|KX060176.1|	99.855	692	694	2	693	15246	6673	7364	0	Parainfluenza virus 5 strain AGS, complete genome	Viruses;Negarnaviricota;Monjiviricetes;Mononegavirales;Paramyxoviridae;Orthorubulavirus;Orthorubulavirus mammalis	2905673
BLASTn	SRR24272214	Aves	Catharus ustulatus	3.34938	Orthorubulavirus mammalis	k141_4940-SRR24272214	gi|1028325827|gb|KX060176.1|	100	463	464	1	463	15246	6990	6528	0	Parainfluenza virus 5 strain AGS, complete genome	Viruses;Negarnaviricota;Monjiviricetes;Mononegavirales;Paramyxoviridae;Orthorubulavirus;Orthorubulavirus mammalis	2905673
BLASTn	SRR24272220	Aves	Catharus ustulatus	6.47318	Orthorubulavirus mammalis	k141_6012-SRR24272220	gi|1919524639|gb|MT160087.1|	99.809	524	525	1	524	15246	8131	7608	0	Parainfluenza virus 5 strain L, complete genome	Viruses;Negarnaviricota;Monjiviricetes;Mononegavirales;Paramyxoviridae;Orthorubulavirus;Orthorubulavirus mammalis	2905673
BLASTn	SRR24272234	Aves	Catharus ustulatus	6.88257	Orthorubulavirus mammalis	k141_9559-SRR24272234	gi|1806608684|gb|MN604146.1|	100	532	533	2	533	15246	5846	5315	0	Mammalian orthorubulavirus 5 isolate XJ033, complete genome	Viruses;Negarnaviricota;Monjiviricetes;Mononegavirales;Paramyxoviridae;Orthorubulavirus;Orthorubulavirus mammalis	2560580
BLASTn	SRR24272214	Aves	Catharus ustulatus	6.69876	Orthorubulavirus mammalis	k141_5003-SRR24272214	gi|1028325827|gb|KX060176.1|	99.819	554	555	2	555	15246	2224	2777	0	Parainfluenza virus 5 strain AGS, complete genome	Viruses;Negarnaviricota;Monjiviricetes;Mononegavirales;Paramyxoviridae;Orthorubulavirus;Orthorubulavirus mammalis	2905673
BLASTn	SRR24272228	Aves	Catharus ustulatus	3.80677	Orthorubulavirus mammalis	k141_10632-SRR24272228	gi|1028325827|gb|KX060176.1|	100	555	556	1	555	15246	5195	4641	0	Parainfluenza virus 5 strain AGS, complete genome	Viruses;Negarnaviricota;Monjiviricetes;Mononegavirales;Paramyxoviridae;Orthorubulavirus;Orthorubulavirus mammalis	2905673
BLASTn	SRR24272178	Aves	Catharus ustulatus	7.08731	Orthorubulavirus mammalis	k141_3069-SRR24272178	gi|1028325827|gb|KX060176.1|	99.659	586	587	1	586	15246	2731	2146	0	Parainfluenza virus 5 strain AGS, complete genome	Viruses;Negarnaviricota;Monjiviricetes;Mononegavirales;Paramyxoviridae;Orthorubulavirus;Orthorubulavirus mammalis	2905673
BLASTn	SRR24272216	Aves	Catharus ustulatus	7.60065	Orthorubulavirus mammalis	k141_8001-SRR24272216	gi|1028325827|gb|KX060176.1|	99.842	634	635	2	635	15246	5214	4581	0	Parainfluenza virus 5 strain AGS, complete genome	Viruses;Negarnaviricota;Monjiviricetes;Mononegavirales;Paramyxoviridae;Orthorubulavirus;Orthorubulavirus mammalis	2905673
BLASTn	SRR24272272	Aves	Catharus ustulatus	12.2868	Orthorubulavirus mammalis	k141_1423-SRR24272272	gi|1028325827|gb|KX060176.1|	99.178	730	731	2	731	15246	2534	1807	0	Parainfluenza virus 5 strain AGS, complete genome	Viruses;Negarnaviricota;Monjiviricetes;Mononegavirales;Paramyxoviridae;Orthorubulavirus;Orthorubulavirus mammalis	2905673
BLASTn	SRR24272272	Aves	Catharus ustulatus	8.07416	Orthorubulavirus mammalis	k141_3568-SRR24272272	gi|1028325827|gb|KX060176.1|	99.864	736	737	2	737	15246	8379	7644	0	Parainfluenza virus 5 strain AGS, complete genome	Viruses;Negarnaviricota;Monjiviricetes;Mononegavirales;Paramyxoviridae;Orthorubulavirus;Orthorubulavirus mammalis	2905673
BLASTn	SRR24272235	Aves	Catharus ustulatus	13.6796	Orthorubulavirus mammalis	k141_12285-SRR24272235	gi|1028325827|gb|KX060176.1|	99.866	746	747	2	747	15246	6525	7270	0	Parainfluenza virus 5 strain AGS, complete genome	Viruses;Negarnaviricota;Monjiviricetes;Mononegavirales;Paramyxoviridae;Orthorubulavirus;Orthorubulavirus mammalis	2905673
BLASTn	SRR24272177	Aves	Catharus ustulatus	9.53176	Orthorubulavirus mammalis	k141_247-SRR24272177	gi|1028325827|gb|KX060176.1|	99.867	750	751	2	751	15246	6525	7274	0	Parainfluenza virus 5 strain AGS, complete genome	Viruses;Negarnaviricota;Monjiviricetes;Mononegavirales;Paramyxoviridae;Orthorubulavirus;Orthorubulavirus mammalis	2905673
BLASTn	SRR24272295	Aves	Catharus ustulatus	6.55805	Orthorubulavirus mammalis	k141_9414-SRR24272295	gi|1806608684|gb|MN604146.1|	100	763	764	1	763	15246	4804	5566	0	Mammalian orthorubulavirus 5 isolate XJ033, complete genome	Viruses;Negarnaviricota;Monjiviricetes;Mononegavirales;Paramyxoviridae;Orthorubulavirus;Orthorubulavirus mammalis	2560580
BLASTn	SRR24272272	Aves	Catharus ustulatus	9.82941	Orthorubulavirus mammalis	k141_10779-SRR24272272	gi|1028325827|gb|KX060176.1|	99.87	770	771	2	771	15246	6525	7294	0	Parainfluenza virus 5 strain AGS, complete genome	Viruses;Negarnaviricota;Monjiviricetes;Mononegavirales;Paramyxoviridae;Orthorubulavirus;Orthorubulavirus mammalis	2905673
BLASTn	SRR24272219	Aves	Catharus ustulatus	9.73539	Orthorubulavirus mammalis	k141_10262-SRR24272219	gi|1028325827|gb|KX060176.1|	100	779	780	2	780	15246	5338	4560	0	Parainfluenza virus 5 strain AGS, complete genome	Viruses;Negarnaviricota;Monjiviricetes;Mononegavirales;Paramyxoviridae;Orthorubulavirus;Orthorubulavirus mammalis	2905673
BLASTn	SRR24272216	Aves	Catharus ustulatus	7.60065	Orthorubulavirus mammalis	k141_6036-SRR24272216	gi|1806608684|gb|MN604146.1|	100	782	783	2	783	15246	6098	5317	0	Mammalian orthorubulavirus 5 isolate XJ033, complete genome	Viruses;Negarnaviricota;Monjiviricetes;Mononegavirales;Paramyxoviridae;Orthorubulavirus;Orthorubulavirus mammalis	2560580
BLASTn	SRR24272177	Aves	Catharus ustulatus	23.2337	Orthorubulavirus mammalis	k141_7310-SRR24272177	gi|1028325827|gb|KX060176.1|	100	1573	1575	2	1574	15246	4510	6082	0	Parainfluenza virus 5 strain AGS, complete genome	Viruses;Negarnaviricota;Monjiviricetes;Mononegavirales;Paramyxoviridae;Orthorubulavirus;Orthorubulavirus mammalis	2905673
BLASTn	SRR24272234	Aves	Catharus ustulatus	11.2295	Orthorubulavirus mammalis	k141_2104-SRR24272234	gi|1028325827|gb|KX060176.1|	100	807	808	1	807	15246	4517	5323	0	Parainfluenza virus 5 strain AGS, complete genome	Viruses;Negarnaviricota;Monjiviricetes;Mononegavirales;Paramyxoviridae;Orthorubulavirus;Orthorubulavirus mammalis	2905673
BLASTn	SRR24272229	Aves	Catharus ustulatus	9.5304	Orthorubulavirus mammalis	k141_10316-SRR24272229	gi|1028325827|gb|KX060176.1|	99.879	825	826	2	826	15246	6525	7349	0	Parainfluenza virus 5 strain AGS, complete genome	Viruses;Negarnaviricota;Monjiviricetes;Mononegavirales;Paramyxoviridae;Orthorubulavirus;Orthorubulavirus mammalis	2905673
BLASTn	SRR24272233	Aves	Catharus ustulatus	47.8132	Orthorubulavirus mammalis	k141_4352-SRR24272233	gi|1028325827|gb|KX060176.1|	99.941	1697	1699	2	1698	15246	66	1762	0	Parainfluenza virus 5 strain AGS, complete genome	Viruses;Negarnaviricota;Monjiviricetes;Mononegavirales;Paramyxoviridae;Orthorubulavirus;Orthorubulavirus mammalis	2905673
BLASTn	SRR24272177	Aves	Catharus ustulatus	67.9138	Orthorubulavirus mammalis	k141_4230-SRR24272177	gi|1028325827|gb|KX060176.1|	99.941	1698	1700	1	1698	15246	67	1764	0	Parainfluenza virus 5 strain AGS, complete genome	Viruses;Negarnaviricota;Monjiviricetes;Mononegavirales;Paramyxoviridae;Orthorubulavirus;Orthorubulavirus mammalis	2905673
BLASTn	SRR24272272	Aves	Catharus ustulatus	18.9567	Orthorubulavirus mammalis	k141_8832-SRR24272272	gi|1028325827|gb|KX060176.1|	100	1699	1701	2	1700	15246	6201	4503	0	Parainfluenza virus 5 strain AGS, complete genome	Viruses;Negarnaviricota;Monjiviricetes;Mononegavirales;Paramyxoviridae;Orthorubulavirus;Orthorubulavirus mammalis	2905673
BLASTn	SRR24272185	Aves	Catharus ustulatus	179.107	Orthorubulavirus mammalis	k141_3255-SRR24272185	gi|1028325827|gb|KX060176.1|	99.941	1701	1703	2	1702	15246	1762	62	0	Parainfluenza virus 5 strain AGS, complete genome	Viruses;Negarnaviricota;Monjiviricetes;Mononegavirales;Paramyxoviridae;Orthorubulavirus;Orthorubulavirus mammalis	2905673
BLASTn	SRR24272237	Aves	Catharus ustulatus	41.9416	Orthorubulavirus mammalis	k141_3889-SRR24272237	gi|1028325827|gb|KX060176.1|	99.836	1831	1833	1	1831	15246	6528	8358	0	Parainfluenza virus 5 strain AGS, complete genome	Viruses;Negarnaviricota;Monjiviricetes;Mononegavirales;Paramyxoviridae;Orthorubulavirus;Orthorubulavirus mammalis	2905673
BLASTn	SRR24272228	Aves	Catharus ustulatus	18.1879	Orthorubulavirus mammalis	k141_4177-SRR24272228	gi|1806608684|gb|MN604146.1|	99.902	1023	1024	1	1023	15246	70	1092	0	Mammalian orthorubulavirus 5 isolate XJ033, complete genome	Viruses;Negarnaviricota;Monjiviricetes;Mononegavirales;Paramyxoviridae;Orthorubulavirus;Orthorubulavirus mammalis	2560580
BLASTn	SRR24272219	Aves	Catharus ustulatus	10.8587	Orthorubulavirus mammalis	k141_1400-SRR24272219	gi|1028325827|gb|KX060176.1|	99.629	1079	1080	2	1080	15246	1984	3062	0	Parainfluenza virus 5 strain AGS, complete genome	Viruses;Negarnaviricota;Monjiviricetes;Mononegavirales;Paramyxoviridae;Orthorubulavirus;Orthorubulavirus mammalis	2905673
BLASTn	SRR24272234	Aves	Catharus ustulatus	11.2295	Orthorubulavirus mammalis	k141_9268-SRR24272234	gi|1028325827|gb|KX060176.1|	99.822	1122	1123	1	1122	15246	8366	7245	0	Parainfluenza virus 5 strain AGS, complete genome	Viruses;Negarnaviricota;Monjiviricetes;Mononegavirales;Paramyxoviridae;Orthorubulavirus;Orthorubulavirus mammalis	2905673
BLASTn	SRR24272214	Aves	Catharus ustulatus	33.4938	Orthorubulavirus mammalis	k141_6275-SRR24272214	gi|1806608684|gb|MN604146.1|	99.926	1358	1359	1	1358	15246	1768	411	0	Mammalian orthorubulavirus 5 isolate XJ033, complete genome	Viruses;Negarnaviricota;Monjiviricetes;Mononegavirales;Paramyxoviridae;Orthorubulavirus;Orthorubulavirus mammalis	2560580
BLASTn	SRR24272227	Aves	Catharus ustulatus	10.3645	Orthorubulavirus mammalis	k141_5818-SRR24272227	gi|1028325827|gb|KX060176.1|	99.932	1464	1465	2	1465	15246	4510	5973	0	Parainfluenza virus 5 strain AGS, complete genome	Viruses;Negarnaviricota;Monjiviricetes;Mononegavirales;Paramyxoviridae;Orthorubulavirus;Orthorubulavirus mammalis	2905673
BLASTn	SRR24272235	Aves	Catharus ustulatus	95.7569	Orthorubulavirus mammalis	k141_10750-SRR24272235	gi|1028325827|gb|KX060176.1|	99.7	3000	3002	2	3001	15246	67	3065	0	Parainfluenza virus 5 strain AGS, complete genome	Viruses;Negarnaviricota;Monjiviricetes;Mononegavirales;Paramyxoviridae;Orthorubulavirus;Orthorubulavirus mammalis	2905673
BLASTn	SRR24272216	Aves	Catharus ustulatus	16.3414	Orthorubulavirus mammalis	k141_10345-SRR24272216	gi|1028325827|gb|KX060176.1|	99.807	1552	1553	2	1553	15246	8360	6809	0	Parainfluenza virus 5 strain AGS, complete genome	Viruses;Negarnaviricota;Monjiviricetes;Mononegavirales;Paramyxoviridae;Orthorubulavirus;Orthorubulavirus mammalis	2905673
BLASTn	SRR24272196	Aves	Catharus ustulatus	44.9699	Orthorubulavirus mammalis	k141_6896-SRR24272196	gi|1806608684|gb|MN604146.1|	99.94	1660	1661	2	1661	15246	1727	68	0	Mammalian orthorubulavirus 5 isolate XJ033, complete genome	Viruses;Negarnaviricota;Monjiviricetes;Mononegavirales;Paramyxoviridae;Orthorubulavirus;Orthorubulavirus mammalis	2560580
BLASTn	SRR24272229	Aves	Catharus ustulatus	29.3243	Orthorubulavirus mammalis	k141_3747-SRR24272229	gi|1806608684|gb|MN604146.1|	99.941	1681	1682	2	1682	15246	70	1750	0	Mammalian orthorubulavirus 5 isolate XJ033, complete genome	Viruses;Negarnaviricota;Monjiviricetes;Mononegavirales;Paramyxoviridae;Orthorubulavirus;Orthorubulavirus mammalis	2560580
BLASTn	SRR24272261	Aves	Catharus ustulatus	57.3987	Orthorubulavirus mammalis	k141_3584-SRR24272261	gi|1028325827|gb|KX060176.1|	99.941	1685	1686	2	1686	15246	66	1750	0	Parainfluenza virus 5 strain AGS, complete genome	Viruses;Negarnaviricota;Monjiviricetes;Mononegavirales;Paramyxoviridae;Orthorubulavirus;Orthorubulavirus mammalis	2905673
BLASTn	SRR24272216	Aves	Catharus ustulatus	39.9034	Orthorubulavirus mammalis	k141_2981-SRR24272216	gi|1028325827|gb|KX060176.1|	99.941	1700	1701	2	1701	15246	66	1765	0	Parainfluenza virus 5 strain AGS, complete genome	Viruses;Negarnaviricota;Monjiviricetes;Mononegavirales;Paramyxoviridae;Orthorubulavirus;Orthorubulavirus mammalis	2905673
BLASTn	SRR24272209	Aves	Catharus ustulatus	129.032	Orthorubulavirus mammalis	k141_7194-SRR24272209	gi|1028325827|gb|KX060176.1|	99.941	1708	1709	2	1709	15246	64	1771	0	Parainfluenza virus 5 strain AGS, complete genome	Viruses;Negarnaviricota;Monjiviricetes;Mononegavirales;Paramyxoviridae;Orthorubulavirus;Orthorubulavirus mammalis	2905673
BLASTn	SRR24272215	Aves	Catharus ustulatus	126.675	Orthorubulavirus mammalis	k141_5135-SRR24272215	gi|1028325827|gb|KX060176.1|	99.942	1715	1716	2	1716	15246	66	1780	0	Parainfluenza virus 5 strain AGS, complete genome	Viruses;Negarnaviricota;Monjiviricetes;Mononegavirales;Paramyxoviridae;Orthorubulavirus;Orthorubulavirus mammalis	2905673
BLASTn	SRR24272220	Aves	Catharus ustulatus	49.0599	Orthorubulavirus mammalis	k141_4582-SRR24272220	gi|1028325827|gb|KX060176.1|	99.942	1716	1717	2	1717	15246	66	1781	0	Parainfluenza virus 5 strain AGS, complete genome	Viruses;Negarnaviricota;Monjiviricetes;Mononegavirales;Paramyxoviridae;Orthorubulavirus;Orthorubulavirus mammalis	2905673
BLASTn	SRR24272272	Aves	Catharus ustulatus	56.168	Orthorubulavirus mammalis	k141_4130-SRR24272272	gi|1028325827|gb|KX060176.1|	99.942	1717	1718	2	1718	15246	66	1782	0	Parainfluenza virus 5 strain AGS, complete genome	Viruses;Negarnaviricota;Monjiviricetes;Mononegavirales;Paramyxoviridae;Orthorubulavirus;Orthorubulavirus mammalis	2905673
BLASTn	SRR24272226	Aves	Catharus ustulatus	182.843	Orthorubulavirus mammalis	k141_8663-SRR24272226	gi|1028325827|gb|KX060176.1|	99.942	1717	1718	1	1717	15246	1779	63	0	Parainfluenza virus 5 strain AGS, complete genome	Viruses;Negarnaviricota;Monjiviricetes;Mononegavirales;Paramyxoviridae;Orthorubulavirus;Orthorubulavirus mammalis	2905673
BLASTn	SRR24272250	Aves	Catharus ustulatus	133.346	Orthorubulavirus mammalis	k141_6448-SRR24272250	gi|1028325827|gb|KX060176.1|	99.942	1719	1720	2	1720	15246	64	1782	0	Parainfluenza virus 5 strain AGS, complete genome	Viruses;Negarnaviricota;Monjiviricetes;Mononegavirales;Paramyxoviridae;Orthorubulavirus;Orthorubulavirus mammalis	2905673
BLASTn	SRR24272211	Aves	Catharus ustulatus	144.939	Orthorubulavirus mammalis	k141_7845-SRR24272211	gi|1028325827|gb|KX060176.1|	99.884	1724	1725	1	1724	15246	1786	63	0	Parainfluenza virus 5 strain AGS, complete genome	Viruses;Negarnaviricota;Monjiviricetes;Mononegavirales;Paramyxoviridae;Orthorubulavirus;Orthorubulavirus mammalis	2905673
BLASTn	SRR24272214	Aves	Catharus ustulatus	25.3596	Orthorubulavirus mammalis	k141_7912-SRR24272214	gi|1028325827|gb|KX060176.1|	99.54	1739	1740	1	1739	15246	3995	5733	0	Parainfluenza virus 5 strain AGS, complete genome	Viruses;Negarnaviricota;Monjiviricetes;Mononegavirales;Paramyxoviridae;Orthorubulavirus;Orthorubulavirus mammalis	2905673
BLASTn	SRR24272250	Aves	Catharus ustulatus	63.4436	Orthorubulavirus mammalis	k141_11187-SRR24272250	gi|1028325827|gb|KX060176.1|	99.837	1844	1845	1	1844	15246	8368	6525	0	Parainfluenza virus 5 strain AGS, complete genome	Viruses;Negarnaviricota;Monjiviricetes;Mononegavirales;Paramyxoviridae;Orthorubulavirus;Orthorubulavirus mammalis	2905673
BLASTn	SRR24272210	Aves	Catharus ustulatus	44.5212	Orthorubulavirus mammalis	k141_1124-SRR24272210	gi|1028325827|gb|KX060176.1|	99.837	1846	1847	1	1846	15246	8370	6525	0	Parainfluenza virus 5 strain AGS, complete genome	Viruses;Negarnaviricota;Monjiviricetes;Mononegavirales;Paramyxoviridae;Orthorubulavirus;Orthorubulavirus mammalis	2905673
BLASTn	SRR24272209	Aves	Catharus ustulatus	52.3794	Orthorubulavirus mammalis	k141_1566-SRR24272209	gi|1028325827|gb|KX060176.1|	99.783	1847	1848	1	1847	15246	8370	6524	0	Parainfluenza virus 5 strain AGS, complete genome	Viruses;Negarnaviricota;Monjiviricetes;Mononegavirales;Paramyxoviridae;Orthorubulavirus;Orthorubulavirus mammalis	2905673
BLASTn	SRR24272226	Aves	Catharus ustulatus	75.5153	Orthorubulavirus mammalis	k141_608-SRR24272226	gi|1028325827|gb|KX060176.1|	99.839	1859	1860	2	1860	15246	6525	8383	0	Parainfluenza virus 5 strain AGS, complete genome	Viruses;Negarnaviricota;Monjiviricetes;Mononegavirales;Paramyxoviridae;Orthorubulavirus;Orthorubulavirus mammalis	2905673
BLASTn	SRR24272217	Aves	Catharus ustulatus	27.1662	Orthorubulavirus mammalis	k141_919-SRR24272217	gi|1028325827|gb|KX060176.1|	100	1982	1983	1	1982	15246	6491	4510	0	Parainfluenza virus 5 strain AGS, complete genome	Viruses;Negarnaviricota;Monjiviricetes;Mononegavirales;Paramyxoviridae;Orthorubulavirus;Orthorubulavirus mammalis	2905673
BLASTn	SRR24272211	Aves	Catharus ustulatus	79.4245	Orthorubulavirus mammalis	k141_6715-SRR24272211	gi|1028325827|gb|KX060176.1|	99.811	2117	2118	1	2117	15246	8350	6234	0	Parainfluenza virus 5 strain AGS, complete genome	Viruses;Negarnaviricota;Monjiviricetes;Mononegavirales;Paramyxoviridae;Orthorubulavirus;Orthorubulavirus mammalis	2905673
BLASTn	SRR24272185	Aves	Catharus ustulatus	90.5973	Orthorubulavirus mammalis	k141_6126-SRR24272185	gi|1028325827|gb|KX060176.1|	99.86	2137	2138	1	2137	15246	8370	6234	0	Parainfluenza virus 5 strain AGS, complete genome	Viruses;Negarnaviricota;Monjiviricetes;Mononegavirales;Paramyxoviridae;Orthorubulavirus;Orthorubulavirus mammalis	2905673
BLASTn	SRR24272237	Aves	Catharus ustulatus	86.0677	Orthorubulavirus mammalis	k141_7252-SRR24272237	gi|1028325827|gb|KX060176.1|	99.67	3027	3028	2	3028	15246	3119	6145	0	Parainfluenza virus 5 strain AGS, complete genome	Viruses;Negarnaviricota;Monjiviricetes;Mononegavirales;Paramyxoviridae;Orthorubulavirus;Orthorubulavirus mammalis	2905673
BLASTn	SRR24272225	Aves	Catharus ustulatus	10.58	Orthorubulavirus mammalis	k141_9430-SRR24272225	gi|1028325827|gb|KX060176.1|	99.476	763	763	1	763	15246	2300	3060	0	Parainfluenza virus 5 strain AGS, complete genome	Viruses;Negarnaviricota;Monjiviricetes;Mononegavirales;Paramyxoviridae;Orthorubulavirus;Orthorubulavirus mammalis	2905673
BLASTn	SRR24272227	Aves	Catharus ustulatus	7.3415	Orthorubulavirus mammalis	k141_4761-SRR24272227	gi|1028325827|gb|KX060176.1|	99.536	862	862	1	862	15246	7170	8031	0	Parainfluenza virus 5 strain AGS, complete genome	Viruses;Negarnaviricota;Monjiviricetes;Mononegavirales;Paramyxoviridae;Orthorubulavirus;Orthorubulavirus mammalis	2905673
BLASTn	SRR24272216	Aves	Catharus ustulatus	10.6409	Orthorubulavirus mammalis	k141_6352-SRR24272216	gi|1028325827|gb|KX060176.1|	99.658	878	878	1	878	15246	3046	2169	0	Parainfluenza virus 5 strain AGS, complete genome	Viruses;Negarnaviricota;Monjiviricetes;Mononegavirales;Paramyxoviridae;Orthorubulavirus;Orthorubulavirus mammalis	2905673
BLASTn	SRR24272178	Aves	Catharus ustulatus	4.87253	Orthorubulavirus mammalis	k141_3784-SRR24272178	gi|1806608684|gb|MN604146.1|	99.586	483	483	1	483	15246	8047	7565	0	Mammalian orthorubulavirus 5 isolate XJ033, complete genome	Viruses;Negarnaviricota;Monjiviricetes;Mononegavirales;Paramyxoviridae;Orthorubulavirus;Orthorubulavirus mammalis	2560580
BLASTn	SRR24272272	Aves	Catharus ustulatus	7.37206	Orthorubulavirus mammalis	k141_10842-SRR24272272	gi|1806608684|gb|MN604146.1|	99.62	526	526	1	526	15246	2524	3049	0	Mammalian orthorubulavirus 5 isolate XJ033, complete genome	Viruses;Negarnaviricota;Monjiviricetes;Mononegavirales;Paramyxoviridae;Orthorubulavirus;Orthorubulavirus mammalis	2560580
BLASTn	SRR24272217	Aves	Catharus ustulatus	7.19105	Orthorubulavirus mammalis	k141_9489-SRR24272217	gi|1028325827|gb|KX060176.1|	99.635	823	823	1	823	15246	8306	7484	0	Parainfluenza virus 5 strain AGS, complete genome	Viruses;Negarnaviricota;Monjiviricetes;Mononegavirales;Paramyxoviridae;Orthorubulavirus;Orthorubulavirus mammalis	2905673
BLASTn	SRR24272227	Aves	Catharus ustulatus	28.0704	Orthorubulavirus mammalis	k141_5307-SRR24272227	gi|1028325827|gb|KX060176.1|	99.94	1676	1676	1	1676	15246	1742	67	0	Parainfluenza virus 5 strain AGS, complete genome	Viruses;Negarnaviricota;Monjiviricetes;Mononegavirales;Paramyxoviridae;Orthorubulavirus;Orthorubulavirus mammalis	2905673
BLASTn	SRR24272237	Aves	Catharus ustulatus	95.6793	Orthorubulavirus mammalis	k141_6612-SRR24272237	gi|1028325827|gb|KX060176.1|	99.941	1688	1688	1	1688	15246	66	1753	0	Parainfluenza virus 5 strain AGS, complete genome	Viruses;Negarnaviricota;Monjiviricetes;Mononegavirales;Paramyxoviridae;Orthorubulavirus;Orthorubulavirus mammalis	2905673
BLASTn	SRR24272225	Aves	Catharus ustulatus	42.6847	Orthorubulavirus mammalis	k141_7159-SRR24272225	gi|1028325827|gb|KX060176.1|	99.941	1700	1700	1	1700	15246	1762	63	0	Parainfluenza virus 5 strain AGS, complete genome	Viruses;Negarnaviricota;Monjiviricetes;Mononegavirales;Paramyxoviridae;Orthorubulavirus;Orthorubulavirus mammalis	2905673
BLASTn	SRR24272261	Aves	Catharus ustulatus	11.68	Orthorubulavirus mammalis	k141_3097-SRR24272261	gi|1028325827|gb|KX060176.1|	99.886	881	881	1	881	15246	7596	6716	0	Parainfluenza virus 5 strain AGS, complete genome	Viruses;Negarnaviricota;Monjiviricetes;Mononegavirales;Paramyxoviridae;Orthorubulavirus;Orthorubulavirus mammalis	2905673
BLASTn	SRR24272228	Aves	Catharus ustulatus	4.22974	Orthorubulavirus mammalis	k141_2499-SRR24272228	gi|1806608684|gb|MN604146.1|	99.676	618	618	1	618	15246	2447	3064	0	Mammalian orthorubulavirus 5 isolate XJ033, complete genome	Viruses;Negarnaviricota;Monjiviricetes;Mononegavirales;Paramyxoviridae;Orthorubulavirus;Orthorubulavirus mammalis	2560580
BLASTn	SRR24272215	Aves	Catharus ustulatus	51.381	Orthorubulavirus mammalis	k141_4136-SRR24272215	gi|1028325827|gb|KX060176.1|	99.84	1876	1876	1	1876	15246	8368	6493	0	Parainfluenza virus 5 strain AGS, complete genome	Viruses;Negarnaviricota;Monjiviricetes;Mononegavirales;Paramyxoviridae;Orthorubulavirus;Orthorubulavirus mammalis	2905673
BLASTn	SRR24272234	Aves	Catharus ustulatus	6.52033	Orthorubulavirus mammalis	k141_10919-SRR24272234	gi|1028325827|gb|KX060176.1|	100	634	634	1	634	15246	6565	7198	0	Parainfluenza virus 5 strain AGS, complete genome	Viruses;Negarnaviricota;Monjiviricetes;Mononegavirales;Paramyxoviridae;Orthorubulavirus;Orthorubulavirus mammalis	2905673
BLASTn	SRR24272295	Aves	Catharus ustulatus	31.9158	Orthorubulavirus mammalis	k141_1935-SRR24272295	gi|1806608684|gb|MN604146.1|	99.939	1629	1629	1	1629	15246	1743	115	0	Mammalian orthorubulavirus 5 isolate XJ033, complete genome	Viruses;Negarnaviricota;Monjiviricetes;Mononegavirales;Paramyxoviridae;Orthorubulavirus;Orthorubulavirus mammalis	2560580
BLASTn	SRR24272234	Aves	Catharus ustulatus	44.9179	Orthorubulavirus mammalis	k141_5956-SRR24272234	gi|1028325827|gb|KX060176.1|	99.939	1652	1652	1	1652	15246	1717	66	0	Parainfluenza virus 5 strain AGS, complete genome	Viruses;Negarnaviricota;Monjiviricetes;Mononegavirales;Paramyxoviridae;Orthorubulavirus;Orthorubulavirus mammalis	2905673
BLASTn	SRR24272217	Aves	Catharus ustulatus	41.5483	Orthorubulavirus mammalis	k141_7830-SRR24272217	gi|1806608684|gb|MN604146.1|	99.94	1666	1666	1	1666	15246	87	1752	0	Mammalian orthorubulavirus 5 isolate XJ033, complete genome	Viruses;Negarnaviricota;Monjiviricetes;Mononegavirales;Paramyxoviridae;Orthorubulavirus;Orthorubulavirus mammalis	2560580
BLASTn	SRR24272261	Aves	Catharus ustulatus	8.67656	Orthorubulavirus mammalis	k141_1430-SRR24272261	gi|1028325827|gb|KX060176.1|	99.718	708	708	1	708	15246	7661	8368	0	Parainfluenza virus 5 strain AGS, complete genome	Viruses;Negarnaviricota;Monjiviricetes;Mononegavirales;Paramyxoviridae;Orthorubulavirus;Orthorubulavirus mammalis	2905673
BLASTn	SRR24272219	Aves	Catharus ustulatus	5.61657	Orthorubulavirus mammalis	k141_6004-SRR24272219	gi|1028325827|gb|KX060176.1|	99.747	790	790	1	790	15246	7570	8359	0	Parainfluenza virus 5 strain AGS, complete genome	Viruses;Negarnaviricota;Monjiviricetes;Mononegavirales;Paramyxoviridae;Orthorubulavirus;Orthorubulavirus mammalis	2905673
BLASTn	SRR24272225	Aves	Catharus ustulatus	15.3227	Orthorubulavirus mammalis	k141_1341-SRR24272225	gi|1806608684|gb|MN604146.1|	100	1195	1195	1	1195	15246	4971	6165	0	Mammalian orthorubulavirus 5 isolate XJ033, complete genome	Viruses;Negarnaviricota;Monjiviricetes;Mononegavirales;Paramyxoviridae;Orthorubulavirus;Orthorubulavirus mammalis	2560580
BLASTn	SRR24272178	Aves	Catharus ustulatus	36.7654	Orthorubulavirus mammalis	k141_4833-SRR24272178	gi|1806608684|gb|MN604146.1|	99.938	1610	1610	1	1610	15246	87	1696	0	Mammalian orthorubulavirus 5 isolate XJ033, complete genome	Viruses;Negarnaviricota;Monjiviricetes;Mononegavirales;Paramyxoviridae;Orthorubulavirus;Orthorubulavirus mammalis	2560580
BLASTn	SRR24272219	Aves	Catharus ustulatus	29.2062	Orthorubulavirus mammalis	k141_5959-SRR24272219	gi|1806608684|gb|MN604146.1|	99.939	1631	1631	1	1631	15246	80	1710	0	Mammalian orthorubulavirus 5 isolate XJ033, complete genome	Viruses;Negarnaviricota;Monjiviricetes;Mononegavirales;Paramyxoviridae;Orthorubulavirus;Orthorubulavirus mammalis	2560580
BLASTn	SRR24272136	Aves	Catharus ustulatus	14.333	Orthorubulavirus mammalis	k141_8853-SRR24272136	gi|1806608684|gb|MN604146.1|	100	823	823	1	823	15246	888	1710	0	Mammalian orthorubulavirus 5 isolate XJ033, complete genome	Viruses;Negarnaviricota;Monjiviricetes;Mononegavirales;Paramyxoviridae;Orthorubulavirus;Orthorubulavirus mammalis	2560580
BLASTn	SRR24272235	Aves	Catharus ustulatus	30.5404	Orthorubulavirus mammalis	k141_8200-SRR24272235	gi|1028325827|gb|KX060176.1|	100	1659	1659	1	1659	15246	4514	6172	0	Parainfluenza virus 5 strain AGS, complete genome	Viruses;Negarnaviricota;Monjiviricetes;Mononegavirales;Paramyxoviridae;Orthorubulavirus;Orthorubulavirus mammalis	2905673
BLASTn	SRR24272196	Aves	Catharus ustulatus	7.67778	Orthorubulavirus mammalis	k141_3385-SRR24272196	gi|1028325827|gb|KX060176.1|	99.77	871	871	1	871	15246	7719	6849	0	Parainfluenza virus 5 strain AGS, complete genome	Viruses;Negarnaviricota;Monjiviricetes;Mononegavirales;Paramyxoviridae;Orthorubulavirus;Orthorubulavirus mammalis	2905673
BLASTn	SRR24272229	Aves	Catharus ustulatus	6.23142	Orthorubulavirus mammalis	k141_7502-SRR24272229	gi|1028325827|gb|KX060176.1|	99.787	941	941	1	941	15246	7375	8315	0	Parainfluenza virus 5 strain AGS, complete genome	Viruses;Negarnaviricota;Monjiviricetes;Mononegavirales;Paramyxoviridae;Orthorubulavirus;Orthorubulavirus mammalis	2905673
BLASTn	SRR24272227	Aves	Catharus ustulatus	3.88667	Orthorubulavirus mammalis	k141_3215-SRR24272227	gi|1028325827|gb|KX060176.1|	100	474	474	1	474	15246	2706	2233	0	Parainfluenza virus 5 strain AGS, complete genome	Viruses;Negarnaviricota;Monjiviricetes;Mononegavirales;Paramyxoviridae;Orthorubulavirus;Orthorubulavirus mammalis	2905673
BLASTn	SRR24272295	Aves	Catharus ustulatus	16.1765	Orthorubulavirus mammalis	k141_5954-SRR24272295	gi|1028325827|gb|KX060176.1|	99.797	1481	1481	1	1481	15246	8308	6828	0	Parainfluenza virus 5 strain AGS, complete genome	Viruses;Negarnaviricota;Monjiviricetes;Mononegavirales;Paramyxoviridae;Orthorubulavirus;Orthorubulavirus mammalis	2905673
BLASTn	SRR24272196	Aves	Catharus ustulatus	6.58096	Orthorubulavirus mammalis	k141_1224-SRR24272196	gi|1028325827|gb|KX060176.1|	99.816	544	544	1	544	15246	7806	8349	0	Parainfluenza virus 5 strain AGS, complete genome	Viruses;Negarnaviricota;Monjiviricetes;Mononegavirales;Paramyxoviridae;Orthorubulavirus;Orthorubulavirus mammalis	2905673
BLASTn	SRR24272177	Aves	Catharus ustulatus	13.404	Orthorubulavirus mammalis	k141_4573-SRR24272177	gi|1028325827|gb|KX060176.1|	99.816	1087	1087	1	1087	15246	8357	7271	0	Parainfluenza virus 5 strain AGS, complete genome	Viruses;Negarnaviricota;Monjiviricetes;Mononegavirales;Paramyxoviridae;Orthorubulavirus;Orthorubulavirus mammalis	2905673
BLASTn	SRR24272225	Aves	Catharus ustulatus	5.83723	Orthorubulavirus mammalis	k141_4794-SRR24272225	gi|1028325827|gb|KX060176.1|	100	545	545	1	545	15246	4979	4435	0	Parainfluenza virus 5 strain AGS, complete genome	Viruses;Negarnaviricota;Monjiviricetes;Mononegavirales;Paramyxoviridae;Orthorubulavirus;Orthorubulavirus mammalis	2905673
BLASTn	SRR24272214	Aves	Catharus ustulatus	8.61269	Orthorubulavirus mammalis	k141_6673-SRR24272214	gi|1028325827|gb|KX060176.1|	99.827	578	578	1	578	15246	8350	7773	0	Parainfluenza virus 5 strain AGS, complete genome	Viruses;Negarnaviricota;Monjiviricetes;Mononegavirales;Paramyxoviridae;Orthorubulavirus;Orthorubulavirus mammalis	2905673
BLASTn	SRR24272229	Aves	Catharus ustulatus	5.13176	Orthorubulavirus mammalis	k141_6206-SRR24272229	gi|1028325827|gb|KX060176.1|	100	614	614	1	614	15246	5159	4546	0	Parainfluenza virus 5 strain AGS, complete genome	Viruses;Negarnaviricota;Monjiviricetes;Mononegavirales;Paramyxoviridae;Orthorubulavirus;Orthorubulavirus mammalis	2905673
BLASTn	SRR24272228	Aves	Catharus ustulatus	6.34461	Orthorubulavirus mammalis	k141_7168-SRR24272228	gi|1028325827|gb|KX060176.1|	99.846	650	650	1	650	15246	8309	7660	0	Parainfluenza virus 5 strain AGS, complete genome	Viruses;Negarnaviricota;Monjiviricetes;Mononegavirales;Paramyxoviridae;Orthorubulavirus;Orthorubulavirus mammalis	2905673
BLASTn	SRR24272136	Aves	Catharus ustulatus	6.515	Orthorubulavirus mammalis	k141_10197-SRR24272136	gi|1028325827|gb|KX060176.1|	99.855	689	689	1	689	15246	8368	7680	0	Parainfluenza virus 5 strain AGS, complete genome	Viruses;Negarnaviricota;Monjiviricetes;Mononegavirales;Paramyxoviridae;Orthorubulavirus;Orthorubulavirus mammalis	2905673
BLASTn	SRR24272196	Aves	Catharus ustulatus	6.58096	Orthorubulavirus mammalis	k141_4799-SRR24272196	gi|1028325827|gb|KX060176.1|	100	697	697	1	697	15246	4469	5165	0	Parainfluenza virus 5 strain AGS, complete genome	Viruses;Negarnaviricota;Monjiviricetes;Mononegavirales;Paramyxoviridae;Orthorubulavirus;Orthorubulavirus mammalis	2905673
BLASTn	SRR24272233	Aves	Catharus ustulatus	24.8332	Orthorubulavirus mammalis	k141_6255-SRR24272233	gi|1028325827|gb|KX060176.1|	100	1463	1463	1	1463	15246	5978	4516	0	Parainfluenza virus 5 strain AGS, complete genome	Viruses;Negarnaviricota;Monjiviricetes;Mononegavirales;Paramyxoviridae;Orthorubulavirus;Orthorubulavirus mammalis	2905673
BLASTn	SRR24272261	Aves	Catharus ustulatus	17.0194	Orthorubulavirus mammalis	k141_6374-SRR24272261	gi|1028325827|gb|KX060176.1|	100	1478	1478	1	1478	15246	5991	4514	0	Parainfluenza virus 5 strain AGS, complete genome	Viruses;Negarnaviricota;Monjiviricetes;Mononegavirales;Paramyxoviridae;Orthorubulavirus;Orthorubulavirus mammalis	2905673
BLASTn	SRR24272136	Aves	Catharus ustulatus	8.25234	Orthorubulavirus mammalis	k141_3870-SRR24272136	gi|1806608684|gb|MN604146.1|	100	753	753	1	753	15246	5727	4975	0	Mammalian orthorubulavirus 5 isolate XJ033, complete genome	Viruses;Negarnaviricota;Monjiviricetes;Mononegavirales;Paramyxoviridae;Orthorubulavirus;Orthorubulavirus mammalis	2560580
BLASTn	SRR24272209	Aves	Catharus ustulatus	62.5998	Orthorubulavirus mammalis	k141_4027-SRR24272209	gi|1028325827|gb|KX060176.1|	100	1595	1595	1	1595	15246	6078	4484	0	Parainfluenza virus 5 strain AGS, complete genome	Viruses;Negarnaviricota;Monjiviricetes;Mononegavirales;Paramyxoviridae;Orthorubulavirus;Orthorubulavirus mammalis	2905673
BLASTn	SRR24272196	Aves	Catharus ustulatus	13.1619	Orthorubulavirus mammalis	k141_5451-SRR24272196	gi|1806608684|gb|MN604146.1|	100	867	867	1	867	15246	5229	6095	0	Mammalian orthorubulavirus 5 isolate XJ033, complete genome	Viruses;Negarnaviricota;Monjiviricetes;Mononegavirales;Paramyxoviridae;Orthorubulavirus;Orthorubulavirus mammalis	2560580
BLASTn	SRR24272136	Aves	Catharus ustulatus	12.5957	Orthorubulavirus mammalis	k141_9762-SRR24272136	gi|1806608684|gb|MN604146.1|	100	716	716	1	716	15246	79	794	0	Mammalian orthorubulavirus 5 isolate XJ033, complete genome	Viruses;Negarnaviricota;Monjiviricetes;Mononegavirales;Paramyxoviridae;Orthorubulavirus;Orthorubulavirus mammalis	2560580
BLASTn	SRR17043667	Mammalia	Bos frontalis	805.719	Orthorubulavirus mammalis	k119_1928-SRR17043667	gi|2449300967|gb|ON241249.1|	99.748	1588	1784	197	1784	15187	64	1651	0	Mammalian orthorubulavirus 5 isolate ATCC HTB-55 batch no 70037771, complete genome	Viruses;Negarnaviricota;Monjiviricetes;Mononegavirales;Paramyxoviridae;Orthorubulavirus;Orthorubulavirus mammalis	2560580
BLASTn	SRR17043669	Mammalia	Bos frontalis	10.795	Orthorubulavirus mammalis	k119_184-SRR17043669	gi|2449300967|gb|ON241249.1|	99.828	1746	1940	195	1940	15187	6191	4446	0	Mammalian orthorubulavirus 5 isolate ATCC HTB-55 batch no 70037771, complete genome	Viruses;Negarnaviricota;Monjiviricetes;Mononegavirales;Paramyxoviridae;Orthorubulavirus;Orthorubulavirus mammalis	2560580
BLASTn	SRR17043658	Mammalia	Bos frontalis	360.689	Orthorubulavirus mammalis	k119_2642-SRR17043658	gi|2449300967|gb|ON241249.1|	99.949	1979	2064	86	2064	15187	6438	4460	0	Mammalian orthorubulavirus 5 isolate ATCC HTB-55 batch no 70037771, complete genome	Viruses;Negarnaviricota;Monjiviricetes;Mononegavirales;Paramyxoviridae;Orthorubulavirus;Orthorubulavirus mammalis	2560580
BLASTn	SRR17043667	Mammalia	Bos frontalis	1663	Orthorubulavirus mammalis	k119_779-SRR17043667	gi|2449300967|gb|ON241249.1|	99.865	4431	4535	105	4535	15187	1774	6204	0	Mammalian orthorubulavirus 5 isolate ATCC HTB-55 batch no 70037771, complete genome	Viruses;Negarnaviricota;Monjiviricetes;Mononegavirales;Paramyxoviridae;Orthorubulavirus;Orthorubulavirus mammalis	2560580
BLASTn	SRR17043669	Mammalia	Bos frontalis	411.559	Orthorubulavirus mammalis	k119_656-SRR17043669	gi|2449300967|gb|ON241249.1|	99.885	2602	2656	55	2656	15187	1776	4377	0	Mammalian orthorubulavirus 5 isolate ATCC HTB-55 batch no 70037771, complete genome	Viruses;Negarnaviricota;Monjiviricetes;Mononegavirales;Paramyxoviridae;Orthorubulavirus;Orthorubulavirus mammalis	2560580
BLASTn	SRR17043665	Mammalia	Bos frontalis	1068.9	Orthorubulavirus mammalis	k119_460-SRR17043665	gi|2449300967|gb|ON241249.1|	99.924	1321	1324	1	1321	15187	1747	3067	0	Mammalian orthorubulavirus 5 isolate ATCC HTB-55 batch no 70037771, complete genome	Viruses;Negarnaviricota;Monjiviricetes;Mononegavirales;Paramyxoviridae;Orthorubulavirus;Orthorubulavirus mammalis	2560580
BLASTn	SRR17043657	Mammalia	Bos frontalis	1314.66	Orthorubulavirus mammalis	k119_847-SRR17043657	gi|2449300967|gb|ON241249.1|	99.894	4719	4723	5	4723	15187	6490	1772	0	Mammalian orthorubulavirus 5 isolate ATCC HTB-55 batch no 70037771, complete genome	Viruses;Negarnaviricota;Monjiviricetes;Mononegavirales;Paramyxoviridae;Orthorubulavirus;Orthorubulavirus mammalis	2560580
BLASTn	SRR17043672	Mammalia	Bos frontalis	121.953	Orthorubulavirus mammalis	k119_6140-SRR17043672	gi|2449300967|gb|ON241249.1|	99.923	1294	1295	2	1295	15187	3067	1774	0	Mammalian orthorubulavirus 5 isolate ATCC HTB-55 batch no 70037771, complete genome	Viruses;Negarnaviricota;Monjiviricetes;Mononegavirales;Paramyxoviridae;Orthorubulavirus;Orthorubulavirus mammalis	2560580
BLASTn	SRR17043665	Mammalia	Bos frontalis	2054.77	Orthorubulavirus mammalis	k119_971-SRR17043665	gi|2449300967|gb|ON241249.1|	99.882	3397	3398	1	3397	15187	3094	6490	0	Mammalian orthorubulavirus 5 isolate ATCC HTB-55 batch no 70037771, complete genome	Viruses;Negarnaviricota;Monjiviricetes;Mononegavirales;Paramyxoviridae;Orthorubulavirus;Orthorubulavirus mammalis	2560580
BLASTn	SRR17043672	Mammalia	Bos frontalis	8.02324	Orthorubulavirus mammalis	k119_5022-SRR17043672	gi|2671791284|gb|PP189887.1|	99.23	649	649	1	649	15246	7184	6536	0	Parainfluenza virus 5 isolate PPIV-5/LZ-1/Gansu/2021, complete genome	Viruses;Negarnaviricota;Monjiviricetes;Mononegavirales;Paramyxoviridae;Orthorubulavirus;Orthorubulavirus mammalis	2905673
BLASTn	SRR17043666	Mammalia	Bos frontalis	409.76	Orthorubulavirus mammalis	k119_814-SRR17043666	gi|2449300967|gb|ON241249.1|	99.865	2217	2217	1	2217	15187	8362	6146	0	Mammalian orthorubulavirus 5 isolate ATCC HTB-55 batch no 70037771, complete genome	Viruses;Negarnaviricota;Monjiviricetes;Mononegavirales;Paramyxoviridae;Orthorubulavirus;Orthorubulavirus mammalis	2560580
BLASTn	SRR17043657	Mammalia	Bos frontalis	107.526	Orthorubulavirus mammalis	k119_233-SRR17043657	gi|2449300967|gb|ON241249.1|	99.853	1357	1357	1	1357	15187	6976	8332	0	Mammalian orthorubulavirus 5 isolate ATCC HTB-55 batch no 70037771, complete genome	Viruses;Negarnaviricota;Monjiviricetes;Mononegavirales;Paramyxoviridae;Orthorubulavirus;Orthorubulavirus mammalis	2560580
BLASTn	SRR17043658	Mammalia	Bos frontalis	41.0439	Orthorubulavirus mammalis	k119_2452-SRR17043658	gi|2449300967|gb|ON241249.1|	100	1063	1063	1	1063	15187	7270	8332	0	Mammalian orthorubulavirus 5 isolate ATCC HTB-55 batch no 70037771, complete genome	Viruses;Negarnaviricota;Monjiviricetes;Mononegavirales;Paramyxoviridae;Orthorubulavirus;Orthorubulavirus mammalis	2560580
BLASTn	SRR17043667	Mammalia	Bos frontalis	10.1094	Orthorubulavirus mammalis	k119_2652-SRR17043667	gi|2449300967|gb|ON241249.1|	99.837	1837	1837	1	1837	15187	8343	6508	0	Mammalian orthorubulavirus 5 isolate ATCC HTB-55 batch no 70037771, complete genome	Viruses;Negarnaviricota;Monjiviricetes;Mononegavirales;Paramyxoviridae;Orthorubulavirus;Orthorubulavirus mammalis	2560580
BLASTn	SRR17043665	Mammalia	Bos frontalis	238.685	Orthorubulavirus mammalis	k119_950-SRR17043665	gi|2449300967|gb|ON241249.1|	99.891	1843	1843	1	1843	15187	8343	6501	0	Mammalian orthorubulavirus 5 isolate ATCC HTB-55 batch no 70037771, complete genome	Viruses;Negarnaviricota;Monjiviricetes;Mononegavirales;Paramyxoviridae;Orthorubulavirus;Orthorubulavirus mammalis	2560580
BLASTn	SRR17043672	Mammalia	Bos frontalis	20.0581	Orthorubulavirus mammalis	k119_5324-SRR17043672	gi|2449300967|gb|ON241249.1|	100	1024	1024	1	1024	15187	7302	8325	0	Mammalian orthorubulavirus 5 isolate ATCC HTB-55 batch no 70037771, complete genome	Viruses;Negarnaviricota;Monjiviricetes;Mononegavirales;Paramyxoviridae;Orthorubulavirus;Orthorubulavirus mammalis	2560580
BLASTn	SRR17043658	Mammalia	Bos frontalis	12.4375	Orthorubulavirus mammalis	k119_2391-SRR17043658	gi|2671791284|gb|PP189887.1|	99.685	635	635	1	635	15246	7205	6571	0	Parainfluenza virus 5 isolate PPIV-5/LZ-1/Gansu/2021, complete genome	Viruses;Negarnaviricota;Monjiviricetes;Mononegavirales;Paramyxoviridae;Orthorubulavirus;Orthorubulavirus mammalis	2905673
BLASTn	SRR17043672	Mammalia	Bos frontalis	144.418	Orthorubulavirus mammalis	k119_7256-SRR17043672	gi|2449300967|gb|ON241249.1|	99.949	1979	1979	1	1979	15187	6466	4488	0	Mammalian orthorubulavirus 5 isolate ATCC HTB-55 batch no 70037771, complete genome	Viruses;Negarnaviricota;Monjiviricetes;Mononegavirales;Paramyxoviridae;Orthorubulavirus;Orthorubulavirus mammalis	2560580
BLASTn	SRR17043664	Mammalia	Bos frontalis	3309.39	Orthorubulavirus mammalis	k119_889-SRR17043664	gi|2449300967|gb|ON241249.1|	99.886	5252	5252	1	5252	15187	8342	3091	0	Mammalian orthorubulavirus 5 isolate ATCC HTB-55 batch no 70037771, complete genome	Viruses;Negarnaviricota;Monjiviricetes;Mononegavirales;Paramyxoviridae;Orthorubulavirus;Orthorubulavirus mammalis	2560580
BLASTn	SRR17043658	Mammalia	Bos frontalis	509.939	Orthorubulavirus mammalis	k119_1099-SRR17043658	gi|2449300967|gb|ON241249.1|	99.885	2617	2617	1	2617	15187	1774	4390	0	Mammalian orthorubulavirus 5 isolate ATCC HTB-55 batch no 70037771, complete genome	Viruses;Negarnaviricota;Monjiviricetes;Mononegavirales;Paramyxoviridae;Orthorubulavirus;Orthorubulavirus mammalis	2560580
BLASTn	SRR17043660	Mammalia	Bos frontalis	421.27	Orthorubulavirus mammalis	k119_513-SRR17043660	gi|2449300967|gb|ON241249.1|	99.886	4388	4388	1	4388	15187	6163	1776	0	Mammalian orthorubulavirus 5 isolate ATCC HTB-55 batch no 70037771, complete genome	Viruses;Negarnaviricota;Monjiviricetes;Mononegavirales;Paramyxoviridae;Orthorubulavirus;Orthorubulavirus mammalis	2560580
BLASTn	SRR17043664	Mammalia	Bos frontalis	137.791	Orthorubulavirus mammalis	k119_1920-SRR17043664	gi|2449300967|gb|ON241249.1|	99.923	1297	1297	1	1297	15187	1773	3069	0	Mammalian orthorubulavirus 5 isolate ATCC HTB-55 batch no 70037771, complete genome	Viruses;Negarnaviricota;Monjiviricetes;Mononegavirales;Paramyxoviridae;Orthorubulavirus;Orthorubulavirus mammalis	2560580
BLASTn	SRR17043664	Mammalia	Bos frontalis	29.0086	Orthorubulavirus mammalis	k119_2593-SRR17043664	gi|2449300967|gb|ON241249.1|	99.838	619	619	1	619	15187	15083	14465	0	Mammalian orthorubulavirus 5 isolate ATCC HTB-55 batch no 70037771, complete genome	Viruses;Negarnaviricota;Monjiviricetes;Mononegavirales;Paramyxoviridae;Orthorubulavirus;Orthorubulavirus mammalis	2560580
BLASTn	SRR17043665	Mammalia	Bos frontalis	20.7552	Orthorubulavirus mammalis	k119_93-SRR17043665	gi|2449300967|gb|ON241249.1|	100	741	741	1	741	15187	14666	13926	0	Mammalian orthorubulavirus 5 isolate ATCC HTB-55 batch no 70037771, complete genome	Viruses;Negarnaviricota;Monjiviricetes;Mononegavirales;Paramyxoviridae;Orthorubulavirus;Orthorubulavirus mammalis	2560580
BLASTn	SRR8449160	Mammalia	Bos grunniens	28.4183	Alphapapillomavirus 7	k141_8520-SRR8449160	gi|1756481176|gb|MN164461.1|	99.825	1143	1143	1	1143	3135	1853	2995	0	Human papillomavirus 18 protein E6, protein E7, and protein E1 genes, complete cds	Viruses;Cossaviricota;Papovaviricetes;Zurhausenvirales;Papillomaviridae;Alphapapillomavirus;Alphapapillomavirus 7	333761
BLASTn	SRR18909274	Mammalia	Bos grunniens	9871.77	unidentified adenovirus	k141_514-SRR18909274	gi|2288721861|gb|OP218818.1|	99.979	4756	9697	4942	9697	35938	31041	35796	0	Unidentified adenovirus strain CHOP Ad5	Viruses;Preplasmiviricota;Tectiliviricetes;Rowavirales;Adenoviridae;Mastadenovirus;unidentified adenovirus	10535
BLASTn	SRR8449205	Mammalia	Bos grunniens	263.074	Alphapapillomavirus 7	k141_4420-SRR8449205	gi|1756481176|gb|MN164461.1|	100	2966	3627	662	3627	3135	1	2966	0	Human papillomavirus 18 protein E6, protein E7, and protein E1 genes, complete cds	Viruses;Cossaviricota;Papovaviricetes;Zurhausenvirales;Papillomaviridae;Alphapapillomavirus;Alphapapillomavirus 7	333761
BLASTn	SRR13240068	Mammalia	Bos grunniens	6.95741	Orthorubulavirus mammalis	k141_848-SRR13240068	gi|2449300967|gb|ON241249.1|	99.469	377	475	75	451	15187	6198	6574	0	Mammalian orthorubulavirus 5 isolate ATCC HTB-55 batch no 70037771, complete genome	Viruses;Negarnaviricota;Monjiviricetes;Mononegavirales;Paramyxoviridae;Orthorubulavirus;Orthorubulavirus mammalis	2560580
BLASTn	SRR13240068	Mammalia	Bos grunniens	9.80362	Orthorubulavirus mammalis	k141_16145-SRR13240068	gi|2449300967|gb|ON241249.1|	98.249	457	533	29	484	15187	2391	2847	0	Mammalian orthorubulavirus 5 isolate ATCC HTB-55 batch no 70037771, complete genome	Viruses;Negarnaviricota;Monjiviricetes;Mononegavirales;Paramyxoviridae;Orthorubulavirus;Orthorubulavirus mammalis	2560580
BLASTn	SRR5909084	Mammalia	Bos grunniens	132.901	Orthoflavivirus japonicum	k141_1234-SRR5909084	gi|1419337763|gb|MH258848.1|	99.772	1751	2099	1	1751	10977	9227	10977	0	Japanese encephalitis virus isolate SA14, complete genome	Viruses;Kitrinoviricota;Flasuviricetes;Amarillovirales;Flaviviridae;Orthoflavivirus;Orthoflavivirus japonicum	11072
BLASTn	SRR8449205	Mammalia	Bos grunniens	35.1337	Alphapapillomavirus 7	k141_2590-SRR8449205	gi|1836651240|dbj|LC509005.1|	99.93	1425	1705	1	1425	7857	7160	5736	0	Human papillomavirus type 18 K0619 DNA, complete genome	Viruses;Cossaviricota;Papovaviricetes;Zurhausenvirales;Papillomaviridae;Alphapapillomavirus;Alphapapillomavirus 7	333761
BLASTn	SRR13240068	Mammalia	Bos grunniens	8.22239	Orthorubulavirus mammalis	k141_20181-SRR13240068	gi|2449300967|gb|ON241249.1|	99.666	599	677	79	677	15187	7949	8547	0	Mammalian orthorubulavirus 5 isolate ATCC HTB-55 batch no 70037771, complete genome	Viruses;Negarnaviricota;Monjiviricetes;Mononegavirales;Paramyxoviridae;Orthorubulavirus;Orthorubulavirus mammalis	2560580
BLASTn	SRR8449208	Mammalia	Bos grunniens	15.4646	Alphapapillomavirus 7	k141_10538-SRR8449208	gi|1756481176|gb|MN164461.1|	99.812	1063	1063	1	1063	3135	2485	1423	0	Human papillomavirus 18 protein E6, protein E7, and protein E1 genes, complete cds	Viruses;Cossaviricota;Papovaviricetes;Zurhausenvirales;Papillomaviridae;Alphapapillomavirus;Alphapapillomavirus 7	333761
BLASTn	SRR18909273	Mammalia	Bos grunniens	2108.3	Orthorubulavirus mammalis	k141_825-SRR18909273	gi|1028325827|gb|KX060176.1|	99.65	1712	1853	142	1853	15246	1778	67	0	Parainfluenza virus 5 strain AGS, complete genome	Viruses;Negarnaviricota;Monjiviricetes;Mononegavirales;Paramyxoviridae;Orthorubulavirus;Orthorubulavirus mammalis	2905673
BLASTn	SRR5909084	Mammalia	Bos grunniens	159.947	Orthoflavivirus japonicum	k141_2198-SRR5909084	gi|1073550843|gb|KU871360.1|	99.625	2670	2842	173	2842	10299	6477	9146	0	Japanese encephalitis virus isolate BJ-1_CP8, complete genome	Viruses;Kitrinoviricota;Flasuviricetes;Amarillovirales;Flaviviridae;Orthoflavivirus;Orthoflavivirus japonicum	11072
BLASTn	SRR29273239	Mammalia	Bos grunniens	72.8127	Orthorubulavirus mammalis	SRR29273239-k141_543	gi|1806608684|gb|MN604146.1|	99.74	768	799	1	768	15246	9616	10383	0	Mammalian orthorubulavirus 5 isolate XJ033, complete genome	Viruses;Negarnaviricota;Monjiviricetes;Mononegavirales;Paramyxoviridae;Orthorubulavirus;Orthorubulavirus mammalis	2560580
BLASTn	SRR21537976	Mammalia	Bos grunniens	346.077	Orthopneumovirus hominis	k141_1756-SRR21537976	gi|2844553867|gb|PP974154.1|	99.852	1347	1387	21	1367	14832	13	1359	0	Human respiratory syncytial virus A isolate 2022-07R0019, partial genome	Viruses;Negarnaviricota;Monjiviricetes;Mononegavirales;Pneumoviridae;Orthopneumovirus;Orthopneumovirus hominis	208893
BLASTn	SRR21537972	Mammalia	Bos grunniens	290.265	Orthopneumovirus hominis	k141_8356-SRR21537972	gi|2326722413|gb|ON630422.1|	99.645	1691	1738	1	1691	15185	13480	15170	0	Human orthopneumovirus isolate CHN/WX/23, complete genome	Viruses;Negarnaviricota;Monjiviricetes;Mononegavirales;Pneumoviridae;Orthopneumovirus;Orthopneumovirus hominis	11250
BLASTn	SRR21537978	Mammalia	Bos grunniens	358.155	Orthopneumovirus hominis	k141_2153-SRR21537978	gi|1726249225|gb|MN306029.1|	99.792	1445	1475	26	1470	15191	7663	6219	0	Human respiratory syncytial virus A strain SC0398, complete genome	Viruses;Negarnaviricota;Monjiviricetes;Mononegavirales;Pneumoviridae;Orthopneumovirus;Orthopneumovirus hominis	208893
BLASTn	SRR21537972	Mammalia	Bos grunniens	703.178	Orthopneumovirus hominis	k141_5182-SRR21537972	gi|2326722413|gb|ON630422.1|	99.741	4249	4314	46	4294	15185	1160	5408	0	Human orthopneumovirus isolate CHN/WX/23, complete genome	Viruses;Negarnaviricota;Monjiviricetes;Mononegavirales;Pneumoviridae;Orthopneumovirus;Orthopneumovirus hominis	11250
BLASTn	SRR21537972	Mammalia	Bos grunniens	794.142	Orthopneumovirus hominis	k141_8204-SRR21537972	gi|2326722413|gb|ON630422.1|	99.818	1647	1668	1	1647	15185	8171	6525	0	Human orthopneumovirus isolate CHN/WX/23, complete genome	Viruses;Negarnaviricota;Monjiviricetes;Mononegavirales;Pneumoviridae;Orthopneumovirus;Orthopneumovirus hominis	11250
BLASTn	SRR21537970	Mammalia	Bos grunniens	375.066	Orthopneumovirus hominis	k141_4036-SRR21537970	gi|2080133757|gb|MZ516003.1|	99.652	1723	1739	1	1723	15276	13538	15260	0	Human respiratory syncytial virus B isolate UU02-0062-V01, complete genome	Viruses;Negarnaviricota;Monjiviricetes;Mononegavirales;Pneumoviridae;Orthopneumovirus;Orthopneumovirus hominis	208895
BLASTn	SRR21537978	Mammalia	Bos grunniens	727.68	Orthopneumovirus hominis	k141_792-SRR21537978	gi|2736759860|gb|PP833560.1|	99.715	3514	3552	20	3532	15227	11672	15185	0	Human respiratory syncytial virus A isolate hRSV/A/Kunming/1043622/2024, complete genome	Viruses;Negarnaviricota;Monjiviricetes;Mononegavirales;Pneumoviridae;Orthopneumovirus;Orthopneumovirus hominis	208893
BLASTn	SRR21537976	Mammalia	Bos grunniens	2367.2	Orthopneumovirus hominis	k141_2295-SRR21537976	gi|2736759860|gb|PP833560.1|	99.796	6362	6425	64	6425	15227	15185	8824	0	Human respiratory syncytial virus A isolate hRSV/A/Kunming/1043622/2024, complete genome	Viruses;Negarnaviricota;Monjiviricetes;Mononegavirales;Pneumoviridae;Orthopneumovirus;Orthopneumovirus hominis	208893
BLASTn	SRR21537976	Mammalia	Bos grunniens	236.077	Orthopneumovirus hominis	k141_1324-SRR21537976	gi|2869603640|gb|PQ762685.1|	99.618	2615	2637	24	2637	15171	6248	8862	0	Human respiratory syncytial virus A isolate 009-0022, partial genome	Viruses;Negarnaviricota;Monjiviricetes;Mononegavirales;Pneumoviridae;Orthopneumovirus;Orthopneumovirus hominis	208893
BLASTn	SRR21537976	Mammalia	Bos grunniens	745.982	Orthopneumovirus hominis	k141_1664-SRR21537976	gi|2844554047|gb|PP974169.1|	99.529	4038	4063	1	4036	14792	1340	5376	0	Human respiratory syncytial virus A isolate 2023-02R1462, partial genome	Viruses;Negarnaviricota;Monjiviricetes;Mononegavirales;Pneumoviridae;Orthopneumovirus;Orthopneumovirus hominis	208893
BLASTn	SRR13240068	Mammalia	Bos grunniens	19.291	Orthorubulavirus mammalis	k141_3671-SRR13240068	gi|2449300967|gb|ON241249.1|	99.633	1091	1097	1	1091	15187	3509	4599	0	Mammalian orthorubulavirus 5 isolate ATCC HTB-55 batch no 70037771, complete genome	Viruses;Negarnaviricota;Monjiviricetes;Mononegavirales;Paramyxoviridae;Orthorubulavirus;Orthorubulavirus mammalis	2560580
BLASTn	SRR29273240	Mammalia	Bos grunniens	28.6617	Orthorubulavirus mammalis	SRR29273240-k141_5734	gi|1806608684|gb|MN604146.1|	99.892	927	932	3	929	15246	10564	9638	0	Mammalian orthorubulavirus 5 isolate XJ033, complete genome	Viruses;Negarnaviricota;Monjiviricetes;Mononegavirales;Paramyxoviridae;Orthorubulavirus;Orthorubulavirus mammalis	2560580
BLASTn	SRR29273240	Mammalia	Bos grunniens	39.6438	Orthorubulavirus mammalis	SRR29273240-k141_2398	gi|1028325827|gb|KX060176.1|	98.81	588	588	1	588	15246	5301	4714	0	Parainfluenza virus 5 strain AGS, complete genome	Viruses;Negarnaviricota;Monjiviricetes;Mononegavirales;Paramyxoviridae;Orthorubulavirus;Orthorubulavirus mammalis	2905673
BLASTn	SRR17024086	Mammalia	Bos grunniens	238.526	Alphainfluenzavirus influenzae	SRR17024086-k141_796	gi|1196819153|gb|MF039638.1|	99.9	1003	1008	6	1008	1027	1	1003	0	Influenza A virus (A/WSN/1933(H1N1)) segment 7 matrix protein 2 (M2) and matrix protein 1 (M1) genes, complete cds	Viruses;Negarnaviricota;Insthoviricetes;Articulavirales;Orthomyxoviridae;Alphainfluenzavirus;Alphainfluenzavirus influenzae	382835
BLASTn	SRR21537972	Mammalia	Bos grunniens	930.076	Orthopneumovirus hominis	k141_5888-SRR21537972	gi|2326722413|gb|ON630422.1|	99.931	4326	4347	22	4347	15185	9048	13373	0	Human orthopneumovirus isolate CHN/WX/23, complete genome	Viruses;Negarnaviricota;Monjiviricetes;Mononegavirales;Pneumoviridae;Orthopneumovirus;Orthopneumovirus hominis	11250
BLASTn	SRR13240068	Mammalia	Bos grunniens	15.1798	Orthorubulavirus mammalis	k141_14410-SRR13240068	gi|2449300967|gb|ON241249.1|	99.784	927	931	5	931	15187	13848	14774	0	Mammalian orthorubulavirus 5 isolate ATCC HTB-55 batch no 70037771, complete genome	Viruses;Negarnaviricota;Monjiviricetes;Mononegavirales;Paramyxoviridae;Orthorubulavirus;Orthorubulavirus mammalis	2560580
BLASTn	SRR24725350	Mammalia	Bos grunniens	12.6785	Orthoflavivirus denguei	SRR24725350-k141_1589	gi|1951960165|gb|MW426463.1|	100	493	494	1	493	10702	1626	2118	0	Dengue virus type 3 isolate DV3/2014 polyprotein (POLY) gene, complete cds; and sfRNA1 lncRNA gene, complete sequence	Viruses;Kitrinoviricota;Flasuviricetes;Amarillovirales;Flaviviridae;Orthoflavivirus;Orthoflavivirus denguei	11069
BLASTn	SRR8449160	Mammalia	Bos grunniens	5.87966	Alphapapillomavirus 7	k141_1264-SRR8449160	gi|1836651240|dbj|LC509005.1|	99.628	538	539	1	538	7857	6398	6935	0	Human papillomavirus type 18 K0619 DNA, complete genome	Viruses;Cossaviricota;Papovaviricetes;Zurhausenvirales;Papillomaviridae;Alphapapillomavirus;Alphapapillomavirus 7	333761
BLASTn	SRR21537970	Mammalia	Bos grunniens	2664.49	Orthopneumovirus hominis	k141_1801-SRR21537970	gi|2080134509|gb|MZ516135.1|	99.807	13502	13522	1	13502	15271	13514	13	0	Human respiratory syncytial virus B isolate UU01A-0035-V02, complete genome	Viruses;Negarnaviricota;Monjiviricetes;Mononegavirales;Pneumoviridae;Orthopneumovirus;Orthopneumovirus hominis	208895
BLASTn	SRR17024086	Mammalia	Bos grunniens	191.602	Alphainfluenzavirus influenzae	SRR17024086-k141_1153	gi|1276346456|dbj|LC333189.1|	99.878	822	823	2	823	890	2	823	0	Influenza A virus (A/WSN/1933(H1N1)) viral cRNA, segment 8, complete sequence	Viruses;Negarnaviricota;Insthoviricetes;Articulavirales;Orthomyxoviridae;Alphainfluenzavirus;Alphainfluenzavirus influenzae	382835
BLASTn	SRR29273239	Mammalia	Bos grunniens	57.5876	Orthorubulavirus mammalis	SRR29273239-k141_733	gi|1028325827|gb|KX060176.1|	99.805	3076	3079	1	3076	15246	3076	1	0	Parainfluenza virus 5 strain AGS, complete genome	Viruses;Negarnaviricota;Monjiviricetes;Mononegavirales;Paramyxoviridae;Orthorubulavirus;Orthorubulavirus mammalis	2905673
BLASTn	SRR22012588	Mammalia	Bos grunniens	865.354	Orthorubulavirus mammalis	k141_356-SRR22012588	gi|1028325827|gb|KX060176.1|	99.769	1735	1736	1	1735	15246	29	1763	0	Parainfluenza virus 5 strain AGS, complete genome	Viruses;Negarnaviricota;Monjiviricetes;Mononegavirales;Paramyxoviridae;Orthorubulavirus;Orthorubulavirus mammalis	2905673
BLASTn	SRR25112325	Mammalia	Bos grunniens	234.95	Rotavirus A	k119_2555-SRR25112325	gi|2449300387|gb|ON711384.1|	98.896	3260	3265	6	3265	3268	3268	9	0	Bovine rotavirus A strain RVA/Yak-tc/CHN/HB-3/2021/G10P11 VP1 (VP1) gene, complete cds	Viruses;Duplornaviricota;Resentoviricetes;Reovirales;Sedoreoviridae;Rotavirus;Rotavirus A	35333
BLASTn	SRR18909274	Mammalia	Bos grunniens	84.2756	Orthorubulavirus mammalis	k141_641-SRR18909274	gi|1028325827|gb|KX060176.1|	99.792	3838	3839	1	3838	15246	15214	11377	0	Parainfluenza virus 5 strain AGS, complete genome	Viruses;Negarnaviricota;Monjiviricetes;Mononegavirales;Paramyxoviridae;Orthorubulavirus;Orthorubulavirus mammalis	2905673
BLASTn	SRR18909274	Mammalia	Bos grunniens	4559.43	Orthorubulavirus mammalis	k141_822-SRR18909274	gi|1028325827|gb|KX060176.1|	99.701	8366	8368	1	8366	15246	8392	27	0	Parainfluenza virus 5 strain AGS, complete genome	Viruses;Negarnaviricota;Monjiviricetes;Mononegavirales;Paramyxoviridae;Orthorubulavirus;Orthorubulavirus mammalis	2905673
BLASTn	SRR18909275	Mammalia	Bos grunniens	5629.46	Orthorubulavirus mammalis	k141_945-SRR18909275	gi|1028325827|gb|KX060176.1|	99.736	15176	15177	2	15177	15246	27	15202	0	Parainfluenza virus 5 strain AGS, complete genome	Viruses;Negarnaviricota;Monjiviricetes;Mononegavirales;Paramyxoviridae;Orthorubulavirus;Orthorubulavirus mammalis	2905673
BLASTn	SRR13240062	Mammalia	Bos grunniens	21.081	Orthorubulavirus mammalis	k141_2474-SRR13240062	gi|2449300967|gb|ON241249.1|	99.698	1989	1989	1	1989	15187	8227	6240	0	Mammalian orthorubulavirus 5 isolate ATCC HTB-55 batch no 70037771, complete genome	Viruses;Negarnaviricota;Monjiviricetes;Mononegavirales;Paramyxoviridae;Orthorubulavirus;Orthorubulavirus mammalis	2560580
BLASTn	SRR20339282	Mammalia	Bos grunniens	54.1717	Orthorubulavirus mammalis	k141_1713-SRR20339282	gi|2671791284|gb|PP189887.1|	99.678	1866	1866	1	1866	15246	8357	6492	0	Parainfluenza virus 5 isolate PPIV-5/LZ-1/Gansu/2021, complete genome	Viruses;Negarnaviricota;Monjiviricetes;Mononegavirales;Paramyxoviridae;Orthorubulavirus;Orthorubulavirus mammalis	2905673
BLASTn	SRR13240062	Mammalia	Bos grunniens	19.5194	Orthorubulavirus mammalis	k141_2001-SRR13240062	gi|2449300967|gb|ON241249.1|	99.932	1472	1472	1	1472	15187	6105	4634	0	Mammalian orthorubulavirus 5 isolate ATCC HTB-55 batch no 70037771, complete genome	Viruses;Negarnaviricota;Monjiviricetes;Mononegavirales;Paramyxoviridae;Orthorubulavirus;Orthorubulavirus mammalis	2560580
BLASTn	SRR13240062	Mammalia	Bos grunniens	47.6273	Orthorubulavirus mammalis	k141_2684-SRR13240062	gi|2449300967|gb|ON241249.1|	99.918	1215	1215	1	1215	15187	1773	2987	0	Mammalian orthorubulavirus 5 isolate ATCC HTB-55 batch no 70037771, complete genome	Viruses;Negarnaviricota;Monjiviricetes;Mononegavirales;Paramyxoviridae;Orthorubulavirus;Orthorubulavirus mammalis	2560580
BLASTn	SRR20339282	Mammalia	Bos grunniens	110.751	Orthorubulavirus mammalis	k141_1412-SRR20339282	gi|2449300967|gb|ON241249.1|	99.701	1672	1672	1	1672	15187	6161	4490	0	Mammalian orthorubulavirus 5 isolate ATCC HTB-55 batch no 70037771, complete genome	Viruses;Negarnaviricota;Monjiviricetes;Mononegavirales;Paramyxoviridae;Orthorubulavirus;Orthorubulavirus mammalis	2560580
BLASTn	SRR20339282	Mammalia	Bos grunniens	199.833	Orthorubulavirus mammalis	k141_4393-SRR20339282	gi|2671791284|gb|PP189887.1|	99.692	1626	1626	1	1626	15246	67	1692	0	Parainfluenza virus 5 isolate PPIV-5/LZ-1/Gansu/2021, complete genome	Viruses;Negarnaviricota;Monjiviricetes;Mononegavirales;Paramyxoviridae;Orthorubulavirus;Orthorubulavirus mammalis	2905673
BLASTn	SRR13240068	Mammalia	Bos grunniens	14.8635	Orthorubulavirus mammalis	k141_17178-SRR13240068	gi|2449300967|gb|ON241249.1|	100	715	715	1	715	15187	242	956	0	Mammalian orthorubulavirus 5 isolate ATCC HTB-55 batch no 70037771, complete genome	Viruses;Negarnaviricota;Monjiviricetes;Mononegavirales;Paramyxoviridae;Orthorubulavirus;Orthorubulavirus mammalis	2560580
BLASTn	SRR18909274	Mammalia	Bos grunniens	31.1453	Orthorubulavirus mammalis	k141_580-SRR18909274	gi|1028325827|gb|KX060176.1|	99.64	1390	1390	1	1390	15246	9259	10647	0	Parainfluenza virus 5 strain AGS, complete genome	Viruses;Negarnaviricota;Monjiviricetes;Mononegavirales;Paramyxoviridae;Orthorubulavirus;Orthorubulavirus mammalis	2905673
BLASTn	SRR22012588	Mammalia	Bos grunniens	323.497	Orthorubulavirus mammalis	k141_866-SRR22012588	gi|1028325827|gb|KX060176.1|	99.615	1816	1816	1	1816	15246	8342	6527	0	Parainfluenza virus 5 strain AGS, complete genome	Viruses;Negarnaviricota;Monjiviricetes;Mononegavirales;Paramyxoviridae;Orthorubulavirus;Orthorubulavirus mammalis	2905673
BLASTn	SRR21537978	Mammalia	Bos grunniens	73.3194	Orthopneumovirus hominis	k141_118-SRR21537978	gi|2736759860|gb|PP833560.1|	99.531	1493	1493	1	1493	15227	2702	4194	0	Human respiratory syncytial virus A isolate hRSV/A/Kunming/1043622/2024, complete genome	Viruses;Negarnaviricota;Monjiviricetes;Mononegavirales;Pneumoviridae;Orthopneumovirus;Orthopneumovirus hominis	208893
BLASTn	SRR21537978	Mammalia	Bos grunniens	50.3293	Orthopneumovirus hominis	k141_43-SRR21537978	gi|2892914042|gb|PQ899865.1|	99.61	770	770	1	770	15168	2768	1999	0	Human respiratory syncytial virus A isolate 2311V050010, partial genome	Viruses;Negarnaviricota;Monjiviricetes;Mononegavirales;Pneumoviridae;Orthopneumovirus;Orthopneumovirus hominis	208893
BLASTn	SRR18909273	Mammalia	Bos grunniens	3585.19	Orthorubulavirus mammalis	k141_254-SRR18909273	gi|1028325827|gb|KX060176.1|	99.742	6598	6598	1	6598	15246	8387	1790	0	Parainfluenza virus 5 strain AGS, complete genome	Viruses;Negarnaviricota;Monjiviricetes;Mononegavirales;Paramyxoviridae;Orthorubulavirus;Orthorubulavirus mammalis	2905673
BLASTn	SRR22012588	Mammalia	Bos grunniens	1006.88	Orthorubulavirus mammalis	k141_394-SRR22012588	gi|1028325827|gb|KX060176.1|	99.79	3330	3330	1	3330	15246	6442	3113	0	Parainfluenza virus 5 strain AGS, complete genome	Viruses;Negarnaviricota;Monjiviricetes;Mononegavirales;Paramyxoviridae;Orthorubulavirus;Orthorubulavirus mammalis	2905673
BLASTn	SRR21537972	Mammalia	Bos grunniens	13.2868	Orthopneumovirus hominis	k141_11052-SRR21537972	gi|2326722413|gb|ON630422.1|	99.7	667	667	1	667	15185	9066	8400	0	Human orthopneumovirus isolate CHN/WX/23, complete genome	Viruses;Negarnaviricota;Monjiviricetes;Mononegavirales;Pneumoviridae;Orthopneumovirus;Orthopneumovirus hominis	11250
BLASTn	SRR29273239	Mammalia	Bos grunniens	69.3174	Orthorubulavirus mammalis	SRR29273239-k141_2142	gi|1806608684|gb|MN604146.1|	99.733	1125	1125	1	1125	15246	6654	5530	0	Mammalian orthorubulavirus 5 isolate XJ033, complete genome	Viruses;Negarnaviricota;Monjiviricetes;Mononegavirales;Paramyxoviridae;Orthorubulavirus;Orthorubulavirus mammalis	2560580
BLASTn	SRR29273240	Mammalia	Bos grunniens	22.1865	Orthorubulavirus mammalis	SRR29273240-k141_5330	gi|1806608684|gb|MN604146.1|	99.558	679	679	1	679	15246	13746	14424	0	Mammalian orthorubulavirus 5 isolate XJ033, complete genome	Viruses;Negarnaviricota;Monjiviricetes;Mononegavirales;Paramyxoviridae;Orthorubulavirus;Orthorubulavirus mammalis	2560580
BLASTn	SRR29273240	Mammalia	Bos grunniens	30.3218	Orthorubulavirus mammalis	SRR29273240-k141_3375	gi|1806608684|gb|MN604146.1|	99.791	956	956	1	956	15246	5700	6655	0	Mammalian orthorubulavirus 5 isolate XJ033, complete genome	Viruses;Negarnaviricota;Monjiviricetes;Mononegavirales;Paramyxoviridae;Orthorubulavirus;Orthorubulavirus mammalis	2560580
BLASTn	SRR21537972	Mammalia	Bos grunniens	27.5957	Orthopneumovirus hominis	k141_10710-SRR21537972	gi|2326722413|gb|ON630422.1|	99.803	1014	1014	1	1014	15185	5533	6546	0	Human orthopneumovirus isolate CHN/WX/23, complete genome	Viruses;Negarnaviricota;Monjiviricetes;Mononegavirales;Pneumoviridae;Orthopneumovirus;Orthopneumovirus hominis	11250
BLASTn	SRR21537978	Mammalia	Bos grunniens	24.1612	Orthopneumovirus hominis	k141_64-SRR21537978	gi|2911517134|gb|PQ541395.1|	99.738	763	763	1	763	15195	9033	9795	0	MAG: Human respiratory syncytial virus A isolate RSV-A-1-Wuxi cRNA sequence	Viruses;Negarnaviricota;Monjiviricetes;Mononegavirales;Pneumoviridae;Orthopneumovirus;Orthopneumovirus hominis	208893
BLASTn	SRR24725350	Mammalia	Bos grunniens	18.2557	Orthoflavivirus denguei	SRR24725350-k141_2564	gi|1240148919|gb|MF682974.1|	100	801	801	1	801	10707	3526	4326	0	Dengue virus type 3 isolate MN1302 polyprotein gene, complete cds	Viruses;Kitrinoviricota;Flasuviricetes;Amarillovirales;Flaviviridae;Orthoflavivirus;Orthoflavivirus denguei	11069
BLASTn	SRR18909273	Mammalia	Bos grunniens	173.306	Orthorubulavirus mammalis	k141_539-SRR18909273	gi|1028325827|gb|KX060176.1|	99.778	6771	6771	1	6771	15246	8427	15197	0	Parainfluenza virus 5 strain AGS, complete genome	Viruses;Negarnaviricota;Monjiviricetes;Mononegavirales;Paramyxoviridae;Orthorubulavirus;Orthorubulavirus mammalis	2905673
BLASTn	SRR29273240	Mammalia	Bos grunniens	26.1293	Orthorubulavirus mammalis	SRR29273240-k141_477	gi|1806608684|gb|MN604146.1|	99.805	1024	1024	1	1024	15246	1533	510	0	Mammalian orthorubulavirus 5 isolate XJ033, complete genome	Viruses;Negarnaviricota;Monjiviricetes;Mononegavirales;Paramyxoviridae;Orthorubulavirus;Orthorubulavirus mammalis	2560580
BLASTn	SRR29273239	Mammalia	Bos grunniens	54.6593	Orthorubulavirus mammalis	SRR29273239-k141_852	gi|1806608684|gb|MN604146.1|	99.711	691	691	1	691	15246	13760	14450	0	Mammalian orthorubulavirus 5 isolate XJ033, complete genome	Viruses;Negarnaviricota;Monjiviricetes;Mononegavirales;Paramyxoviridae;Orthorubulavirus;Orthorubulavirus mammalis	2560580
BLASTn	SRR29273239	Mammalia	Bos grunniens	74.7797	Orthorubulavirus mammalis	SRR29273239-k141_4516	gi|1806608684|gb|MN604146.1|	99.785	465	465	1	465	15246	12989	13453	0	Mammalian orthorubulavirus 5 isolate XJ033, complete genome	Viruses;Negarnaviricota;Monjiviricetes;Mononegavirales;Paramyxoviridae;Orthorubulavirus;Orthorubulavirus mammalis	2560580
BLASTn	SRR24725350	Mammalia	Bos grunniens	15.105	Orthoflavivirus denguei	SRR24725350-k141_6601	gi|1951960165|gb|MW426463.1|	100	1121	1121	1	1121	10702	6766	5646	0	Dengue virus type 3 isolate DV3/2014 polyprotein (POLY) gene, complete cds; and sfRNA1 lncRNA gene, complete sequence	Viruses;Kitrinoviricota;Flasuviricetes;Amarillovirales;Flaviviridae;Orthoflavivirus;Orthoflavivirus denguei	11069
BLASTn	SRR24725350	Mammalia	Bos grunniens	12.8273	Orthoflavivirus denguei	SRR24725350-k141_3273	gi|1694464568|gb|MN018369.1|	99.837	612	612	1	612	10708	8066	8677	0	Dengue virus type 3 isolate D13146, complete genome	Viruses;Kitrinoviricota;Flasuviricetes;Amarillovirales;Flaviviridae;Orthoflavivirus;Orthoflavivirus denguei	11069
BLASTn	SRR8449160	Mammalia	Bos grunniens	29.3983	Alphapapillomavirus 7	k141_3172-SRR8449160	gi|1756481176|gb|MN164461.1|	100	1318	1318	1	1318	3135	1360	43	0	Human papillomavirus 18 protein E6, protein E7, and protein E1 genes, complete cds	Viruses;Cossaviricota;Papovaviricetes;Zurhausenvirales;Papillomaviridae;Alphapapillomavirus;Alphapapillomavirus 7	333761
BLASTn	SRR8449208	Mammalia	Bos grunniens	13.2554	Alphapapillomavirus 7	k141_7239-SRR8449208	gi|1756481176|gb|MN164461.1|	100	665	665	1	665	3135	652	1316	0	Human papillomavirus 18 protein E6, protein E7, and protein E1 genes, complete cds	Viruses;Cossaviricota;Papovaviricetes;Zurhausenvirales;Papillomaviridae;Alphapapillomavirus;Alphapapillomavirus 7	333761
BLASTn	SRR29273239	Mammalia	Bos grunniens	29.6521	Orthorubulavirus mammalis	SRR29273239-k141_1355	gi|1919524639|gb|MT160087.1|	99.887	1765	1765	1	1765	15246	9505	7741	0	Parainfluenza virus 5 strain L, complete genome	Viruses;Negarnaviricota;Monjiviricetes;Mononegavirales;Paramyxoviridae;Orthorubulavirus;Orthorubulavirus mammalis	2905673
BLASTn	SRR17319438	Mammalia	Bos indicus x Bos taurus	127.609	Orthorubulavirus mammalis	k141_434-SRR17319438	gi|1806608684|gb|MN604146.1|	100	559	561	2	560	15246	3430	3988	0	Mammalian orthorubulavirus 5 isolate XJ033, complete genome	Viruses;Negarnaviricota;Monjiviricetes;Mononegavirales;Paramyxoviridae;Orthorubulavirus;Orthorubulavirus mammalis	2560580
BLASTn	SRR17319442	Mammalia	Bos indicus x Bos taurus	106.831	Orthorubulavirus mammalis	k141_611-SRR17319442	gi|1028325827|gb|KX060176.1|	99.733	750	750	1	750	15246	6993	6244	0	Parainfluenza virus 5 strain AGS, complete genome	Viruses;Negarnaviricota;Monjiviricetes;Mononegavirales;Paramyxoviridae;Orthorubulavirus;Orthorubulavirus mammalis	2905673
BLASTn	SRR17319440	Mammalia	Bos indicus x Bos taurus	113.917	Orthorubulavirus mammalis	k141_242-SRR17319440	gi|1028325827|gb|KX060176.1|	99.331	598	598	1	598	15246	6324	6921	0	Parainfluenza virus 5 strain AGS, complete genome	Viruses;Negarnaviricota;Monjiviricetes;Mononegavirales;Paramyxoviridae;Orthorubulavirus;Orthorubulavirus mammalis	2905673
BLASTn	SRR17319447	Mammalia	Bos indicus x Bos taurus	104.72	Orthorubulavirus mammalis	k141_455-SRR17319447	gi|1806608684|gb|MN604146.1|	99.789	474	474	1	474	15246	5686	6159	0	Mammalian orthorubulavirus 5 isolate XJ033, complete genome	Viruses;Negarnaviricota;Monjiviricetes;Mononegavirales;Paramyxoviridae;Orthorubulavirus;Orthorubulavirus mammalis	2560580
BLASTn	SRR17319446	Mammalia	Bos indicus x Bos taurus	863.614	Orthorubulavirus mammalis	k141_499-SRR17319446	gi|1806608684|gb|MN604146.1|	99.63	1623	1623	1	1623	15246	1690	68	0	Mammalian orthorubulavirus 5 isolate XJ033, complete genome	Viruses;Negarnaviricota;Monjiviricetes;Mononegavirales;Paramyxoviridae;Orthorubulavirus;Orthorubulavirus mammalis	2560580
BLASTn	SRR17319449	Mammalia	Bos indicus x Bos taurus	223.817	Orthorubulavirus mammalis	k141_348-SRR17319449	gi|1028325827|gb|KX060176.1|	99.712	1041	1041	1	1041	15246	6242	7282	0	Parainfluenza virus 5 strain AGS, complete genome	Viruses;Negarnaviricota;Monjiviricetes;Mononegavirales;Paramyxoviridae;Orthorubulavirus;Orthorubulavirus mammalis	2905673
BLASTn	SRR17319446	Mammalia	Bos indicus x Bos taurus	232.016	Orthorubulavirus mammalis	k141_366-SRR17319446	gi|1028325827|gb|KX060176.1|	99.769	1298	1298	1	1298	15246	7540	6243	0	Parainfluenza virus 5 strain AGS, complete genome	Viruses;Negarnaviricota;Monjiviricetes;Mononegavirales;Paramyxoviridae;Orthorubulavirus;Orthorubulavirus mammalis	2905673
BLASTn	SRR17319442	Mammalia	Bos indicus x Bos taurus	534.154	Orthorubulavirus mammalis	k141_167-SRR17319442	gi|1028325827|gb|KX060176.1|	99.823	1698	1698	1	1698	15246	64	1761	0	Parainfluenza virus 5 strain AGS, complete genome	Viruses;Negarnaviricota;Monjiviricetes;Mononegavirales;Paramyxoviridae;Orthorubulavirus;Orthorubulavirus mammalis	2905673
BLASTn	SRR17319444	Mammalia	Bos indicus x Bos taurus	210.249	Orthorubulavirus mammalis	k141_540-SRR17319444	gi|1028325827|gb|KX060176.1|	99.659	879	879	1	879	15246	8111	7233	0	Parainfluenza virus 5 strain AGS, complete genome	Viruses;Negarnaviricota;Monjiviricetes;Mononegavirales;Paramyxoviridae;Orthorubulavirus;Orthorubulavirus mammalis	2905673
BLASTn	SRR17319449	Mammalia	Bos indicus x Bos taurus	845.529	Orthorubulavirus mammalis	k141_375-SRR17319449	gi|1028325827|gb|KX060176.1|	99.817	1643	1643	1	1643	15246	67	1709	0	Parainfluenza virus 5 strain AGS, complete genome	Viruses;Negarnaviricota;Monjiviricetes;Mononegavirales;Paramyxoviridae;Orthorubulavirus;Orthorubulavirus mammalis	2905673
BLASTn	SRR17319438	Mammalia	Bos indicus x Bos taurus	212.681	Orthorubulavirus mammalis	k141_336-SRR17319438	gi|1806608684|gb|MN604146.1|	100	661	661	1	661	15246	6159	5499	0	Mammalian orthorubulavirus 5 isolate XJ033, complete genome	Viruses;Negarnaviricota;Monjiviricetes;Mononegavirales;Paramyxoviridae;Orthorubulavirus;Orthorubulavirus mammalis	2560580
BLASTn	SRR17319438	Mammalia	Bos indicus x Bos taurus	779.832	Orthorubulavirus mammalis	k141_440-SRR17319438	gi|1806608684|gb|MN604146.1|	99.88	1662	1662	1	1662	15246	1729	68	0	Mammalian orthorubulavirus 5 isolate XJ033, complete genome	Viruses;Negarnaviricota;Monjiviricetes;Mononegavirales;Paramyxoviridae;Orthorubulavirus;Orthorubulavirus mammalis	2560580
BLASTn	SRR17319444	Mammalia	Bos indicus x Bos taurus	168.199	Orthorubulavirus mammalis	k141_384-SRR17319444	gi|1028325827|gb|KX060176.1|	99.861	718	718	1	718	15246	7242	6525	0	Parainfluenza virus 5 strain AGS, complete genome	Viruses;Negarnaviricota;Monjiviricetes;Mononegavirales;Paramyxoviridae;Orthorubulavirus;Orthorubulavirus mammalis	2905673
BLASTn	SRR17319450	Mammalia	Bos indicus x Bos taurus	909.55	Orthorubulavirus mammalis	k141_78-SRR17319450	gi|1028325827|gb|KX060176.1|	99.73	1112	1112	1	1112	15246	1799	2910	0	Parainfluenza virus 5 strain AGS, complete genome	Viruses;Negarnaviricota;Monjiviricetes;Mononegavirales;Paramyxoviridae;Orthorubulavirus;Orthorubulavirus mammalis	2905673
BLASTn	SRR17319445	Mammalia	Bos indicus x Bos taurus	778.249	Orthorubulavirus mammalis	k141_900-SRR17319445	gi|1028325827|gb|KX060176.1|	99.837	3068	3068	1	3068	15246	6186	3119	0	Parainfluenza virus 5 strain AGS, complete genome	Viruses;Negarnaviricota;Monjiviricetes;Mononegavirales;Paramyxoviridae;Orthorubulavirus;Orthorubulavirus mammalis	2905673
BLASTn	SRR17319440	Mammalia	Bos indicus x Bos taurus	582.242	Orthorubulavirus mammalis	k141_146-SRR17319440	gi|1028325827|gb|KX060176.1|	99.876	1616	1616	1	1616	15246	1681	66	0	Parainfluenza virus 5 strain AGS, complete genome	Viruses;Negarnaviricota;Monjiviricetes;Mononegavirales;Paramyxoviridae;Orthorubulavirus;Orthorubulavirus mammalis	2905673
BLASTn	SRR17319449	Mammalia	Bos indicus x Bos taurus	770.924	Orthorubulavirus mammalis	k141_559-SRR17319449	gi|1028325827|gb|KX060176.1|	99.754	1220	1220	1	1220	15246	1798	3017	0	Parainfluenza virus 5 strain AGS, complete genome	Viruses;Negarnaviricota;Monjiviricetes;Mononegavirales;Paramyxoviridae;Orthorubulavirus;Orthorubulavirus mammalis	2905673
BLASTn	SRR17319447	Mammalia	Bos indicus x Bos taurus	602.142	Orthorubulavirus mammalis	k141_420-SRR17319447	gi|1028325827|gb|KX060176.1|	99.755	1225	1225	1	1225	15246	1811	3035	0	Parainfluenza virus 5 strain AGS, complete genome	Viruses;Negarnaviricota;Monjiviricetes;Mononegavirales;Paramyxoviridae;Orthorubulavirus;Orthorubulavirus mammalis	2905673
BLASTn	SRR17319445	Mammalia	Bos indicus x Bos taurus	606.428	Orthorubulavirus mammalis	k141_907-SRR17319445	gi|1028325827|gb|KX060176.1|	99.757	1235	1235	1	1235	15246	1798	3032	0	Parainfluenza virus 5 strain AGS, complete genome	Viruses;Negarnaviricota;Monjiviricetes;Mononegavirales;Paramyxoviridae;Orthorubulavirus;Orthorubulavirus mammalis	2905673
BLASTn	SRR17319446	Mammalia	Bos indicus x Bos taurus	812.054	Orthorubulavirus mammalis	k141_633-SRR17319446	gi|1028325827|gb|KX060176.1|	99.758	1239	1239	1	1239	15246	1800	3038	0	Parainfluenza virus 5 strain AGS, complete genome	Viruses;Negarnaviricota;Monjiviricetes;Mononegavirales;Paramyxoviridae;Orthorubulavirus;Orthorubulavirus mammalis	2905673
BLASTn	SRR17319446	Mammalia	Bos indicus x Bos taurus	51.559	Orthorubulavirus mammalis	k141_328-SRR17319446	gi|1806608684|gb|MN604146.1|	100	450	450	1	450	15246	14780	15229	0	Mammalian orthorubulavirus 5 isolate XJ033, complete genome	Viruses;Negarnaviricota;Monjiviricetes;Mononegavirales;Paramyxoviridae;Orthorubulavirus;Orthorubulavirus mammalis	2560580
BLASTn	SRR17319438	Mammalia	Bos indicus x Bos taurus	226.86	Orthorubulavirus mammalis	k141_45-SRR17319438	gi|1028325827|gb|KX060176.1|	100	902	902	1	902	15246	7596	6695	0	Parainfluenza virus 5 strain AGS, complete genome	Viruses;Negarnaviricota;Monjiviricetes;Mononegavirales;Paramyxoviridae;Orthorubulavirus;Orthorubulavirus mammalis	2905673
BLASTn	SRR17319449	Mammalia	Bos indicus x Bos taurus	174.08	Orthorubulavirus mammalis	k141_554-SRR17319449	gi|1028325827|gb|KX060176.1|	99.792	961	961	1	961	15246	7336	8296	0	Parainfluenza virus 5 strain AGS, complete genome	Viruses;Negarnaviricota;Monjiviricetes;Mononegavirales;Paramyxoviridae;Orthorubulavirus;Orthorubulavirus mammalis	2905673
BLASTn	SRR17319438	Mammalia	Bos indicus x Bos taurus	680.581	Orthorubulavirus mammalis	k141_42-SRR17319438	gi|1028325827|gb|KX060176.1|	99.793	965	965	1	965	15246	1801	2765	0	Parainfluenza virus 5 strain AGS, complete genome	Viruses;Negarnaviricota;Monjiviricetes;Mononegavirales;Paramyxoviridae;Orthorubulavirus;Orthorubulavirus mammalis	2905673
BLASTn	SRR17319447	Mammalia	Bos indicus x Bos taurus	798.492	Orthorubulavirus mammalis	k141_284-SRR17319447	gi|1028325827|gb|KX060176.1|	99.933	1492	1492	1	1492	15246	64	1555	0	Parainfluenza virus 5 strain AGS, complete genome	Viruses;Negarnaviricota;Monjiviricetes;Mononegavirales;Paramyxoviridae;Orthorubulavirus;Orthorubulavirus mammalis	2905673
BLASTn	SRR17319450	Mammalia	Bos indicus x Bos taurus	129.936	Orthorubulavirus mammalis	k141_143-SRR17319450	gi|2562721692|gb|OQ994985.1|	100	528	528	1	528	15246	13723	14250	0	Parainfluenza virus 5 strain GX2020, complete genome	Viruses;Negarnaviricota;Monjiviricetes;Mononegavirales;Paramyxoviridae;Orthorubulavirus;Orthorubulavirus mammalis	2905673
BLASTn	SRR17319445	Mammalia	Bos indicus x Bos taurus	353.75	Orthorubulavirus mammalis	k141_778-SRR17319445	gi|1919524639|gb|MT160087.1|	99.815	1621	1621	1	1621	15246	6527	8147	0	Parainfluenza virus 5 strain L, complete genome	Viruses;Negarnaviricota;Monjiviricetes;Mononegavirales;Paramyxoviridae;Orthorubulavirus;Orthorubulavirus mammalis	2905673
BLASTn	SRR17319444	Mammalia	Bos indicus x Bos taurus	869.029	Orthorubulavirus mammalis	k141_158-SRR17319444	gi|1806608684|gb|MN604146.1|	99.939	1638	1638	1	1638	15246	72	1709	0	Mammalian orthorubulavirus 5 isolate XJ033, complete genome	Viruses;Negarnaviricota;Monjiviricetes;Mononegavirales;Paramyxoviridae;Orthorubulavirus;Orthorubulavirus mammalis	2560580
BLASTn	SRR17319450	Mammalia	Bos indicus x Bos taurus	1241.61	Orthorubulavirus mammalis	k141_528-SRR17319450	gi|1028325827|gb|KX060176.1|	99.939	1642	1642	1	1642	15246	1707	66	0	Parainfluenza virus 5 strain AGS, complete genome	Viruses;Negarnaviricota;Monjiviricetes;Mononegavirales;Paramyxoviridae;Orthorubulavirus;Orthorubulavirus mammalis	2905673
BLASTn	SRR17319445	Mammalia	Bos indicus x Bos taurus	758.035	Orthorubulavirus mammalis	k141_368-SRR17319445	gi|1028325827|gb|KX060176.1|	99.939	1647	1647	1	1647	15246	64	1710	0	Parainfluenza virus 5 strain AGS, complete genome	Viruses;Negarnaviricota;Monjiviricetes;Mononegavirales;Paramyxoviridae;Orthorubulavirus;Orthorubulavirus mammalis	2905673
BLASTn	SRR17319442	Mammalia	Bos indicus x Bos taurus	106.831	Orthorubulavirus mammalis	k141_659-SRR17319442	gi|1919524639|gb|MT160087.1|	99.829	585	585	1	585	15246	8177	7593	0	Parainfluenza virus 5 strain L, complete genome	Viruses;Negarnaviricota;Monjiviricetes;Mononegavirales;Paramyxoviridae;Orthorubulavirus;Orthorubulavirus mammalis	2905673
BLASTn	SRR17319440	Mammalia	Bos indicus x Bos taurus	455.667	Orthorubulavirus mammalis	k141_160-SRR17319440	gi|1028325827|gb|KX060176.1|	99.839	1239	1239	1	1239	15246	1799	3037	0	Parainfluenza virus 5 strain AGS, complete genome	Viruses;Negarnaviricota;Monjiviricetes;Mononegavirales;Paramyxoviridae;Orthorubulavirus;Orthorubulavirus mammalis	2905673
BLASTn	SRR17319449	Mammalia	Bos indicus x Bos taurus	87.0398	Orthorubulavirus mammalis	k141_429-SRR17319449	gi|1919524639|gb|MT160087.1|	99.839	622	622	1	622	15246	14646	14025	0	Parainfluenza virus 5 strain L, complete genome	Viruses;Negarnaviricota;Monjiviricetes;Mononegavirales;Paramyxoviridae;Orthorubulavirus;Orthorubulavirus mammalis	2905673
BLASTn	SRR17319442	Mammalia	Bos indicus x Bos taurus	480.738	Orthorubulavirus mammalis	k141_518-SRR17319442	gi|1028325827|gb|KX060176.1|	99.839	1240	1240	1	1240	15246	1801	3040	0	Parainfluenza virus 5 strain AGS, complete genome	Viruses;Negarnaviricota;Monjiviricetes;Mononegavirales;Paramyxoviridae;Orthorubulavirus;Orthorubulavirus mammalis	2905673
BLASTn	SRR17319449	Mammalia	Bos indicus x Bos taurus	198.948	Orthorubulavirus mammalis	k141_362-SRR17319449	gi|1919524639|gb|MT160087.1|	99.898	984	984	1	984	15246	5163	4180	0	Parainfluenza virus 5 strain L, complete genome	Viruses;Negarnaviricota;Monjiviricetes;Mononegavirales;Paramyxoviridae;Orthorubulavirus;Orthorubulavirus mammalis	2905673
BLASTn	SRR17319446	Mammalia	Bos indicus x Bos taurus	425.362	Orthorubulavirus mammalis	k141_118-SRR17319446	gi|1806608684|gb|MN604146.1|	99.922	1274	1274	1	1274	15246	6122	4849	0	Mammalian orthorubulavirus 5 isolate XJ033, complete genome	Viruses;Negarnaviricota;Monjiviricetes;Mononegavirales;Paramyxoviridae;Orthorubulavirus;Orthorubulavirus mammalis	2560580
BLASTn	SRR17319442	Mammalia	Bos indicus x Bos taurus	299.126	Orthorubulavirus mammalis	k141_230-SRR17319442	gi|1919524639|gb|MT160087.1|	99.934	1519	1519	1	1519	15246	4506	6024	0	Parainfluenza virus 5 strain L, complete genome	Viruses;Negarnaviricota;Monjiviricetes;Mononegavirales;Paramyxoviridae;Orthorubulavirus;Orthorubulavirus mammalis	2905673
BLASTn	SRR17319447	Mammalia	Bos indicus x Bos taurus	209.441	Orthorubulavirus mammalis	k141_173-SRR17319447	gi|1919524639|gb|MT160087.1|	100	1039	1039	1	1039	15246	4256	5294	0	Parainfluenza virus 5 strain L, complete genome	Viruses;Negarnaviricota;Monjiviricetes;Mononegavirales;Paramyxoviridae;Orthorubulavirus;Orthorubulavirus mammalis	2905673
BLASTn	SRR17319446	Mammalia	Bos indicus x Bos taurus	116.008	Orthorubulavirus mammalis	k141_281-SRR17319446	gi|1919524639|gb|MT160087.1|	100	695	695	1	695	15246	9408	8714	0	Parainfluenza virus 5 strain L, complete genome	Viruses;Negarnaviricota;Monjiviricetes;Mononegavirales;Paramyxoviridae;Orthorubulavirus;Orthorubulavirus mammalis	2905673
BLASTn	SRR17319446	Mammalia	Bos indicus x Bos taurus	193.346	Orthorubulavirus mammalis	k141_326-SRR17319446	gi|1919524639|gb|MT160087.1|	100	713	713	1	713	15246	7598	8310	0	Parainfluenza virus 5 strain L, complete genome	Viruses;Negarnaviricota;Monjiviricetes;Mononegavirales;Paramyxoviridae;Orthorubulavirus;Orthorubulavirus mammalis	2905673
BLASTn	SRR17319444	Mammalia	Bos indicus x Bos taurus	294.349	Orthorubulavirus mammalis	k141_344-SRR17319444	gi|1919524639|gb|MT160087.1|	100	1379	1379	1	1379	15246	5924	4546	0	Parainfluenza virus 5 strain L, complete genome	Viruses;Negarnaviricota;Monjiviricetes;Mononegavirales;Paramyxoviridae;Orthorubulavirus;Orthorubulavirus mammalis	2905673
BLASTn	SRR17319444	Mammalia	Bos indicus x Bos taurus	98.1162	Orthorubulavirus mammalis	k141_358-SRR17319444	gi|1919524639|gb|MT160087.1|	100	509	509	1	509	15246	10325	9817	0	Parainfluenza virus 5 strain L, complete genome	Viruses;Negarnaviricota;Monjiviricetes;Mononegavirales;Paramyxoviridae;Orthorubulavirus;Orthorubulavirus mammalis	2905673
BLASTn	SRR17319438	Mammalia	Bos indicus x Bos taurus	113.43	Orthorubulavirus mammalis	k141_381-SRR17319438	gi|1919524639|gb|MT160087.1|	100	506	506	1	506	15246	5042	4537	0	Parainfluenza virus 5 strain L, complete genome	Viruses;Negarnaviricota;Monjiviricetes;Mononegavirales;Paramyxoviridae;Orthorubulavirus;Orthorubulavirus mammalis	2905673
BLASTn	SRR17319449	Mammalia	Bos indicus x Bos taurus	99.474	Orthorubulavirus mammalis	k141_405-SRR17319449	gi|1919524639|gb|MT160087.1|	100	460	460	1	460	15246	9854	9395	0	Parainfluenza virus 5 strain L, complete genome	Viruses;Negarnaviricota;Monjiviricetes;Mononegavirales;Paramyxoviridae;Orthorubulavirus;Orthorubulavirus mammalis	2905673
BLASTn	SRR17319438	Mammalia	Bos indicus x Bos taurus	99.2514	Orthorubulavirus mammalis	k141_528-SRR17319438	gi|1806608684|gb|MN604146.1|	100	466	466	1	466	15246	8172	7707	0	Mammalian orthorubulavirus 5 isolate XJ033, complete genome	Viruses;Negarnaviricota;Monjiviricetes;Mononegavirales;Paramyxoviridae;Orthorubulavirus;Orthorubulavirus mammalis	2560580
BLASTn	SRR17319449	Mammalia	Bos indicus x Bos taurus	149.211	Orthorubulavirus mammalis	k141_583-SRR17319449	gi|1919524639|gb|MT160087.1|	100	654	654	1	654	15246	5215	5868	0	Parainfluenza virus 5 strain L, complete genome	Viruses;Negarnaviricota;Monjiviricetes;Mononegavirales;Paramyxoviridae;Orthorubulavirus;Orthorubulavirus mammalis	2905673
BLASTn	SRR17319450	Mammalia	Bos indicus x Bos taurus	447.556	Orthorubulavirus mammalis	k141_63-SRR17319450	gi|1919524639|gb|MT160087.1|	100	1424	1424	1	1424	15246	4514	5937	0	Parainfluenza virus 5 strain L, complete genome	Viruses;Negarnaviricota;Monjiviricetes;Mononegavirales;Paramyxoviridae;Orthorubulavirus;Orthorubulavirus mammalis	2905673
BLASTn	SRR17319442	Mammalia	Bos indicus x Bos taurus	64.0985	Orthorubulavirus mammalis	k141_64-SRR17319442	gi|1028325827|gb|KX060176.1|	100	582	582	1	582	15246	7562	6981	0	Parainfluenza virus 5 strain AGS, complete genome	Viruses;Negarnaviricota;Monjiviricetes;Mononegavirales;Paramyxoviridae;Orthorubulavirus;Orthorubulavirus mammalis	2905673
BLASTn	SRR17319449	Mammalia	Bos indicus x Bos taurus	49.737	Orthorubulavirus mammalis	k141_67-SRR17319449	gi|1806608684|gb|MN604146.1|	100	463	463	1	463	15246	12779	13241	0	Mammalian orthorubulavirus 5 isolate XJ033, complete genome	Viruses;Negarnaviricota;Monjiviricetes;Mononegavirales;Paramyxoviridae;Orthorubulavirus;Orthorubulavirus mammalis	2560580
BLASTn	SRR17319445	Mammalia	Bos indicus x Bos taurus	70.7499	Orthorubulavirus mammalis	k141_683-SRR17319445	gi|1806608684|gb|MN604146.1|	100	460	460	1	460	15246	8587	9046	0	Mammalian orthorubulavirus 5 isolate XJ033, complete genome	Viruses;Negarnaviricota;Monjiviricetes;Mononegavirales;Paramyxoviridae;Orthorubulavirus;Orthorubulavirus mammalis	2560580
BLASTn	SRR17319440	Mammalia	Bos indicus x Bos taurus	113.917	Orthorubulavirus mammalis	k141_453-SRR17319440	gi|1919524639|gb|MT160087.1|	99.816	544	543	1	543	15246	7485	8028	0	Parainfluenza virus 5 strain L, complete genome	Viruses;Negarnaviricota;Monjiviricetes;Mononegavirales;Paramyxoviridae;Orthorubulavirus;Orthorubulavirus mammalis	2905673
BLASTn	SRR16888508	Mammalia	Budorcas taxicolor	747.225	Orthorubulavirus mammalis	k119_477-SRR16888508	gi|1806608684|gb|MN604146.1|	99.606	762	762	1	762	15246	70	831	0	Mammalian orthorubulavirus 5 isolate XJ033, complete genome	Viruses;Negarnaviricota;Monjiviricetes;Mononegavirales;Paramyxoviridae;Orthorubulavirus;Orthorubulavirus mammalis	2560580
BLASTn	SRR16888508	Mammalia	Budorcas taxicolor	853.971	Orthorubulavirus mammalis	k119_529-SRR16888508	gi|1806608684|gb|MN604146.1|	99.863	728	728	1	728	15246	913	1640	0	Mammalian orthorubulavirus 5 isolate XJ033, complete genome	Viruses;Negarnaviricota;Monjiviricetes;Mononegavirales;Paramyxoviridae;Orthorubulavirus;Orthorubulavirus mammalis	2560580
BLASTn	SRR16888508	Mammalia	Budorcas taxicolor	2241.67	Orthorubulavirus mammalis	k119_382-SRR16888508	gi|1028325827|gb|KX060176.1|	99.87	3082	3082	1	3082	15246	6201	3120	0	Parainfluenza virus 5 strain AGS, complete genome	Viruses;Negarnaviricota;Monjiviricetes;Mononegavirales;Paramyxoviridae;Orthorubulavirus;Orthorubulavirus mammalis	2905673
BLASTn	SRR16925161	Mammalia	Capra hircus	50.9888	Alphapapillomavirus 7	k141_1970-SRR16925161	gi|1756481176|gb|MN164461.1|	100	648	648	1	648	3135	2252	2899	0	Human papillomavirus 18 protein E6, protein E7, and protein E1 genes, complete cds	Viruses;Cossaviricota;Papovaviricetes;Zurhausenvirales;Papillomaviridae;Alphapapillomavirus;Alphapapillomavirus 7	333761
BLASTn	SRR9903446	Mammalia	Capra hircus	51.5945	Alphapapillomavirus 7	k141_1974-SRR9903446	gi|1756481176|gb|MN164461.1|	100	844	844	1	844	3135	2076	2919	0	Human papillomavirus 18 protein E6, protein E7, and protein E1 genes, complete cds	Viruses;Cossaviricota;Papovaviricetes;Zurhausenvirales;Papillomaviridae;Alphapapillomavirus;Alphapapillomavirus 7	333761
BLASTn	SRR6662767	Mammalia	Capra hircus	78557.6	Human mastadenovirus C	k99_153-SRR6662767	gi|2620234254|gb|OR777170.1|	99.913	4576	10172	5597	10172	35926	18650	14075	0	Human adenovirus 2 isolate HAdV-C2/USA/6R9/2010, complete genome	Viruses;Preplasmiviricota;Tectiliviricetes;Rowavirales;Adenoviridae;Mastadenovirus;Human mastadenovirus C	10515
BLASTn	SRR23936528	Mammalia	Capra hircus	797.894	Alphapapillomavirus 9	k141_1211-SRR23936528	gi|1594461886|dbj|LC456637.1|	100	825	1514	187	1011	7906	881	57	0	Human papillomavirus type 16 K1931 DNA, complete genome	Viruses;Cossaviricota;Papovaviricetes;Zurhausenvirales;Papillomaviridae;Alphapapillomavirus;Alphapapillomavirus 9	333760
BLASTn	SRR15615961	Mammalia	Capra hircus	31749.1	Severe acute respiratory syndrome-related coronavirus	k141_3835-SRR15615961	gi|2452989042|emb|OE997640.2|	100	2208	3878	1671	3878	29903	13985	11778	0	Severe acute respiratory syndrome coronavirus 2 isolate hCoV-19/Switzerland/GR-ETHZ-461315/2021 genome assembly, chromosome: 1	Viruses;Pisuviricota;Pisoniviricetes;Nidovirales;Coronaviridae;Betacoronavirus;Severe acute respiratory syndrome-related coronavirus	2697049
BLASTn	SRR12131509	Mammalia	Capra hircus	13777.9	Alphapapillomavirus 9	k141_5701-SRR12131509	gi|1914219053|gb|MT783409.1|	99.693	4565	7867	3303	7867	7908	7908	3344	0	Human papillomavirus 16 strain kyd-n0116, complete genome	Viruses;Cossaviricota;Papovaviricetes;Zurhausenvirales;Papillomaviridae;Alphapapillomavirus;Alphapapillomavirus 9	333760
BLASTn	SRR12131509	Mammalia	Capra hircus	14003.1	Alphapapillomavirus 9	k141_1454-SRR12131509	gi|1914219053|gb|MT783409.1|	99.694	4578	7870	1	4578	7908	3331	7908	0	Human papillomavirus 16 strain kyd-n0116, complete genome	Viruses;Cossaviricota;Papovaviricetes;Zurhausenvirales;Papillomaviridae;Alphapapillomavirus;Alphapapillomavirus 9	333760
BLASTn	SRR12131508	Mammalia	Capra hircus	10234.4	Alphapapillomavirus 9	k141_2932-SRR12131508	gi|1914219053|gb|MT783409.1|	99.694	4568	7834	3267	7834	7908	7908	3341	0	Human papillomavirus 16 strain kyd-n0116, complete genome	Viruses;Cossaviricota;Papovaviricetes;Zurhausenvirales;Papillomaviridae;Alphapapillomavirus;Alphapapillomavirus 9	333760
BLASTn	SRR12131508	Mammalia	Capra hircus	10097.2	Alphapapillomavirus 9	k141_5248-SRR12131508	gi|1914219053|gb|MT783409.1|	99.694	4568	7834	3267	7834	7908	7908	3341	0	Human papillomavirus 16 strain kyd-n0116, complete genome	Viruses;Cossaviricota;Papovaviricetes;Zurhausenvirales;Papillomaviridae;Alphapapillomavirus;Alphapapillomavirus 9	333760
BLASTn	SRR20473963	Mammalia	Capra hircus	5.24147	Alphainfluenzavirus influenzae	k119_502-SRR20473963	gi|1827510646|gb|MT272388.1|	99.385	325	538	11	335	2233	2233	1909	9.82e-161	Influenza A virus (A/duck/Assam/DUOR1512100030/2015(H3N8)) segment 3 polymerase PA (PA) and PA-X protein (PA-X) genes, complete cds	Viruses;Negarnaviricota;Insthoviricetes;Articulavirales;Orthomyxoviridae;Alphainfluenzavirus;Alphainfluenzavirus influenzae	11320
BLASTn	SRR17188782	Mammalia	Capra hircus	14176.6	Severe acute respiratory syndrome-related coronavirus	k141_6696-SRR17188782	gi|2714822903|gb|PP602301.1|	99.979	4850	6517	1	4850	29781	22630	27479	0	Severe acute respiratory syndrome coronavirus 2 isolate SARS-CoV-2/human/USA/NY-NYCPHL-002294/2021 ORF1ab polyprotein (ORF1ab), ORF1a polyprotein (ORF1ab), and surface glycoprotein (S) genes, complete cds; ORF3a gene, complete sequence; and envelope protein (E), membrane glycoprotein (M), ORF6 protein (ORF6), ORF7a protein (ORF7a), ORF7b (ORF7b), ORF8 protein (ORF8), nucleocapsid phosphoprotein (…	Viruses;Pisuviricota;Pisoniviricetes;Nidovirales;Coronaviridae;Betacoronavirus;Severe acute respiratory syndrome-related coronavirus	2697049
BLASTn	SRR16925161	Mammalia	Capra hircus	237.948	Alphapapillomavirus 7	k141_1228-SRR16925161	gi|1756481176|gb|MN164461.1|	100	1828	2430	603	2430	3135	310	2137	0	Human papillomavirus 18 protein E6, protein E7, and protein E1 genes, complete cds	Viruses;Cossaviricota;Papovaviricetes;Zurhausenvirales;Papillomaviridae;Alphapapillomavirus;Alphapapillomavirus 7	333761
BLASTn	SRR16925160	Mammalia	Capra hircus	920.827	Alphapapillomavirus 7	k141_995-SRR16925160	gi|1756481176|gb|MN164461.1|	100	2563	2666	104	2666	3135	310	2872	0	Human papillomavirus 18 protein E6, protein E7, and protein E1 genes, complete cds	Viruses;Cossaviricota;Papovaviricetes;Zurhausenvirales;Papillomaviridae;Alphapapillomavirus;Alphapapillomavirus 7	333761
BLASTn	SRR9903447	Mammalia	Capra hircus	145.771	Alphapapillomavirus 7	k141_2938-SRR9903447	gi|1756481176|gb|MN164461.1|	99.883	2573	2643	1	2573	3135	2881	310	0	Human papillomavirus 18 protein E6, protein E7, and protein E1 genes, complete cds	Viruses;Cossaviricota;Papovaviricetes;Zurhausenvirales;Papillomaviridae;Alphapapillomavirus;Alphapapillomavirus 7	333761
BLASTn	SRR10530607	Mammalia	Capra hircus	122.471	Orthorubulavirus mammalis	k141_219-SRR10530607	gi|1806608684|gb|MN604146.1|	100	460	579	120	579	15246	5052	5511	0	Mammalian orthorubulavirus 5 isolate XJ033, complete genome	Viruses;Negarnaviricota;Monjiviricetes;Mononegavirales;Paramyxoviridae;Orthorubulavirus;Orthorubulavirus mammalis	2560580
BLASTn	SRR17188782	Mammalia	Capra hircus	3341.07	Severe acute respiratory syndrome-related coronavirus	k141_9814-SRR17188782	gi|1834446937|gb|MT252803.1|	99.863	1463	1653	1	1463	29765	4964	3502	0	Severe acute respiratory syndrome coronavirus 2 isolate SARS-CoV-2/human/USA/WA-UW42/2020, complete genome	Viruses;Pisuviricota;Pisoniviricetes;Nidovirales;Coronaviridae;Betacoronavirus;Severe acute respiratory syndrome-related coronavirus	2697049
BLASTn	SRR16925161	Mammalia	Capra hircus	212.453	Alphapapillomavirus 7	k141_2676-SRR16925161	gi|1836651240|dbj|LC509005.1|	100	1359	1516	1	1359	7857	7094	5736	0	Human papillomavirus type 18 K0619 DNA, complete genome	Viruses;Cossaviricota;Papovaviricetes;Zurhausenvirales;Papillomaviridae;Alphapapillomavirus;Alphapapillomavirus 7	333761
BLASTn	SRR16925160	Mammalia	Capra hircus	200.576	Alphapapillomavirus 7	k141_992-SRR16925160	gi|1258167711|gb|MF288698.1|	100	2033	2245	1	2033	7857	7768	5736	0	Human papillomavirus 18 isolate C335048_R2_1591561_(0w), complete genome	Viruses;Cossaviricota;Papovaviricetes;Zurhausenvirales;Papillomaviridae;Alphapapillomavirus;Alphapapillomavirus 7	333761
BLASTn	SRR17188782	Mammalia	Capra hircus	113.807	Severe acute respiratory syndrome-related coronavirus	k141_7403-SRR17188782	gi|2044982752|gb|MZ287365.1|	99.903	1030	1137	1	1030	29850	19407	20436	0	Severe acute respiratory syndrome coronavirus 2 isolate SARS-CoV-2/human/UGA/MAKCHScov15/2020 ORF1ab polyprotein (ORF1ab), ORF1a polyprotein (ORF1ab), surface glycoprotein (S), ORF3a protein (ORF3a), envelope protein (E), membrane glycoprotein (M), ORF6 protein (ORF6), ORF7a protein (ORF7a), ORF7b (ORF7b), ORF8 protein (ORF8), nucleocapsid phosphoprotein (N), and ORF10 protein (ORF10) genes, comp…	Viruses;Pisuviricota;Pisoniviricetes;Nidovirales;Coronaviridae;Betacoronavirus;Severe acute respiratory syndrome-related coronavirus	2697049
BLASTn	SRR15615959	Mammalia	Capra hircus	3190.03	Severe acute respiratory syndrome-related coronavirus	k141_3340-SRR15615959	gi|2483366187|gb|OK397878.2|	100	446	487	1	446	29775	28873	29318	0	Severe acute respiratory syndrome coronavirus 2 isolate SARS-CoV-2/human/USA/UT-UPHL-210928706293/2021 ORF1ab polyprotein (ORF1ab) gene, complete cds; ORF1a polyprotein (ORF1ab) gene, partial cds; and surface glycoprotein (S), ORF3a protein (ORF3a), envelope protein (E), membrane glycoprotein (M), ORF6 protein (ORF6), ORF7a protein (ORF7a), ORF7b (ORF7b), ORF8 protein (ORF8), nucleocapsid phospho…	Viruses;Pisuviricota;Pisoniviricetes;Nidovirales;Coronaviridae;Betacoronavirus;Severe acute respiratory syndrome-related coronavirus	2697049
BLASTn	SRR8645897	Mammalia	Capra hircus	4472.54	Orthopneumovirus hominis	k141_221-SRR8645897	gi|2502672068|gb|OQ848527.1|	99.842	1269	1367	99	1367	15177	27	1295	0	Human respiratory syncytial virus A isolate hRSV/A/USA/6S7/2010, complete genome	Viruses;Negarnaviricota;Monjiviricetes;Mononegavirales;Pneumoviridae;Orthopneumovirus;Orthopneumovirus hominis	208893
BLASTn	SRR17188782	Mammalia	Capra hircus	934.984	Severe acute respiratory syndrome-related coronavirus	k141_13699-SRR17188782	gi|2580495390|gb|OR584796.1|	100	446	479	34	479	29740	29332	28887	0	Severe acute respiratory syndrome coronavirus 2 isolate SARS-CoV-2/human/USA/S196/2021 ORF1ab polyprotein (ORF1ab), ORF1a polyprotein (ORF1ab), surface glycoprotein (S), and ORF3a protein (ORF3a) genes, partial cds; envelope protein (E) and membrane glycoprotein (M) genes, complete cds; ORF6 protein (ORF6) and ORF7a protein (ORF7a) genes, partial cds; ORF7b (ORF7b) and ORF8 protein (ORF8) genes, …	Viruses;Pisuviricota;Pisoniviricetes;Nidovirales;Coronaviridae;Betacoronavirus;Severe acute respiratory syndrome-related coronavirus	2697049
BLASTn	SRR15615970	Mammalia	Capra hircus	216.48	Severe acute respiratory syndrome-related coronavirus	k141_8276-SRR15615970	gi|1841300755|gb|MT461626.1|	100	792	849	1	792	29899	19458	20249	0	Severe acute respiratory syndrome coronavirus 2 isolate SARS-CoV-2/human/USA/WA-UW-4270/2020, complete genome	Viruses;Pisuviricota;Pisoniviricetes;Nidovirales;Coronaviridae;Betacoronavirus;Severe acute respiratory syndrome-related coronavirus	2697049
BLASTn	SRR9903446	Mammalia	Capra hircus	62.8107	Alphapapillomavirus 7	k141_1647-SRR9903446	gi|1756481176|gb|MN164461.1|	100	1446	1549	104	1549	3135	310	1755	0	Human papillomavirus 18 protein E6, protein E7, and protein E1 genes, complete cds	Viruses;Cossaviricota;Papovaviricetes;Zurhausenvirales;Papillomaviridae;Alphapapillomavirus;Alphapapillomavirus 7	333761
BLASTn	SRR22585882	Mammalia	Capra hircus	11387.4	Orthorubulavirus mammalis	k119_897-SRR22585882	gi|1806608684|gb|MN604146.1|	99.767	1715	1828	114	1828	15246	86	1800	0	Mammalian orthorubulavirus 5 isolate XJ033, complete genome	Viruses;Negarnaviricota;Monjiviricetes;Mononegavirales;Paramyxoviridae;Orthorubulavirus;Orthorubulavirus mammalis	2560580
BLASTn	SRR24799932	Mammalia	Capra hircus	6827.98	Orthorubulavirus mammalis	k141_597-SRR24799932	gi|1806608684|gb|MN604146.1|	99.941	1698	1800	103	1800	15246	70	1767	0	Mammalian orthorubulavirus 5 isolate XJ033, complete genome	Viruses;Negarnaviricota;Monjiviricetes;Mononegavirales;Paramyxoviridae;Orthorubulavirus;Orthorubulavirus mammalis	2560580
BLASTn	SRR15615957	Mammalia	Capra hircus	3743.94	Severe acute respiratory syndrome-related coronavirus	k141_24945-SRR15615957	gi|2485153151|gb|ON617535.2|	99.888	1787	1890	1	1787	29749	5062	6848	0	Severe acute respiratory syndrome coronavirus 2 isolate SARS-CoV-2/human/USA/UT-UPHL-220519356963/2022 ORF1ab polyprotein (ORF1ab) and ORF1a polyprotein (ORF1ab) genes, partial cds; and surface glycoprotein (S), ORF3a protein (ORF3a), envelope protein (E), membrane glycoprotein (M), ORF6 protein (ORF6), ORF7a protein (ORF7a), ORF7b (ORF7b), ORF8 protein (ORF8), nucleocapsid phosphoprotein (N), an…	Viruses;Pisuviricota;Pisoniviricetes;Nidovirales;Coronaviridae;Betacoronavirus;Severe acute respiratory syndrome-related coronavirus	2697049
BLASTn	SRR15615959	Mammalia	Capra hircus	10348.8	Severe acute respiratory syndrome-related coronavirus	k141_1354-SRR15615959	gi|2892900983|gb|PV005730.1|	99.939	1631	1704	47	1677	29899	5241	6871	0	Severe acute respiratory syndrome coronavirus 2 isolate SARS-CoV-2/human/USA/NJ-NYGC-NJ-BioR-743-QIAseq/2021, complete genome	Viruses;Pisuviricota;Pisoniviricetes;Nidovirales;Coronaviridae;Betacoronavirus;Severe acute respiratory syndrome-related coronavirus	2697049
BLASTn	SRR15615970	Mammalia	Capra hircus	2681.84	Severe acute respiratory syndrome-related coronavirus	k141_6515-SRR15615970	gi|2714837659|gb|PP603455.1|	100	1125	1174	50	1174	29746	28789	27665	0	Severe acute respiratory syndrome coronavirus 2 isolate SARS-CoV-2/human/USA/NY-PRL-210202_02E04/2021 ORF1ab polyprotein (ORF1ab), ORF1a polyprotein (ORF1ab), and surface glycoprotein (S) genes, complete cds; ORF3a gene, complete sequence; and envelope protein (E), membrane glycoprotein (M), ORF6 protein (ORF6), ORF7a protein (ORF7a), ORF7b (ORF7b), ORF8 protein (ORF8), nucleocapsid phosphoprotei…	Viruses;Pisuviricota;Pisoniviricetes;Nidovirales;Coronaviridae;Betacoronavirus;Severe acute respiratory syndrome-related coronavirus	2697049
BLASTn	SRR11350515	Mammalia	Capra hircus	1251.52	Alphainfluenzavirus influenzae	k141_688-SRR11350515	gi|2929516736|gb|PV290246.1|	97.981	2229	2239	2	2230	2233	5	2233	0	Influenza A virus (A/Sus scrofa/Jiangsu/SIV-PA/2022(H1N1)) segment 3 polymerase PA (PA) and PA-X protein (PA-X) genes, complete cds	Viruses;Negarnaviricota;Insthoviricetes;Articulavirales;Orthomyxoviridae;Alphainfluenzavirus;Alphainfluenzavirus influenzae	11320
BLASTn	SRR15615961	Mammalia	Capra hircus	5807.18	Severe acute respiratory syndrome-related coronavirus	k141_4675-SRR15615961	gi|2892900983|gb|PV005730.1|	100	1692	1758	1	1692	29899	5176	6867	0	Severe acute respiratory syndrome coronavirus 2 isolate SARS-CoV-2/human/USA/NJ-NYGC-NJ-BioR-743-QIAseq/2021, complete genome	Viruses;Pisuviricota;Pisoniviricetes;Nidovirales;Coronaviridae;Betacoronavirus;Severe acute respiratory syndrome-related coronavirus	2697049
BLASTn	SRR15615970	Mammalia	Capra hircus	1158.27	Severe acute respiratory syndrome-related coronavirus	k141_6947-SRR15615970	gi|2453877311|emb|OX444132.1|	99.735	1134	1134	1	1134	29913	22646	21514	0	Severe acute respiratory syndrome coronavirus 2 isolate 18212145 genome assembly, complete genome: monopartite	Viruses;Pisuviricota;Pisoniviricetes;Nidovirales;Coronaviridae;Betacoronavirus;Severe acute respiratory syndrome-related coronavirus	2697049
BLASTn	SRR15615957	Mammalia	Capra hircus	17206.6	Severe acute respiratory syndrome-related coronavirus	k141_4969-SRR15615957	gi|2714822903|gb|PP602301.1|	99.971	6987	7202	128	7114	29781	27403	20417	0	Severe acute respiratory syndrome coronavirus 2 isolate SARS-CoV-2/human/USA/NY-NYCPHL-002294/2021 ORF1ab polyprotein (ORF1ab), ORF1a polyprotein (ORF1ab), and surface glycoprotein (S) genes, complete cds; ORF3a gene, complete sequence; and envelope protein (E), membrane glycoprotein (M), ORF6 protein (ORF6), ORF7a protein (ORF7a), ORF7b (ORF7b), ORF8 protein (ORF8), nucleocapsid phosphoprotein (…	Viruses;Pisuviricota;Pisoniviricetes;Nidovirales;Coronaviridae;Betacoronavirus;Severe acute respiratory syndrome-related coronavirus	2697049
BLASTn	SRR15615961	Mammalia	Capra hircus	16445.4	Severe acute respiratory syndrome-related coronavirus	k141_2854-SRR15615961	gi|2716164967|gb|PP645508.1|	99.966	2934	3024	1	2934	29767	22685	25618	0	Severe acute respiratory syndrome coronavirus 2 isolate SARS-CoV-2/human/USA/RI-RISHL-037543/2020 ORF1ab polyprotein (ORF1ab), ORF1a polyprotein (ORF1ab), surface glycoprotein (S), ORF3a protein (ORF3a), envelope protein (E), membrane glycoprotein (M), ORF6 protein (ORF6), ORF7a protein (ORF7a), ORF7b (ORF7b), ORF8 protein (ORF8), nucleocapsid phosphoprotein (N), and ORF10 protein (ORF10) genes, …	Viruses;Pisuviricota;Pisoniviricetes;Nidovirales;Coronaviridae;Betacoronavirus;Severe acute respiratory syndrome-related coronavirus	2697049
BLASTn	SRR11350515	Mammalia	Capra hircus	878.727	Alphainfluenzavirus influenzae	k141_629-SRR11350515	gi|321496169|gb|JF275948.1|	97.69	2338	2346	1	2338	2342	5	2342	0	Influenza A virus (A/swine/Nanchang/6/2010(H1N1)) segment 1 polymerase PB2 (PB2) gene, complete cds	Viruses;Negarnaviricota;Insthoviricetes;Articulavirales;Orthomyxoviridae;Alphainfluenzavirus;Alphainfluenzavirus influenzae	980039
BLASTn	SRR10530607	Mammalia	Capra hircus	1211.11	Alphainfluenzavirus influenzae	k141_434-SRR10530607	gi|576106262|gb|KJ023086.1|	99.172	483	483	1	483	864	853	371	0	Influenza A virus (A/Guangdong/05/2013(H7N9)) segment 8 nuclear export protein (NEP) and nonstructural protein 1 (NS1) genes, complete cds	Viruses;Negarnaviricota;Insthoviricetes;Articulavirales;Orthomyxoviridae;Alphainfluenzavirus;Alphainfluenzavirus influenzae	1442943
BLASTn	SRR20473961	Mammalia	Capra hircus	12.6887	Alphainfluenzavirus influenzae	k119_382-SRR20473961	gi|1559908077|gb|MK411211.1|	99.335	451	461	1	451	1027	577	1027	0	Influenza A virus (A/chicken/Bangladesh/1896-17-MP/2017(H5N6)) segment 7 matrix protein 2 (M2) and matrix protein 1 (M1) genes, complete cds	Viruses;Negarnaviricota;Insthoviricetes;Articulavirales;Orthomyxoviridae;Alphainfluenzavirus;Alphainfluenzavirus influenzae	11320
BLASTn	SRR20473962	Mammalia	Capra hircus	10.7021	Alphainfluenzavirus influenzae	k119_708-SRR20473962	gi|1559908077|gb|MK411211.1|	99.348	460	470	1	460	1027	568	1027	0	Influenza A virus (A/chicken/Bangladesh/1896-17-MP/2017(H5N6)) segment 7 matrix protein 2 (M2) and matrix protein 1 (M1) genes, complete cds	Viruses;Negarnaviricota;Insthoviricetes;Articulavirales;Orthomyxoviridae;Alphainfluenzavirus;Alphainfluenzavirus influenzae	11320
BLASTn	SRR11350515	Mammalia	Capra hircus	1029.62	Alphainfluenzavirus influenzae	k141_452-SRR11350515	gi|1181554443|gb|KY926421.1|	97.35	2340	2390	42	2381	2341	2	2341	0	Influenza A virus (A/Osorio/LACENRS-2638/2009(H1N1)) segment 2 polymerase PB1 (PB1) gene, complete cds; and nonfunctional PB1-F2 protein (PB1-F2) gene, complete sequence	Viruses;Negarnaviricota;Insthoviricetes;Articulavirales;Orthomyxoviridae;Alphainfluenzavirus;Alphainfluenzavirus influenzae	1978626
BLASTn	SRR20473964	Mammalia	Capra hircus	14.1396	Alphainfluenzavirus influenzae	k119_661-SRR20473964	gi|1916742097|gb|MW110241.1|	99.796	491	501	1	491	1565	491	1	0	Influenza A virus (A/goose/Xinjiang/8.23_WLMQXL002-O/2017(mixed)) segment 5 nucleocapsid protein (NP) gene, complete cds	Viruses;Negarnaviricota;Insthoviricetes;Articulavirales;Orthomyxoviridae;Alphainfluenzavirus;Alphainfluenzavirus influenzae	11320
BLASTn	SRR15615970	Mammalia	Capra hircus	21161.1	Severe acute respiratory syndrome-related coronavirus	k141_2522-SRR15615970	gi|2714822903|gb|PP602301.1|	99.979	4760	4851	92	4851	29781	27478	22719	0	Severe acute respiratory syndrome coronavirus 2 isolate SARS-CoV-2/human/USA/NY-NYCPHL-002294/2021 ORF1ab polyprotein (ORF1ab), ORF1a polyprotein (ORF1ab), and surface glycoprotein (S) genes, complete cds; ORF3a gene, complete sequence; and envelope protein (E), membrane glycoprotein (M), ORF6 protein (ORF6), ORF7a protein (ORF7a), ORF7b (ORF7b), ORF8 protein (ORF8), nucleocapsid phosphoprotein (…	Viruses;Pisuviricota;Pisoniviricetes;Nidovirales;Coronaviridae;Betacoronavirus;Severe acute respiratory syndrome-related coronavirus	2697049
BLASTn	SRR15615959	Mammalia	Capra hircus	4161.69	Severe acute respiratory syndrome-related coronavirus	k141_4180-SRR15615959	gi|2717494770|gb|PP667717.1|	99.901	1015	1034	1	1015	29762	21437	20423	0	Severe acute respiratory syndrome coronavirus 2 isolate SARS-CoV-2/human/HTI/Haiti-9-117/2021 ORF1ab polyprotein (ORF1ab), ORF1a polyprotein (ORF1ab), surface glycoprotein (S), ORF3a protein (ORF3a), envelope protein (E), membrane glycoprotein (M), and ORF6 protein (ORF6) genes, complete cds; ORF7a protein (ORF7a) and ORF8 protein (ORF8) genes, partial cds; and nucleocapsid phosphoprotein (N) and…	Viruses;Pisuviricota;Pisoniviricetes;Nidovirales;Coronaviridae;Betacoronavirus;Severe acute respiratory syndrome-related coronavirus	2697049
BLASTn	SRR10530607	Mammalia	Capra hircus	932.144	Alphainfluenzavirus influenzae	k141_338-SRR10530607	gi|1176711214|gb|KY855521.1|	99.601	1003	1003	1	1003	1027	1016	14	0	Influenza A virus (A/chicken/Guangdong/J1/2017(H7N9)) segment 7 matrix protein 2 (M2) and matrix protein 1 (M1) genes, complete cds	Viruses;Negarnaviricota;Insthoviricetes;Articulavirales;Orthomyxoviridae;Alphainfluenzavirus;Alphainfluenzavirus influenzae	1973443
BLASTn	SRR10530607	Mammalia	Capra hircus	88.4516	Alphainfluenzavirus influenzae	k141_405-SRR10530607	gi|1916726841|gb|MW104095.1|	99.462	1302	1302	1	1302	2233	921	2222	0	Influenza A virus (A/chicken/Guangdong/7.20_DGCP023-C/2017(H9N2)) segment 3 polymerase PA (PA) and PA-X protein (PA-X) genes, complete cds	Viruses;Negarnaviricota;Insthoviricetes;Articulavirales;Orthomyxoviridae;Alphainfluenzavirus;Alphainfluenzavirus influenzae	11320
BLASTn	SRR10530607	Mammalia	Capra hircus	292.571	Alphainfluenzavirus influenzae	k141_110-SRR10530607	gi|1767169411|gb|MN585885.1|	98.612	1153	1153	1	1153	1444	281	1433	0	Influenza A virus (A/Guangdong/8H951/2014(H7N9)) segment 6 neuraminidase (NA) gene, complete cds	Viruses;Negarnaviricota;Insthoviricetes;Articulavirales;Orthomyxoviridae;Alphainfluenzavirus;Alphainfluenzavirus influenzae	11320
BLASTn	SRR10530607	Mammalia	Capra hircus	836.888	Alphainfluenzavirus influenzae	k141_403-SRR10530607	gi|1731661288|gb|MN385385.1|	99.026	2053	2053	1	2053	2341	277	2329	0	Influenza A virus (A/chicken/China/384/2017(H9N2)) segment 1 polymerase PB2 (PB2) gene, complete cds	Viruses;Negarnaviricota;Insthoviricetes;Articulavirales;Orthomyxoviridae;Alphainfluenzavirus;Alphainfluenzavirus influenzae	11320
BLASTn	SRR15615970	Mammalia	Capra hircus	19562.5	Severe acute respiratory syndrome-related coronavirus	k141_2809-SRR15615970	gi|2028364929|emb|OA996791.1|	99.979	4711	4758	48	4758	29903	11698	6988	0	Severe acute respiratory syndrome coronavirus 2 genome assembly, complete genome: monopartite	Viruses;Pisuviricota;Pisoniviricetes;Nidovirales;Coronaviridae;Betacoronavirus;Severe acute respiratory syndrome-related coronavirus	2697049
BLASTn	SRR15615970	Mammalia	Capra hircus	1778.71	Severe acute respiratory syndrome-related coronavirus	k141_2128-SRR15615970	gi|2174844250|emb|OV349148.1|	100	449	453	1	449	29776	28871	29319	0	Severe acute respiratory syndrome coronavirus 2 genome assembly, chromosome: 1	Viruses;Pisuviricota;Pisoniviricetes;Nidovirales;Coronaviridae;Betacoronavirus;Severe acute respiratory syndrome-related coronavirus	2697049
BLASTn	SRR15615957	Mammalia	Capra hircus	13492.1	Severe acute respiratory syndrome-related coronavirus	k141_1790-SRR15615957	gi|2028364929|emb|OA996791.1|	100	4709	4750	1	4709	29903	6985	11693	0	Severe acute respiratory syndrome coronavirus 2 genome assembly, complete genome: monopartite	Viruses;Pisuviricota;Pisoniviricetes;Nidovirales;Coronaviridae;Betacoronavirus;Severe acute respiratory syndrome-related coronavirus	2697049
BLASTn	SRR15615959	Mammalia	Capra hircus	28367.3	Severe acute respiratory syndrome-related coronavirus	k141_2036-SRR15615959	gi|2453874499|emb|OX443700.1|	99.669	4236	4236	1	4236	29902	25737	21503	0	Severe acute respiratory syndrome coronavirus 2 isolate 18135838 genome assembly, complete genome: monopartite	Viruses;Pisuviricota;Pisoniviricetes;Nidovirales;Coronaviridae;Betacoronavirus;Severe acute respiratory syndrome-related coronavirus	2697049
BLASTn	SRR13363944	Mammalia	Capra hircus	1340.28	Hepatitis B virus	k141_459-SRR13363944	gi|1789113518|gb|MN507839.1|	100	693	698	1	693	3182	1236	1928	0	Hepatitis B virus isolate 1976_ocHBVd_GC, complete genome	Viruses;Artverviricota;Revtraviricetes;Blubervirales;Hepadnaviridae;Orthohepadnavirus;Hepatitis B virus	10407
BLASTn	SRR22585883	Mammalia	Capra hircus	1920.94	Orthorubulavirus mammalis	k119_276-SRR22585883	gi|1028325827|gb|KX060176.1|	99.614	1294	1302	1	1294	15246	1801	3092	0	Parainfluenza virus 5 strain AGS, complete genome	Viruses;Negarnaviricota;Monjiviricetes;Mononegavirales;Paramyxoviridae;Orthorubulavirus;Orthorubulavirus mammalis	2905673
BLASTn	SRR22585882	Mammalia	Capra hircus	2846.85	Orthorubulavirus mammalis	k119_631-SRR22585882	gi|1028325827|gb|KX060176.1|	99.799	1987	1999	13	1999	15246	6477	4491	0	Parainfluenza virus 5 strain AGS, complete genome	Viruses;Negarnaviricota;Monjiviricetes;Mononegavirales;Paramyxoviridae;Orthorubulavirus;Orthorubulavirus mammalis	2905673
BLASTn	SRR17188782	Mammalia	Capra hircus	4328.7	Severe acute respiratory syndrome-related coronavirus	k141_6335-SRR17188782	gi|2051063417|emb|OU122147.1|	99.917	3613	3613	1	3613	30060	3835	223	0	Severe acute respiratory syndrome coronavirus 2 genome assembly, chromosome: 1	Viruses;Pisuviricota;Pisoniviricetes;Nidovirales;Coronaviridae;Betacoronavirus;Severe acute respiratory syndrome-related coronavirus	2697049
BLASTn	SRR15615957	Mammalia	Capra hircus	10260.9	Severe acute respiratory syndrome-related coronavirus	k141_21732-SRR15615957	gi|2051063417|emb|OU122147.1|	99.94	4999	5017	19	5017	30060	5230	232	0	Severe acute respiratory syndrome coronavirus 2 genome assembly, chromosome: 1	Viruses;Pisuviricota;Pisoniviricetes;Nidovirales;Coronaviridae;Betacoronavirus;Severe acute respiratory syndrome-related coronavirus	2697049
BLASTn	SRR15615957	Mammalia	Capra hircus	17604.2	Severe acute respiratory syndrome-related coronavirus	k141_6335-SRR15615957	gi|2892124754|gb|PQ984776.1|	99.965	2890	2897	8	2897	29830	14563	11674	0	Severe acute respiratory syndrome coronavirus 2 isolate SARS-CoV-2/human/FRA/21102040318/2021 ORF1ab polyprotein (ORF1ab) and ORF1a polyprotein (ORF1ab) genes, partial cds; and surface glycoprotein (S), ORF3a protein (ORF3a), envelope protein (E), membrane glycoprotein (M), ORF6 protein (ORF6), ORF7a protein (ORF7a), ORF7b (ORF7b), ORF8 protein (ORF8), nucleocapsid phosphoprotein (N), and ORF10 p…	Viruses;Pisuviricota;Pisoniviricetes;Nidovirales;Coronaviridae;Betacoronavirus;Severe acute respiratory syndrome-related coronavirus	2697049
BLASTn	SRR15615961	Mammalia	Capra hircus	16288.9	Severe acute respiratory syndrome-related coronavirus	k141_2068-SRR15615961	gi|2522432591|emb|OX889550.1|	99.961	5065	5084	20	5084	29903	30	5094	0	Severe acute respiratory syndrome coronavirus 2 genome assembly, complete genome: monopartite	Viruses;Pisuviricota;Pisoniviricetes;Nidovirales;Coronaviridae;Betacoronavirus;Severe acute respiratory syndrome-related coronavirus	2697049
BLASTn	SRR15615970	Mammalia	Capra hircus	4285.15	Severe acute respiratory syndrome-related coronavirus	k141_4030-SRR15615970	gi|2629814042|emb|OY870525.1|	100	1477	1481	5	1481	29899	27	1503	0	Severe acute respiratory syndrome coronavirus 2 genome assembly, complete genome: monopartite	Viruses;Pisuviricota;Pisoniviricetes;Nidovirales;Coronaviridae;Betacoronavirus;Severe acute respiratory syndrome-related coronavirus	2697049
BLASTn	SRR10530607	Mammalia	Capra hircus	224.531	Orthorubulavirus mammalis	k141_276-SRR10530607	gi|1028325827|gb|KX060176.1|	100	562	563	1	562	15246	11004	10443	0	Parainfluenza virus 5 strain AGS, complete genome	Viruses;Negarnaviricota;Monjiviricetes;Mononegavirales;Paramyxoviridae;Orthorubulavirus;Orthorubulavirus mammalis	2905673
BLASTn	SRR17188782	Mammalia	Capra hircus	7294.86	Severe acute respiratory syndrome-related coronavirus	k141_4891-SRR17188782	gi|2498877373|gb|OQ907523.1|	99.961	2550	2554	1	2550	29329	16710	19259	0	Severe acute respiratory syndrome coronavirus 2 isolate SARS-CoV-2/human/FRA/IHUCOVID-009130/2021 ORF1ab polyprotein (ORF1ab), ORF1a polyprotein (ORF1ab), and surface glycoprotein (S) genes, partial cds; ORF3a gene, complete sequence; envelope protein (E) gene, partial cds; membrane glycoprotein (M) and ORF6 protein (ORF6) genes, complete cds; and ORF7a protein (ORF7a), ORF8 protein (ORF8), and n…	Viruses;Pisuviricota;Pisoniviricetes;Nidovirales;Coronaviridae;Betacoronavirus;Severe acute respiratory syndrome-related coronavirus	2697049
BLASTn	SRR15615961	Mammalia	Capra hircus	14818.1	Severe acute respiratory syndrome-related coronavirus	k141_2052-SRR15615961	gi|2027832867|gb|MW968244.1|	100	2594	2599	6	2599	29868	19262	16669	0	Severe acute respiratory syndrome coronavirus 2 isolate SARS-CoV-2/human/USA/IL-CDC-ASC210019707/2021 ORF1ab polyprotein (ORF1ab), ORF1a polyprotein (ORF1ab), surface glycoprotein (S), ORF3a protein (ORF3a), envelope protein (E), membrane glycoprotein (M), ORF6 protein (ORF6), ORF7a protein (ORF7a), ORF7b (ORF7b), ORF8 protein (ORF8), nucleocapsid phosphoprotein (N), and ORF10 protein (ORF10) gen…	Viruses;Pisuviricota;Pisoniviricetes;Nidovirales;Coronaviridae;Betacoronavirus;Severe acute respiratory syndrome-related coronavirus	2697049
BLASTn	SRR24799926	Mammalia	Capra hircus	9238.23	Orthorubulavirus mammalis	k141_655-SRR24799926	gi|1028325827|gb|KX060176.1|	99.883	1715	1715	1	1715	15246	8	1722	0	Parainfluenza virus 5 strain AGS, complete genome	Viruses;Negarnaviricota;Monjiviricetes;Mononegavirales;Paramyxoviridae;Orthorubulavirus;Orthorubulavirus mammalis	2905673
BLASTn	SRR11743623	Mammalia	Capra hircus	2787.3	Orthorubulavirus mammalis	k141_649-SRR11743623	gi|2449300967|gb|ON241249.1|	99.738	3820	3823	4	3823	15187	600	4419	0	Mammalian orthorubulavirus 5 isolate ATCC HTB-55 batch no 70037771, complete genome	Viruses;Negarnaviricota;Monjiviricetes;Mononegavirales;Paramyxoviridae;Orthorubulavirus;Orthorubulavirus mammalis	2560580
BLASTn	SRR16646331	Mammalia	Capra hircus	677.613	Orthorubulavirus mammalis	k141_510-SRR16646331	gi|2449300967|gb|ON241249.1|	99.758	1651	1652	2	1652	15187	6141	4491	0	Mammalian orthorubulavirus 5 isolate ATCC HTB-55 batch no 70037771, complete genome	Viruses;Negarnaviricota;Monjiviricetes;Mononegavirales;Paramyxoviridae;Orthorubulavirus;Orthorubulavirus mammalis	2560580
BLASTn	SRR24799931	Mammalia	Capra hircus	3042.33	Orthorubulavirus mammalis	k141_867-SRR24799931	gi|1028325827|gb|KX060176.1|	99.834	3008	3009	1	3008	15246	3034	27	0	Parainfluenza virus 5 strain AGS, complete genome	Viruses;Negarnaviricota;Monjiviricetes;Mononegavirales;Paramyxoviridae;Orthorubulavirus;Orthorubulavirus mammalis	2905673
BLASTn	SRR25048674	Mammalia	Capra hircus	26847.5	Enterovirus D	k141_803-SRR25048674	gi|2720459475|emb|OZ035220.1|	99.986	7275	7275	1	7275	7368	27	7301	0	Enterovirus D isolate DW-RAT-210 genome assembly, chromosome: 1	Viruses;Pisuviricota;Pisoniviricetes;Picornavirales;Picornaviridae;Enterovirus;Enterovirus D	138951
BLASTn	SRR25048674	Mammalia	Capra hircus	22562.9	Enterovirus A	k141_599-SRR25048674	gi|530307005|gb|KC954663.1|	99.823	7334	7335	2	7335	7404	7345	13	0	Enterovirus A71 isolate GDV103, complete genome	Viruses;Pisuviricota;Pisoniviricetes;Picornavirales;Picornaviridae;Enterovirus;Enterovirus A	39054
BLASTn	SRR11350515	Mammalia	Capra hircus	133.14	Alphainfluenzavirus influenzae	k141_507-SRR11350515	gi|1732445622|gb|MN393809.1|	97.87	892	892	1	892	1497	1166	275	0	Influenza A virus (A/swine/Liaoning/PJ89/2014(H1N1)) segment 5 nucleocapsid protein (NP) gene, complete cds	Viruses;Negarnaviricota;Insthoviricetes;Articulavirales;Orthomyxoviridae;Alphainfluenzavirus;Alphainfluenzavirus influenzae	11320
BLASTn	SRR10530607	Mammalia	Capra hircus	81.6476	Alphainfluenzavirus influenzae	k141_181-SRR10530607	gi|1916704188|gb|MW096838.1|	99.738	762	762	1	762	2233	37	798	0	Influenza A virus (A/chicken/Guangdong/10.25_SZBJ009-O/2017(H9N2)) segment 3 polymerase PA (PA) and PA-X protein (PA-X) genes, complete cds	Viruses;Negarnaviricota;Insthoviricetes;Articulavirales;Orthomyxoviridae;Alphainfluenzavirus;Alphainfluenzavirus influenzae	11320
BLASTn	SRR10530607	Mammalia	Capra hircus	224.531	Orthorubulavirus mammalis	k141_103-SRR10530607	gi|2671791284|gb|PP189887.1|	98.627	1020	1020	1	1020	15246	1764	745	0	Parainfluenza virus 5 isolate PPIV-5/LZ-1/Gansu/2021, complete genome	Viruses;Negarnaviricota;Monjiviricetes;Mononegavirales;Paramyxoviridae;Orthorubulavirus;Orthorubulavirus mammalis	2905673
BLASTn	SRR10530607	Mammalia	Capra hircus	102.06	Alphainfluenzavirus influenzae	k141_237-SRR10530607	gi|1693853148|gb|MN100281.1|	99.283	837	837	1	837	2341	98	934	0	Influenza A virus (A/chicken/China/F4198/2015(H9N2)) segment 2 polymerase PB1 (PB1) and PB1-F2 protein (PB1-F2) genes, complete cds	Viruses;Negarnaviricota;Insthoviricetes;Articulavirales;Orthomyxoviridae;Alphainfluenzavirus;Alphainfluenzavirus influenzae	11320
BLASTn	SRR10530607	Mammalia	Capra hircus	47.6278	Alphainfluenzavirus influenzae	k141_424-SRR10530607	gi|1069140674|gb|KX783273.1|	98.942	1040	1040	1	1040	2274	1061	2100	0	Influenza A virus (A/environment/Zhongshan/ZS201601/2016(H9N2)) segment 2 polymerase PB1 (PB1) and PB1-F2 protein (PB1-F2) genes, complete cds	Viruses;Negarnaviricota;Insthoviricetes;Articulavirales;Orthomyxoviridae;Alphainfluenzavirus;Alphainfluenzavirus influenzae	1895576
BLASTn	SRR22585883	Mammalia	Capra hircus	301.635	Orthorubulavirus mammalis	k119_46-SRR22585883	gi|1806608684|gb|MN604146.1|	99.523	839	839	1	839	15246	7110	6272	0	Mammalian orthorubulavirus 5 isolate XJ033, complete genome	Viruses;Negarnaviricota;Monjiviricetes;Mononegavirales;Paramyxoviridae;Orthorubulavirus;Orthorubulavirus mammalis	2560580
BLASTn	SRR16646331	Mammalia	Capra hircus	1647.12	Orthorubulavirus mammalis	k141_811-SRR16646331	gi|2449300967|gb|ON241249.1|	99.533	2995	2995	1	2995	15187	43	3037	0	Mammalian orthorubulavirus 5 isolate ATCC HTB-55 batch no 70037771, complete genome	Viruses;Negarnaviricota;Monjiviricetes;Mononegavirales;Paramyxoviridae;Orthorubulavirus;Orthorubulavirus mammalis	2560580
BLASTn	SRR11743623	Mammalia	Capra hircus	137.08	Orthorubulavirus mammalis	k141_578-SRR11743623	gi|2671791284|gb|PP189887.1|	100	492	492	1	492	15246	7201	6710	0	Parainfluenza virus 5 isolate PPIV-5/LZ-1/Gansu/2021, complete genome	Viruses;Negarnaviricota;Monjiviricetes;Mononegavirales;Paramyxoviridae;Orthorubulavirus;Orthorubulavirus mammalis	2905673
BLASTn	SRR11350508	Mammalia	Capra hircus	3295.42	Norwalk virus	k141_250-SRR11350508	gi|2513797757|gb|OR084257.1|	99.6	2502	2502	1	2502	7516	5012	7513	0	Norovirus GII isolate 2018-875 nonstructural polyprotein (ORF1), VP1 (ORF2), and VP2 (ORF3) genes, complete cds	Viruses;Pisuviricota;Pisoniviricetes;Picornavirales;Caliciviridae;Norovirus;Norwalk virus	122929
BLASTn	SRR11743623	Mammalia	Capra hircus	1325.11	Orthorubulavirus mammalis	k141_629-SRR11743623	gi|2449300967|gb|ON241249.1|	99.882	1700	1700	1	1700	15187	6184	4485	0	Mammalian orthorubulavirus 5 isolate ATCC HTB-55 batch no 70037771, complete genome	Viruses;Negarnaviricota;Monjiviricetes;Mononegavirales;Paramyxoviridae;Orthorubulavirus;Orthorubulavirus mammalis	2560580
BLASTn	SRR24799931	Mammalia	Capra hircus	176.367	Orthorubulavirus mammalis	k141_574-SRR24799931	gi|1028325827|gb|KX060176.1|	99.37	794	794	1	794	15246	6536	7329	0	Parainfluenza virus 5 strain AGS, complete genome	Viruses;Negarnaviricota;Monjiviricetes;Mononegavirales;Paramyxoviridae;Orthorubulavirus;Orthorubulavirus mammalis	2905673
BLASTn	SRR24799932	Mammalia	Capra hircus	862.482	Orthorubulavirus mammalis	k141_679-SRR24799932	gi|1028325827|gb|KX060176.1|	99.36	1093	1093	1	1093	15246	6526	7618	0	Parainfluenza virus 5 strain AGS, complete genome	Viruses;Negarnaviricota;Monjiviricetes;Mononegavirales;Paramyxoviridae;Orthorubulavirus;Orthorubulavirus mammalis	2905673
BLASTn	SRR24799930	Mammalia	Capra hircus	534.953	Orthorubulavirus mammalis	k141_380-SRR24799930	gi|1028325827|gb|KX060176.1|	99.543	1095	1095	1	1095	15246	7339	6245	0	Parainfluenza virus 5 strain AGS, complete genome	Viruses;Negarnaviricota;Monjiviricetes;Mononegavirales;Paramyxoviridae;Orthorubulavirus;Orthorubulavirus mammalis	2905673
BLASTn	SRR10530607	Mammalia	Capra hircus	210.923	Orthorubulavirus mammalis	k141_210-SRR10530607	gi|1806608684|gb|MN604146.1|	100	607	607	1	607	15246	6002	6608	0	Mammalian orthorubulavirus 5 isolate XJ033, complete genome	Viruses;Negarnaviricota;Monjiviricetes;Mononegavirales;Paramyxoviridae;Orthorubulavirus;Orthorubulavirus mammalis	2560580
BLASTn	SRR22585882	Mammalia	Capra hircus	433.627	Orthorubulavirus mammalis	k119_675-SRR22585882	gi|1806608684|gb|MN604146.1|	99.73	742	742	1	742	15246	7274	6533	0	Mammalian orthorubulavirus 5 isolate XJ033, complete genome	Viruses;Negarnaviricota;Monjiviricetes;Mononegavirales;Paramyxoviridae;Orthorubulavirus;Orthorubulavirus mammalis	2560580
BLASTn	SRR11350508	Mammalia	Capra hircus	4235.39	Norwalk virus	k141_323-SRR11350508	gi|2513797757|gb|OR084257.1|	99.463	5027	5027	1	5027	7516	1	5026	0	Norovirus GII isolate 2018-875 nonstructural polyprotein (ORF1), VP1 (ORF2), and VP2 (ORF3) genes, complete cds	Viruses;Pisuviricota;Pisoniviricetes;Picornavirales;Caliciviridae;Norovirus;Norwalk virus	122929
BLASTn	SRR22585888	Mammalia	Capra hircus	252.249	Orthorubulavirus mammalis	k119_339-SRR22585888	gi|1806608684|gb|MN604146.1|	99.812	531	531	1	531	15246	7296	6766	0	Mammalian orthorubulavirus 5 isolate XJ033, complete genome	Viruses;Negarnaviricota;Monjiviricetes;Mononegavirales;Paramyxoviridae;Orthorubulavirus;Orthorubulavirus mammalis	2560580
BLASTn	SRR24799927	Mammalia	Capra hircus	1027.41	Orthorubulavirus mammalis	k141_1129-SRR24799927	gi|1028325827|gb|KX060176.1|	99.446	1804	1804	1	1804	15246	6526	8329	0	Parainfluenza virus 5 strain AGS, complete genome	Viruses;Negarnaviricota;Monjiviricetes;Mononegavirales;Paramyxoviridae;Orthorubulavirus;Orthorubulavirus mammalis	2905673
BLASTn	SRR24799926	Mammalia	Capra hircus	1599.92	Orthorubulavirus mammalis	k141_835-SRR24799926	gi|1028325827|gb|KX060176.1|	99.463	1863	1863	1	1863	15246	6528	8390	0	Parainfluenza virus 5 strain AGS, complete genome	Viruses;Negarnaviricota;Monjiviricetes;Mononegavirales;Paramyxoviridae;Orthorubulavirus;Orthorubulavirus mammalis	2905673
BLASTn	SRR24799933	Mammalia	Capra hircus	897.294	Orthorubulavirus mammalis	k141_953-SRR24799933	gi|1028325827|gb|KX060176.1|	99.47	1886	1886	1	1886	15246	8366	6481	0	Parainfluenza virus 5 strain AGS, complete genome	Viruses;Negarnaviricota;Monjiviricetes;Mononegavirales;Paramyxoviridae;Orthorubulavirus;Orthorubulavirus mammalis	2905673
BLASTn	SRR10530607	Mammalia	Capra hircus	74.8437	Orthorubulavirus mammalis	k141_302-SRR10530607	gi|1806608684|gb|MN604146.1|	100	488	488	1	488	15246	7200	7687	0	Mammalian orthorubulavirus 5 isolate XJ033, complete genome	Viruses;Negarnaviricota;Monjiviricetes;Mononegavirales;Paramyxoviridae;Orthorubulavirus;Orthorubulavirus mammalis	2560580
BLASTn	SRR24799926	Mammalia	Capra hircus	13109	Orthorubulavirus mammalis	k141_939-SRR24799926	gi|1028325827|gb|KX060176.1|	99.6	4747	4747	1	4747	15246	1798	6537	0	Parainfluenza virus 5 strain AGS, complete genome	Viruses;Negarnaviricota;Monjiviricetes;Mononegavirales;Paramyxoviridae;Orthorubulavirus;Orthorubulavirus mammalis	2905673
BLASTn	SRR22585888	Mammalia	Capra hircus	3804.76	Orthorubulavirus mammalis	k119_447-SRR22585888	gi|1806608684|gb|MN604146.1|	99.763	1688	1688	1	1688	15246	72	1759	0	Mammalian orthorubulavirus 5 isolate XJ033, complete genome	Viruses;Negarnaviricota;Monjiviricetes;Mononegavirales;Paramyxoviridae;Orthorubulavirus;Orthorubulavirus mammalis	2560580
BLASTn	SRR22585883	Mammalia	Capra hircus	3984.76	Orthorubulavirus mammalis	k119_755-SRR22585883	gi|1028325827|gb|KX060176.1|	99.767	1718	1718	1	1718	15246	45	1762	0	Parainfluenza virus 5 strain AGS, complete genome	Viruses;Negarnaviricota;Monjiviricetes;Mononegavirales;Paramyxoviridae;Orthorubulavirus;Orthorubulavirus mammalis	2905673
BLASTn	SRR24799930	Mammalia	Capra hircus	573.164	Orthorubulavirus mammalis	k141_810-SRR24799930	gi|1028325827|gb|KX060176.1|	99.481	964	964	1	964	15246	8327	7364	0	Parainfluenza virus 5 strain AGS, complete genome	Viruses;Negarnaviricota;Monjiviricetes;Mononegavirales;Paramyxoviridae;Orthorubulavirus;Orthorubulavirus mammalis	2905673
BLASTn	SRR15615970	Mammalia	Capra hircus	2290.28	Severe acute respiratory syndrome-related coronavirus	k141_2496-SRR15615970	gi|2892005116|gb|PQ976294.1|	99.628	807	807	1	807	29858	5180	5986	0	Severe acute respiratory syndrome coronavirus 2 isolate SARS-CoV-2/human/FRA/21072220290/2021 ORF1ab polyprotein (ORF1ab), ORF1a polyprotein (ORF1ab), surface glycoprotein (S), ORF3a protein (ORF3a), envelope protein (E), membrane glycoprotein (M), ORF6 protein (ORF6), ORF7a protein (ORF7a), ORF7b (ORF7b), ORF8 protein (ORF8), nucleocapsid phosphoprotein (N), and ORF10 protein (ORF10) genes, comp…	Viruses;Pisuviricota;Pisoniviricetes;Nidovirales;Coronaviridae;Betacoronavirus;Severe acute respiratory syndrome-related coronavirus	2697049
BLASTn	SRR24799927	Mammalia	Capra hircus	10019.3	Orthorubulavirus mammalis	k141_6294-SRR24799927	gi|1028325827|gb|KX060176.1|	99.782	6412	6412	1	6412	15246	64	6474	0	Parainfluenza virus 5 strain AGS, complete genome	Viruses;Negarnaviricota;Monjiviricetes;Mononegavirales;Paramyxoviridae;Orthorubulavirus;Orthorubulavirus mammalis	2905673
BLASTn	SRR24799932	Mammalia	Capra hircus	10254	Orthorubulavirus mammalis	k141_838-SRR24799932	gi|1028325827|gb|KX060176.1|	99.724	4347	4347	1	4347	15246	6143	1797	0	Parainfluenza virus 5 strain AGS, complete genome	Viruses;Negarnaviricota;Monjiviricetes;Mononegavirales;Paramyxoviridae;Orthorubulavirus;Orthorubulavirus mammalis	2905673
BLASTn	SRR24799931	Mammalia	Capra hircus	55.1146	Orthorubulavirus mammalis	k141_1052-SRR24799931	gi|2562721692|gb|OQ994985.1|	99.783	460	460	1	460	15246	8170	7711	0	Parainfluenza virus 5 strain GX2020, complete genome	Viruses;Negarnaviricota;Monjiviricetes;Mononegavirales;Paramyxoviridae;Orthorubulavirus;Orthorubulavirus mammalis	2905673
BLASTn	SRR22585884	Mammalia	Capra hircus	5681.01	Orthorubulavirus mammalis	k119_1564-SRR22585884	gi|1028325827|gb|KX060176.1|	99.801	3008	3008	1	3008	15246	3078	71	0	Parainfluenza virus 5 strain AGS, complete genome	Viruses;Negarnaviricota;Monjiviricetes;Mononegavirales;Paramyxoviridae;Orthorubulavirus;Orthorubulavirus mammalis	2905673
BLASTn	SRR24799930	Mammalia	Capra hircus	9285.26	Orthorubulavirus mammalis	k141_395-SRR24799930	gi|1028325827|gb|KX060176.1|	99.729	4421	4421	1	4421	15246	6217	1797	0	Parainfluenza virus 5 strain AGS, complete genome	Viruses;Negarnaviricota;Monjiviricetes;Mononegavirales;Paramyxoviridae;Orthorubulavirus;Orthorubulavirus mammalis	2905673
BLASTn	SRR24799933	Mammalia	Capra hircus	6350.08	Orthorubulavirus mammalis	k141_443-SRR24799933	gi|1028325827|gb|KX060176.1|	99.712	4161	4161	1	4161	15246	5957	1797	0	Parainfluenza virus 5 strain AGS, complete genome	Viruses;Negarnaviricota;Monjiviricetes;Mononegavirales;Paramyxoviridae;Orthorubulavirus;Orthorubulavirus mammalis	2905673
BLASTn	SRR24799931	Mammalia	Capra hircus	1366.84	Orthorubulavirus mammalis	k141_1248-SRR24799931	gi|1028325827|gb|KX060176.1|	99.725	2910	2910	1	2910	15246	3120	6029	0	Parainfluenza virus 5 strain AGS, complete genome	Viruses;Negarnaviricota;Monjiviricetes;Mononegavirales;Paramyxoviridae;Orthorubulavirus;Orthorubulavirus mammalis	2905673
BLASTn	SRR22585883	Mammalia	Capra hircus	936.657	Orthorubulavirus mammalis	k119_1092-SRR22585883	gi|1028325827|gb|KX060176.1|	99.876	1612	1612	1	1612	15246	4533	6144	0	Parainfluenza virus 5 strain AGS, complete genome	Viruses;Negarnaviricota;Monjiviricetes;Mononegavirales;Paramyxoviridae;Orthorubulavirus;Orthorubulavirus mammalis	2905673
BLASTn	SRR24799932	Mammalia	Capra hircus	215.621	Orthorubulavirus mammalis	k141_204-SRR24799932	gi|1806608684|gb|MN604146.1|	99.63	541	541	1	541	15246	7655	8195	0	Mammalian orthorubulavirus 5 isolate XJ033, complete genome	Viruses;Negarnaviricota;Monjiviricetes;Mononegavirales;Paramyxoviridae;Orthorubulavirus;Orthorubulavirus mammalis	2560580
BLASTn	SRR24799933	Mammalia	Capra hircus	3257.87	Orthorubulavirus mammalis	k141_588-SRR24799933	gi|1028325827|gb|KX060176.1|	99.94	1674	1674	1	1674	15246	65	1738	0	Parainfluenza virus 5 strain AGS, complete genome	Viruses;Negarnaviricota;Monjiviricetes;Mononegavirales;Paramyxoviridae;Orthorubulavirus;Orthorubulavirus mammalis	2905673
BLASTn	SRR22585888	Mammalia	Capra hircus	1114.1	Orthorubulavirus mammalis	k119_236-SRR22585888	gi|1028325827|gb|KX060176.1|	99.881	1684	1684	1	1684	15246	6170	4487	0	Parainfluenza virus 5 strain AGS, complete genome	Viruses;Negarnaviricota;Monjiviricetes;Mononegavirales;Paramyxoviridae;Orthorubulavirus;Orthorubulavirus mammalis	2905673
BLASTn	SRR24799930	Mammalia	Capra hircus	6667.81	Orthorubulavirus mammalis	k141_306-SRR24799930	gi|1028325827|gb|KX060176.1|	99.942	1720	1720	1	1720	15246	67	1786	0	Parainfluenza virus 5 strain AGS, complete genome	Viruses;Negarnaviricota;Monjiviricetes;Mononegavirales;Paramyxoviridae;Orthorubulavirus;Orthorubulavirus mammalis	2905673
BLASTn	SRR22585882	Mammalia	Capra hircus	999.227	Orthorubulavirus mammalis	k119_730-SRR22585882	gi|1806608684|gb|MN604146.1|	99.898	985	985	1	985	15246	7376	8360	0	Mammalian orthorubulavirus 5 isolate XJ033, complete genome	Viruses;Negarnaviricota;Monjiviricetes;Mononegavirales;Paramyxoviridae;Orthorubulavirus;Orthorubulavirus mammalis	2560580
BLASTn	SRR24799927	Mammalia	Capra hircus	103.538	Orthorubulavirus mammalis	k141_4688-SRR24799927	gi|1806608684|gb|MN604146.1|	99.847	655	655	1	655	15246	8697	9351	0	Mammalian orthorubulavirus 5 isolate XJ033, complete genome	Viruses;Negarnaviricota;Monjiviricetes;Mononegavirales;Paramyxoviridae;Orthorubulavirus;Orthorubulavirus mammalis	2560580
BLASTn	SRR10530607	Mammalia	Capra hircus	122.471	Orthorubulavirus mammalis	k141_120-SRR10530607	gi|1028325827|gb|KX060176.1|	99.702	671	671	1	671	15246	7750	8420	0	Parainfluenza virus 5 strain AGS, complete genome	Viruses;Negarnaviricota;Monjiviricetes;Mononegavirales;Paramyxoviridae;Orthorubulavirus;Orthorubulavirus mammalis	2905673
BLASTn	SRR17188782	Mammalia	Capra hircus	1527.26	Severe acute respiratory syndrome-related coronavirus	k141_2694-SRR17188782	gi|2714837659|gb|PP603455.1|	99.902	1023	1023	1	1023	29746	28769	27747	0	Severe acute respiratory syndrome coronavirus 2 isolate SARS-CoV-2/human/USA/NY-PRL-210202_02E04/2021 ORF1ab polyprotein (ORF1ab), ORF1a polyprotein (ORF1ab), and surface glycoprotein (S) genes, complete cds; ORF3a gene, complete sequence; and envelope protein (E), membrane glycoprotein (M), ORF6 protein (ORF6), ORF7a protein (ORF7a), ORF7b (ORF7b), ORF8 protein (ORF8), nucleocapsid phosphoprotei…	Viruses;Pisuviricota;Pisoniviricetes;Nidovirales;Coronaviridae;Betacoronavirus;Severe acute respiratory syndrome-related coronavirus	2697049
BLASTn	SRR16925162	Mammalia	Capra hircus	275.16	Orthoflavivirus denguei	k141_1983-SRR16925162	gi|1240148921|gb|MF682975.1|	100	727	727	1	727	10707	10091	9365	0	Dengue virus type 3 isolate MN1308 polyprotein gene, complete cds	Viruses;Kitrinoviricota;Flasuviricetes;Amarillovirales;Flaviviridae;Orthoflavivirus;Orthoflavivirus denguei	11069
BLASTn	SRR22585884	Mammalia	Capra hircus	319.557	Orthorubulavirus mammalis	k119_691-SRR22585884	gi|1028325827|gb|KX060176.1|	99.864	738	738	1	738	15246	5291	4554	0	Parainfluenza virus 5 strain AGS, complete genome	Viruses;Negarnaviricota;Monjiviricetes;Mononegavirales;Paramyxoviridae;Orthorubulavirus;Orthorubulavirus mammalis	2905673
BLASTn	SRR10530607	Mammalia	Capra hircus	326.591	Orthorubulavirus mammalis	k141_108-SRR10530607	gi|1806608684|gb|MN604146.1|	99.875	797	797	1	797	15246	14893	14097	0	Mammalian orthorubulavirus 5 isolate XJ033, complete genome	Viruses;Negarnaviricota;Monjiviricetes;Mononegavirales;Paramyxoviridae;Orthorubulavirus;Orthorubulavirus mammalis	2560580
BLASTn	SRR23036928	Mammalia	Capra hircus	114.679	Orthorubulavirus mammalis	k141_6578-SRR23036928	gi|1028325827|gb|KX060176.1|	100	1614	1614	1	1614	15246	66	1679	0	Parainfluenza virus 5 strain AGS, complete genome	Viruses;Negarnaviricota;Monjiviricetes;Mononegavirales;Paramyxoviridae;Orthorubulavirus;Orthorubulavirus mammalis	2905673
BLASTn	SRR23036928	Mammalia	Capra hircus	79.5733	Orthorubulavirus mammalis	k141_6370-SRR23036928	gi|1028325827|gb|KX060176.1|	99.939	1627	1627	1	1627	15246	6521	8147	0	Parainfluenza virus 5 strain AGS, complete genome	Viruses;Negarnaviricota;Monjiviricetes;Mononegavirales;Paramyxoviridae;Orthorubulavirus;Orthorubulavirus mammalis	2905673
BLASTn	SRR10530607	Mammalia	Capra hircus	183.707	Orthorubulavirus mammalis	k141_124-SRR10530607	gi|1806608684|gb|MN604146.1|	100	450	450	1	450	15246	385	834	0	Mammalian orthorubulavirus 5 isolate XJ033, complete genome	Viruses;Negarnaviricota;Monjiviricetes;Mononegavirales;Paramyxoviridae;Orthorubulavirus;Orthorubulavirus mammalis	2560580
BLASTn	SRR11743623	Mammalia	Capra hircus	479.781	Alphapapillomavirus 7	k141_423-SRR11743623	gi|1756481176|gb|MN164461.1|	100	1040	1040	1	1040	3135	668	1707	0	Human papillomavirus 18 protein E6, protein E7, and protein E1 genes, complete cds	Viruses;Cossaviricota;Papovaviricetes;Zurhausenvirales;Papillomaviridae;Alphapapillomavirus;Alphapapillomavirus 7	333761
BLASTn	SRR11743623	Mammalia	Capra hircus	228.467	Alphapapillomavirus 7	k141_527-SRR11743623	gi|1756481176|gb|MN164461.1|	100	541	541	1	541	3135	1829	2369	0	Human papillomavirus 18 protein E6, protein E7, and protein E1 genes, complete cds	Viruses;Cossaviricota;Papovaviricetes;Zurhausenvirales;Papillomaviridae;Alphapapillomavirus;Alphapapillomavirus 7	333761
BLASTn	SRR24799926	Mammalia	Capra hircus	154.831	Orthorubulavirus mammalis	k141_391-SRR24799926	gi|2562721692|gb|OQ994985.1|	100	567	567	1	567	15246	14148	13582	0	Parainfluenza virus 5 strain GX2020, complete genome	Viruses;Negarnaviricota;Monjiviricetes;Mononegavirales;Paramyxoviridae;Orthorubulavirus;Orthorubulavirus mammalis	2905673
BLASTn	SRR22585883	Mammalia	Capra hircus	174.631	Orthorubulavirus mammalis	k119_875-SRR22585883	gi|1028325827|gb|KX060176.1|	99.841	627	627	1	627	15246	8267	7641	0	Parainfluenza virus 5 strain AGS, complete genome	Viruses;Negarnaviricota;Monjiviricetes;Mononegavirales;Paramyxoviridae;Orthorubulavirus;Orthorubulavirus mammalis	2905673
BLASTn	SRR8645897	Mammalia	Capra hircus	2118.57	Orthopneumovirus hominis	k141_163-SRR8645897	gi|2906124695|gb|PV083462.1|	100	788	788	1	788	15145	6778	7565	0	Human respiratory syncytial virus A isolate RSV/A/2024/China/Changchun, complete genome	Viruses;Negarnaviricota;Monjiviricetes;Mononegavirales;Pneumoviridae;Orthopneumovirus;Orthopneumovirus hominis	208893
BLASTn	SRR15615957	Mammalia	Capra hircus	3140.55	Severe acute respiratory syndrome-related coronavirus	k141_22683-SRR15615957	gi|1862593024|gb|MT670014.1|	99.875	1594	1594	1	1594	29782	29324	27731	0	Severe acute respiratory syndrome coronavirus 2 isolate SARS-CoV-2/human/CHL/2020-25338/2020, complete genome	Viruses;Pisuviricota;Pisoniviricetes;Nidovirales;Coronaviridae;Betacoronavirus;Severe acute respiratory syndrome-related coronavirus	2697049
BLASTn	SRR22585884	Mammalia	Capra hircus	532.595	Orthorubulavirus mammalis	k119_1214-SRR22585884	gi|1806608684|gb|MN604146.1|	99.875	802	802	1	802	15246	5306	6107	0	Mammalian orthorubulavirus 5 isolate XJ033, complete genome	Viruses;Negarnaviricota;Monjiviricetes;Mononegavirales;Paramyxoviridae;Orthorubulavirus;Orthorubulavirus mammalis	2560580
BLASTn	SRR8645897	Mammalia	Capra hircus	2522.11	Orthopneumovirus hominis	k141_188-SRR8645897	gi|2906124695|gb|PV083462.1|	99.878	1635	1635	1	1635	15145	4940	3306	0	Human respiratory syncytial virus A isolate RSV/A/2024/China/Changchun, complete genome	Viruses;Negarnaviricota;Monjiviricetes;Mononegavirales;Pneumoviridae;Orthopneumovirus;Orthopneumovirus hominis	208893
BLASTn	SRR15615961	Mammalia	Capra hircus	5780.78	Severe acute respiratory syndrome-related coronavirus	k141_1762-SRR15615961	gi|2714837659|gb|PP603455.1|	100	1832	1832	1	1832	29746	29578	27747	0	Severe acute respiratory syndrome coronavirus 2 isolate SARS-CoV-2/human/USA/NY-PRL-210202_02E04/2021 ORF1ab polyprotein (ORF1ab), ORF1a polyprotein (ORF1ab), and surface glycoprotein (S) genes, complete cds; ORF3a gene, complete sequence; and envelope protein (E), membrane glycoprotein (M), ORF6 protein (ORF6), ORF7a protein (ORF7a), ORF7b (ORF7b), ORF8 protein (ORF8), nucleocapsid phosphoprotei…	Viruses;Pisuviricota;Pisoniviricetes;Nidovirales;Coronaviridae;Betacoronavirus;Severe acute respiratory syndrome-related coronavirus	2697049
BLASTn	SRR10530607	Mammalia	Capra hircus	231.335	Orthorubulavirus mammalis	k141_317-SRR10530607	gi|1028325827|gb|KX060176.1|	100	927	927	1	927	15246	3063	2137	0	Parainfluenza virus 5 strain AGS, complete genome	Viruses;Negarnaviricota;Monjiviricetes;Mononegavirales;Paramyxoviridae;Orthorubulavirus;Orthorubulavirus mammalis	2905673
BLASTn	SRR15615970	Mammalia	Capra hircus	2504.04	Severe acute respiratory syndrome-related coronavirus	k141_11789-SRR15615970	gi|2917930941|emb|OZ234661.1|	100	946	946	1	946	29896	6813	5868	0	Severe acute respiratory syndrome coronavirus 2 genome assembly, chromosome: 1	Viruses;Pisuviricota;Pisoniviricetes;Nidovirales;Coronaviridae;Betacoronavirus;Severe acute respiratory syndrome-related coronavirus	2697049
BLASTn	SRR15615970	Mammalia	Capra hircus	10141.2	Severe acute respiratory syndrome-related coronavirus	k141_9947-SRR15615970	gi|2891804876|gb|PQ964482.1|	99.943	3496	3496	1	3496	29761	1479	4974	0	Severe acute respiratory syndrome coronavirus 2 isolate SARS-CoV-2/human/USA/NY-NYGC-2057-VTM1-GMTT304/2021, complete genome	Viruses;Pisuviricota;Pisoniviricetes;Nidovirales;Coronaviridae;Betacoronavirus;Severe acute respiratory syndrome-related coronavirus	2697049
BLASTn	SRR15615959	Mammalia	Capra hircus	18774	Severe acute respiratory syndrome-related coronavirus	k141_428-SRR15615959	gi|2555095530|emb|OY612649.1|	99.944	3553	3553	1	3553	29884	5069	1517	0	Severe acute respiratory syndrome coronavirus 2 genome assembly, complete genome: monopartite	Viruses;Pisuviricota;Pisoniviricetes;Nidovirales;Coronaviridae;Betacoronavirus;Severe acute respiratory syndrome-related coronavirus	2697049
BLASTn	SRR15615970	Mammalia	Capra hircus	2187.51	Severe acute respiratory syndrome-related coronavirus	k141_208-SRR15615970	gi|2927474747|gb|PV266645.1|	100	1283	1283	1	1283	29697	20186	21468	0	Severe acute respiratory syndrome coronavirus 2 isolate SARS-CoV-2/human/USA/CA-LACPHL-AY10781/2025 ORF1ab polyprotein (ORF1ab) and ORF1a polyprotein (ORF1ab) genes, complete cds; surface glycoprotein (S) and ORF3a protein (ORF3a) genes, partial cds; and envelope protein (E), membrane glycoprotein (M), ORF6 protein (ORF6), ORF7a protein (ORF7a), ORF7b (ORF7b), ORF8 protein (ORF8), nucleocapsid ph…	Viruses;Pisuviricota;Pisoniviricetes;Nidovirales;Coronaviridae;Betacoronavirus;Severe acute respiratory syndrome-related coronavirus	2697049
BLASTn	SRR8645897	Mammalia	Capra hircus	6826.51	Orthopneumovirus hominis	k141_151-SRR8645897	gi|2906124695|gb|PV083462.1|	99.945	1803	1803	1	1803	15145	1337	3139	0	Human respiratory syncytial virus A isolate RSV/A/2024/China/Changchun, complete genome	Viruses;Negarnaviricota;Monjiviricetes;Mononegavirales;Pneumoviridae;Orthopneumovirus;Orthopneumovirus hominis	208893
BLASTn	SRR8645897	Mammalia	Capra hircus	49063.5	Orthopneumovirus hominis	k141_227-SRR8645897	gi|352963072|gb|JF920069.1|	99.973	7524	7524	1	7524	15158	15143	7620	0	Human respiratory syncytial virus strain A/WI/629-3/06-07, complete genome	Viruses;Negarnaviricota;Monjiviricetes;Mononegavirales;Pneumoviridae;Orthopneumovirus;Orthopneumovirus hominis	11250
BLASTn	SRR15615961	Mammalia	Capra hircus	4301.97	Severe acute respiratory syndrome-related coronavirus	k141_4076-SRR15615961	gi|2714837659|gb|PP603455.1|	100	2353	2353	1	2353	29746	22612	20260	0	Severe acute respiratory syndrome coronavirus 2 isolate SARS-CoV-2/human/USA/NY-PRL-210202_02E04/2021 ORF1ab polyprotein (ORF1ab), ORF1a polyprotein (ORF1ab), and surface glycoprotein (S) genes, complete cds; ORF3a gene, complete sequence; and envelope protein (E), membrane glycoprotein (M), ORF6 protein (ORF6), ORF7a protein (ORF7a), ORF7b (ORF7b), ORF8 protein (ORF8), nucleocapsid phosphoprotei…	Viruses;Pisuviricota;Pisoniviricetes;Nidovirales;Coronaviridae;Betacoronavirus;Severe acute respiratory syndrome-related coronavirus	2697049
BLASTn	SRR15615961	Mammalia	Capra hircus	15971.6	Severe acute respiratory syndrome-related coronavirus	k141_1139-SRR15615961	gi|1862650932|gb|MT671828.1|	100	2640	2640	1	2640	29903	16546	13907	0	Severe acute respiratory syndrome coronavirus 2 isolate SARS-CoV-2/human/USA/CA-CZB-1775/2020, complete genome	Viruses;Pisuviricota;Pisoniviricetes;Nidovirales;Coronaviridae;Betacoronavirus;Severe acute respiratory syndrome-related coronavirus	2697049
BLASTn	SRR15615970	Mammalia	Capra hircus	36400.6	Severe acute respiratory syndrome-related coronavirus	k141_11970-SRR15615970	gi|1862650919|gb|MT671827.1|	100	4793	4793	1	4793	29903	16546	11754	0	Severe acute respiratory syndrome coronavirus 2 isolate SARS-CoV-2/human/USA/CA-CZB-1774/2020, complete genome	Viruses;Pisuviricota;Pisoniviricetes;Nidovirales;Coronaviridae;Betacoronavirus;Severe acute respiratory syndrome-related coronavirus	2697049
BLASTn	SRR15615961	Mammalia	Capra hircus	3260.59	Severe acute respiratory syndrome-related coronavirus	k141_1412-SRR15615961	gi|1862650932|gb|MT671828.1|	100	1758	1758	1	1758	29903	8745	6988	0	Severe acute respiratory syndrome coronavirus 2 isolate SARS-CoV-2/human/USA/CA-CZB-1775/2020, complete genome	Viruses;Pisuviricota;Pisoniviricetes;Nidovirales;Coronaviridae;Betacoronavirus;Severe acute respiratory syndrome-related coronavirus	2697049
BLASTn	SRR15615959	Mammalia	Capra hircus	103069	Severe acute respiratory syndrome-related coronavirus	k141_1487-SRR15615959	gi|1862650919|gb|MT671827.1|	100	9595	9595	1	9595	29903	16546	6952	0	Severe acute respiratory syndrome coronavirus 2 isolate SARS-CoV-2/human/USA/CA-CZB-1774/2020, complete genome	Viruses;Pisuviricota;Pisoniviricetes;Nidovirales;Coronaviridae;Betacoronavirus;Severe acute respiratory syndrome-related coronavirus	2697049
BLASTn	SRR15615959	Mammalia	Capra hircus	484.042	Severe acute respiratory syndrome-related coronavirus	k141_1503-SRR15615959	gi|1862650945|gb|MT671829.1|	100	844	844	1	844	29861	19446	20289	0	Severe acute respiratory syndrome coronavirus 2 isolate SARS-CoV-2/human/USA/CA-CZB-1776/2020 ORF1ab polyprotein (ORF1ab), ORF1a polyprotein (ORF1ab), surface glycoprotein (S), ORF3a protein (ORF3a), envelope protein (E), membrane glycoprotein (M), ORF6 protein (ORF6), ORF7a protein (ORF7a), ORF7b (ORF7b), ORF8 protein (ORF8), nucleocapsid phosphoprotein (N), and ORF10 protein (ORF10) genes, comp…	Viruses;Pisuviricota;Pisoniviricetes;Nidovirales;Coronaviridae;Betacoronavirus;Severe acute respiratory syndrome-related coronavirus	2697049
BLASTn	SRR15615957	Mammalia	Capra hircus	177.282	Severe acute respiratory syndrome-related coronavirus	k141_15206-SRR15615957	gi|1862650945|gb|MT671829.1|	100	840	840	1	840	29861	19536	20375	0	Severe acute respiratory syndrome coronavirus 2 isolate SARS-CoV-2/human/USA/CA-CZB-1776/2020 ORF1ab polyprotein (ORF1ab), ORF1a polyprotein (ORF1ab), surface glycoprotein (S), ORF3a protein (ORF3a), envelope protein (E), membrane glycoprotein (M), ORF6 protein (ORF6), ORF7a protein (ORF7a), ORF7b (ORF7b), ORF8 protein (ORF8), nucleocapsid phosphoprotein (N), and ORF10 protein (ORF10) genes, comp…	Viruses;Pisuviricota;Pisoniviricetes;Nidovirales;Coronaviridae;Betacoronavirus;Severe acute respiratory syndrome-related coronavirus	2697049
BLASTn	SRR15615959	Mammalia	Capra hircus	8064.39	Severe acute respiratory syndrome-related coronavirus	k141_1785-SRR15615959	gi|1862650932|gb|MT671828.1|	100	1496	1496	1	1496	29903	31	1526	0	Severe acute respiratory syndrome coronavirus 2 isolate SARS-CoV-2/human/USA/CA-CZB-1775/2020, complete genome	Viruses;Pisuviricota;Pisoniviricetes;Nidovirales;Coronaviridae;Betacoronavirus;Severe acute respiratory syndrome-related coronavirus	2697049
BLASTn	SRR17188782	Mammalia	Capra hircus	28535	Severe acute respiratory syndrome-related coronavirus	k141_2315-SRR17188782	gi|1862650919|gb|MT671827.1|	100	9477	9477	1	9477	29903	16512	7036	0	Severe acute respiratory syndrome coronavirus 2 isolate SARS-CoV-2/human/USA/CA-CZB-1774/2020, complete genome	Viruses;Pisuviricota;Pisoniviricetes;Nidovirales;Coronaviridae;Betacoronavirus;Severe acute respiratory syndrome-related coronavirus	2697049
BLASTn	SRR15615959	Mammalia	Capra hircus	25207.7	Severe acute respiratory syndrome-related coronavirus	k141_3789-SRR15615959	gi|1862593115|gb|MT670021.1|	100	2650	2650	1	2650	29782	19299	16650	0	Severe acute respiratory syndrome coronavirus 2 isolate SARS-CoV-2/human/CHL/2020-29192/2020, complete genome	Viruses;Pisuviricota;Pisoniviricetes;Nidovirales;Coronaviridae;Betacoronavirus;Severe acute respiratory syndrome-related coronavirus	2697049
BLASTn	SRR15615957	Mammalia	Capra hircus	7057.69	Severe acute respiratory syndrome-related coronavirus	k141_3909-SRR15615957	gi|1862650932|gb|MT671828.1|	100	2047	2047	1	2047	29903	14500	16546	0	Severe acute respiratory syndrome coronavirus 2 isolate SARS-CoV-2/human/USA/CA-CZB-1775/2020, complete genome	Viruses;Pisuviricota;Pisoniviricetes;Nidovirales;Coronaviridae;Betacoronavirus;Severe acute respiratory syndrome-related coronavirus	2697049
BLASTn	SRR15615957	Mammalia	Capra hircus	9991.9	Severe acute respiratory syndrome-related coronavirus	k141_4595-SRR15615957	gi|1862593115|gb|MT670021.1|	100	2594	2594	1	2594	29782	16650	19243	0	Severe acute respiratory syndrome coronavirus 2 isolate SARS-CoV-2/human/CHL/2020-29192/2020, complete genome	Viruses;Pisuviricota;Pisoniviricetes;Nidovirales;Coronaviridae;Betacoronavirus;Severe acute respiratory syndrome-related coronavirus	2697049
BLASTn	SRR15615970	Mammalia	Capra hircus	13674	Severe acute respiratory syndrome-related coronavirus	k141_5375-SRR15615970	gi|1862593115|gb|MT670021.1|	100	2768	2768	1	2768	29782	19286	16519	0	Severe acute respiratory syndrome coronavirus 2 isolate SARS-CoV-2/human/CHL/2020-29192/2020, complete genome	Viruses;Pisuviricota;Pisoniviricetes;Nidovirales;Coronaviridae;Betacoronavirus;Severe acute respiratory syndrome-related coronavirus	2697049
BLASTn	SRR15615961	Mammalia	Capra hircus	174.567	Severe acute respiratory syndrome-related coronavirus	k141_53-SRR15615961	gi|1862650945|gb|MT671829.1|	100	754	754	1	754	29861	19536	20289	0	Severe acute respiratory syndrome coronavirus 2 isolate SARS-CoV-2/human/USA/CA-CZB-1776/2020 ORF1ab polyprotein (ORF1ab), ORF1a polyprotein (ORF1ab), surface glycoprotein (S), ORF3a protein (ORF3a), envelope protein (E), membrane glycoprotein (M), ORF6 protein (ORF6), ORF7a protein (ORF7a), ORF7b (ORF7b), ORF8 protein (ORF8), nucleocapsid phosphoprotein (N), and ORF10 protein (ORF10) genes, comp…	Viruses;Pisuviricota;Pisoniviricetes;Nidovirales;Coronaviridae;Betacoronavirus;Severe acute respiratory syndrome-related coronavirus	2697049
BLASTn	SRR15615961	Mammalia	Capra hircus	18636.5	Severe acute respiratory syndrome-related coronavirus	k141_5405-SRR15615961	gi|1862650932|gb|MT671828.1|	100	3039	3039	1	3039	29903	11769	8731	0	Severe acute respiratory syndrome coronavirus 2 isolate SARS-CoV-2/human/USA/CA-CZB-1775/2020, complete genome	Viruses;Pisuviricota;Pisoniviricetes;Nidovirales;Coronaviridae;Betacoronavirus;Severe acute respiratory syndrome-related coronavirus	2697049
BLASTn	SRR17188782	Mammalia	Capra hircus	1253.82	Severe acute respiratory syndrome-related coronavirus	k141_7271-SRR17188782	gi|1862650932|gb|MT671828.1|	100	1045	1045	1	1045	29903	21487	20443	0	Severe acute respiratory syndrome coronavirus 2 isolate SARS-CoV-2/human/USA/CA-CZB-1775/2020, complete genome	Viruses;Pisuviricota;Pisoniviricetes;Nidovirales;Coronaviridae;Betacoronavirus;Severe acute respiratory syndrome-related coronavirus	2697049
BLASTn	SRR17188782	Mammalia	Capra hircus	637.814	Severe acute respiratory syndrome-related coronavirus	k141_7440-SRR17188782	gi|1861674018|gb|MT664774.1|	100	958	958	1	958	29799	22478	21521	0	Severe acute respiratory syndrome coronavirus 2 isolate SARS-CoV-2/human/IND/GBRC215/2020, complete genome	Viruses;Pisuviricota;Pisoniviricetes;Nidovirales;Coronaviridae;Betacoronavirus;Severe acute respiratory syndrome-related coronavirus	2697049
BLASTn	SRR24799931	Mammalia	Capra hircus	55.1146	Orthorubulavirus mammalis	k141_1355-SRR24799931	gi|1028325827|gb|KX060176.1|	100	533	533	1	533	15246	8178	8710	0	Parainfluenza virus 5 strain AGS, complete genome	Viruses;Negarnaviricota;Monjiviricetes;Mononegavirales;Paramyxoviridae;Orthorubulavirus;Orthorubulavirus mammalis	2905673
BLASTn	SRR10530607	Mammalia	Capra hircus	54.4318	Orthorubulavirus mammalis	k141_294-SRR10530607	gi|1806608684|gb|MN604146.1|	100	499	499	1	499	15246	11257	11755	0	Mammalian orthorubulavirus 5 isolate XJ033, complete genome	Viruses;Negarnaviricota;Monjiviricetes;Mononegavirales;Paramyxoviridae;Orthorubulavirus;Orthorubulavirus mammalis	2560580
BLASTn	SRR10530607	Mammalia	Capra hircus	122.471	Orthorubulavirus mammalis	k141_410-SRR10530607	gi|1806608684|gb|MN604146.1|	100	646	646	1	646	15246	13464	12819	0	Mammalian orthorubulavirus 5 isolate XJ033, complete genome	Viruses;Negarnaviricota;Monjiviricetes;Mononegavirales;Paramyxoviridae;Orthorubulavirus;Orthorubulavirus mammalis	2560580
BLASTn	SRR10530607	Mammalia	Capra hircus	95.2556	Orthorubulavirus mammalis	k141_55-SRR10530607	gi|1806608684|gb|MN604146.1|	100	646	646	1	646	15246	8467	9112	0	Mammalian orthorubulavirus 5 isolate XJ033, complete genome	Viruses;Negarnaviricota;Monjiviricetes;Mononegavirales;Paramyxoviridae;Orthorubulavirus;Orthorubulavirus mammalis	2560580
BLASTn	SRR23036928	Mammalia	Capra hircus	23.4039	Orthorubulavirus mammalis	k141_8592-SRR23036928	gi|1806608684|gb|MN604146.1|	100	464	464	1	464	15246	3978	3515	0	Mammalian orthorubulavirus 5 isolate XJ033, complete genome	Viruses;Negarnaviricota;Monjiviricetes;Mononegavirales;Paramyxoviridae;Orthorubulavirus;Orthorubulavirus mammalis	2560580
BLASTn	SRR8645897	Mammalia	Capra hircus	437.166	Orthopneumovirus hominis	k141_18-SRR8645897	gi|2906124695|gb|PV083462.1|	100	473	473	1	473	15145	6581	6109	0	Human respiratory syncytial virus A isolate RSV/A/2024/China/Changchun, complete genome	Viruses;Negarnaviricota;Monjiviricetes;Mononegavirales;Pneumoviridae;Orthopneumovirus;Orthopneumovirus hominis	208893
BLASTn	SRR8002934	Mammalia	Capreolus capreolus	204.094	Orthorubulavirus mammalis	k141_2105-SRR8002934	gi|1806608684|gb|MN604146.1|	99.622	1059	1059	1	1059	15246	7087	8145	0	Mammalian orthorubulavirus 5 isolate XJ033, complete genome	Viruses;Negarnaviricota;Monjiviricetes;Mononegavirales;Paramyxoviridae;Orthorubulavirus;Orthorubulavirus mammalis	2560580
BLASTn	SRR8002934	Mammalia	Capreolus capreolus	1303.06	Orthorubulavirus mammalis	k141_783-SRR8002934	gi|1806608684|gb|MN604146.1|	99.941	1696	1696	1	1696	15246	72	1767	0	Mammalian orthorubulavirus 5 isolate XJ033, complete genome	Viruses;Negarnaviricota;Monjiviricetes;Mononegavirales;Paramyxoviridae;Orthorubulavirus;Orthorubulavirus mammalis	2560580
BLASTn	SRR8002934	Mammalia	Capreolus capreolus	172.695	Orthorubulavirus mammalis	k141_3100-SRR8002934	gi|1806608684|gb|MN604146.1|	99.861	720	720	1	720	15246	5571	4852	0	Mammalian orthorubulavirus 5 isolate XJ033, complete genome	Viruses;Negarnaviricota;Monjiviricetes;Mononegavirales;Paramyxoviridae;Orthorubulavirus;Orthorubulavirus mammalis	2560580
BLASTn	SRR8002929	Mammalia	Cervus nippon	23280.3	Orthorubulavirus mammalis	k141_390-SRR8002929	gi|2449300967|gb|ON241249.1|	99.818	4394	4425	32	4425	15187	1764	6157	0	Mammalian orthorubulavirus 5 isolate ATCC HTB-55 batch no 70037771, complete genome	Viruses;Negarnaviricota;Monjiviricetes;Mononegavirales;Paramyxoviridae;Orthorubulavirus;Orthorubulavirus mammalis	2560580
BLASTn	SRR8002929	Mammalia	Cervus nippon	18808.4	Orthorubulavirus mammalis	k141_377-SRR8002929	gi|2449300967|gb|ON241249.1|	99.763	1690	1690	1	1690	15187	47	1736	0	Mammalian orthorubulavirus 5 isolate ATCC HTB-55 batch no 70037771, complete genome	Viruses;Negarnaviricota;Monjiviricetes;Mononegavirales;Paramyxoviridae;Orthorubulavirus;Orthorubulavirus mammalis	2560580
BLASTn	SRR8002929	Mammalia	Cervus nippon	2762.07	Orthorubulavirus mammalis	k141_353-SRR8002929	gi|2449300967|gb|ON241249.1|	99.779	1806	1806	1	1806	15187	8318	6513	0	Mammalian orthorubulavirus 5 isolate ATCC HTB-55 batch no 70037771, complete genome	Viruses;Negarnaviricota;Monjiviricetes;Mononegavirales;Paramyxoviridae;Orthorubulavirus;Orthorubulavirus mammalis	2560580
BLASTn	SRR24829850	Mammalia	Phocoena phocoena	100.96	Severe acute respiratory syndrome-related coronavirus	k141_340-SRR24829850	gi|2926897791|gb|PV260703.1|	100	1307	1307	1	1307	29787	29765	28459	0	Severe acute respiratory syndrome coronavirus 2 isolate SARS-CoV-2/human/USA/CA-CDPH-500139734/2024, complete genome	Viruses;Pisuviricota;Pisoniviricetes;Nidovirales;Coronaviridae;Betacoronavirus;Severe acute respiratory syndrome-related coronavirus	2697049
BLASTn	SRR24829850	Mammalia	Phocoena phocoena	52.6883	Severe acute respiratory syndrome-related coronavirus	k141_637-SRR24829850	gi|2557645193|emb|OY674710.1|	99.803	507	955	55	561	29772	17247	16741	0	Severe acute respiratory syndrome coronavirus 2 genome assembly, complete genome: monopartite	Viruses;Pisuviricota;Pisoniviricetes;Nidovirales;Coronaviridae;Betacoronavirus;Severe acute respiratory syndrome-related coronavirus	2697049
BLASTn	SRR24829850	Mammalia	Phocoena phocoena	66.5908	Severe acute respiratory syndrome-related coronavirus	k141_1458-SRR24829850	gi|2557654274|emb|OY685257.1|	99.831	591	964	1	591	29745	22874	22284	0	Severe acute respiratory syndrome coronavirus 2 genome assembly, complete genome: monopartite	Viruses;Pisuviricota;Pisoniviricetes;Nidovirales;Coronaviridae;Betacoronavirus;Severe acute respiratory syndrome-related coronavirus	2697049
BLASTn	SRR24829850	Mammalia	Phocoena phocoena	40.8137	Severe acute respiratory syndrome-related coronavirus	k141_778-SRR24829850	gi|2560504117|emb|OY630603.1|	100	610	767	1	610	29828	14586	15195	0	Severe acute respiratory syndrome coronavirus 2 genome assembly, complete genome: monopartite	Viruses;Pisuviricota;Pisoniviricetes;Nidovirales;Coronaviridae;Betacoronavirus;Severe acute respiratory syndrome-related coronavirus	2697049
BLASTn	SRR24829850	Mammalia	Phocoena phocoena	124.589	Severe acute respiratory syndrome-related coronavirus	k141_397-SRR24829850	gi|2815011878|emb|OZ190068.1|	100	1148	1396	1	1148	28572	22973	24120	0	Severe acute respiratory syndrome coronavirus 2 genome assembly, chromosome: 1	Viruses;Pisuviricota;Pisoniviricetes;Nidovirales;Coronaviridae;Betacoronavirus;Severe acute respiratory syndrome-related coronavirus	2697049
BLASTn	SRR24829850	Mammalia	Phocoena phocoena	81.6274	Severe acute respiratory syndrome-related coronavirus	k141_161-SRR24829850	gi|2769931725|gb|PQ018362.1|	99.763	1268	1523	256	1523	29744	1886	619	0	Severe acute respiratory syndrome coronavirus 2 isolate SARS-CoV-2/human/USA/VA-GBW-H20-312-0980/2023 ORF1ab polyprotein (ORF1ab), ORF1a polyprotein (ORF1ab), surface glycoprotein (S), ORF3a protein (ORF3a), envelope protein (E), membrane glycoprotein (M), ORF6 protein (ORF6), ORF7a protein (ORF7a), and ORF7b (ORF7b) genes, complete cds; ORF8 gene, complete sequence; and nucleocapsid phosphoprote…	Viruses;Pisuviricota;Pisoniviricetes;Nidovirales;Coronaviridae;Betacoronavirus;Severe acute respiratory syndrome-related coronavirus	2697049
BLASTn	SRR24829850	Mammalia	Phocoena phocoena	40.8137	Severe acute respiratory syndrome-related coronavirus	k141_1377-SRR24829850	gi|2565364520|emb|OY637047.1|	100	690	789	100	789	29762	27047	27736	0	Severe acute respiratory syndrome coronavirus 2 genome assembly, complete genome: monopartite	Viruses;Pisuviricota;Pisoniviricetes;Nidovirales;Coronaviridae;Betacoronavirus;Severe acute respiratory syndrome-related coronavirus	2697049
BLASTn	SRR24829850	Mammalia	Phocoena phocoena	30.0732	Severe acute respiratory syndrome-related coronavirus	k141_421-SRR24829850	gi|2565357779|emb|OY629065.1|	100	690	781	35	724	29756	3590	2901	0	Severe acute respiratory syndrome coronavirus 2 genome assembly, complete genome: monopartite	Viruses;Pisuviricota;Pisoniviricetes;Nidovirales;Coronaviridae;Betacoronavirus;Severe acute respiratory syndrome-related coronavirus	2697049
BLASTn	SRR24829850	Mammalia	Phocoena phocoena	113.849	Severe acute respiratory syndrome-related coronavirus	k141_373-SRR24829850	gi|2665740864|emb|OY806424.1|	99.38	1612	1673	1	1612	29867	26964	25353	0	Severe acute respiratory syndrome coronavirus 2 genome assembly, chromosome: 1	Viruses;Pisuviricota;Pisoniviricetes;Nidovirales;Coronaviridae;Betacoronavirus;Severe acute respiratory syndrome-related coronavirus	2697049
BLASTn	SRR24829850	Mammalia	Phocoena phocoena	105.256	Severe acute respiratory syndrome-related coronavirus	k141_1532-SRR24829850	gi|2623649509|gb|OR838605.1|	99.881	1675	1702	1	1675	29746	6341	8015	0	Severe acute respiratory syndrome coronavirus 2 isolate SARS-CoV-2/human/USA/GA-GPHL-0992/2023 ORF1ab polyprotein (ORF1ab), ORF1a polyprotein (ORF1ab), surface glycoprotein (S), ORF3a protein (ORF3a), envelope protein (E), membrane glycoprotein (M), ORF6 protein (ORF6), ORF7a protein (ORF7a), and ORF7b (ORF7b) genes, complete cds; ORF8 gene, complete sequence; and nucleocapsid phosphoprotein (N) …	Viruses;Pisuviricota;Pisoniviricetes;Nidovirales;Coronaviridae;Betacoronavirus;Severe acute respiratory syndrome-related coronavirus	2697049
BLASTn	SRR24829850	Mammalia	Phocoena phocoena	17.1847	Severe acute respiratory syndrome-related coronavirus	k141_1440-SRR24829850	gi|2633295753|emb|OY966651.1|	99.499	599	605	7	605	29866	18551	17953	0	Severe acute respiratory syndrome coronavirus 2 genome assembly, complete genome: monopartite	Viruses;Pisuviricota;Pisoniviricetes;Nidovirales;Coronaviridae;Betacoronavirus;Severe acute respiratory syndrome-related coronavirus	2697049
BLASTn	SRR24829850	Mammalia	Phocoena phocoena	165.403	Severe acute respiratory syndrome-related coronavirus	k141_1443-SRR24829850	gi|2922297910|gb|PV219482.1|	100	2322	2342	21	2342	29625	9871	12192	0	Severe acute respiratory syndrome coronavirus 2 isolate SARS-CoV-2/human/USA/WI-UW17030/2023 ORF1ab polyprotein (ORF1ab) gene, complete cds; ORF1a polyprotein (ORF1ab) gene, partial cds; surface glycoprotein (S), ORF3a protein (ORF3a), envelope protein (E), membrane glycoprotein (M), and ORF6 protein (ORF6) genes, complete cds; ORF7a protein (ORF7a) and ORF7b (ORF7b) genes, partial cds; and ORF8 …	Viruses;Pisuviricota;Pisoniviricetes;Nidovirales;Coronaviridae;Betacoronavirus;Severe acute respiratory syndrome-related coronavirus	2697049
BLASTn	SRR24829850	Mammalia	Phocoena phocoena	91.2336	Severe acute respiratory syndrome-related coronavirus	k141_977-SRR24829850	gi|2753784859|gb|PP987351.1|	100	1689	1700	1	1689	29781	21554	19866	0	Severe acute respiratory syndrome coronavirus 2 isolate SARS-CoV-2/human/USA/LA-EVTL22166/2024 ORF1ab polyprotein (ORF1ab) and ORF1a polyprotein (ORF1ab) genes, partial cds; and surface glycoprotein (S), ORF3a protein (ORF3a), envelope protein (E), membrane glycoprotein (M), ORF6 protein (ORF6), ORF7a protein (ORF7a), ORF7b (ORF7b), ORF8 protein (ORF8), nucleocapsid phosphoprotein (N), and ORF10 …	Viruses;Pisuviricota;Pisoniviricetes;Nidovirales;Coronaviridae;Betacoronavirus;Severe acute respiratory syndrome-related coronavirus	2697049
BLASTn	SRR24829850	Mammalia	Phocoena phocoena	66.5908	Severe acute respiratory syndrome-related coronavirus	k141_584-SRR24829850	gi|2653689083|gb|PP184436.1|	99.777	897	895	1	895	29814	14019	13123	0	Severe acute respiratory syndrome coronavirus 2 isolate SARS-CoV-2/human/USA/SEARCH-75661/2022, complete genome	Viruses;Pisuviricota;Pisoniviricetes;Nidovirales;Coronaviridae;Betacoronavirus;Severe acute respiratory syndrome-related coronavirus	2697049
BLASTn	SRR24829850	Mammalia	Phocoena phocoena	107.404	Severe acute respiratory syndrome-related coronavirus	k141_1001-SRR24829850	gi|2530746148|emb|OY217011.1|	99.931	1456	1456	1	1456	29859	6047	4592	0	Severe acute respiratory syndrome coronavirus 2 genome assembly, chromosome: 1	Viruses;Pisuviricota;Pisoniviricetes;Nidovirales;Coronaviridae;Betacoronavirus;Severe acute respiratory syndrome-related coronavirus	2697049
BLASTn	SRR24829850	Mammalia	Phocoena phocoena	51.5541	Severe acute respiratory syndrome-related coronavirus	k141_1346-SRR24829850	gi|2917878497|emb|OZ233612.1|	100	726	726	1	726	29876	24110	23385	0	Severe acute respiratory syndrome coronavirus 2 genome assembly, chromosome: 1	Viruses;Pisuviricota;Pisoniviricetes;Nidovirales;Coronaviridae;Betacoronavirus;Severe acute respiratory syndrome-related coronavirus	2697049
BLASTn	SRR24829850	Mammalia	Phocoena phocoena	25.7771	Severe acute respiratory syndrome-related coronavirus	k141_214-SRR24829850	gi|1862650945|gb|MT671829.1|	100	540	540	1	540	29861	14592	14053	0	Severe acute respiratory syndrome coronavirus 2 isolate SARS-CoV-2/human/USA/CA-CZB-1776/2020 ORF1ab polyprotein (ORF1ab), ORF1a polyprotein (ORF1ab), surface glycoprotein (S), ORF3a protein (ORF3a), envelope protein (E), membrane glycoprotein (M), ORF6 protein (ORF6), ORF7a protein (ORF7a), ORF7b (ORF7b), ORF8 protein (ORF8), nucleocapsid phosphoprotein (N), and ORF10 protein (ORF10) genes, comp…	Viruses;Pisuviricota;Pisoniviricetes;Nidovirales;Coronaviridae;Betacoronavirus;Severe acute respiratory syndrome-related coronavirus	2697049
BLASTn	SRR24829850	Mammalia	Phocoena phocoena	126.737	Severe acute respiratory syndrome-related coronavirus	k141_427-SRR24829850	gi|2926968105|gb|PV262795.1|	100	1766	1766	1	1766	29424	9483	7718	0	Severe acute respiratory syndrome coronavirus 2 isolate SARS-CoV-2/human/USA/PR-CVL-015704/2022 ORF1ab polyprotein (ORF1ab) and ORF1a polyprotein (ORF1ab) genes, partial cds; and surface glycoprotein (S), ORF3a protein (ORF3a), envelope protein (E), membrane glycoprotein (M), ORF6 protein (ORF6), ORF7a protein (ORF7a), ORF7b (ORF7b), ORF8 protein (ORF8), nucleocapsid phosphoprotein (N), and ORF10…	Viruses;Pisuviricota;Pisoniviricetes;Nidovirales;Coronaviridae;Betacoronavirus;Severe acute respiratory syndrome-related coronavirus	2697049
BLASTn	SRR24829850	Mammalia	Phocoena phocoena	42.9618	Severe acute respiratory syndrome-related coronavirus	k141_683-SRR24829850	gi|2917930996|emb|OZ234706.1|	100	712	712	1	712	29876	22388	21677	0	Severe acute respiratory syndrome coronavirus 2 genome assembly, chromosome: 1	Viruses;Pisuviricota;Pisoniviricetes;Nidovirales;Coronaviridae;Betacoronavirus;Severe acute respiratory syndrome-related coronavirus	2697049
BLASTn	SRR24829850	Mammalia	Phocoena phocoena	40.8137	Severe acute respiratory syndrome-related coronavirus	k141_954-SRR24829850	gi|2929771403|gb|PV290557.1|	100	782	782	1	782	29634	2775	1994	0	Severe acute respiratory syndrome coronavirus 2 isolate SARS-CoV-2/human/USA/PA-DHSS-1236/2025 ORF1ab polyprotein (ORF1ab) gene, partial cds; and ORF1a polyprotein (ORF1ab), surface glycoprotein (S), ORF3a protein (ORF3a), envelope protein (E), membrane glycoprotein (M), ORF6 protein (ORF6), ORF7a protein (ORF7a), ORF7b (ORF7b), ORF8 protein (ORF8), nucleocapsid phosphoprotein (N), and ORF10 prot…	Viruses;Pisuviricota;Pisoniviricetes;Nidovirales;Coronaviridae;Betacoronavirus;Severe acute respiratory syndrome-related coronavirus	2697049
BLASTn	SRR7287110	Mammalia	Felis silvestris	34.6027	Norwalk virus	k119_868-SRR7287110	gi|1808642707|ref|NC_045762.1|	97.133	837	870	34	870	7839	3931	4767	0	Norovirus GIV genotype GIV.2 nonstructural polyprotein (ORF1), VP1 (ORF2), and VP2 (ORF3) genes, complete cds	Viruses;Pisuviricota;Pisoniviricetes;Picornavirales;Caliciviridae;Norovirus;Norwalk virus	262897
BLASTn	SRR7287113	Mammalia	Felis silvestris	60.2512	Norwalk virus	k119_2600-SRR7287113	gi|1808642707|ref|NC_045762.1|	95.545	1459	1459	1	1459	7839	1691	233	0	Norovirus GIV genotype GIV.2 nonstructural polyprotein (ORF1), VP1 (ORF2), and VP2 (ORF3) genes, complete cds	Viruses;Pisuviricota;Pisoniviricetes;Picornavirales;Caliciviridae;Norovirus;Norwalk virus	262897
BLASTn	SRR7287115	Mammalia	Felis silvestris	529.798	Rotavirus A	k119_244-SRR7287115	gi|1943324947|gb|MT364824.1|	99.172	3140	3140	1	3140	3267	3143	4	0	Rotavirus A strain RVA/Dog-wt/THA/CU126/2017/G3P[3] VP1 gene, complete cds	Viruses;Duplornaviricota;Resentoviricetes;Reovirales;Sedoreoviridae;Rotavirus;Rotavirus A	28875
BLASTn	SRR22942462	Mammalia	Panthera tigris	521.448	Orthorubulavirus mammalis	k141_819-SRR22942462	gi|1806608684|gb|MN604146.1|	99.902	2051	2051	1	2051	15246	6519	8569	0	Mammalian orthorubulavirus 5 isolate XJ033, complete genome	Viruses;Negarnaviricota;Monjiviricetes;Mononegavirales;Paramyxoviridae;Orthorubulavirus;Orthorubulavirus mammalis	2560580
BLASTn	SRR22942462	Mammalia	Panthera tigris	1471.57	Orthorubulavirus mammalis	k141_824-SRR22942462	gi|1028325827|gb|KX060176.1|	99.941	1689	1689	1	1689	15246	64	1752	0	Parainfluenza virus 5 strain AGS, complete genome	Viruses;Negarnaviricota;Monjiviricetes;Mononegavirales;Paramyxoviridae;Orthorubulavirus;Orthorubulavirus mammalis	2905673
BLASTn	SRR22942462	Mammalia	Panthera tigris	2028.21	Orthorubulavirus mammalis	k141_476-SRR22942462	gi|1028325827|gb|KX060176.1|	99.931	4378	4378	1	4378	15246	1798	6175	0	Parainfluenza virus 5 strain AGS, complete genome	Viruses;Negarnaviricota;Monjiviricetes;Mononegavirales;Paramyxoviridae;Orthorubulavirus;Orthorubulavirus mammalis	2905673
BLASTn	SRR22955100	Mammalia	Mustela putorius	15.1066	Orthorubulavirus mammalis	k141_3760-SRR22955100	gi|2562721692|gb|OQ994985.1|	99.49	784	784	1	784	15246	4434	5217	0	Parainfluenza virus 5 strain GX2020, complete genome	Viruses;Negarnaviricota;Monjiviricetes;Mononegavirales;Paramyxoviridae;Orthorubulavirus;Orthorubulavirus mammalis	2905673
BLASTn	SRR22955100	Mammalia	Mustela putorius	90.6394	Orthorubulavirus mammalis	k141_4551-SRR22955100	gi|1028325827|gb|KX060176.1|	99.882	1698	1698	1	1698	15246	66	1763	0	Parainfluenza virus 5 strain AGS, complete genome	Viruses;Negarnaviricota;Monjiviricetes;Mononegavirales;Paramyxoviridae;Orthorubulavirus;Orthorubulavirus mammalis	2905673
BLASTn	SRR22955100	Mammalia	Mustela putorius	42.0826	Orthorubulavirus mammalis	k141_6514-SRR22955100	gi|1028325827|gb|KX060176.1|	99.846	1302	1302	1	1302	15246	3693	2392	0	Parainfluenza virus 5 strain AGS, complete genome	Viruses;Negarnaviricota;Monjiviricetes;Mononegavirales;Paramyxoviridae;Orthorubulavirus;Orthorubulavirus mammalis	2905673
BLASTn	SRR22955101	Mammalia	Mustela putorius	1141.33	Severe acute respiratory syndrome-related coronavirus	k141_2285-SRR22955101	gi|1832151553|gb|MT344957.1|	99.969	9789	9789	1	9789	29876	9802	14	0	Severe acute respiratory syndrome coronavirus 2 isolate SARS-CoV-2/human/USA/PA-CDC-03068029-001/2020, complete genome	Viruses;Pisuviricota;Pisoniviricetes;Nidovirales;Coronaviridae;Betacoronavirus;Severe acute respiratory syndrome-related coronavirus	2697049
BLASTn	SRR22955101	Mammalia	Mustela putorius	3780.87	Severe acute respiratory syndrome-related coronavirus	k141_9619-SRR22955101	gi|2086627428|gb|MZ934691.1|	99.975	20060	20060	1	20060	29855	9796	29855	0	Severe acute respiratory syndrome coronavirus 2 isolate SARS-CoV-2/human/FIN/hCoV-19-Finland-1/2020, complete genome	Viruses;Pisuviricota;Pisoniviricetes;Nidovirales;Coronaviridae;Betacoronavirus;Severe acute respiratory syndrome-related coronavirus	2697049
BLASTn	SRR10215720	Mammalia	Ailuropoda melanoleuca	16.9296	Alphainfluenzavirus influenzae	k141_1197-SRR10215720	gi|1757993504|gb|MN540838.1|	100	461	461	1	461	1750	3	463	0	Influenza A virus (A/swine/Nigeria/NG-SW26_19RS1081-19/2017(H1N1)) segment 4 hemagglutinin (HA) gene, complete cds	Viruses;Negarnaviricota;Insthoviricetes;Articulavirales;Orthomyxoviridae;Alphainfluenzavirus;Alphainfluenzavirus influenzae	11320
BLASTn	SRR27228464	Mammalia	Ailuropoda melanoleuca	446.382	Orthorubulavirus mammalis	SRR27228464-k141_1465	gi|1028325827|gb|KX060176.1|	99.883	1705	1712	8	1712	15246	54	1758	0	Parainfluenza virus 5 strain AGS, complete genome	Viruses;Negarnaviricota;Monjiviricetes;Mononegavirales;Paramyxoviridae;Orthorubulavirus;Orthorubulavirus mammalis	2905673
BLASTn	SRR27228464	Mammalia	Ailuropoda melanoleuca	115.785	Orthorubulavirus mammalis	SRR27228464-k141_1567	gi|1919524639|gb|MT160087.1|	99.892	1844	1844	1	1844	15246	8364	6521	0	Parainfluenza virus 5 strain L, complete genome	Viruses;Negarnaviricota;Monjiviricetes;Mononegavirales;Paramyxoviridae;Orthorubulavirus;Orthorubulavirus mammalis	2905673
BLASTn	SRR27228464	Mammalia	Ailuropoda melanoleuca	277.107	Orthorubulavirus mammalis	SRR27228464-k141_220	gi|1028325827|gb|KX060176.1|	99.923	1301	1301	1	1301	15246	1792	3092	0	Parainfluenza virus 5 strain AGS, complete genome	Viruses;Negarnaviricota;Monjiviricetes;Mononegavirales;Paramyxoviridae;Orthorubulavirus;Orthorubulavirus mammalis	2905673
BLASTn	SRR27228464	Mammalia	Ailuropoda melanoleuca	121.417	Orthorubulavirus mammalis	SRR27228464-k141_664	gi|1919524639|gb|MT160087.1|	99.936	3105	3105	1	3105	15246	3112	6216	0	Parainfluenza virus 5 strain L, complete genome	Viruses;Negarnaviricota;Monjiviricetes;Mononegavirales;Paramyxoviridae;Orthorubulavirus;Orthorubulavirus mammalis	2905673
BLASTn	SRR19391901	Mammalia	Noctilio leporinus	562.43	Orthorubulavirus mammalis	k99_246-SRR19391901	gi|1806608684|gb|MN604146.1|	99.795	975	975	1	975	15246	8358	7384	0	Mammalian orthorubulavirus 5 isolate XJ033, complete genome	Viruses;Negarnaviricota;Monjiviricetes;Mononegavirales;Paramyxoviridae;Orthorubulavirus;Orthorubulavirus mammalis	2560580
BLASTn	SRR19391901	Mammalia	Noctilio leporinus	3437.07	Orthorubulavirus mammalis	k99_850-SRR19391901	gi|1028325827|gb|KX060176.1|	99.879	1649	1649	1	1649	15246	1714	66	0	Parainfluenza virus 5 strain AGS, complete genome	Viruses;Negarnaviricota;Monjiviricetes;Mononegavirales;Paramyxoviridae;Orthorubulavirus;Orthorubulavirus mammalis	2905673
BLASTn	SRR19391901	Mammalia	Noctilio leporinus	624.922	Orthorubulavirus mammalis	k99_640-SRR19391901	gi|1806608684|gb|MN604146.1|	100	1103	1103	1	1103	15246	5091	6193	0	Mammalian orthorubulavirus 5 isolate XJ033, complete genome	Viruses;Negarnaviricota;Monjiviricetes;Mononegavirales;Paramyxoviridae;Orthorubulavirus;Orthorubulavirus mammalis	2560580
BLASTn	SRR19391901	Mammalia	Noctilio leporinus	387.452	Orthorubulavirus mammalis	k99_847-SRR19391901	gi|1028325827|gb|KX060176.1|	100	626	626	1	626	15246	5071	4446	0	Parainfluenza virus 5 strain AGS, complete genome	Viruses;Negarnaviricota;Monjiviricetes;Mononegavirales;Paramyxoviridae;Orthorubulavirus;Orthorubulavirus mammalis	2905673
BLASTn	SRR10059480	Mammalia	Carollia perspicillata	57.9732	Alphainfluenzavirus influenzae	k141_1042-SRR10059480	gi|960311697|gb|KU143417.1|	100	658	658	1	658	1565	665	8	0	Influenza A virus (A/duck/Wenzhou/RAQL10/2015(H7N9)) segment 5 nucleocapsid protein (NP) gene, complete cds	Viruses;Negarnaviricota;Insthoviricetes;Articulavirales;Orthomyxoviridae;Alphainfluenzavirus;Alphainfluenzavirus influenzae	1756065
BLASTn	SRR19391903	Mammalia	Carollia perspicillata	110.185	Alphainfluenzavirus influenzae	k141_331-SRR19391903	gi|1494820917|gb|MK078568.1|	100	654	654	1	654	2341	2	655	0	Influenza A virus (A/Mink/China/WM01/2014(H9N2)) segment 2 polymerase PB1 (PB1) and PB1-F2 protein (PB1-F2) genes, complete cds	Viruses;Negarnaviricota;Insthoviricetes;Articulavirales;Orthomyxoviridae;Alphainfluenzavirus;Alphainfluenzavirus influenzae	11320
BLASTn	SRR19391903	Mammalia	Carollia perspicillata	120.202	Alphainfluenzavirus influenzae	k141_1566-SRR19391903	gi|754294869|gb|KP412423.1|	100	668	668	1	668	2233	1553	2220	0	Influenza A virus (A/chicken/Hangzhou/174/2013(H7N9)) segment 3 polymerase PA (PA) and PA-X protein (PA-X) genes, complete cds	Viruses;Negarnaviricota;Insthoviricetes;Articulavirales;Orthomyxoviridae;Alphainfluenzavirus;Alphainfluenzavirus influenzae	1593526
BLASTn	SRR10059480	Mammalia	Carollia perspicillata	300.406	Alphainfluenzavirus influenzae	k141_255-SRR10059480	gi|632807150|gb|CY181559.1|	100	2271	2272	2	2272	2340	60	2330	0	Influenza A virus (A/Anhui/DEWH72-06/2013(H7N9)) polymerase PB1 (PB1) and PB1-F2 protein (PB1-F2) genes, complete cds	Viruses;Negarnaviricota;Insthoviricetes;Articulavirales;Orthomyxoviridae;Alphainfluenzavirus;Alphainfluenzavirus influenzae	1386072
BLASTn	SRR10059480	Mammalia	Carollia perspicillata	52.7029	Alphainfluenzavirus influenzae	k141_229-SRR10059480	gi|910300368|gb|CY191666.1|	100	510	510	1	510	2316	2282	1773	0	Influenza A virus (A/Anhui/1-YK_RG01/2013(H7N9)) polymerase PB2 (PB2) gene, complete cds	Viruses;Negarnaviricota;Insthoviricetes;Articulavirales;Orthomyxoviridae;Alphainfluenzavirus;Alphainfluenzavirus influenzae	1663996
BLASTn	SRR19391903	Mammalia	Carollia perspicillata	80.1346	Alphainfluenzavirus influenzae	k141_218-SRR19391903	gi|910361909|gb|CY193002.1|	100	514	514	1	514	2316	2011	1498	0	Influenza A virus (A/Anhui/1-YK_RG169/2013(H7N9)) polymerase PB2 (PB2) gene, complete cds	Viruses;Negarnaviricota;Insthoviricetes;Articulavirales;Orthomyxoviridae;Alphainfluenzavirus;Alphainfluenzavirus influenzae	1663829
BLASTn	SRR19391903	Mammalia	Carollia perspicillata	70.1178	Alphainfluenzavirus influenzae	k141_410-SRR19391903	gi|1275229656|gb|MG214184.1|	100	523	523	1	523	2280	809	1331	0	Influenza A virus (A/WuXi/0402/2013(H7N9)) segment 1 polymerase PB2 (PB2) gene, complete cds	Viruses;Negarnaviricota;Insthoviricetes;Articulavirales;Orthomyxoviridae;Alphainfluenzavirus;Alphainfluenzavirus influenzae	2045464
BLASTn	SRR10059480	Mammalia	Carollia perspicillata	158.109	Alphainfluenzavirus influenzae	k141_1855-SRR10059480	gi|910300350|gb|CY191659.1|	100	1189	1189	1	1189	1708	1708	520	0	Influenza A virus (A/Anhui/1-YK_RG01/2013(H7N9)) hemagglutinin (HA) gene, complete cds	Viruses;Negarnaviricota;Insthoviricetes;Articulavirales;Orthomyxoviridae;Alphainfluenzavirus;Alphainfluenzavirus influenzae	1663996
BLASTn	SRR19391903	Mammalia	Carollia perspicillata	170.286	Alphainfluenzavirus influenzae	k141_479-SRR19391903	gi|1678638903|gb|MN037516.1|	100	998	998	1	998	1727	529	1526	0	Influenza A virus (A/chicken/Guangdong/SD014/2014(H7N9)) segment 4 hemagglutinin (HA) gene, complete cds	Viruses;Negarnaviricota;Insthoviricetes;Articulavirales;Orthomyxoviridae;Alphainfluenzavirus;Alphainfluenzavirus influenzae	11320
BLASTn	SRR10059480	Mammalia	Carollia perspicillata	110.676	Alphainfluenzavirus influenzae	k141_1470-SRR10059480	gi|936346833|gb|KT779596.1|	100	1082	1082	1	1082	2291	1684	603	0	Influenza A virus (A/chicken/Suzhou/04020102/2013(H7N9)) clone [virus wizard] segment 1 polymerase PB2 (PB2) gene, partial cds	Viruses;Negarnaviricota;Insthoviricetes;Articulavirales;Orthomyxoviridae;Alphainfluenzavirus;Alphainfluenzavirus influenzae	1719190
BLASTn	SRR19391903	Mammalia	Carollia perspicillata	180.303	Alphainfluenzavirus influenzae	k141_1369-SRR19391903	gi|910305389|gb|CY192049.1|	100	1225	1225	1	1225	2316	742	1966	0	Influenza A virus (A/Anhui/1-YK_RG50/2013(H7N9)) polymerase PB1 (PB1) and PB1-F2 protein (PB1-F2) genes, complete cds	Viruses;Negarnaviricota;Insthoviricetes;Articulavirales;Orthomyxoviridae;Alphainfluenzavirus;Alphainfluenzavirus influenzae	1663948
BLASTn	SRR10059480	Mammalia	Carollia perspicillata	42.1623	Alphainfluenzavirus influenzae	k141_1513-SRR10059480	gi|1442943497|gb|MH719003.1|	100	525	525	1	525	2280	88	612	0	Influenza A virus (A/chicken/China/TM24/2013(H7N9)) segment 1 polymerase PB2 (PB2) gene, complete cds	Viruses;Negarnaviricota;Insthoviricetes;Articulavirales;Orthomyxoviridae;Alphainfluenzavirus;Alphainfluenzavirus influenzae	11320
BLASTn	SRR19391903	Mammalia	Carollia perspicillata	80.1346	Alphainfluenzavirus influenzae	k141_1602-SRR19391903	gi|1391035536|gb|MH375370.1|	100	565	565	1	565	2151	419	983	0	Influenza A virus (A/chicken/Shandong/1287/2016(H9N2)) segment 3 polymerase PA (PA) and PA-X protein (PA-X) genes, complete cds	Viruses;Negarnaviricota;Insthoviricetes;Articulavirales;Orthomyxoviridae;Alphainfluenzavirus;Alphainfluenzavirus influenzae	11320
BLASTn	SRR10059480	Mammalia	Carollia perspicillata	57.9732	Alphainfluenzavirus influenzae	k141_222-SRR10059480	gi|1442943654|gb|MH719007.1|	100	691	691	1	691	2151	466	1156	0	Influenza A virus (A/chicken/China/TM24/2013(H7N9)) segment 3 polymerase PA (PA) and PA-X protein (PA-X) genes, complete cds	Viruses;Negarnaviricota;Insthoviricetes;Articulavirales;Orthomyxoviridae;Alphainfluenzavirus;Alphainfluenzavirus influenzae	11320
BLASTn	SRR19391903	Mammalia	Carollia perspicillata	60.101	Alphainfluenzavirus influenzae	k141_36-SRR19391903	gi|1032810338|gb|KX215943.1|	100	520	520	1	520	838	778	259	0	Influenza A virus (A/Huai'an/001/2015(H7N9)) segment 8 nuclear export protein (NEP) and nonstructural protein 1 (NS1) genes, complete cds	Viruses;Negarnaviricota;Insthoviricetes;Articulavirales;Orthomyxoviridae;Alphainfluenzavirus;Alphainfluenzavirus influenzae	1621097
BLASTn	SRR19391889	Mammalia	Phyllostomus hastatus	1964.87	Orthorubulavirus mammalis	k99_424-SRR19391889	gi|1806608684|gb|MN604146.1|	99.883	1705	1705	1	1705	15246	69	1773	0	Mammalian orthorubulavirus 5 isolate XJ033, complete genome	Viruses;Negarnaviricota;Monjiviricetes;Mononegavirales;Paramyxoviridae;Orthorubulavirus;Orthorubulavirus mammalis	2560580
BLASTn	SRR19391889	Mammalia	Phyllostomus hastatus	510.866	Orthorubulavirus mammalis	k99_139-SRR19391889	gi|1806608684|gb|MN604146.1|	99.852	1353	1353	1	1353	15246	8328	6976	0	Mammalian orthorubulavirus 5 isolate XJ033, complete genome	Viruses;Negarnaviricota;Monjiviricetes;Mononegavirales;Paramyxoviridae;Orthorubulavirus;Orthorubulavirus mammalis	2560580
BLASTn	SRR19391889	Mammalia	Phyllostomus hastatus	422.447	Orthorubulavirus mammalis	k99_401-SRR19391889	gi|1806608684|gb|MN604146.1|	100	1087	1087	1	1087	15246	6186	5100	0	Mammalian orthorubulavirus 5 isolate XJ033, complete genome	Viruses;Negarnaviricota;Monjiviricetes;Mononegavirales;Paramyxoviridae;Orthorubulavirus;Orthorubulavirus mammalis	2560580
BLASTn	ERR3619156	Mammalia	Pteropus alecto	3048.53	Henipavirus hendraense	k99_77838-ERR3619156	gi|1701710593|gb|MN062017.1|	100	18234	18282	49	18282	18234	1	18234	0	Henipavirus hendraense strain HeV/Australia/1994/Horse18, complete genome	Viruses;Negarnaviricota;Monjiviricetes;Mononegavirales;Paramyxoviridae;Henipavirus;Henipavirus hendraense	3052223
BLASTn	ERR3348243	Mammalia	Pteropus vampyrus	69862.6	Henipavirus nipahense	k59_518-ERR3348243	gi|66271892|gb|AY988601.1|	100	2258	2265	1	2258	18252	40	2297	0	Nipah virus from Bangladesh, complete genome	Viruses;Negarnaviricota;Monjiviricetes;Mononegavirales;Paramyxoviridae;Henipavirus;Henipavirus nipahense	3052225
BLASTn	ERR3348242	Mammalia	Pteropus vampyrus	3749.72	Henipavirus nipahense	k59_213-ERR3348242	gi|1802790347|gb|MK673567.1|	100	1347	1351	5	1351	18245	6360	5014	0	Henipavirus nipahense isolate 810482, complete genome	Viruses;Negarnaviricota;Monjiviricetes;Mononegavirales;Paramyxoviridae;Henipavirus;Henipavirus nipahense	3052225
BLASTn	ERR3348242	Mammalia	Pteropus vampyrus	7181.2	Henipavirus nipahense	k59_505-ERR3348242	gi|66271892|gb|AY988601.1|	100	2233	2237	5	2237	18252	2297	65	0	Nipah virus from Bangladesh, complete genome	Viruses;Negarnaviricota;Monjiviricetes;Mononegavirales;Paramyxoviridae;Henipavirus;Henipavirus nipahense	3052225
BLASTn	ERR3348243	Mammalia	Pteropus vampyrus	202434	Henipavirus nipahense	k59_411-ERR3348243	gi|1802790317|gb|MK673564.1|	100	6424	6431	8	6431	18240	8706	2283	0	Henipavirus nipahense isolate 810398, complete genome	Viruses;Negarnaviricota;Monjiviricetes;Mononegavirales;Paramyxoviridae;Henipavirus;Henipavirus nipahense	3052225
BLASTn	ERR3348241	Mammalia	Pteropus vampyrus	208727	Henipavirus nipahense	k59_423-ERR3348241	gi|1802790317|gb|MK673564.1|	99.988	8649	8652	4	8652	18240	8706	58	0	Henipavirus nipahense isolate 810398, complete genome	Viruses;Negarnaviricota;Monjiviricetes;Mononegavirales;Paramyxoviridae;Henipavirus;Henipavirus nipahense	3052225
BLASTn	ERR3348243	Mammalia	Pteropus vampyrus	39777.5	Henipavirus nipahense	k59_570-ERR3348243	gi|1802790317|gb|MK673564.1|	100	9498	9500	1	9498	18240	8716	18213	0	Henipavirus nipahense isolate 810398, complete genome	Viruses;Negarnaviricota;Monjiviricetes;Mononegavirales;Paramyxoviridae;Henipavirus;Henipavirus nipahense	3052225
BLASTn	ERR3348242	Mammalia	Pteropus vampyrus	311.324	Henipavirus nipahense	k59_276-ERR3348242	gi|1802790357|gb|MK673568.1|	100	1035	1035	1	1035	18237	16108	17142	0	Henipavirus nipahense isolate 811373, complete genome	Viruses;Negarnaviricota;Monjiviricetes;Mononegavirales;Paramyxoviridae;Henipavirus;Henipavirus nipahense	3052225
BLASTn	ERR3348242	Mammalia	Pteropus vampyrus	12411.4	Henipavirus nipahense	k59_309-ERR3348242	gi|1802790317|gb|MK673564.1|	100	2687	2687	1	2687	18240	4992	2306	0	Henipavirus nipahense isolate 810398, complete genome	Viruses;Negarnaviricota;Monjiviricetes;Mononegavirales;Paramyxoviridae;Henipavirus;Henipavirus nipahense	3052225
BLASTn	ERR3348242	Mammalia	Pteropus vampyrus	1978.64	Henipavirus nipahense	k59_318-ERR3348242	gi|1802790317|gb|MK673564.1|	100	2458	2458	1	2458	18240	8721	11178	0	Henipavirus nipahense isolate 810398, complete genome	Viruses;Negarnaviricota;Monjiviricetes;Mononegavirales;Paramyxoviridae;Henipavirus;Henipavirus nipahense	3052225
BLASTn	ERR3348242	Mammalia	Pteropus vampyrus	4268.6	Henipavirus nipahense	k59_353-ERR3348242	gi|1802790317|gb|MK673564.1|	100	2197	2197	1	2197	18240	6345	8541	0	Henipavirus nipahense isolate 810398, complete genome	Viruses;Negarnaviricota;Monjiviricetes;Mononegavirales;Paramyxoviridae;Henipavirus;Henipavirus nipahense	3052225
BLASTn	ERR3348242	Mammalia	Pteropus vampyrus	408.18	Henipavirus nipahense	k59_461-ERR3348242	gi|2754350761|gb|PP981667.1|	100	1053	1053	1	1053	18077	14916	15968	0	Henipavirus nipahense isolate NiV/human/BGD/RS0384019/2019, complete genome	Viruses;Negarnaviricota;Monjiviricetes;Mononegavirales;Paramyxoviridae;Henipavirus;Henipavirus nipahense	3052225
BLASTn	ERR3348242	Mammalia	Pteropus vampyrus	214.468	Henipavirus nipahense	k59_506-ERR3348242	gi|1802790357|gb|MK673568.1|	100	514	514	1	514	18237	13226	13739	0	Henipavirus nipahense isolate 811373, complete genome	Viruses;Negarnaviricota;Monjiviricetes;Mononegavirales;Paramyxoviridae;Henipavirus;Henipavirus nipahense	3052225
BLASTn	ERR3348241	Mammalia	Pteropus vampyrus	30052.8	Henipavirus nipahense	k59_508-ERR3348241	gi|1802790317|gb|MK673564.1|	100	9520	9520	1	9520	18240	8717	18236	0	Henipavirus nipahense isolate 810398, complete genome	Viruses;Negarnaviricota;Monjiviricetes;Mononegavirales;Paramyxoviridae;Henipavirus;Henipavirus nipahense	3052225
BLASTn	SRR16761644	Mammalia	Rousettus aegyptiacus	6.77946	Adeno-associated virus	k141_251703-SRR16761644	gi|2203404040|gb|OM451154.1|	100	323	1048	475	797	4220	1634	1956	4.66e-162	MAG: Adeno-associated virus isolate HeB-T1 Rep 78 protein and capsid protein VP1 genes, complete cds	Viruses;Cossaviricota;Quintoviricetes;Piccovirales;Parvoviridae;Dependoparvovirus;Adeno-associated virus	272636
BLASTn	SRR16761639	Mammalia	Rousettus aegyptiacus	131.893	Dependoparvovirus mammalian1	k141_1471-SRR16761639	gi|51593836|ref|NC_006152.1|	100	295	612	312	606	4642	1680	1974	4.21e-147	Adeno-associated virus 5, complete genome	Viruses;Cossaviricota;Quintoviricetes;Piccovirales;Parvoviridae;Dependoparvovirus;Dependoparvovirus mammalian1	82300
BLASTn	SRR16761642	Mammalia	Rousettus aegyptiacus	16.3291	Adeno-associated virus	k141_22845-SRR16761642	gi|2203404040|gb|OM451154.1|	100	323	511	39	361	4220	1956	1634	2.19e-162	MAG: Adeno-associated virus isolate HeB-T1 Rep 78 protein and capsid protein VP1 genes, complete cds	Viruses;Cossaviricota;Quintoviricetes;Piccovirales;Parvoviridae;Dependoparvovirus;Adeno-associated virus	272636
BLASTn	SRR16761639	Mammalia	Rousettus aegyptiacus	297.605	Adeno-associated virus	k141_3263-SRR16761639	gi|2203404040|gb|OM451154.1|	100	1252	1252	1	1252	4220	2274	1023	0	MAG: Adeno-associated virus isolate HeB-T1 Rep 78 protein and capsid protein VP1 genes, complete cds	Viruses;Cossaviricota;Quintoviricetes;Piccovirales;Parvoviridae;Dependoparvovirus;Adeno-associated virus	272636
BLASTn	SRR16761643	Mammalia	Rousettus aegyptiacus	515.968	Adeno-associated virus	k141_2194-SRR16761643	gi|2203404040|gb|OM451154.1|	100	1072	1072	1	1072	4220	1141	2212	0	MAG: Adeno-associated virus isolate HeB-T1 Rep 78 protein and capsid protein VP1 genes, complete cds	Viruses;Cossaviricota;Quintoviricetes;Piccovirales;Parvoviridae;Dependoparvovirus;Adeno-associated virus	272636
BLASTn	SRR22938624	Mammalia	Rhinolophus ferrumequinum	16.5858	Severe acute respiratory syndrome-related coronavirus	k99_122-SRR22938624	gi|2929312713|gb|PV282380.1|	100	629	629	1	629	29655	20114	20742	0	Severe acute respiratory syndrome coronavirus 2 isolate SARS-CoV-2/human/USA/IVY-G25Y09R2/2025 ORF1ab polyprotein (ORF1ab), ORF1a polyprotein (ORF1ab), surface glycoprotein (S), ORF3a protein (ORF3a), envelope protein (E), membrane glycoprotein (M), ORF6 protein (ORF6), ORF7a protein (ORF7a), ORF7b (ORF7b), ORF8 protein (ORF8), nucleocapsid phosphoprotein (N), and ORF10 protein (ORF10) genes, com…	Viruses;Pisuviricota;Pisoniviricetes;Nidovirales;Coronaviridae;Betacoronavirus;Severe acute respiratory syndrome-related coronavirus	2697049
BLASTn	SRR22938624	Mammalia	Rhinolophus ferrumequinum	16.5858	Severe acute respiratory syndrome-related coronavirus	k99_552-SRR22938624	gi|2917540885|emb|OZ226710.1|	100	788	788	1	788	29867	4568	5355	0	Severe acute respiratory syndrome coronavirus 2 genome assembly, chromosome: 1	Viruses;Pisuviricota;Pisoniviricetes;Nidovirales;Coronaviridae;Betacoronavirus;Severe acute respiratory syndrome-related coronavirus	2697049
BLASTn	SRR22938624	Mammalia	Rhinolophus ferrumequinum	14.3531	Severe acute respiratory syndrome-related coronavirus	k99_961-SRR22938624	gi|2633508666|gb|OR938975.1|	100	905	905	1	905	29865	8143	7239	0	Severe acute respiratory syndrome coronavirus 2 isolate SARS-CoV-2/human/USA/SEARCH-6171-SAN/2021, complete genome	Viruses;Pisuviricota;Pisoniviricetes;Nidovirales;Coronaviridae;Betacoronavirus;Severe acute respiratory syndrome-related coronavirus	2697049
BLASTn	SRR22938624	Mammalia	Rhinolophus ferrumequinum	68.2569	Severe acute respiratory syndrome-related coronavirus	k99_496-SRR22938624	gi|2320693554|gb|OP705638.1|	99.959	2416	2416	1	2416	29540	375	2790	0	Severe acute respiratory syndrome coronavirus 2 isolate SARS-CoV-2/human/USA/NE-003825/2020 ORF1ab polyprotein (ORF1ab), ORF1a polyprotein (ORF1ab), surface glycoprotein (S), ORF3a protein (ORF3a), envelope protein (E), membrane glycoprotein (M), ORF6 protein (ORF6), ORF7a protein (ORF7a), ORF7b (ORF7b), ORF8 protein (ORF8), nucleocapsid phosphoprotein (N), and ORF10 protein (ORF10) genes, comple…	Viruses;Pisuviricota;Pisoniviricetes;Nidovirales;Coronaviridae;Betacoronavirus;Severe acute respiratory syndrome-related coronavirus	2697049
BLASTn	SRR22938624	Mammalia	Rhinolophus ferrumequinum	75.2739	Severe acute respiratory syndrome-related coronavirus	k99_739-SRR22938624	gi|1859625851|gb|MT642080.1|	99.968	3131	3131	1	3131	29875	23166	26296	0	Severe acute respiratory syndrome coronavirus 2 isolate SARS-CoV-2/human/USA/WA-S1048/2020, complete genome	Viruses;Pisuviricota;Pisoniviricetes;Nidovirales;Coronaviridae;Betacoronavirus;Severe acute respiratory syndrome-related coronavirus	2697049
BLASTn	SRR22938624	Mammalia	Rhinolophus ferrumequinum	139.703	Severe acute respiratory syndrome-related coronavirus	k99_1070-SRR22938624	gi|1997283669|gb|MW703091.1|	100	3498	3498	1	3498	29809	29743	26246	0	Severe acute respiratory syndrome coronavirus 2 isolate SARS-CoV-2/human/USA/CA-CZB-17487/2020 ORF1ab polyprotein (ORF1ab), ORF1a polyprotein (ORF1ab), surface glycoprotein (S), ORF3a protein (ORF3a), envelope protein (E), membrane glycoprotein (M), ORF6 protein (ORF6), ORF7a protein (ORF7a), ORF7b (ORF7b), ORF8 protein (ORF8), nucleocapsid phosphoprotein (N), and ORF10 protein (ORF10) genes, com…	Viruses;Pisuviricota;Pisoniviricetes;Nidovirales;Coronaviridae;Betacoronavirus;Severe acute respiratory syndrome-related coronavirus	2697049
BLASTn	SRR22938624	Mammalia	Rhinolophus ferrumequinum	30.6199	Severe acute respiratory syndrome-related coronavirus	k99_142-SRR22938624	gi|1862650932|gb|MT671828.1|	100	1280	1280	1	1280	29903	22751	21472	0	Severe acute respiratory syndrome coronavirus 2 isolate SARS-CoV-2/human/USA/CA-CZB-1775/2020, complete genome	Viruses;Pisuviricota;Pisoniviricetes;Nidovirales;Coronaviridae;Betacoronavirus;Severe acute respiratory syndrome-related coronavirus	2697049
BLASTn	SRR22938624	Mammalia	Rhinolophus ferrumequinum	7.01706	Severe acute respiratory syndrome-related coronavirus	k99_15-SRR22938624	gi|1840530306|gb|MT457398.1|	100	459	459	1	459	29874	18309	17851	0	Severe acute respiratory syndrome coronavirus 2 isolate SARS-CoV-2/mink/NED/NB02_index/2020, complete genome	Viruses;Pisuviricota;Pisoniviricetes;Nidovirales;Coronaviridae;Betacoronavirus;Severe acute respiratory syndrome-related coronavirus	2697049
BLASTn	SRR22938624	Mammalia	Rhinolophus ferrumequinum	29.3441	Severe acute respiratory syndrome-related coronavirus	k99_177-SRR22938624	gi|1862650932|gb|MT671828.1|	100	831	831	1	831	29903	15869	15039	0	Severe acute respiratory syndrome coronavirus 2 isolate SARS-CoV-2/human/USA/CA-CZB-1775/2020, complete genome	Viruses;Pisuviricota;Pisoniviricetes;Nidovirales;Coronaviridae;Betacoronavirus;Severe acute respiratory syndrome-related coronavirus	2697049
BLASTn	SRR22938624	Mammalia	Rhinolophus ferrumequinum	32.8526	Severe acute respiratory syndrome-related coronavirus	k99_192-SRR22938624	gi|1862650945|gb|MT671829.1|	100	1199	1199	1	1199	29861	18972	20170	0	Severe acute respiratory syndrome coronavirus 2 isolate SARS-CoV-2/human/USA/CA-CZB-1776/2020 ORF1ab polyprotein (ORF1ab), ORF1a polyprotein (ORF1ab), surface glycoprotein (S), ORF3a protein (ORF3a), envelope protein (E), membrane glycoprotein (M), ORF6 protein (ORF6), ORF7a protein (ORF7a), ORF7b (ORF7b), ORF8 protein (ORF8), nucleocapsid phosphoprotein (N), and ORF10 protein (ORF10) genes, comp…	Viruses;Pisuviricota;Pisoniviricetes;Nidovirales;Coronaviridae;Betacoronavirus;Severe acute respiratory syndrome-related coronavirus	2697049
BLASTn	SRR22938624	Mammalia	Rhinolophus ferrumequinum	55.1796	Severe acute respiratory syndrome-related coronavirus	k99_274-SRR22938624	gi|1862650945|gb|MT671829.1|	100	2177	2177	1	2177	29861	12987	10811	0	Severe acute respiratory syndrome coronavirus 2 isolate SARS-CoV-2/human/USA/CA-CZB-1776/2020 ORF1ab polyprotein (ORF1ab), ORF1a polyprotein (ORF1ab), surface glycoprotein (S), ORF3a protein (ORF3a), envelope protein (E), membrane glycoprotein (M), ORF6 protein (ORF6), ORF7a protein (ORF7a), ORF7b (ORF7b), ORF8 protein (ORF8), nucleocapsid phosphoprotein (N), and ORF10 protein (ORF10) genes, comp…	Viruses;Pisuviricota;Pisoniviricetes;Nidovirales;Coronaviridae;Betacoronavirus;Severe acute respiratory syndrome-related coronavirus	2697049
BLASTn	SRR22938624	Mammalia	Rhinolophus ferrumequinum	16.5858	Severe acute respiratory syndrome-related coronavirus	k99_521-SRR22938624	gi|1862650945|gb|MT671829.1|	100	649	649	1	649	29861	13574	14222	0	Severe acute respiratory syndrome coronavirus 2 isolate SARS-CoV-2/human/USA/CA-CZB-1776/2020 ORF1ab polyprotein (ORF1ab), ORF1a polyprotein (ORF1ab), surface glycoprotein (S), ORF3a protein (ORF3a), envelope protein (E), membrane glycoprotein (M), ORF6 protein (ORF6), ORF7a protein (ORF7a), ORF7b (ORF7b), ORF8 protein (ORF8), nucleocapsid phosphoprotein (N), and ORF10 protein (ORF10) genes, comp…	Viruses;Pisuviricota;Pisoniviricetes;Nidovirales;Coronaviridae;Betacoronavirus;Severe acute respiratory syndrome-related coronavirus	2697049
BLASTn	SRR22938624	Mammalia	Rhinolophus ferrumequinum	15.31	Severe acute respiratory syndrome-related coronavirus	k99_580-SRR22938624	gi|1850951702|gb|MT577644.1|	100	1013	1013	1	1013	29803	9773	10785	0	Severe acute respiratory syndrome coronavirus 2 isolate SARS-CoV-2/human/USA/FL-BPHL-0085/2020 ORF1ab polyprotein (ORF1ab), ORF1a polyprotein (ORF1ab), surface glycoprotein (S), ORF3a protein (ORF3a), envelope protein (E), membrane glycoprotein (M), and ORF6 protein (ORF6) genes, complete cds; ORF7a protein (ORF7a) and ORF8 protein (ORF8) genes, partial cds; and nucleocapsid phosphoprotein (N) an…	Viruses;Pisuviricota;Pisoniviricetes;Nidovirales;Coronaviridae;Betacoronavirus;Severe acute respiratory syndrome-related coronavirus	2697049
BLASTn	SRR22938624	Mammalia	Rhinolophus ferrumequinum	59.0071	Severe acute respiratory syndrome-related coronavirus	k99_662-SRR22938624	gi|1862650932|gb|MT671828.1|	100	1977	1977	1	1977	29903	15897	17873	0	Severe acute respiratory syndrome coronavirus 2 isolate SARS-CoV-2/human/USA/CA-CZB-1775/2020, complete genome	Viruses;Pisuviricota;Pisoniviricetes;Nidovirales;Coronaviridae;Betacoronavirus;Severe acute respiratory syndrome-related coronavirus	2697049
BLASTn	SRR22938624	Mammalia	Rhinolophus ferrumequinum	9.24976	Severe acute respiratory syndrome-related coronavirus	k99_66-SRR22938624	gi|1862650945|gb|MT671829.1|	100	473	473	1	473	29861	13062	13534	0	Severe acute respiratory syndrome coronavirus 2 isolate SARS-CoV-2/human/USA/CA-CZB-1776/2020 ORF1ab polyprotein (ORF1ab), ORF1a polyprotein (ORF1ab), surface glycoprotein (S), ORF3a protein (ORF3a), envelope protein (E), membrane glycoprotein (M), ORF6 protein (ORF6), ORF7a protein (ORF7a), ORF7b (ORF7b), ORF8 protein (ORF8), nucleocapsid phosphoprotein (N), and ORF10 protein (ORF10) genes, comp…	Viruses;Pisuviricota;Pisoniviricetes;Nidovirales;Coronaviridae;Betacoronavirus;Severe acute respiratory syndrome-related coronavirus	2697049
BLASTn	SRR22938624	Mammalia	Rhinolophus ferrumequinum	33.1716	Severe acute respiratory syndrome-related coronavirus	k99_79-SRR22938624	gi|1862650919|gb|MT671827.1|	100	1295	1295	1	1295	29903	7189	5895	0	Severe acute respiratory syndrome coronavirus 2 isolate SARS-CoV-2/human/USA/CA-CZB-1774/2020, complete genome	Viruses;Pisuviricota;Pisoniviricetes;Nidovirales;Coronaviridae;Betacoronavirus;Severe acute respiratory syndrome-related coronavirus	2697049
BLASTn	SRR22938624	Mammalia	Rhinolophus ferrumequinum	15.9479	Severe acute respiratory syndrome-related coronavirus	k99_872-SRR22938624	gi|2918492814|gb|PV201781.1|	100	631	631	1	631	29754	18283	18913	0	Severe acute respiratory syndrome coronavirus 2 isolate SARS-CoV-2/human/USA/ASU66371/2021 ORF1ab polyprotein (ORF1ab), ORF1a polyprotein (ORF1ab), surface glycoprotein (S), ORF3a protein (ORF3a), envelope protein (E), membrane glycoprotein (M), ORF6 protein (ORF6), ORF7a protein (ORF7a), ORF7b (ORF7b), and ORF8 protein (ORF8) genes, complete cds; and nucleocapsid phosphoprotein (N) and ORF10 pro…	Viruses;Pisuviricota;Pisoniviricetes;Nidovirales;Coronaviridae;Betacoronavirus;Severe acute respiratory syndrome-related coronavirus	2697049
BLASTn	SRR22938624	Mammalia	Rhinolophus ferrumequinum	12.4393	Severe acute respiratory syndrome-related coronavirus	k99_911-SRR22938624	gi|1862650945|gb|MT671829.1|	100	630	630	1	630	29861	3585	2956	0	Severe acute respiratory syndrome coronavirus 2 isolate SARS-CoV-2/human/USA/CA-CZB-1776/2020 ORF1ab polyprotein (ORF1ab), ORF1a polyprotein (ORF1ab), surface glycoprotein (S), ORF3a protein (ORF3a), envelope protein (E), membrane glycoprotein (M), ORF6 protein (ORF6), ORF7a protein (ORF7a), ORF7b (ORF7b), ORF8 protein (ORF8), nucleocapsid phosphoprotein (N), and ORF10 protein (ORF10) genes, comp…	Viruses;Pisuviricota;Pisoniviricetes;Nidovirales;Coronaviridae;Betacoronavirus;Severe acute respiratory syndrome-related coronavirus	2697049
BLASTn	SRR617081	Mammalia	Myotis brandtii	93.9448	Alphainfluenzavirus influenzae	k79_988-SRR617081	gi|324878|gb|M12597.1|FLANSW	100	836	842	1	836	890	836	1	0	Influenza A virus (A/WSN/1933(H1N1)) nonstructural protein 1 gene, complete cds	Viruses;Negarnaviricota;Insthoviricetes;Articulavirales;Orthomyxoviridae;Alphainfluenzavirus;Alphainfluenzavirus influenzae	382835
BLASTn	SRR617081	Mammalia	Myotis brandtii	28.8149	Alphainfluenzavirus influenzae	k79_717-SRR617081	gi|414305|gb|L25818.1|FLAMP1MP2B	99.577	709	714	2	710	1014	710	2	0	Influenza A virus (A/WSN/1933(H1N1)) matrix protein 2 (M2) and matrix protein 1 (M1) genes, complete cds	Viruses;Negarnaviricota;Insthoviricetes;Articulavirales;Orthomyxoviridae;Alphainfluenzavirus;Alphainfluenzavirus influenzae	382835
BLASTn	SRR617081	Mammalia	Myotis brandtii	3.76464	Alphainfluenzavirus influenzae	k79_261-SRR617081	gi|1276346446|dbj|LC333184.1|	99.809	523	523	1	523	2233	5	527	0	Influenza A virus (A/WSN/1933(H1N1)) viral cRNA, segment 3, complete sequence	Viruses;Negarnaviricota;Insthoviricetes;Articulavirales;Orthomyxoviridae;Alphainfluenzavirus;Alphainfluenzavirus influenzae	382835
BLASTn	SRR617081	Mammalia	Myotis brandtii	4.27799	Alphainfluenzavirus influenzae	k79_787-SRR617081	gi|1708596319|gb|MN220708.1|	100	619	619	1	619	2332	973	355	0	Influenza A virus (A/mouse/United Kingdom/WSN/1933(H1N1)) segment 2 polymerase PB1 (PB1) and PB1-F2 protein (PB1-F2) genes, complete cds	Viruses;Negarnaviricota;Insthoviricetes;Articulavirales;Orthomyxoviridae;Alphainfluenzavirus;Alphainfluenzavirus influenzae	11320
BLASTn	SRR26386780	Mammalia	Sminthopsis crassicaudata	3.63232	Orthorubulavirus mammalis	k141_48959-SRR26386780	gi|1806608684|gb|MN604146.1|	99.939	1637	1637	1	1637	15246	78	1714	0	Mammalian orthorubulavirus 5 isolate XJ033, complete genome	Viruses;Negarnaviricota;Monjiviricetes;Mononegavirales;Paramyxoviridae;Orthorubulavirus;Orthorubulavirus mammalis	2560580
BLASTn	SRR26386780	Mammalia	Sminthopsis crassicaudata	3.81624	Orthorubulavirus mammalis	k141_9346-SRR26386780	gi|1028325827|gb|KX060176.1|	99.929	2833	2833	1	2833	15246	3119	5951	0	Parainfluenza virus 5 strain AGS, complete genome	Viruses;Negarnaviricota;Monjiviricetes;Mononegavirales;Paramyxoviridae;Orthorubulavirus;Orthorubulavirus mammalis	2905673
BLASTn	SRR1207974	Mammalia	Phascolarctos cinereus	789.78	Alphainfluenzavirus influenzae	k79_197-SRR1207974	gi|525339022|gb|CY147145.1|	98.971	875	949	75	949	2280	2265	1391	0	Influenza A virus (A/environment/Shanghai/S1438/2013(H7N9)) polymerase PB2 (PB2) gene, complete cds	Viruses;Negarnaviricota;Insthoviricetes;Articulavirales;Orthomyxoviridae;Alphainfluenzavirus;Alphainfluenzavirus influenzae	1347106
BLASTn	SRR11306689	Mammalia	Manis javanica	3.99872	Orthorubulavirus mammalis	k141_886-SRR11306689	gi|2562721692|gb|OQ994985.1|	99.512	1433	1433	1	1433	15246	6540	7972	0	Parainfluenza virus 5 strain GX2020, complete genome	Viruses;Negarnaviricota;Monjiviricetes;Mononegavirales;Paramyxoviridae;Orthorubulavirus;Orthorubulavirus mammalis	2905673
BLASTn	SRR11306689	Mammalia	Manis javanica	6.89435	Orthorubulavirus mammalis	k141_15901-SRR11306689	gi|1806608684|gb|MN604146.1|	99.76	1665	1665	1	1665	15246	101	1765	0	Mammalian orthorubulavirus 5 isolate XJ033, complete genome	Viruses;Negarnaviricota;Monjiviricetes;Mononegavirales;Paramyxoviridae;Orthorubulavirus;Orthorubulavirus mammalis	2560580
BLASTn	SRR11306689	Mammalia	Manis javanica	3.30929	Orthorubulavirus mammalis	k141_9268-SRR11306689	gi|2562721692|gb|OQ994985.1|	99.71	1380	1380	1	1380	15246	4618	5997	0	Parainfluenza virus 5 strain GX2020, complete genome	Viruses;Negarnaviricota;Monjiviricetes;Mononegavirales;Paramyxoviridae;Orthorubulavirus;Orthorubulavirus mammalis	2905673
BLASTn	SRR22447591	Mammalia	Callithrix jacchus	258.568	Enterovirus C	k141_21379-SRR22447591	gi|12408699|ref|NC_002058.3|	99.981	5132	5140	9	5140	7440	7440	2309	0	Poliovirus, complete genome	Viruses;Pisuviricota;Pisoniviricetes;Picornavirales;Picornaviridae;Enterovirus;Enterovirus C	138950
BLASTn	SRR22447585	Mammalia	Callithrix jacchus	1596.48	Henipavirus nipahense	k141_1449-SRR22447585	gi|1802790317|gb|MK673564.1|	100	3633	3635	3	3635	18240	18213	14581	0	Henipavirus nipahense isolate 810398, complete genome	Viruses;Negarnaviricota;Monjiviricetes;Mononegavirales;Paramyxoviridae;Henipavirus;Henipavirus nipahense	3052225
BLASTn	SRR22447586	Mammalia	Callithrix jacchus	31.4896	Henipavirus nipahense	k141_16367-SRR22447586	gi|1802790317|gb|MK673564.1|	100	1988	1989	2	1989	18240	18213	16226	0	Henipavirus nipahense isolate 810398, complete genome	Viruses;Negarnaviricota;Monjiviricetes;Mononegavirales;Paramyxoviridae;Henipavirus;Henipavirus nipahense	3052225
BLASTn	SRR12514530	Mammalia	Callithrix jacchus	810.139	Orthorubulavirus mammalis	k141_328-SRR12514530	gi|1028325827|gb|KX060176.1|	99.489	1760	1760	1	1760	15246	12	1771	0	Parainfluenza virus 5 strain AGS, complete genome	Viruses;Negarnaviricota;Monjiviricetes;Mononegavirales;Paramyxoviridae;Orthorubulavirus;Orthorubulavirus mammalis	2905673
BLASTn	SRR12514530	Mammalia	Callithrix jacchus	59.5017	Orthorubulavirus mammalis	k141_240-SRR12514530	gi|1028325827|gb|KX060176.1|	100	564	564	1	564	15246	7088	6525	0	Parainfluenza virus 5 strain AGS, complete genome	Viruses;Negarnaviricota;Monjiviricetes;Mononegavirales;Paramyxoviridae;Orthorubulavirus;Orthorubulavirus mammalis	2905673
BLASTn	SRR22447609	Mammalia	Callithrix jacchus	45.2599	Enterovirus C	k141_12012-SRR22447609	gi|12408699|ref|NC_002058.3|	99.685	2220	2220	1	2220	7440	5147	7366	0	Poliovirus, complete genome	Viruses;Pisuviricota;Pisoniviricetes;Picornavirales;Picornaviridae;Enterovirus;Enterovirus C	138950
BLASTn	SRR12514530	Mammalia	Callithrix jacchus	160.197	Orthorubulavirus mammalis	k141_809-SRR12514530	gi|1028325827|gb|KX060176.1|	99.719	1068	1068	1	1068	15246	7090	8157	0	Parainfluenza virus 5 strain AGS, complete genome	Viruses;Negarnaviricota;Monjiviricetes;Mononegavirales;Paramyxoviridae;Orthorubulavirus;Orthorubulavirus mammalis	2905673
BLASTn	SRR12514530	Mammalia	Callithrix jacchus	2023.06	Orthorubulavirus mammalis	k141_1387-SRR12514530	gi|1028325827|gb|KX060176.1|	100	4405	4405	1	4405	15246	6200	1796	0	Parainfluenza virus 5 strain AGS, complete genome	Viruses;Negarnaviricota;Monjiviricetes;Mononegavirales;Paramyxoviridae;Orthorubulavirus;Orthorubulavirus mammalis	2905673
BLASTn	SRR22447602	Mammalia	Callithrix jacchus	1091.42	Henipavirus nipahense	k141_2955-SRR22447602	gi|1802790317|gb|MK673564.1|	99.979	14549	14549	1	14549	18240	14588	41	0	Henipavirus nipahense isolate 810398, complete genome	Viruses;Negarnaviricota;Monjiviricetes;Mononegavirales;Paramyxoviridae;Henipavirus;Henipavirus nipahense	3052225
BLASTn	SRR22447608	Mammalia	Callithrix jacchus	46.0496	Henipavirus nipahense	k141_43481-SRR22447608	gi|1802790317|gb|MK673564.1|	99.984	6195	6195	1	6195	18240	8500	2307	0	Henipavirus nipahense isolate 810398, complete genome	Viruses;Negarnaviricota;Monjiviricetes;Mononegavirales;Paramyxoviridae;Henipavirus;Henipavirus nipahense	3052225
BLASTn	SRR22447586	Mammalia	Callithrix jacchus	1743.17	Henipavirus nipahense	k141_23623-SRR22447586	gi|1802790317|gb|MK673564.1|	99.989	8996	8996	1	8996	18240	61	9056	0	Henipavirus nipahense isolate 810398, complete genome	Viruses;Negarnaviricota;Monjiviricetes;Mononegavirales;Paramyxoviridae;Henipavirus;Henipavirus nipahense	3052225
BLASTn	SRR22447585	Mammalia	Callithrix jacchus	42534.5	Henipavirus nipahense	k141_15240-SRR22447585	gi|1802790317|gb|MK673564.1|	99.993	14378	14378	1	14378	18240	14391	14	0	Henipavirus nipahense isolate 810398, complete genome	Viruses;Negarnaviricota;Monjiviricetes;Mononegavirales;Paramyxoviridae;Henipavirus;Henipavirus nipahense	3052225
BLASTn	SRR22447600	Mammalia	Callithrix jacchus	57823.5	Henipavirus nipahense	k141_4034-SRR22447600	gi|1802790317|gb|MK673564.1|	99.995	18231	18231	1	18231	18240	7	18237	0	Henipavirus nipahense isolate 810398, complete genome	Viruses;Negarnaviricota;Monjiviricetes;Mononegavirales;Paramyxoviridae;Henipavirus;Henipavirus nipahense	3052225
BLASTn	SRR22447588	Mammalia	Callithrix jacchus	2191.95	Henipavirus nipahense	k141_5305-SRR22447588	gi|1802790317|gb|MK673564.1|	99.995	18222	18222	1	18222	18240	18235	14	0	Henipavirus nipahense isolate 810398, complete genome	Viruses;Negarnaviricota;Monjiviricetes;Mononegavirales;Paramyxoviridae;Henipavirus;Henipavirus nipahense	3052225
BLASTn	SRR22447608	Mammalia	Callithrix jacchus	15.0113	Henipavirus nipahense	k141_46730-SRR22447608	gi|66271892|gb|AY988601.1|	100	2210	2210	1	2210	18252	2283	74	0	Nipah virus from Bangladesh, complete genome	Viruses;Negarnaviricota;Monjiviricetes;Mononegavirales;Paramyxoviridae;Henipavirus;Henipavirus nipahense	3052225
BLASTn	SRR22447602	Mammalia	Callithrix jacchus	17.7873	Henipavirus nipahense	k141_52613-SRR22447602	gi|1802790317|gb|MK673564.1|	100	3638	3638	1	3638	18240	14569	18206	0	Henipavirus nipahense isolate 810398, complete genome	Viruses;Negarnaviricota;Monjiviricetes;Mononegavirales;Paramyxoviridae;Henipavirus;Henipavirus nipahense	3052225
BLASTn	SRR22447586	Mammalia	Callithrix jacchus	62.5008	Henipavirus nipahense	k141_5872-SRR22447586	gi|1802790317|gb|MK673564.1|	100	2133	2133	1	2133	18240	9078	11210	0	Henipavirus nipahense isolate 810398, complete genome	Viruses;Negarnaviricota;Monjiviricetes;Mononegavirales;Paramyxoviridae;Henipavirus;Henipavirus nipahense	3052225
BLASTn	SRR19167223	Mammalia	Papio anubis	51.2409	Simplexvirus humanalpha1	k141_4067-SRR19167223	gi|430768498|dbj|AB618031.1|	99.871	776	1062	1	776	149643	4190	3415	0	Herpes simplex virus (type 1 /strain RH2) DNA, nearly complete genome	Viruses;Peploviricota;Herviviricetes;Herpesvirales;Orthoherpesviridae;Simplexvirus;Simplexvirus humanalpha1	946522
BLASTn	SRR11479890	Mammalia	Papio anubis	43.7293	Betapapillomavirus 1	k141_2108-SRR11479890	gi|1273499002|gb|MF588678.1|	99.732	746	774	29	774	7483	1	746	0	Betapapillomavirus 1 isolate Beta01_m292c10, complete genome	Viruses;Cossaviricota;Papovaviricetes;Zurhausenvirales;Papillomaviridae;Betapapillomavirus;Betapapillomavirus 1	337051
BLASTn	SRR19167223	Mammalia	Papio anubis	185.748	Simplexvirus humanalpha1	k141_4508-SRR19167223	gi|430768498|dbj|AB618031.1|	99.918	3668	3668	1	3668	149643	57002	60669	0	Herpes simplex virus (type 1 /strain RH2) DNA, nearly complete genome	Viruses;Peploviricota;Herviviricetes;Herpesvirales;Orthoherpesviridae;Simplexvirus;Simplexvirus humanalpha1	946522
BLASTn	SRR11479890	Mammalia	Papio anubis	340.328	Betapapillomavirus 1	k141_2890-SRR11479890	gi|1273499002|gb|MF588678.1|	99.534	4716	4716	1	4716	7483	2131	6846	0	Betapapillomavirus 1 isolate Beta01_m292c10, complete genome	Viruses;Cossaviricota;Papovaviricetes;Zurhausenvirales;Papillomaviridae;Betapapillomavirus;Betapapillomavirus 1	337051
BLASTn	SRR13340370	Mammalia	Rhinopithecus roxellana	11.6682	Hepatitis B virus	k141_10634-SRR13340370	gi|1042850109|gb|KU964214.1|	99.351	462	464	1	462	3215	2088	1627	0	Hepatitis B virus isolate 29_1 core protein (C) gene, complete cds	Viruses;Artverviricota;Revtraviricetes;Blubervirales;Hepadnaviridae;Orthohepadnavirus;Hepatitis B virus	10407
BLASTn	SRR13340370	Mammalia	Rhinopithecus roxellana	9.33453	Hepatitis B virus	k141_8939-SRR13340370	gi|213495258|gb|FJ386672.1|	98.686	761	761	1	761	3215	1283	523	0	Hepatitis B virus isolate S606, complete genome	Viruses;Artverviricota;Revtraviricetes;Blubervirales;Hepadnaviridae;Orthohepadnavirus;Hepatitis B virus	10407
BLASTn	SRR7777742	Mammalia	Trachypithecus poliocephalus	43.0676	Alphapapillomavirus 7	k141_8193-SRR7777742	gi|1756481176|gb|MN164461.1|	99.951	2048	2150	1	2048	3135	2357	310	0	Human papillomavirus 18 protein E6, protein E7, and protein E1 genes, complete cds	Viruses;Cossaviricota;Papovaviricetes;Zurhausenvirales;Papillomaviridae;Alphapapillomavirus;Alphapapillomavirus 7	333761
BLASTn	SRR12416013	Mammalia	Pan troglodytes	23.5311	Alphapapillomavirus 7	k99_63756-SRR12416013	gi|1756481176|gb|MN164461.1|	100	2655	2831	1	2655	3135	2964	310	0	Human papillomavirus 18 protein E6, protein E7, and protein E1 genes, complete cds	Viruses;Cossaviricota;Papovaviricetes;Zurhausenvirales;Papillomaviridae;Alphapapillomavirus;Alphapapillomavirus 7	333761
BLASTn	SRR12416020	Mammalia	Pan troglodytes	9.3596	Alphapapillomavirus 7	k99_11963-SRR12416020	gi|1756481176|gb|MN164461.1|	100	2587	2705	119	2705	3135	310	2896	0	Human papillomavirus 18 protein E6, protein E7, and protein E1 genes, complete cds	Viruses;Cossaviricota;Papovaviricetes;Zurhausenvirales;Papillomaviridae;Alphapapillomavirus;Alphapapillomavirus 7	333761
BLASTn	SRR17715151	Mammalia	Pan troglodytes	1283.62	Lymphocryptovirus humangamma4	k99_239-SRR17715151	gi|1386450744|gb|MG298881.1|	97.835	1894	1855	1	1855	169476	87747	89640	0	Human gammaherpesvirus 4 isolate JM_NPC_biop_27, partial genome	Viruses;Peploviricota;Herviviricetes;Herpesvirales;Orthoherpesviridae;Lymphocryptovirus;Lymphocryptovirus humangamma4	10376
BLASTn	SRR6026509	Mammalia	Pongo abelii	3588.64	Alphainfluenzavirus influenzae	k141_122-SRR6026509	gi|307750927|gb|CY074946.1|	99.552	892	993	1	892	895	894	3	0	Influenza A virus (A/Thailand/CU-H1071/2009(H3N2)) nuclear export protein (NEP) and nonstructural protein 1 (NS1) genes, complete cds	Viruses;Negarnaviricota;Insthoviricetes;Articulavirales;Orthomyxoviridae;Alphainfluenzavirus;Alphainfluenzavirus influenzae	889824
BLASTn	SRR6026509	Mammalia	Pongo abelii	517.893	Alphainfluenzavirus influenzae	k141_109-SRR6026509	gi|510790038|gb|KF014825.1|	99.635	1371	1439	1	1371	2233	1371	1	0	Influenza A virus (A/Singapore/H2009.679/2009(H3N2)) segment 3 polymerase PA (PA) and PA-X protein (PA-X) genes, complete cds	Viruses;Negarnaviricota;Insthoviricetes;Articulavirales;Orthomyxoviridae;Alphainfluenzavirus;Alphainfluenzavirus influenzae	1331552
BLASTn	SRR6026509	Mammalia	Pongo abelii	1379	Alphainfluenzavirus influenzae	k141_148-SRR6026509	gi|1350895256|gb|MG856249.1|	99.785	2326	2420	95	2420	2341	16	2340	0	Influenza A virus (A/Mexico/InDRE2362/2007(H3N2)) segment 2 polymerase PB1 (PB1) and PB1-F2 protein (PB1-F2) genes, complete cds	Viruses;Negarnaviricota;Insthoviricetes;Articulavirales;Orthomyxoviridae;Alphainfluenzavirus;Alphainfluenzavirus influenzae	11320
BLASTn	SRR6026509	Mammalia	Pongo abelii	2221.73	Alphainfluenzavirus influenzae	k141_136-SRR6026509	gi|401715932|gb|JX437726.1|	99.513	1027	1050	14	1040	1027	1	1027	0	Influenza A virus (A/Singapore/C2009.803bV/2009(H3N2)) segment 7 matrix protein 2 (M2) and matrix protein 1 (M1) genes, complete cds	Viruses;Negarnaviricota;Insthoviricetes;Articulavirales;Orthomyxoviridae;Alphainfluenzavirus;Alphainfluenzavirus influenzae	1216892
BLASTn	SRR6026509	Mammalia	Pongo abelii	274.188	Alphainfluenzavirus influenzae	k141_12-SRR6026509	gi|1276346456|dbj|LC333189.1|	100	578	585	1	578	890	578	1	0	Influenza A virus (A/WSN/1933(H1N1)) viral cRNA, segment 8, complete sequence	Viruses;Negarnaviricota;Insthoviricetes;Articulavirales;Orthomyxoviridae;Alphainfluenzavirus;Alphainfluenzavirus influenzae	382835
BLASTn	SRR6026509	Mammalia	Pongo abelii	784.5	Alphainfluenzavirus influenzae	k141_35-SRR6026509	gi|1350895339|gb|MG856282.1|	99.598	995	999	1	995	2233	1239	2233	0	Influenza A virus (A/Mexico/InDRE2250/2005(H3N2)) segment 3 polymerase PA (PA) and PA-X protein (PA-X) genes, complete cds	Viruses;Negarnaviricota;Insthoviricetes;Articulavirales;Orthomyxoviridae;Alphainfluenzavirus;Alphainfluenzavirus influenzae	11320
BLASTn	SRR6026509	Mammalia	Pongo abelii	578.666	Alphainfluenzavirus influenzae	k141_157-SRR6026509	gi|1708596297|gb|MN220699.1|	99.31	2029	2030	2	2030	2330	2322	294	0	Influenza A virus (A/USA/rWSN/2000(H1N1)) segment 1 polymerase PB2 (PB2) gene, complete cds	Viruses;Negarnaviricota;Insthoviricetes;Articulavirales;Orthomyxoviridae;Alphainfluenzavirus;Alphainfluenzavirus influenzae	11320
BLASTn	SRR6026509	Mammalia	Pongo abelii	761.993	Alphainfluenzavirus influenzae	k141_65-SRR6026509	gi|1276346450|dbj|LC333186.1|	100	1526	1528	3	1528	1565	1	1526	0	Influenza A virus (A/WSN/1933(H1N1)) viral cRNA, segment 5, complete sequence	Viruses;Negarnaviricota;Insthoviricetes;Articulavirales;Orthomyxoviridae;Alphainfluenzavirus;Alphainfluenzavirus influenzae	382835
BLASTn	SRR6026509	Mammalia	Pongo abelii	217.738	Alphainfluenzavirus influenzae	k141_43-SRR6026509	gi|1708596311|gb|MN220705.1|	98.551	552	552	1	552	1004	208	759	0	Influenza A virus (A/USA/rWSN/2000(H1N1)) segment 7 matrix protein 2 (M2) and matrix protein 1 (M1) genes, complete cds	Viruses;Negarnaviricota;Insthoviricetes;Articulavirales;Orthomyxoviridae;Alphainfluenzavirus;Alphainfluenzavirus influenzae	11320
BLASTn	SRR6026509	Mammalia	Pongo abelii	100.804	Alphainfluenzavirus influenzae	k141_124-SRR6026509	gi|1276346444|dbj|LC333183.1|	100	509	509	1	509	2341	9	517	0	Influenza A virus (A/WSN/1933(H1N1)) viral cRNA, segment 2, complete sequence	Viruses;Negarnaviricota;Insthoviricetes;Articulavirales;Orthomyxoviridae;Alphainfluenzavirus;Alphainfluenzavirus influenzae	382835
BLASTn	SRR6026509	Mammalia	Pongo abelii	149.191	Alphainfluenzavirus influenzae	k141_142-SRR6026509	gi|1708596299|gb|MN220700.1|	100	882	882	1	882	2313	792	1673	0	Influenza A virus (A/USA/rWSN/2000(H1N1)) segment 2 polymerase PB1 (PB1) and PB1-F2 protein (PB1-F2) genes, complete cds	Viruses;Negarnaviricota;Insthoviricetes;Articulavirales;Orthomyxoviridae;Alphainfluenzavirus;Alphainfluenzavirus influenzae	11320
BLASTn	SRR6026509	Mammalia	Pongo abelii	1933.38	Alphainfluenzavirus influenzae	k141_54-SRR6026509	gi|1059909079|gb|GQ902806.2|	99.655	2322	2322	1	2322	2337	1	2322	0	Influenza A virus (A/Thailand/CU-B110/2009(H3N2)) segment 1 polymerase PB2 (PB2) gene, complete cds	Viruses;Negarnaviricota;Insthoviricetes;Articulavirales;Orthomyxoviridae;Alphainfluenzavirus;Alphainfluenzavirus influenzae	673019
BLASTn	SRR6026509	Mammalia	Pongo abelii	201.698	Alphainfluenzavirus influenzae	k141_79-SRR6026509	gi|614458514|gb|KJ609207.1|	100	1199	1199	1	1199	1530	306	1504	0	Influenza A virus (A/Perth/16/2009(H3N2)) segment 5 nucleocapsid protein (NP) gene, complete cds	Viruses;Negarnaviricota;Insthoviricetes;Articulavirales;Orthomyxoviridae;Alphainfluenzavirus;Alphainfluenzavirus influenzae	654811
BLASTn	SRR10221986	Mammalia	Hylobates moloch	2281.29	Lymphocryptovirus humangamma4	k79_143-SRR10221986	gi|1386450744|gb|MG298881.1|	95.266	845	806	1	806	169476	87791	88635	0	Human gammaherpesvirus 4 isolate JM_NPC_biop_27, partial genome	Viruses;Peploviricota;Herviviricetes;Herpesvirales;Orthoherpesviridae;Lymphocryptovirus;Lymphocryptovirus humangamma4	10376
BLASTn	SRR30181578	Mammalia	Nomascus leucogenys	116.822	Lymphocryptovirus humangamma4	SRR30181578-k141_420	gi|1796170395|gb|MK973062.1|	93.158	190	477	288	477	164674	152946	152757	2.65e-72	Human gammaherpesvirus 4 strain rMSHJ, complete genome	Viruses;Peploviricota;Herviviricetes;Herpesvirales;Orthoherpesviridae;Lymphocryptovirus;Lymphocryptovirus humangamma4	10376
BLASTn	SRR30181578	Mammalia	Nomascus leucogenys	34935.4	Lymphocryptovirus humangamma4	SRR30181578-k141_254	gi|1591444305|gb|MH144219.1|	98.216	4652	5517	148	4742	170107	35675	40323	0	Human gammaherpesvirus 4 isolate NKTCL-SG08, partial genome	Viruses;Peploviricota;Herviviricetes;Herpesvirales;Orthoherpesviridae;Lymphocryptovirus;Lymphocryptovirus humangamma4	10376
BLASTn	SRR30181578	Mammalia	Nomascus leucogenys	516.226	Lymphocryptovirus humangamma4	SRR30181578-k141_375	gi|2086088796|gb|MT648648.1|	96.042	480	474	1	474	171394	95700	95224	0	Human gammaherpesvirus 4 isolate Necker-7, partial genome	Viruses;Peploviricota;Herviviricetes;Herpesvirales;Orthoherpesviridae;Lymphocryptovirus;Lymphocryptovirus humangamma4	10376
BLASTn	SRR30181578	Mammalia	Nomascus leucogenys	17109.5	Lymphocryptovirus humangamma4	SRR30181578-k141_56	gi|1189130760|dbj|LC150743.1|	98.529	1632	1608	1	1608	169640	15342	13711	0	Human gammaherpesvirus 4 DNA, nearly complete genome, strain: HNNPC8	Viruses;Peploviricota;Herviviricetes;Herpesvirales;Orthoherpesviridae;Lymphocryptovirus;Lymphocryptovirus humangamma4	10376
BLASTn	SRR27178654	Mammalia	Symphalangus syndactylus	1074.12	Lymphocryptovirus humangamma4	k141_127-SRR27178654	gi|1796170293|gb|MK973061.1|	98.916	1476	1747	1	1475	170183	168710	170183	0	Human gammaherpesvirus 4 strain IM-3, complete genome	Viruses;Peploviricota;Herviviricetes;Herpesvirales;Orthoherpesviridae;Lymphocryptovirus;Lymphocryptovirus humangamma4	10376
BLASTn	SRR27178654	Mammalia	Symphalangus syndactylus	119.306	Lymphocryptovirus humangamma4	k141_46-SRR27178654	gi|1189130569|dbj|LC150337.1|	97.684	475	475	1	475	171390	20008	19534	0	Human gammaherpesvirus 4 DNA, nearly complete genome, strain: HNNPC4	Viruses;Peploviricota;Herviviricetes;Herpesvirales;Orthoherpesviridae;Lymphocryptovirus;Lymphocryptovirus humangamma4	10376
BLASTn	SRR8165650	Mammalia	Cricetulus griseus	207.225	Alphapapillomavirus 7	k59_28933-SRR8165650	gi|1756481176|gb|MN164461.1|	100	2970	3291	3	2972	3135	2970	1	0	Human papillomavirus 18 protein E6, protein E7, and protein E1 genes, complete cds	Viruses;Cossaviricota;Papovaviricetes;Zurhausenvirales;Papillomaviridae;Alphapapillomavirus;Alphapapillomavirus 7	333761
BLASTn	SRR12587965	Mammalia	Cricetulus griseus	132.779	Orthorubulavirus mammalis	k141_245-SRR12587965	gi|1028325827|gb|KX060176.1|	99.837	1844	1846	3	1846	15246	6526	8369	0	Parainfluenza virus 5 strain AGS, complete genome	Viruses;Negarnaviricota;Monjiviricetes;Mononegavirales;Paramyxoviridae;Orthorubulavirus;Orthorubulavirus mammalis	2905673
BLASTn	SRR12587966	Mammalia	Cricetulus griseus	31.8966	Orthorubulavirus mammalis	k141_2196-SRR12587966	gi|1028325827|gb|KX060176.1|	99.6	2999	3011	1	2999	15246	3079	83	0	Parainfluenza virus 5 strain AGS, complete genome	Viruses;Negarnaviricota;Monjiviricetes;Mononegavirales;Paramyxoviridae;Orthorubulavirus;Orthorubulavirus mammalis	2905673
BLASTn	SRR12587964	Mammalia	Cricetulus griseus	57.3935	Orthorubulavirus mammalis	k141_1158-SRR12587964	gi|1028325827|gb|KX060176.1|	99.053	1796	1796	1	1796	15246	1802	7	0	Parainfluenza virus 5 strain AGS, complete genome	Viruses;Negarnaviricota;Monjiviricetes;Mononegavirales;Paramyxoviridae;Orthorubulavirus;Orthorubulavirus mammalis	2905673
BLASTn	SRR12587965	Mammalia	Cricetulus griseus	443.568	Orthorubulavirus mammalis	k141_1030-SRR12587965	gi|1028325827|gb|KX060176.1|	99.432	1762	1762	1	1762	15246	13	1774	0	Parainfluenza virus 5 strain AGS, complete genome	Viruses;Negarnaviricota;Monjiviricetes;Mononegavirales;Paramyxoviridae;Orthorubulavirus;Orthorubulavirus mammalis	2905673
BLASTn	SRR12587967	Mammalia	Cricetulus griseus	216.026	Orthorubulavirus mammalis	k141_560-SRR12587967	gi|1806608684|gb|MN604146.1|	99.414	1706	1706	1	1706	15246	1773	68	0	Mammalian orthorubulavirus 5 isolate XJ033, complete genome	Viruses;Negarnaviricota;Monjiviricetes;Mononegavirales;Paramyxoviridae;Orthorubulavirus;Orthorubulavirus mammalis	2560580
BLASTn	SRR12587966	Mammalia	Cricetulus griseus	36.4532	Orthorubulavirus mammalis	k141_635-SRR12587966	gi|1028325827|gb|KX060176.1|	99.723	1082	1082	1	1082	15246	6693	7774	0	Parainfluenza virus 5 strain AGS, complete genome	Viruses;Negarnaviricota;Monjiviricetes;Mononegavirales;Paramyxoviridae;Orthorubulavirus;Orthorubulavirus mammalis	2905673
BLASTn	SRR12587967	Mammalia	Cricetulus griseus	221.896	Orthorubulavirus mammalis	k141_2232-SRR12587967	gi|1028325827|gb|KX060176.1|	99.844	1286	1286	1	1286	15246	3079	1796	0	Parainfluenza virus 5 strain AGS, complete genome	Viruses;Negarnaviricota;Monjiviricetes;Mononegavirales;Paramyxoviridae;Orthorubulavirus;Orthorubulavirus mammalis	2905673
BLASTn	SRR12587965	Mammalia	Cricetulus griseus	40.855	Orthorubulavirus mammalis	k141_679-SRR12587965	gi|1028325827|gb|KX060176.1|	99.957	4697	4697	1	4697	15246	6490	1796	0	Parainfluenza virus 5 strain AGS, complete genome	Viruses;Negarnaviricota;Monjiviricetes;Mononegavirales;Paramyxoviridae;Orthorubulavirus;Orthorubulavirus mammalis	2905673
BLASTn	SRR12587964	Mammalia	Cricetulus griseus	144.353	Orthorubulavirus mammalis	k141_2711-SRR12587964	gi|1028325827|gb|KX060176.1|	99.954	6591	6591	1	6591	15246	8386	1796	0	Parainfluenza virus 5 strain AGS, complete genome	Viruses;Negarnaviricota;Monjiviricetes;Mononegavirales;Paramyxoviridae;Orthorubulavirus;Orthorubulavirus mammalis	2905673
BLASTn	SRR12587966	Mammalia	Cricetulus griseus	3.03777	Orthorubulavirus mammalis	k141_961-SRR12587966	gi|1028325827|gb|KX060176.1|	99.801	502	502	1	502	15246	8312	7811	0	Parainfluenza virus 5 strain AGS, complete genome	Viruses;Negarnaviricota;Monjiviricetes;Mononegavirales;Paramyxoviridae;Orthorubulavirus;Orthorubulavirus mammalis	2905673
BLASTn	SRR12587967	Mammalia	Cricetulus griseus	257.117	Orthorubulavirus mammalis	k141_1769-SRR12587967	gi|1028325827|gb|KX060176.1|	99.967	3049	3049	1	3049	15246	6165	3117	0	Parainfluenza virus 5 strain AGS, complete genome	Viruses;Negarnaviricota;Monjiviricetes;Mononegavirales;Paramyxoviridae;Orthorubulavirus;Orthorubulavirus mammalis	2905673
BLASTn	SRR12587966	Mammalia	Cricetulus griseus	350.862	Orthorubulavirus mammalis	k141_1377-SRR12587966	gi|1028325827|gb|KX060176.1|	100	3080	3080	1	3080	15246	3114	6193	0	Parainfluenza virus 5 strain AGS, complete genome	Viruses;Negarnaviricota;Monjiviricetes;Mononegavirales;Paramyxoviridae;Orthorubulavirus;Orthorubulavirus mammalis	2905673
BLASTn	SRR12587967	Mammalia	Cricetulus griseus	25.8291	Orthorubulavirus mammalis	k141_1579-SRR12587967	gi|1028325827|gb|KX060176.1|	99.862	725	725	1	725	15246	8368	7644	0	Parainfluenza virus 5 strain AGS, complete genome	Viruses;Negarnaviricota;Monjiviricetes;Mononegavirales;Paramyxoviridae;Orthorubulavirus;Orthorubulavirus mammalis	2905673
BLASTn	SRR12587967	Mammalia	Cricetulus griseus	21.1329	Orthorubulavirus mammalis	k141_2223-SRR12587967	gi|1028325827|gb|KX060176.1|	100	764	764	1	764	15246	6835	7598	0	Parainfluenza virus 5 strain AGS, complete genome	Viruses;Negarnaviricota;Monjiviricetes;Mononegavirales;Paramyxoviridae;Orthorubulavirus;Orthorubulavirus mammalis	2905673
BLASTn	SRR6026037	Mammalia	Mesocricetus auratus	219.184	Alphapapillomavirus 7	k141_2065-SRR6026037	gi|1756481176|gb|MN164461.1|	100	2412	2412	1	2412	3135	3097	686	0	Human papillomavirus 18 protein E6, protein E7, and protein E1 genes, complete cds	Viruses;Cossaviricota;Papovaviricetes;Zurhausenvirales;Papillomaviridae;Alphapapillomavirus;Alphapapillomavirus 7	333761
BLASTn	SRR27669062	Mammalia	Peromyscus eremicus	2524.5	Severe acute respiratory syndrome-related coronavirus	SRR27669062-k141_178	gi|2259404822|emb|OX069300.1|	99.808	520	552	1	520	29867	7799	7280	0	Severe acute respiratory syndrome coronavirus 2 genome assembly, complete genome: monopartite	Viruses;Pisuviricota;Pisoniviricetes;Nidovirales;Coronaviridae;Betacoronavirus;Severe acute respiratory syndrome-related coronavirus	2697049
BLASTn	SRR27669062	Mammalia	Peromyscus eremicus	1752.57	Severe acute respiratory syndrome-related coronavirus	SRR27669062-k141_451	gi|2863713256|gb|PQ668472.1|	99.349	921	935	1	915	29492	22235	21315	0	Severe acute respiratory syndrome coronavirus 2 isolate SARS-CoV-2/human/USA/FL-UW-21122778664/2021 ORF1ab polyprotein (ORF1ab), ORF1a polyprotein (ORF1ab), surface glycoprotein (S), ORF3a protein (ORF3a), envelope protein (E), membrane glycoprotein (M), ORF6 protein (ORF6), ORF7a protein (ORF7a), ORF7b (ORF7b), ORF8 protein (ORF8), nucleocapsid phosphoprotein (N), and ORF10 protein (ORF10) genes…	Viruses;Pisuviricota;Pisoniviricetes;Nidovirales;Coronaviridae;Betacoronavirus;Severe acute respiratory syndrome-related coronavirus	2697049
BLASTn	SRR27669062	Mammalia	Peromyscus eremicus	3179.44	Severe acute respiratory syndrome-related coronavirus	SRR27669062-k141_372	gi|2193477810|gb|OM664849.1|	99.657	1456	1456	1	1456	29905	31	1483	0	Severe acute respiratory syndrome coronavirus 2 isolate SARS-CoV-2/human/USA/MI-CDC-STM-V8ENJW34W/2022, complete genome	Viruses;Pisuviricota;Pisoniviricetes;Nidovirales;Coronaviridae;Betacoronavirus;Severe acute respiratory syndrome-related coronavirus	2697049
BLASTn	SRR27669062	Mammalia	Peromyscus eremicus	2115.86	Severe acute respiratory syndrome-related coronavirus	SRR27669062-k141_921	gi|2739977920|emb|OZ069788.1|	99.911	2256	2256	1	2256	29762	9979	7724	0	Severe acute respiratory syndrome coronavirus 2 isolate INEI118125 genome assembly, complete genome: monopartite	Viruses;Pisuviricota;Pisoniviricetes;Nidovirales;Coronaviridae;Betacoronavirus;Severe acute respiratory syndrome-related coronavirus	2697049
BLASTn	SRR27669062	Mammalia	Peromyscus eremicus	3360.26	Severe acute respiratory syndrome-related coronavirus	SRR27669062-k141_895	gi|2739979179|emb|OZ070945.1|	100	6205	6205	1	6205	29776	16221	10017	0	Severe acute respiratory syndrome coronavirus 2 isolate INEI119968 genome assembly, complete genome: monopartite	Viruses;Pisuviricota;Pisoniviricetes;Nidovirales;Coronaviridae;Betacoronavirus;Severe acute respiratory syndrome-related coronavirus	2697049
BLASTn	SRR27669062	Mammalia	Peromyscus eremicus	2142.86	Severe acute respiratory syndrome-related coronavirus	SRR27669062-k141_321	gi|2917878315|emb|OZ233430.1|	100	2457	2457	1	2457	29873	1457	3913	0	Severe acute respiratory syndrome coronavirus 2 genome assembly, chromosome: 1	Viruses;Pisuviricota;Pisoniviricetes;Nidovirales;Coronaviridae;Betacoronavirus;Severe acute respiratory syndrome-related coronavirus	2697049
BLASTn	SRR27669062	Mammalia	Peromyscus eremicus	3079.21	Severe acute respiratory syndrome-related coronavirus	SRR27669062-k141_522	gi|2929771403|gb|PV290557.1|	100	913	913	1	913	29634	28800	27888	0	Severe acute respiratory syndrome coronavirus 2 isolate SARS-CoV-2/human/USA/PA-DHSS-1236/2025 ORF1ab polyprotein (ORF1ab) gene, partial cds; and ORF1a polyprotein (ORF1ab), surface glycoprotein (S), ORF3a protein (ORF3a), envelope protein (E), membrane glycoprotein (M), ORF6 protein (ORF6), ORF7a protein (ORF7a), ORF7b (ORF7b), ORF8 protein (ORF8), nucleocapsid phosphoprotein (N), and ORF10 prot…	Viruses;Pisuviricota;Pisoniviricetes;Nidovirales;Coronaviridae;Betacoronavirus;Severe acute respiratory syndrome-related coronavirus	2697049
BLASTn	SRR27669062	Mammalia	Peromyscus eremicus	2447.61	Severe acute respiratory syndrome-related coronavirus	SRR27669062-k141_676	gi|2917931012|emb|OZ234722.1|	100	1436	1436	1	1436	29867	7236	5801	0	Severe acute respiratory syndrome coronavirus 2 genome assembly, chromosome: 1	Viruses;Pisuviricota;Pisoniviricetes;Nidovirales;Coronaviridae;Betacoronavirus;Severe acute respiratory syndrome-related coronavirus	2697049
BLASTn	SRR27669062	Mammalia	Peromyscus eremicus	2005.06	Severe acute respiratory syndrome-related coronavirus	SRR27669062-k141_836	gi|2917931012|emb|OZ234722.1|	100	1803	1803	1	1803	29867	5720	3918	0	Severe acute respiratory syndrome coronavirus 2 genome assembly, chromosome: 1	Viruses;Pisuviricota;Pisoniviricetes;Nidovirales;Coronaviridae;Betacoronavirus;Severe acute respiratory syndrome-related coronavirus	2697049
BLASTn	SRR3109244	Mammalia	Sigmodon hispidus	4665.06	Orthopneumovirus hominis	k99_7-SRR3109244	gi|1767236380|gb|MK733768.1|	99.8	499	532	34	532	15111	1055	557	0	Human respiratory syncytial virus MaxL, complete genome	Viruses;Negarnaviricota;Monjiviricetes;Mononegavirales;Pneumoviridae;Orthopneumovirus;Orthopneumovirus hominis	2654516
BLASTn	SRR3109256	Mammalia	Sigmodon hispidus	244.374	Orthopneumovirus hominis	k79_283-SRR3109256	gi|1767236380|gb|MK733768.1|	100	525	554	1	525	15111	587	63	0	Human respiratory syncytial virus MaxL, complete genome	Viruses;Negarnaviricota;Monjiviricetes;Mononegavirales;Pneumoviridae;Orthopneumovirus;Orthopneumovirus hominis	2654516
BLASTn	SRR3109265	Mammalia	Sigmodon hispidus	633.415	Orthopneumovirus hominis	k79_117-SRR3109265	gi|1132626566|gb|KY418148.1|	100	1047	1071	1	1047	15173	25	1071	0	Human respiratory syncytial virus strain RSVA/Homo sapiens/USA/SN1/XXXX, complete genome	Viruses;Negarnaviricota;Monjiviricetes;Mononegavirales;Pneumoviridae;Orthopneumovirus;Orthopneumovirus hominis	11250
BLASTn	SRR3109245	Mammalia	Sigmodon hispidus	37711.8	Orthopneumovirus hominis	k99_51-SRR3109245	gi|2906124695|gb|PV083462.1|	99.927	1364	1392	1	1364	15145	3207	4570	0	Human respiratory syncytial virus A isolate RSV/A/2024/China/Changchun, complete genome	Viruses;Negarnaviricota;Monjiviricetes;Mononegavirales;Pneumoviridae;Orthopneumovirus;Orthopneumovirus hominis	208893
BLASTn	SRR3109250	Mammalia	Sigmodon hispidus	18146	Orthopneumovirus hominis	k99_42-SRR3109250	gi|2906124695|gb|PV083462.1|	99.964	2813	2846	1	2813	15145	5687	8499	0	Human respiratory syncytial virus A isolate RSV/A/2024/China/Changchun, complete genome	Viruses;Negarnaviricota;Monjiviricetes;Mononegavirales;Pneumoviridae;Orthopneumovirus;Orthopneumovirus hominis	208893
BLASTn	SRR3109243	Mammalia	Sigmodon hispidus	65608.3	Orthopneumovirus hominis	k99_81-SRR3109243	gi|2906124695|gb|PV083462.1|	99.943	3505	3537	1	3504	15145	1064	4568	0	Human respiratory syncytial virus A isolate RSV/A/2024/China/Changchun, complete genome	Viruses;Negarnaviricota;Monjiviricetes;Mononegavirales;Pneumoviridae;Orthopneumovirus;Orthopneumovirus hominis	208893
BLASTn	SRR3109259	Mammalia	Sigmodon hispidus	1218.49	Orthopneumovirus hominis	k79_134-SRR3109259	gi|1767236380|gb|MK733768.1|	100	1047	1047	1	1047	15111	1063	17	0	Human respiratory syncytial virus MaxL, complete genome	Viruses;Negarnaviricota;Monjiviricetes;Mononegavirales;Pneumoviridae;Orthopneumovirus;Orthopneumovirus hominis	2654516
BLASTn	SRR3109259	Mammalia	Sigmodon hispidus	70.457	Orthopneumovirus hominis	k79_125-SRR3109259	gi|1767236380|gb|MK733768.1|	100	469	469	1	469	15111	5549	6017	0	Human respiratory syncytial virus MaxL, complete genome	Viruses;Negarnaviricota;Monjiviricetes;Mononegavirales;Pneumoviridae;Orthopneumovirus;Orthopneumovirus hominis	2654516
BLASTn	SRR3109256	Mammalia	Sigmodon hispidus	85.2466	Orthopneumovirus hominis	k79_310-SRR3109256	gi|1767236368|gb|MK733767.1|	99.832	594	594	1	594	15111	8838	9431	0	Human respiratory syncytial virus MaxB, complete genome	Viruses;Negarnaviricota;Monjiviricetes;Mononegavirales;Pneumoviridae;Orthopneumovirus;Orthopneumovirus hominis	2654515
BLASTn	SRR3109243	Mammalia	Sigmodon hispidus	7917.56	Orthopneumovirus hominis	k99_52-SRR3109243	gi|2906124695|gb|PV083462.1|	99.941	1686	1686	1	1686	15145	5762	7447	0	Human respiratory syncytial virus A isolate RSV/A/2024/China/Changchun, complete genome	Viruses;Negarnaviricota;Monjiviricetes;Mononegavirales;Pneumoviridae;Orthopneumovirus;Orthopneumovirus hominis	208893
BLASTn	SRR3109245	Mammalia	Sigmodon hispidus	11893.7	Orthopneumovirus hominis	k99_44-SRR3109245	gi|2906124695|gb|PV083462.1|	99.945	1807	1807	1	1807	15145	5622	7428	0	Human respiratory syncytial virus A isolate RSV/A/2024/China/Changchun, complete genome	Viruses;Negarnaviricota;Monjiviricetes;Mononegavirales;Pneumoviridae;Orthopneumovirus;Orthopneumovirus hominis	208893
BLASTn	SRR3109266	Mammalia	Sigmodon hispidus	83.7719	Orthopneumovirus hominis	k79_246-SRR3109266	gi|1767236368|gb|MK733767.1|	100	470	470	1	470	15111	8592	9061	0	Human respiratory syncytial virus MaxB, complete genome	Viruses;Negarnaviricota;Monjiviricetes;Mononegavirales;Pneumoviridae;Orthopneumovirus;Orthopneumovirus hominis	2654515
BLASTn	SRR3109266	Mammalia	Sigmodon hispidus	68.5406	Orthopneumovirus hominis	k79_59-SRR3109266	gi|1767236368|gb|MK733767.1|	99.8	501	501	1	501	15111	9577	9077	0	Human respiratory syncytial virus MaxB, complete genome	Viruses;Negarnaviricota;Monjiviricetes;Mononegavirales;Pneumoviridae;Orthopneumovirus;Orthopneumovirus hominis	2654515
BLASTn	SRR3109259	Mammalia	Sigmodon hispidus	74.6015	Orthopneumovirus hominis	k79_64-SRR3109259	gi|1767236368|gb|MK733767.1|	100	535	535	1	535	15111	14926	14392	0	Human respiratory syncytial virus MaxB, complete genome	Viruses;Negarnaviricota;Monjiviricetes;Mononegavirales;Pneumoviridae;Orthopneumovirus;Orthopneumovirus hominis	2654515
BLASTn	SRR3109256	Mammalia	Sigmodon hispidus	153.444	Orthopneumovirus hominis	k79_78-SRR3109256	gi|1767236380|gb|MK733768.1|	99.828	581	581	1	581	15111	3512	4092	0	Human respiratory syncytial virus MaxL, complete genome	Viruses;Negarnaviricota;Monjiviricetes;Mononegavirales;Pneumoviridae;Orthopneumovirus;Orthopneumovirus hominis	2654516
BLASTn	SRR3109263	Mammalia	Sigmodon hispidus	1467.28	Orthopneumovirus hominis	k79_208-SRR3109263	gi|352963072|gb|JF920069.1|	99.964	5628	5628	1	5628	15158	4625	10252	0	Human respiratory syncytial virus strain A/WI/629-3/06-07, complete genome	Viruses;Negarnaviricota;Monjiviricetes;Mononegavirales;Pneumoviridae;Orthopneumovirus;Orthopneumovirus hominis	11250
BLASTn	SRR3109251	Mammalia	Sigmodon hispidus	1728.07	Orthopneumovirus hominis	k99_87-SRR3109251	gi|1767236380|gb|MK733768.1|	99.884	859	859	1	859	15111	3522	4380	0	Human respiratory syncytial virus MaxL, complete genome	Viruses;Negarnaviricota;Monjiviricetes;Mononegavirales;Pneumoviridae;Orthopneumovirus;Orthopneumovirus hominis	2654516
BLASTn	SRR3109265	Mammalia	Sigmodon hispidus	158.354	Orthopneumovirus hominis	k79_198-SRR3109265	gi|1767236380|gb|MK733768.1|	99.887	888	888	1	888	15111	4150	3263	0	Human respiratory syncytial virus MaxL, complete genome	Viruses;Negarnaviricota;Monjiviricetes;Mononegavirales;Pneumoviridae;Orthopneumovirus;Orthopneumovirus hominis	2654516
BLASTn	SRR3109259	Mammalia	Sigmodon hispidus	327.418	Orthopneumovirus hominis	k79_175-SRR3109259	gi|1767236380|gb|MK733768.1|	99.891	918	918	1	918	15111	3263	4180	0	Human respiratory syncytial virus MaxL, complete genome	Viruses;Negarnaviricota;Monjiviricetes;Mononegavirales;Pneumoviridae;Orthopneumovirus;Orthopneumovirus hominis	2654516
BLASTn	SRR3109266	Mammalia	Sigmodon hispidus	258.931	Orthopneumovirus hominis	k79_209-SRR3109266	gi|1767236380|gb|MK733768.1|	99.891	917	917	1	917	15111	3263	4179	0	Human respiratory syncytial virus MaxL, complete genome	Viruses;Negarnaviricota;Monjiviricetes;Mononegavirales;Pneumoviridae;Orthopneumovirus;Orthopneumovirus hominis	2654516
BLASTn	SRR3109259	Mammalia	Sigmodon hispidus	285.972	Orthopneumovirus hominis	k79_209-SRR3109259	gi|1767236368|gb|MK733767.1|	100	1209	1209	1	1209	15111	7700	8908	0	Human respiratory syncytial virus MaxB, complete genome	Viruses;Negarnaviricota;Monjiviricetes;Mononegavirales;Pneumoviridae;Orthopneumovirus;Orthopneumovirus hominis	2654515
BLASTn	SRR3109244	Mammalia	Sigmodon hispidus	5398.89	Orthopneumovirus hominis	k99_73-SRR3109244	gi|2906124695|gb|PV083462.1|	99.924	1317	1317	1	1317	15145	3228	4544	0	Human respiratory syncytial virus A isolate RSV/A/2024/China/Changchun, complete genome	Viruses;Negarnaviricota;Monjiviricetes;Mononegavirales;Pneumoviridae;Orthopneumovirus;Orthopneumovirus hominis	208893
BLASTn	SRR3109259	Mammalia	Sigmodon hispidus	265.25	Orthopneumovirus hominis	k79_169-SRR3109259	gi|2906124695|gb|PV083462.1|	100	1342	1342	1	1342	15145	6101	7442	0	Human respiratory syncytial virus A isolate RSV/A/2024/China/Changchun, complete genome	Viruses;Negarnaviricota;Monjiviricetes;Mononegavirales;Pneumoviridae;Orthopneumovirus;Orthopneumovirus hominis	208893
BLASTn	SRR3109263	Mammalia	Sigmodon hispidus	3718.28	Orthopneumovirus hominis	k79_161-SRR3109263	gi|2906124695|gb|PV083462.1|	99.956	2280	2280	1	2280	15145	4560	2281	0	Human respiratory syncytial virus A isolate RSV/A/2024/China/Changchun, complete genome	Viruses;Negarnaviricota;Monjiviricetes;Mononegavirales;Pneumoviridae;Orthopneumovirus;Orthopneumovirus hominis	208893
BLASTn	SRR3109245	Mammalia	Sigmodon hispidus	93177.1	Orthopneumovirus hominis	k99_46-SRR3109245	gi|2906124695|gb|PV083462.1|	99.968	3159	3159	1	3158	15145	1	3159	0	Human respiratory syncytial virus A isolate RSV/A/2024/China/Changchun, complete genome	Viruses;Negarnaviricota;Monjiviricetes;Mononegavirales;Pneumoviridae;Orthopneumovirus;Orthopneumovirus hominis	208893
BLASTn	SRR3109259	Mammalia	Sigmodon hispidus	775.027	Orthopneumovirus hominis	k79_103-SRR3109259	gi|1767236380|gb|MK733768.1|	100	876	876	1	876	15111	2339	3214	0	Human respiratory syncytial virus MaxL, complete genome	Viruses;Negarnaviricota;Monjiviricetes;Mononegavirales;Pneumoviridae;Orthopneumovirus;Orthopneumovirus hominis	2654516
BLASTn	SRR3109263	Mammalia	Sigmodon hispidus	176.78	Orthopneumovirus hominis	k79_115-SRR3109263	gi|1767236368|gb|MK733767.1|	100	915	915	1	915	15111	13400	12486	0	Human respiratory syncytial virus MaxB, complete genome	Viruses;Negarnaviricota;Monjiviricetes;Mononegavirales;Pneumoviridae;Orthopneumovirus;Orthopneumovirus hominis	2654515
BLASTn	SRR3109265	Mammalia	Sigmodon hispidus	202.154	Orthopneumovirus hominis	k79_128-SRR3109265	gi|1767236380|gb|MK733768.1|	100	904	904	1	904	15111	5472	4569	0	Human respiratory syncytial virus MaxL, complete genome	Viruses;Negarnaviricota;Monjiviricetes;Mononegavirales;Pneumoviridae;Orthopneumovirus;Orthopneumovirus hominis	2654516
BLASTn	SRR3109259	Mammalia	Sigmodon hispidus	393.73	Orthopneumovirus hominis	k79_135-SRR3109259	gi|1767236380|gb|MK733768.1|	100	909	909	1	909	15111	4570	5478	0	Human respiratory syncytial virus MaxL, complete genome	Viruses;Negarnaviricota;Monjiviricetes;Mononegavirales;Pneumoviridae;Orthopneumovirus;Orthopneumovirus hominis	2654516
BLASTn	SRR3109265	Mammalia	Sigmodon hispidus	138.138	Orthopneumovirus hominis	k79_149-SRR3109265	gi|1771795404|gb|MK816924.1|	100	964	964	1	964	15985	1305	2268	0	Mutant human respiratory syncytial virus clone RSV-GFP, complete sequence	Viruses;Negarnaviricota;Monjiviricetes;Mononegavirales;Pneumoviridae;Orthopneumovirus;Orthopneumovirus hominis	11250
BLASTn	SRR3109265	Mammalia	Sigmodon hispidus	313.338	Orthopneumovirus hominis	k79_164-SRR3109265	gi|1767236380|gb|MK733768.1|	100	866	866	1	866	15111	2349	3214	0	Human respiratory syncytial virus MaxL, complete genome	Viruses;Negarnaviricota;Monjiviricetes;Mononegavirales;Pneumoviridae;Orthopneumovirus;Orthopneumovirus hominis	2654516
BLASTn	SRR3109266	Mammalia	Sigmodon hispidus	449.322	Orthopneumovirus hominis	k79_185-SRR3109266	gi|1767236380|gb|MK733768.1|	100	910	910	1	910	15111	5478	4569	0	Human respiratory syncytial virus MaxL, complete genome	Viruses;Negarnaviricota;Monjiviricetes;Mononegavirales;Pneumoviridae;Orthopneumovirus;Orthopneumovirus hominis	2654516
BLASTn	SRR3109266	Mammalia	Sigmodon hispidus	274.162	Orthopneumovirus hominis	k79_195-SRR3109266	gi|2906124695|gb|PV083462.1|	100	494	494	1	494	15145	4599	4106	0	Human respiratory syncytial virus A isolate RSV/A/2024/China/Changchun, complete genome	Viruses;Negarnaviricota;Monjiviricetes;Mononegavirales;Pneumoviridae;Orthopneumovirus;Orthopneumovirus hominis	208893
BLASTn	SRR3109265	Mammalia	Sigmodon hispidus	161.723	Orthopneumovirus hominis	k79_197-SRR3109265	gi|1767236368|gb|MK733767.1|	100	933	933	1	933	15111	7755	8687	0	Human respiratory syncytial virus MaxB, complete genome	Viruses;Negarnaviricota;Monjiviricetes;Mononegavirales;Pneumoviridae;Orthopneumovirus;Orthopneumovirus hominis	2654515
BLASTn	SRR3109266	Mammalia	Sigmodon hispidus	978.608	Orthopneumovirus hominis	k79_226-SRR3109266	gi|1767236380|gb|MK733768.1|	100	993	993	1	993	15111	54	1046	0	Human respiratory syncytial virus MaxL, complete genome	Viruses;Negarnaviricota;Monjiviricetes;Mononegavirales;Pneumoviridae;Orthopneumovirus;Orthopneumovirus hominis	2654516
BLASTn	SRR3109266	Mammalia	Sigmodon hispidus	597.827	Orthopneumovirus hominis	k79_276-SRR3109266	gi|1767236380|gb|MK733768.1|	100	877	877	1	877	15111	2337	3213	0	Human respiratory syncytial virus MaxL, complete genome	Viruses;Negarnaviricota;Monjiviricetes;Mononegavirales;Pneumoviridae;Orthopneumovirus;Orthopneumovirus hominis	2654516
BLASTn	SRR3109266	Mammalia	Sigmodon hispidus	217.045	Orthopneumovirus hominis	k79_284-SRR3109266	gi|1767236368|gb|MK733767.1|	100	733	733	1	733	15111	8475	7743	0	Human respiratory syncytial virus MaxB, complete genome	Viruses;Negarnaviricota;Monjiviricetes;Mononegavirales;Pneumoviridae;Orthopneumovirus;Orthopneumovirus hominis	2654515
BLASTn	SRR3109256	Mammalia	Sigmodon hispidus	403.501	Orthopneumovirus hominis	k79_347-SRR3109256	gi|1767236380|gb|MK733768.1|	100	875	875	1	875	15111	2336	3210	0	Human respiratory syncytial virus MaxL, complete genome	Viruses;Negarnaviricota;Monjiviricetes;Mononegavirales;Pneumoviridae;Orthopneumovirus;Orthopneumovirus hominis	2654516
BLASTn	SRR3109256	Mammalia	Sigmodon hispidus	289.839	Orthopneumovirus hominis	k79_53-SRR3109256	gi|1767236380|gb|MK733768.1|	100	837	837	1	837	15111	5468	4632	0	Human respiratory syncytial virus MaxL, complete genome	Viruses;Negarnaviricota;Monjiviricetes;Mononegavirales;Pneumoviridae;Orthopneumovirus;Orthopneumovirus hominis	2654516
BLASTn	SRR3109263	Mammalia	Sigmodon hispidus	94.2829	Orthopneumovirus hominis	k79_74-SRR3109263	gi|1767236368|gb|MK733767.1|	100	516	516	1	516	15111	11631	12146	0	Human respiratory syncytial virus MaxB, complete genome	Viruses;Negarnaviricota;Monjiviricetes;Mononegavirales;Pneumoviridae;Orthopneumovirus;Orthopneumovirus hominis	2654515
BLASTn	SRR3109256	Mammalia	Sigmodon hispidus	170.493	Orthopneumovirus hominis	k79_75-SRR3109256	gi|1767236392|gb|MK733769.1|	100	765	765	1	765	15111	7501	8265	0	Human respiratory syncytial virus MaxFLC, complete genome	Viruses;Negarnaviricota;Monjiviricetes;Mononegavirales;Pneumoviridae;Orthopneumovirus;Orthopneumovirus hominis	2654517
BLASTn	SRR3109243	Mammalia	Sigmodon hispidus	7002.47	Orthopneumovirus hominis	k99_16-SRR3109243	gi|2906124695|gb|PV083462.1|	100	985	985	1	985	15145	7503	8487	0	Human respiratory syncytial virus A isolate RSV/A/2024/China/Changchun, complete genome	Viruses;Negarnaviricota;Monjiviricetes;Mononegavirales;Pneumoviridae;Orthopneumovirus;Orthopneumovirus hominis	208893
BLASTn	SRR3109245	Mammalia	Sigmodon hispidus	61905.3	Orthopneumovirus hominis	k99_17-SRR3109245	gi|2502672068|gb|OQ848527.1|	100	972	972	1	972	15177	4662	5633	0	Human respiratory syncytial virus A isolate hRSV/A/USA/6S7/2010, complete genome	Viruses;Negarnaviricota;Monjiviricetes;Mononegavirales;Pneumoviridae;Orthopneumovirus;Orthopneumovirus hominis	208893
BLASTn	SRR3109251	Mammalia	Sigmodon hispidus	1531.69	Orthopneumovirus hominis	k99_29-SRR3109251	gi|1771795392|gb|MK810782.1|	100	499	499	1	499	15961	2339	2837	0	Mutant human respiratory syncytial virus clone RSV-L-GFP, complete sequence	Viruses;Negarnaviricota;Monjiviricetes;Mononegavirales;Pneumoviridae;Orthopneumovirus;Orthopneumovirus hominis	11250
BLASTn	SRR3109243	Mammalia	Sigmodon hispidus	40701.8	Orthopneumovirus hominis	k99_32-SRR3109243	gi|2502672068|gb|OQ848527.1|	100	1055	1055	1	1055	15177	4663	5717	0	Human respiratory syncytial virus A isolate hRSV/A/USA/6S7/2010, complete genome	Viruses;Negarnaviricota;Monjiviricetes;Mononegavirales;Pneumoviridae;Orthopneumovirus;Orthopneumovirus hominis	208893
BLASTn	SRR3109251	Mammalia	Sigmodon hispidus	4005.97	Orthopneumovirus hominis	k99_34-SRR3109251	gi|1767236380|gb|MK733768.1|	100	879	879	1	879	15111	4585	5463	0	Human respiratory syncytial virus MaxL, complete genome	Viruses;Negarnaviricota;Monjiviricetes;Mononegavirales;Pneumoviridae;Orthopneumovirus;Orthopneumovirus hominis	2654516
BLASTn	SRR3109250	Mammalia	Sigmodon hispidus	39504.1	Orthopneumovirus hominis	k99_36-SRR3109250	gi|2502672068|gb|OQ848527.1|	100	2249	2249	1	2249	15177	2	2250	0	Human respiratory syncytial virus A isolate hRSV/A/USA/6S7/2010, complete genome	Viruses;Negarnaviricota;Monjiviricetes;Mononegavirales;Pneumoviridae;Orthopneumovirus;Orthopneumovirus hominis	208893
BLASTn	SRR3109245	Mammalia	Sigmodon hispidus	10385.2	Orthopneumovirus hominis	k99_38-SRR3109245	gi|1767236392|gb|MK733769.1|	100	838	838	1	838	15111	8340	7503	0	Human respiratory syncytial virus MaxFLC, complete genome	Viruses;Negarnaviricota;Monjiviricetes;Mononegavirales;Pneumoviridae;Orthopneumovirus;Orthopneumovirus hominis	2654517
[truncated: 14 more rows]
