# Supplementary material for: Unveiling Novel Viral Diversity, Biogeography, and Host Networks in Wildlife Through High‐Throughput Sequencing Data Mining
Source: Adv Sci (Weinh). 2025 Sep 23;12(46):e11920. doi: 10.1002/advs.202511920 (PMC12697861; doi:10.1002/advs.202511920)
Supplement: Supplementary file 2 — Supporting Information [file ADVS-12-e11920-s002.zip › Supplementary Data 9.xlsx]

## Sheet: Sheet4 (2)
Supplementary Data 9. List of SRR datasets containing viral sequences of SARS-CoV-2, avian influenza viruses, and parainfluenza virus 5.
Virus	BioProject	SRR	SRA	SRR_host_class	SRR_host_species	subtypes
Severe acute respiratory syndrome coronavirus 2	PRJNA1048512	SRR27669062		Mammalia	Peromyscus eremicus
	PRJNA757898	SRR15615957		Mammalia	Capra hircus
		SRR15615959		Mammalia	Capra hircus
		SRR15615961		Mammalia	Capra hircus
		SRR15615970		Mammalia	Capra hircus
	PRJNA787716	SRR17188782		Mammalia	Capra hircus
	PRJNA916942	SRR22938624		Mammalia	Rhinolophus ferrumequinum
	PRJNA917494	SRR22955101		Mammalia	Mustela putorius
	PRJNA977857	SRR24829850		Mammalia	Phocoena phocoena
	PRJNA981079	SRR24858406		Aves	Haemorhous mexicanus
		SRR24858408		Aves	Haemorhous mexicanus
Alphainfluenzavirus influenzae	NA	SRR617081		Mammalia	Myotis brandtii	H1N1
	PRJNA230900	SRR1207974		Mammalia	Phascolarctos cinereus	H7N9
	PRJNA369439	SRR6026509		Mammalia	Pongo abelii	H1N1
		SRR6026509		Mammalia	Pongo abelii	H3N2
	PRJNA563501	SRR10059480		Mammalia	Carollia perspicillata	H7N9
		SRR19391903		Mammalia	Carollia perspicillata	H7N9
		SRR19391903		Mammalia	Carollia perspicillata	H9N2
	PRJNA575352	SRR10215720		Mammalia	Ailuropoda melanoleuca	H1N1
	PRJNA591317	SRR10530607		Mammalia	Capra hircus	H7N9
		SRR10530607		Mammalia	Capra hircus	H9N2
	PRJNA613301	SRR11350515		Mammalia	Capra hircus	H1N1
	PRJNA783140	SRR17024086		Mammalia	Bos grunniens	H1N1
	PRJNA861398	SRR20473961		Mammalia	Capra hircus	H5N6
		SRR20473962		Mammalia	Capra hircus	H5N6
		SRR20473963		Mammalia	Capra hircus	H3N8
		SRR20473964		Mammalia	Capra hircus	mixed
	PRJNA935915	SRR23557374		Mammalia	Spermophilus alashanicus	H1N1
	PRJNA937689	SRR23585160		Aves	Zonotrichia albicollis	H1N1
	PRJNA723849	SRR14301875		Aves	Columba livia	H5N1
		SRR14301877		Aves	Columba livia	H5N1
		SRR14301880		Aves	Columba livia	H5N1
		SRR14301882		Aves	Columba livia	H5N1
		SRR14301883		Aves	Columba livia	H5N1
		SRR14301884		Aves	Columba livia	H5N1
Parainfluenza virus 5	NA	SRR22585882		Mammalia	Capra hircus
		SRR22585883		Mammalia	Capra hircus
		SRR22585884		Mammalia	Capra hircus
		SRR22585888		Mammalia	Capra hircus
	PRJNA1028148	SRR26386780		Mammalia	Sminthopsis crassicaudata
	PRJNA1053314	SRR27228464		Mammalia	Ailuropoda melanoleuca
	PRJNA1119921	SRR29273239		Mammalia	Bos grunniens
		SRR29273240		Mammalia	Bos grunniens
	PRJNA438286	SRR8002929		Mammalia	Cervus nippon
		SRR8002934		Mammalia	Capreolus capreolus
	PRJNA563501	SRR19391889		Mammalia	Phyllostomus hastatus
		SRR19391901		Mammalia	Noctilio leporinus
	PRJNA591317	SRR10530607		Mammalia	Capra hircus
	PRJNA610466	SRR11306689		Mammalia	Manis javanica
	PRJNA630571	SRR11743623		Mammalia	Capra hircus
	PRJNA659238	SRR12514530		Mammalia	Callithrix jacchus
	PRJNA661407	SRR12587964		Mammalia	Cricetulus griseus
		SRR12587965		Mammalia	Cricetulus griseus
		SRR12587966		Mammalia	Cricetulus griseus
		SRR12587967		Mammalia	Cricetulus griseus
	PRJNA683720	SRR13240062		Mammalia	Bos grunniens
		SRR13240068		Mammalia	Bos grunniens
	PRJNA720167	SRR16888508		Mammalia	Budorcas taxicolor
	PRJNA775840	SRR16646331		Mammalia	Capra hircus
	PRJNA783860	SRR17043657		Mammalia	Bos frontalis
		SRR17043658		Mammalia	Bos frontalis
		SRR17043660		Mammalia	Bos frontalis
		SRR17043664		Mammalia	Bos frontalis
		SRR17043665		Mammalia	Bos frontalis
		SRR17043666		Mammalia	Bos frontalis
		SRR17043667		Mammalia	Bos frontalis
		SRR17043669		Mammalia	Bos frontalis
		SRR17043672		Mammalia	Bos frontalis
	PRJNA786777	SRR17319438		Mammalia	Bos indicus x Bos taurus
		SRR17319440		Mammalia	Bos indicus x Bos taurus
		SRR17319442		Mammalia	Bos indicus x Bos taurus
		SRR17319444		Mammalia	Bos indicus x Bos taurus
		SRR17319445		Mammalia	Bos indicus x Bos taurus
		SRR17319446		Mammalia	Bos indicus x Bos taurus
		SRR17319447		Mammalia	Bos indicus x Bos taurus
		SRR17319449		Mammalia	Bos indicus x Bos taurus
		SRR17319450		Mammalia	Bos indicus x Bos taurus
	PRJNA831610	SRR18909273		Mammalia	Bos grunniens
		SRR18909274		Mammalia	Bos grunniens
		SRR18909275		Mammalia	Bos grunniens
	PRJNA860771	SRR20339282		Mammalia	Bos grunniens
	PRJNA893108	SRR22012588		Mammalia	Bos grunniens
	PRJNA917069	SRR22942462		Mammalia	Panthera tigris
	PRJNA917494	SRR22955100		Mammalia	Mustela putorius
	PRJNA922517	SRR23036928		Mammalia	Capra hircus
	PRJNA978364	SRR24799926		Mammalia	Capra hircus
		SRR24799927		Mammalia	Capra hircus
		SRR24799930		Mammalia	Capra hircus
		SRR24799931		Mammalia	Capra hircus
		SRR24799932		Mammalia	Capra hircus
		SRR24799933		Mammalia	Capra hircus
	PRJNA989736	SRR25117205		Aves	Anser cygnoides
	PRJEB13250	ERR1346239		Aves	Coturnix japonica
	PRJNA1005959	SRR25655501		Aves	Columba livia
		SRR25655513		Aves	Columba livia
	PRJNA339911	SRR6965649		Aves	Coturnix japonica
		SRR6965650		Aves	Coturnix japonica
	PRJNA470787	SRR7244631		Aves	Pardaliparus venustulus
		SRR7244695		Aves	Pardaliparus venustulus
		SRR7244726		Aves	Pardaliparus venustulus
		SRR7244745		Aves	Aegithalos concinnus
	PRJNA601181	SRR10885611		Aves	Anas platyrhynchos
		SRR10885614		Aves	Anas platyrhynchos
	PRJNA645648	SRR12214405		Aves	Anas platyrhynchos
		SRR12214406		Aves	Anas platyrhynchos
		SRR12214407		Aves	Anas platyrhynchos
		SRR12214409		Aves	Anas platyrhynchos
		SRR12214411		Aves	Anas platyrhynchos
		SRR12214412		Aves	Anas platyrhynchos
		SRR12214414		Aves	Anas platyrhynchos
		SRR12214415		Aves	Anas platyrhynchos
		SRR12214416		Aves	Anas platyrhynchos
		SRR12214417		Aves	Anas platyrhynchos
		SRR12214418		Aves	Anas platyrhynchos
		SRR12214419		Aves	Anas platyrhynchos
		SRR12214420		Aves	Anas platyrhynchos
		SRR12214422		Aves	Anas platyrhynchos
		SRR12214423		Aves	Anas platyrhynchos
		SRR12214424		Aves	Anas platyrhynchos
		SRR12214425		Aves	Anas platyrhynchos
		SRR12214427		Aves	Anas platyrhynchos
		SRR12214429		Aves	Anas platyrhynchos
	PRJNA656093	SRR12418402		Aves	Anser cygnoides
	PRJNA723918	SRR14329720		Aves	Anas platyrhynchos
		SRR14329721		Aves	Anas platyrhynchos
		SRR14329725		Aves	Anas platyrhynchos
		SRR14329728		Aves	Anas platyrhynchos
		SRR14329731		Aves	Anas platyrhynchos
		SRR14329732		Aves	Anas platyrhynchos
	PRJNA725274	SRR14999158		Aves	Columba livia
	PRJNA768987	SRR16294911		Aves	Coturnix japonica
		SRR16294912		Aves	Coturnix japonica
		SRR16294913		Aves	Coturnix japonica
		SRR16294914		Aves	Coturnix japonica
		SRR16294915		Aves	Coturnix japonica
		SRR16294916		Aves	Coturnix japonica
		SRR16294917		Aves	Coturnix japonica
		SRR16294918		Aves	Coturnix japonica
		SRR16294919		Aves	Coturnix japonica
		SRR16294920		Aves	Coturnix japonica
		SRR16294921		Aves	Coturnix japonica
		SRR16294922		Aves	Coturnix japonica
		SRR16294923		Aves	Coturnix japonica
	PRJNA885911	SRR21780814		Aves	Anser cygnoides
		SRR21780815		Aves	Anser cygnoides
	PRJNA960838	SRR24272136		Aves	Catharus ustulatus
		SRR24272177		Aves	Catharus ustulatus
		SRR24272178		Aves	Catharus ustulatus
		SRR24272185		Aves	Catharus ustulatus
		SRR24272196		Aves	Catharus ustulatus
		SRR24272209		Aves	Catharus ustulatus
		SRR24272210		Aves	Catharus ustulatus
		SRR24272211		Aves	Catharus ustulatus
		SRR24272214		Aves	Catharus ustulatus
		SRR24272215		Aves	Catharus ustulatus
		SRR24272216		Aves	Catharus ustulatus
		SRR24272217		Aves	Catharus ustulatus
		SRR24272219		Aves	Catharus ustulatus
		SRR24272220		Aves	Catharus ustulatus
		SRR24272225		Aves	Catharus ustulatus
		SRR24272226		Aves	Catharus ustulatus
		SRR24272227		Aves	Catharus ustulatus
		SRR24272228		Aves	Catharus ustulatus
		SRR24272229		Aves	Catharus ustulatus
		SRR24272233		Aves	Catharus ustulatus
		SRR24272234		Aves	Catharus ustulatus
		SRR24272235		Aves	Catharus ustulatus
		SRR24272237		Aves	Catharus ustulatus
		SRR24272250		Aves	Catharus ustulatus
		SRR24272261		Aves	Catharus ustulatus
		SRR24272272		Aves	Catharus ustulatus
		SRR24272295		Aves	Catharus ustulatus
