# Supplementary material for: Unveiling Novel Viral Diversity, Biogeography, and Host Networks in Wildlife Through High‐Throughput Sequencing Data Mining
Source: Adv Sci (Weinh). 2025 Sep 23;12(46):e11920. doi: 10.1002/advs.202511920 (PMC12697861; doi:10.1002/advs.202511920)
Supplement: Supplementary file 2 — Supporting Information [file ADVS-12-e11920-s002.zip › Supplementary Data 1.xlsx]

## Sheet: 2025-3
Supplementary Data 1. List of SRR datasets used in this study.
BioProject	Run	Host class	Host genus	Species
PRJDB1766	DRR003367	Mammalia	Pan	Pan troglodytes
PRJDB1766	DRR003368	Mammalia	Pan	Pan troglodytes
PRJDB1766	DRR003369	Mammalia	Pan	Pan troglodytes
PRJDB1766	DRR003370	Mammalia	Pan	Pan troglodytes
PRJDB3586	DRR031589	Mammalia	Pan	Pan troglodytes
PRJDB3586	DRR031590	Mammalia	Pan	Pan troglodytes
PRJDB3586	DRR031591	Mammalia	Pan	Pan troglodytes
PRJDB3586	DRR031592	Mammalia	Pan	Pan troglodytes
PRJDB3586	DRR031593	Mammalia	Pan	Pan troglodytes
PRJDB3586	DRR031594	Mammalia	Pan	Pan troglodytes
PRJDB3794	DRR032407	Mammalia	Chlorocebus	Chlorocebus pygerythrus
PRJDB3794	DRR032408	Mammalia	Chlorocebus	Chlorocebus pygerythrus
PRJDB3794	DRR032409	Mammalia	Chlorocebus	Chlorocebus pygerythrus
PRJDB3794	DRR032410	Mammalia	Chlorocebus	Chlorocebus pygerythrus
PRJDB3794	DRR032411	Mammalia	Chlorocebus	Chlorocebus pygerythrus
PRJDB3794	DRR032412	Mammalia	Chlorocebus	Chlorocebus pygerythrus
PRJDB3794	DRR032413	Mammalia	Chlorocebus	Chlorocebus pygerythrus
PRJDB3794	DRR032414	Mammalia	Chlorocebus	Chlorocebus pygerythrus
PRJDB3794	DRR032415	Mammalia	Chlorocebus	Chlorocebus pygerythrus
PRJDB3794	DRR032416	Mammalia	Chlorocebus	Chlorocebus pygerythrus
PRJDB3794	DRR032417	Mammalia	Chlorocebus	Chlorocebus pygerythrus
PRJDB3794	DRR032418	Mammalia	Chlorocebus	Chlorocebus pygerythrus
PRJDB3794	DRR032419	Mammalia	Chlorocebus	Chlorocebus pygerythrus
PRJDB3794	DRR032420	Mammalia	Chlorocebus	Chlorocebus pygerythrus
PRJDB3794	DRR032421	Mammalia	Chlorocebus	Chlorocebus pygerythrus
PRJDB3794	DRR032422	Mammalia	Chlorocebus	Chlorocebus pygerythrus
PRJDB3794	DRR032423	Mammalia	Chlorocebus	Chlorocebus pygerythrus
PRJDB3794	DRR032424	Mammalia	Chlorocebus	Chlorocebus pygerythrus
PRJDB3794	DRR032425	Mammalia	Chlorocebus	Chlorocebus pygerythrus
PRJDB3794	DRR032426	Mammalia	Chlorocebus	Chlorocebus pygerythrus
PRJDB3794	DRR032427	Mammalia	Chlorocebus	Chlorocebus pygerythrus
PRJDB3794	DRR032428	Mammalia	Chlorocebus	Chlorocebus pygerythrus
PRJDB3794	DRR032429	Mammalia	Chlorocebus	Chlorocebus pygerythrus
PRJDB3794	DRR032430	Mammalia	Chlorocebus	Chlorocebus pygerythrus
PRJDB3794	DRR032431	Mammalia	Chlorocebus	Chlorocebus pygerythrus
PRJDB3794	DRR032432	Mammalia	Macaca	Macaca nemestrina
PRJDB3794	DRR032433	Mammalia	Macaca	Macaca nemestrina
PRJDB3794	DRR032434	Mammalia	Macaca	Macaca nemestrina
PRJDB3794	DRR032435	Mammalia	Macaca	Macaca nemestrina
PRJDB3794	DRR032436	Mammalia	Macaca	Macaca nemestrina
PRJDB3794	DRR032453	Mammalia	Macaca	Macaca nemestrina
PRJDB3794	DRR032464	Mammalia	Macaca	Macaca nemestrina
PRJDB3794	DRR032465	Mammalia	Macaca	Macaca nemestrina
PRJDB3794	DRR032466	Mammalia	Macaca	Macaca nemestrina
PRJDB3794	DRR032467	Mammalia	Macaca	Macaca nemestrina
PRJDB4191	DRR045543	Mammalia	Heterocephalus	Heterocephalus glaber
PRJDB4191	DRR045544	Mammalia	Heterocephalus	Heterocephalus glaber
PRJDB4191	DRR045545	Mammalia	Heterocephalus	Heterocephalus glaber
PRJDB4191	DRR045546	Mammalia	Heterocephalus	Heterocephalus glaber
PRJDB4191	DRR045547	Mammalia	Heterocephalus	Heterocephalus glaber
PRJDB4191	DRR045549	Mammalia	Heterocephalus	Heterocephalus glaber
PRJDB4191	DRR045550	Mammalia	Heterocephalus	Heterocephalus glaber
PRJDB4191	DRR045551	Mammalia	Heterocephalus	Heterocephalus glaber
PRJDB4191	DRR045552	Mammalia	Heterocephalus	Heterocephalus glaber
PRJDB4191	DRR045553	Mammalia	Heterocephalus	Heterocephalus glaber
PRJDB4191	DRR045554	Mammalia	Heterocephalus	Heterocephalus glaber
PRJDB4191	DRR045555	Mammalia	Heterocephalus	Heterocephalus glaber
PRJDB4191	DRR045556	Mammalia	Heterocephalus	Heterocephalus glaber
PRJDB4456	DRR050984	Mammalia	mouse-rat	mouse-rat synkaryon
PRJDB4456	DRR050985	Mammalia	mouse-rat	mouse-rat synkaryon
PRJDB4456	DRR050986	Mammalia	mouse-rat	mouse-rat synkaryon
PRJDB4456	DRR050987	Mammalia	mouse-rat	mouse-rat synkaryon
PRJDB4696	DRR059293	Mammalia	Tokudaia	Tokudaia muenninki
PRJDB4696	DRR059294	Mammalia	Tokudaia	Tokudaia muenninki
PRJDB4696	DRR059295	Mammalia	Tokudaia	Tokudaia muenninki
PRJDB4734	DRR059296	Mammalia	Tokudaia	Tokudaia muenninki
PRJDB4734	DRR059297	Mammalia	Tokudaia	Tokudaia muenninki
PRJDB4734	DRR059298	Mammalia	Tokudaia	Tokudaia muenninki
PRJDB4734	DRR059299	Mammalia	Tokudaia	Tokudaia muenninki
PRJDB4734	DRR059300	Mammalia	Tokudaia	Tokudaia muenninki
PRJDB4734	DRR059301	Mammalia	Tokudaia	Tokudaia muenninki
PRJDB4734	DRR059302	Mammalia	Tokudaia	Tokudaia muenninki
PRJDB5737	DRR091430	Mammalia	Cricetulus	Cricetulus griseus
PRJDB5737	DRR091431	Mammalia	Cricetulus	Cricetulus griseus
PRJDB5737	DRR091432	Mammalia	Cricetulus	Cricetulus griseus
PRJDB5737	DRR091433	Mammalia	Cricetulus	Cricetulus griseus
PRJDB5737	DRR091434	Mammalia	Cricetulus	Cricetulus griseus
PRJDB5737	DRR091435	Mammalia	Cricetulus	Cricetulus griseus
PRJDB5737	DRR091436	Mammalia	Cricetulus	Cricetulus griseus
PRJDB5737	DRR091437	Mammalia	Cricetulus	Cricetulus griseus
PRJDB5737	DRR091438	Mammalia	Cricetulus	Cricetulus griseus
PRJDB5737	DRR091439	Mammalia	Cricetulus	Cricetulus griseus
PRJDB5737	DRR091440	Mammalia	Cricetulus	Cricetulus griseus
PRJDB5831	DRR093872	Mammalia	Cricetulus	Cricetulus griseus
PRJDB5831	DRR093873	Mammalia	Cricetulus	Cricetulus griseus
PRJDB5831	DRR093874	Mammalia	Cricetulus	Cricetulus griseus
PRJDB5831	DRR093875	Mammalia	Cricetulus	Cricetulus griseus
PRJDB5897	DRR096596	Mammalia	Cricetulus	Cricetulus griseus
PRJDB5897	DRR096597	Mammalia	Cricetulus	Cricetulus griseus
PRJDB5897	DRR096598	Mammalia	Cricetulus	Cricetulus griseus
PRJDB5897	DRR096599	Mammalia	Cricetulus	Cricetulus griseus
PRJDB5898	DRR096600	Mammalia	Cricetulus	Cricetulus griseus
PRJDB5898	DRR096601	Mammalia	Cricetulus	Cricetulus griseus
PRJDB5898	DRR096602	Mammalia	Cricetulus	Cricetulus griseus
PRJDB5898	DRR096603	Mammalia	Cricetulus	Cricetulus griseus
PRJDB6126	DRR099453	Mammalia	Cricetulus	Cricetulus griseus
PRJDB6126	DRR099454	Mammalia	Cricetulus	Cricetulus griseus
PRJDB6126	DRR099455	Mammalia	Cricetulus	Cricetulus griseus
PRJDB6126	DRR099456	Mammalia	Cricetulus	Cricetulus griseus
PRJDB6126	DRR099457	Mammalia	Cricetulus	Cricetulus griseus
PRJDB6126	DRR099458	Mammalia	Cricetulus	Cricetulus griseus
PRJDB6126	DRR099459	Mammalia	Cricetulus	Cricetulus griseus
PRJDB6126	DRR099460	Mammalia	Cricetulus	Cricetulus griseus
PRJDB6126	DRR099461	Mammalia	Cricetulus	Cricetulus griseus
PRJDB6126	DRR099462	Mammalia	Cricetulus	Cricetulus griseus
PRJDB6126	DRR099463	Mammalia	Cricetulus	Cricetulus griseus
PRJDB6126	DRR099464	Mammalia	Cricetulus	Cricetulus griseus
PRJDB6126	DRR099465	Mammalia	Cricetulus	Cricetulus griseus
PRJDB6126	DRR099466	Mammalia	Cricetulus	Cricetulus griseus
PRJDB6126	DRR099467	Mammalia	Cricetulus	Cricetulus griseus
PRJDB6126	DRR099468	Mammalia	Cricetulus	Cricetulus griseus
PRJDB6126	DRR099469	Mammalia	Cricetulus	Cricetulus griseus
PRJDB6126	DRR099470	Mammalia	Cricetulus	Cricetulus griseus
PRJDB6126	DRR099471	Mammalia	Cricetulus	Cricetulus griseus
PRJDB6126	DRR099472	Mammalia	Cricetulus	Cricetulus griseus
PRJDB6126	DRR099473	Mammalia	Cricetulus	Cricetulus griseus
PRJDB6126	DRR099474	Mammalia	Cricetulus	Cricetulus griseus
PRJDB6126	DRR099475	Mammalia	Cricetulus	Cricetulus griseus
PRJDB6126	DRR099476	Mammalia	Cricetulus	Cricetulus griseus
PRJDB6126	DRR099477	Mammalia	Cricetulus	Cricetulus griseus
PRJDB6126	DRR099478	Mammalia	Cricetulus	Cricetulus griseus
PRJDB6126	DRR099479	Mammalia	Cricetulus	Cricetulus griseus
PRJDB6126	DRR099480	Mammalia	Cricetulus	Cricetulus griseus
PRJDB6126	DRR099481	Mammalia	Cricetulus	Cricetulus griseus
PRJDB6126	DRR099482	Mammalia	Cricetulus	Cricetulus griseus
PRJDB6126	DRR099483	Mammalia	Cricetulus	Cricetulus griseus
PRJDB6126	DRR099484	Mammalia	Cricetulus	Cricetulus griseus
PRJDB6126	DRR099485	Mammalia	Cricetulus	Cricetulus griseus
PRJDB6126	DRR099486	Mammalia	Cricetulus	Cricetulus griseus
PRJDB6126	DRR099487	Mammalia	Cricetulus	Cricetulus griseus
PRJDB6126	DRR099488	Mammalia	Cricetulus	Cricetulus griseus
PRJDB6126	DRR099489	Mammalia	Cricetulus	Cricetulus griseus
PRJDB6126	DRR099490	Mammalia	Cricetulus	Cricetulus griseus
PRJDB6126	DRR099491	Mammalia	Cricetulus	Cricetulus griseus
PRJDB6126	DRR099492	Mammalia	Cricetulus	Cricetulus griseus
PRJDB6126	DRR099493	Mammalia	Cricetulus	Cricetulus griseus
PRJDB6126	DRR099494	Mammalia	Cricetulus	Cricetulus griseus
PRJDB6126	DRR099495	Mammalia	Cricetulus	Cricetulus griseus
PRJDB6126	DRR099496	Mammalia	Cricetulus	Cricetulus griseus
PRJDB6126	DRR099497	Mammalia	Cricetulus	Cricetulus griseus
PRJDB6126	DRR099498	Mammalia	Cricetulus	Cricetulus griseus
PRJDB6126	DRR099499	Mammalia	Cricetulus	Cricetulus griseus
PRJDB6126	DRR099500	Mammalia	Cricetulus	Cricetulus griseus
PRJDB6278	DRR100943	Mammalia	Mesocricetus	Mesocricetus auratus
PRJDB6278	DRR100944	Mammalia	Mesocricetus	Mesocricetus auratus
PRJDB6278	DRR100945	Mammalia	Mesocricetus	Mesocricetus auratus
PRJDB6278	DRR100946	Mammalia	Mesocricetus	Mesocricetus auratus
PRJDB6278	DRR100947	Mammalia	Mesocricetus	Mesocricetus auratus
PRJDB6278	DRR100948	Mammalia	Mesocricetus	Mesocricetus auratus
PRJDB6278	DRR100949	Mammalia	Mesocricetus	Mesocricetus auratus
PRJDB6278	DRR100950	Mammalia	Mesocricetus	Mesocricetus auratus
PRJDB6278	DRR100951	Mammalia	Mesocricetus	Mesocricetus auratus
PRJDB6278	DRR100952	Mammalia	Mesocricetus	Mesocricetus auratus
PRJDB6278	DRR100953	Mammalia	Mesocricetus	Mesocricetus auratus
PRJDB6278	DRR100954	Mammalia	Mesocricetus	Mesocricetus auratus
PRJDB6478	DRR110551	Mammalia	Callithrix	Callithrix jacchus
PRJDB6478	DRR110552	Mammalia	Callithrix	Callithrix jacchus
PRJDB6478	DRR110553	Mammalia	Callithrix	Callithrix jacchus
PRJDB6478	DRR110554	Mammalia	Callithrix	Callithrix jacchus
PRJDB6478	DRR110555	Mammalia	Callithrix	Callithrix jacchus
PRJDB6478	DRR110556	Mammalia	Callithrix	Callithrix jacchus
PRJDB6478	DRR110557	Mammalia	Callithrix	Callithrix jacchus
PRJDB6793	DRR126383	Mammalia	Cricetulus	Cricetulus griseus
PRJDB6793	DRR126384	Mammalia	Cricetulus	Cricetulus griseus
PRJDB6793	DRR126385	Mammalia	Cricetulus	Cricetulus griseus
PRJDB6793	DRR126386	Mammalia	Cricetulus	Cricetulus griseus
PRJDB6793	DRR126387	Mammalia	Cricetulus	Cricetulus griseus
PRJDB6793	DRR126388	Mammalia	Cricetulus	Cricetulus griseus
PRJDB6793	DRR126389	Mammalia	Cricetulus	Cricetulus griseus
PRJDB6793	DRR126390	Mammalia	Cricetulus	Cricetulus griseus
PRJDB6793	DRR126391	Mammalia	Cricetulus	Cricetulus griseus
PRJDB6793	DRR126392	Mammalia	Cricetulus	Cricetulus griseus
PRJDB6793	DRR126393	Mammalia	Cricetulus	Cricetulus griseus
PRJDB6793	DRR126394	Mammalia	Cricetulus	Cricetulus griseus
PRJDB6793	DRR126395	Mammalia	Cricetulus	Cricetulus griseus
PRJDB6793	DRR126396	Mammalia	Cricetulus	Cricetulus griseus
PRJDB6793	DRR126397	Mammalia	Cricetulus	Cricetulus griseus
PRJDB6793	DRR126398	Mammalia	Cricetulus	Cricetulus griseus
PRJDB6793	DRR126399	Mammalia	Cricetulus	Cricetulus griseus
PRJDB6793	DRR126400	Mammalia	Cricetulus	Cricetulus griseus
PRJDB6793	DRR126401	Mammalia	Cricetulus	Cricetulus griseus
PRJDB6793	DRR126402	Mammalia	Cricetulus	Cricetulus griseus
PRJDB6793	DRR126403	Mammalia	Cricetulus	Cricetulus griseus
PRJDB6793	DRR126404	Mammalia	Cricetulus	Cricetulus griseus
PRJDB6793	DRR126405	Mammalia	Cricetulus	Cricetulus griseus
PRJDB6793	DRR126406	Mammalia	Cricetulus	Cricetulus griseus
PRJDB6793	DRR126407	Mammalia	Cricetulus	Cricetulus griseus
PRJDB6793	DRR126408	Mammalia	Cricetulus	Cricetulus griseus
PRJDB6793	DRR126409	Mammalia	Cricetulus	Cricetulus griseus
PRJDB6793	DRR126410	Mammalia	Cricetulus	Cricetulus griseus
PRJDB6793	DRR126411	Mammalia	Cricetulus	Cricetulus griseus
PRJDB6793	DRR126412	Mammalia	Cricetulus	Cricetulus griseus
PRJDB6793	DRR126413	Mammalia	Cricetulus	Cricetulus griseus
PRJDB6793	DRR126414	Mammalia	Cricetulus	Cricetulus griseus
PRJDB6945	DRR128387	Mammalia	Pan	Pan troglodytes
PRJDB6945	DRR128388	Mammalia	Pan	Pan troglodytes
PRJDB6945	DRR128389	Mammalia	Pan	Pan troglodytes
PRJDB6945	DRR128390	Mammalia	Gorilla	Gorilla gorilla gorilla
PRJDB6945	DRR128391	Mammalia	Gorilla	Gorilla gorilla gorilla
PRJDB6945	DRR128392	Mammalia	Gorilla	Gorilla gorilla gorilla
PRJDB6945	DRR128393	Mammalia	Pongo	Pongo pygmaeus
PRJDB6945	DRR128394	Mammalia	Pongo	Pongo pygmaeus
PRJDB6945	DRR128395	Mammalia	Pongo	Pongo pygmaeus
PRJDB7591	DRR155078	Mammalia	Tupaia	Tupaia belangeri
PRJDB7591	DRR155079	Mammalia	Tupaia	Tupaia belangeri
PRJDB7591	DRR155080	Mammalia	Tupaia	Tupaia belangeri
PRJDB7591	DRR155081	Mammalia	Tupaia	Tupaia belangeri
PRJDB7591	DRR155082	Mammalia	Tupaia	Tupaia belangeri
PRJDB7591	DRR155083	Mammalia	Tupaia	Tupaia belangeri
PRJDB7591	DRR155084	Mammalia	Tupaia	Tupaia belangeri
PRJDB7591	DRR155085	Mammalia	Tupaia	Tupaia belangeri
PRJDB7591	DRR155086	Mammalia	Tupaia	Tupaia belangeri
PRJDB7591	DRR155087	Mammalia	Tupaia	Tupaia belangeri
PRJDB7591	DRR155088	Mammalia	Tupaia	Tupaia belangeri
PRJDB7591	DRR155089	Mammalia	Tupaia	Tupaia belangeri
PRJDB7591	DRR155090	Mammalia	Tupaia	Tupaia belangeri
PRJDB7591	DRR155091	Mammalia	Tupaia	Tupaia belangeri
PRJDB7591	DRR155092	Mammalia	Tupaia	Tupaia belangeri
PRJDB7591	DRR155093	Mammalia	Tupaia	Tupaia belangeri
PRJDB7591	DRR155094	Mammalia	Tupaia	Tupaia belangeri
PRJDB7591	DRR155095	Mammalia	Tupaia	Tupaia belangeri
PRJDB7591	DRR155096	Mammalia	Tupaia	Tupaia belangeri
PRJDB7591	DRR155097	Mammalia	Tupaia	Tupaia belangeri
PRJDB7591	DRR155098	Mammalia	Tupaia	Tupaia belangeri
PRJDB7685	DRR163386	Mammalia	Heterocephalus	Heterocephalus glaber
PRJDB7685	DRR163387	Mammalia	Heterocephalus	Heterocephalus glaber
PRJDB7873	DRR164940	Mammalia	Cricetulus	Cricetulus griseus
PRJDB7873	DRR164941	Mammalia	Cricetulus	Cricetulus griseus
PRJDB7873	DRR164942	Mammalia	Cricetulus	Cricetulus griseus
PRJDB7873	DRR164943	Mammalia	Cricetulus	Cricetulus griseus
PRJDB7873	DRR164944	Mammalia	Cricetulus	Cricetulus griseus
PRJDB7873	DRR164945	Mammalia	Cricetulus	Cricetulus griseus
PRJDB7873	DRR164946	Mammalia	Cricetulus	Cricetulus griseus
PRJDB7873	DRR164947	Mammalia	Cricetulus	Cricetulus griseus
PRJDB7873	DRR164948	Mammalia	Cricetulus	Cricetulus griseus
PRJDB7873	DRR164949	Mammalia	Cricetulus	Cricetulus griseus
PRJDB7873	DRR164950	Mammalia	Cricetulus	Cricetulus griseus
PRJDB7873	DRR164951	Mammalia	Cricetulus	Cricetulus griseus
PRJDB7945	DRR169269	Mammalia	Cricetulus	Cricetulus griseus
PRJDB7945	DRR169270	Mammalia	Cricetulus	Cricetulus griseus
PRJDB7945	DRR169271	Mammalia	Cricetulus	Cricetulus griseus
PRJDB7945	DRR169272	Mammalia	Cricetulus	Cricetulus griseus
PRJDB7945	DRR169273	Mammalia	Cricetulus	Cricetulus griseus
PRJDB7945	DRR169274	Mammalia	Cricetulus	Cricetulus griseus
PRJDB7945	DRR169275	Mammalia	Cricetulus	Cricetulus griseus
PRJDB7945	DRR169276	Mammalia	Cricetulus	Cricetulus griseus
PRJDB7945	DRR169277	Mammalia	Cricetulus	Cricetulus griseus
PRJDB7945	DRR169278	Mammalia	Cricetulus	Cricetulus griseus
PRJDB7945	DRR169279	Mammalia	Cricetulus	Cricetulus griseus
PRJDB7945	DRR169280	Mammalia	Cricetulus	Cricetulus griseus
PRJDB7945	DRR169281	Mammalia	Cricetulus	Cricetulus griseus
PRJDB7945	DRR169282	Mammalia	Cricetulus	Cricetulus griseus
PRJDB7945	DRR169283	Mammalia	Cricetulus	Cricetulus griseus
PRJDB7945	DRR169284	Mammalia	Cricetulus	Cricetulus griseus
PRJDB7945	DRR169285	Mammalia	Cricetulus	Cricetulus griseus
PRJDB7945	DRR169286	Mammalia	Cricetulus	Cricetulus griseus
PRJDB7945	DRR169287	Mammalia	Cricetulus	Cricetulus griseus
PRJDB7945	DRR169288	Mammalia	Cricetulus	Cricetulus griseus
PRJDB7945	DRR169289	Mammalia	Cricetulus	Cricetulus griseus
PRJDB7945	DRR169290	Mammalia	Cricetulus	Cricetulus griseus
PRJDB7945	DRR169291	Mammalia	Cricetulus	Cricetulus griseus
PRJDB7945	DRR169292	Mammalia	Cricetulus	Cricetulus griseus
PRJDB7945	DRR169293	Mammalia	Cricetulus	Cricetulus griseus
PRJDB7945	DRR169294	Mammalia	Cricetulus	Cricetulus griseus
PRJDB7945	DRR169295	Mammalia	Cricetulus	Cricetulus griseus
PRJDB7945	DRR169296	Mammalia	Cricetulus	Cricetulus griseus
PRJDB7945	DRR169297	Mammalia	Cricetulus	Cricetulus griseus
PRJDB7945	DRR169298	Mammalia	Cricetulus	Cricetulus griseus
PRJDB7945	DRR169299	Mammalia	Cricetulus	Cricetulus griseus
PRJDB7945	DRR169300	Mammalia	Cricetulus	Cricetulus griseus
PRJDB7945	DRR169301	Mammalia	Cricetulus	Cricetulus griseus
PRJDB7945	DRR169302	Mammalia	Cricetulus	Cricetulus griseus
PRJDB7945	DRR169303	Mammalia	Cricetulus	Cricetulus griseus
PRJDB6478	DRR172241	Mammalia	Callithrix	Callithrix jacchus
PRJDB6478	DRR172242	Mammalia	Callithrix	Callithrix jacchus
PRJDB6478	DRR172243	Mammalia	Callithrix	Callithrix jacchus
PRJDB6478	DRR172244	Mammalia	Callithrix	Callithrix jacchus
PRJDB6478	DRR172245	Mammalia	Callithrix	Callithrix jacchus
PRJDB6478	DRR172246	Mammalia	Callithrix	Callithrix jacchus
PRJDB6478	DRR172247	Mammalia	Callithrix	Callithrix jacchus
PRJDB6478	DRR172248	Mammalia	Callithrix	Callithrix jacchus
PRJDB6478	DRR172249	Mammalia	Callithrix	Callithrix jacchus
PRJDB6478	DRR172250	Mammalia	Callithrix	Callithrix jacchus
PRJDB6478	DRR172251	Mammalia	Callithrix	Callithrix jacchus
PRJDB6478	DRR172252	Mammalia	Callithrix	Callithrix jacchus
PRJDB6478	DRR173102	Mammalia	Callithrix	Callithrix jacchus
PRJDB6478	DRR173103	Mammalia	Callithrix	Callithrix jacchus
PRJDB9306	DRR207762	Mammalia	Heterocephalus	Heterocephalus glaber
PRJDB9306	DRR207763	Mammalia	Heterocephalus	Heterocephalus glaber
PRJDB9306	DRR207764	Mammalia	Heterocephalus	Heterocephalus glaber
PRJDB9306	DRR207765	Mammalia	Heterocephalus	Heterocephalus glaber
PRJDB9306	DRR207766	Mammalia	Heterocephalus	Heterocephalus glaber
PRJDB9306	DRR207767	Mammalia	Heterocephalus	Heterocephalus glaber
PRJDB9148	DRR218968	Mammalia	Cricetulus	Cricetulus griseus
PRJDB9148	DRR218969	Mammalia	Cricetulus	Cricetulus griseus
PRJDB9148	DRR218970	Mammalia	Cricetulus	Cricetulus griseus
PRJDB9148	DRR218974	Mammalia	Cricetulus	Cricetulus griseus
PRJDB9547	DRR220042	Mammalia	Callithrix	Callithrix jacchus
PRJDB9547	DRR220043	Mammalia	Callithrix	Callithrix jacchus
PRJDB9547	DRR220044	Mammalia	Callithrix	Callithrix jacchus
PRJDB9547	DRR220045	Mammalia	Callithrix	Callithrix jacchus
PRJDB9547	DRR220046	Mammalia	Callithrix	Callithrix jacchus
PRJDB9547	DRR220047	Mammalia	Callithrix	Callithrix jacchus
PRJDB9547	DRR220048	Mammalia	Callithrix	Callithrix jacchus
PRJDB9547	DRR220049	Mammalia	Callithrix	Callithrix jacchus
PRJDB9547	DRR220050	Mammalia	Callithrix	Callithrix jacchus
PRJDB9547	DRR220051	Mammalia	Callithrix	Callithrix jacchus
PRJDB9547	DRR220052	Mammalia	Callithrix	Callithrix jacchus
PRJDB9547	DRR220053	Mammalia	Callithrix	Callithrix jacchus
PRJDB9547	DRR220054	Mammalia	Callithrix	Callithrix jacchus
PRJDB9547	DRR220055	Mammalia	Callithrix	Callithrix jacchus
PRJDB9547	DRR220056	Mammalia	Callithrix	Callithrix jacchus
PRJDB9547	DRR220057	Mammalia	Callithrix	Callithrix jacchus
PRJDB9547	DRR220058	Mammalia	Callithrix	Callithrix jacchus
PRJDB9547	DRR220059	Mammalia	Callithrix	Callithrix jacchus
PRJDB10368	DRR239244	Mammalia	Mesocricetus	Mesocricetus auratus
PRJDB10368	DRR239245	Mammalia	Mesocricetus	Mesocricetus auratus
PRJDB10617	DRR248951	Mammalia	Heterocephalus	Heterocephalus glaber
PRJDB10617	DRR248952	Mammalia	Heterocephalus	Heterocephalus glaber
PRJDB10617	DRR248953	Mammalia	Heterocephalus	Heterocephalus glaber
PRJDB10617	DRR248954	Mammalia	Heterocephalus	Heterocephalus glaber
PRJDB10617	DRR248955	Mammalia	Heterocephalus	Heterocephalus glaber
PRJDB10617	DRR248956	Mammalia	Heterocephalus	Heterocephalus glaber
PRJDB10617	DRR248957	Mammalia	Heterocephalus	Heterocephalus glaber
PRJDB10617	DRR248958	Mammalia	Heterocephalus	Heterocephalus glaber
PRJDB10617	DRR248959	Mammalia	Heterocephalus	Heterocephalus glaber
PRJDB10617	DRR248960	Mammalia	Heterocephalus	Heterocephalus glaber
PRJDB10617	DRR248961	Mammalia	Heterocephalus	Heterocephalus glaber
PRJDB10617	DRR248962	Mammalia	Heterocephalus	Heterocephalus glaber
PRJDB10727	DRR253098	Mammalia	Suncus	Suncus murinus murinus
PRJDB10727	DRR253099	Mammalia	Suncus	Suncus murinus murinus
PRJDB10777	DRR255451	Mammalia	Mesocricetus	Mesocricetus auratus
PRJDB10777	DRR255452	Mammalia	Mesocricetus	Mesocricetus auratus
PRJDB10777	DRR255453	Mammalia	Mesocricetus	Mesocricetus auratus
PRJDB10995	DRR261530	Mammalia	Thryonomys	Thryonomys swinderianus
PRJDB10995	DRR261531	Mammalia	Thryonomys	Thryonomys swinderianus
PRJDB10995	DRR261532	Mammalia	Thryonomys	Thryonomys swinderianus
PRJDB10995	DRR261533	Mammalia	Thryonomys	Thryonomys swinderianus
PRJDB10995	DRR261534	Mammalia	Thryonomys	Thryonomys swinderianus
PRJDB10995	DRR261535	Mammalia	Thryonomys	Thryonomys swinderianus
PRJDB10995	DRR261536	Mammalia	Thryonomys	Thryonomys swinderianus
PRJDB10995	DRR261537	Mammalia	Thryonomys	Thryonomys swinderianus
PRJDB10995	DRR261538	Mammalia	Thryonomys	Thryonomys swinderianus
PRJDB10995	DRR261539	Mammalia	Thryonomys	Thryonomys swinderianus
PRJDB10995	DRR261540	Mammalia	Thryonomys	Thryonomys swinderianus
PRJDB11254	DRR277177	Mammalia	Suncus	Suncus murinus murinus
PRJDB11254	DRR277178	Mammalia	Suncus	Suncus murinus murinus
PRJDB11254	DRR277179	Mammalia	Suncus	Suncus murinus murinus
PRJDB11254	DRR277180	Mammalia	Suncus	Suncus murinus murinus
PRJDB11254	DRR277181	Mammalia	Suncus	Suncus murinus murinus
PRJDB11254	DRR277182	Mammalia	Suncus	Suncus murinus murinus
PRJDB11254	DRR277183	Mammalia	Suncus	Suncus murinus murinus
PRJDB11254	DRR277184	Mammalia	Suncus	Suncus murinus murinus
PRJDB11254	DRR277185	Mammalia	Suncus	Suncus murinus murinus
PRJDB11537	DRR287492	Mammalia	Mesocricetus	Mesocricetus auratus
PRJDB11537	DRR287493	Mammalia	Mesocricetus	Mesocricetus auratus
PRJDB11537	DRR287494	Mammalia	Mesocricetus	Mesocricetus auratus
PRJDB11537	DRR287495	Mammalia	Mesocricetus	Mesocricetus auratus
PRJDB11537	DRR287496	Mammalia	Mesocricetus	Mesocricetus auratus
PRJDB11537	DRR287497	Mammalia	Mesocricetus	Mesocricetus auratus
PRJDB12273	DRR318494	Mammalia	Eptesicus	Eptesicus fuscus
PRJDB12273	DRR318495	Mammalia	Eptesicus	Eptesicus fuscus
PRJDB12273	DRR318496	Mammalia	Eptesicus	Eptesicus fuscus
PRJDB12273	DRR318497	Mammalia	Eptesicus	Eptesicus fuscus
PRJDB12273	DRR318498	Mammalia	Eptesicus	Eptesicus fuscus
PRJDB12273	DRR318499	Mammalia	Eptesicus	Eptesicus fuscus
PRJDB12273	DRR318500	Mammalia	Cnephaeus	Cnephaeus nilssonii
PRJDB12273	DRR318501	Mammalia	Cnephaeus	Cnephaeus nilssonii
PRJDB12273	DRR318502	Mammalia	Cnephaeus	Cnephaeus nilssonii
PRJDB12273	DRR318503	Mammalia	Cnephaeus	Cnephaeus nilssonii
PRJDB12273	DRR318504	Mammalia	Cnephaeus	Cnephaeus nilssonii
PRJDB12273	DRR318505	Mammalia	Cnephaeus	Cnephaeus nilssonii
PRJDB11720	DRR318745	Mammalia	Grampus	Grampus griseus
PRJDB11720	DRR330605	Mammalia	Grampus	Grampus griseus
PRJDB12940	DRR343975	Mammalia	Heterocephalus	Heterocephalus glaber
PRJDB12940	DRR343976	Mammalia	Heterocephalus	Heterocephalus glaber
PRJDB12940	DRR343977	Mammalia	Heterocephalus	Heterocephalus glaber
PRJDB13461	DRR360862	Mammalia	Pteropus	Pteropus pselaphon
PRJDB13536	DRR374243	Mammalia	Heterocephalus	Heterocephalus glaber
PRJDB13536	DRR374244	Mammalia	Heterocephalus	Heterocephalus glaber
PRJDB13430	DRR377317	Mammalia	Balaenoptera	Balaenoptera acutorostrata
PRJDB13430	DRR377318	Mammalia	Balaenoptera	Balaenoptera acutorostrata
PRJDB13430	DRR377320	Mammalia	Balaenoptera	Balaenoptera acutorostrata
PRJDB13430	DRR377321	Mammalia	Balaenoptera	Balaenoptera acutorostrata
PRJDB13430	DRR377322	Mammalia	Balaenoptera	Balaenoptera acutorostrata
PRJDB13430	DRR377323	Mammalia	Balaenoptera	Balaenoptera acutorostrata
PRJDB13430	DRR377324	Mammalia	Balaenoptera	Balaenoptera acutorostrata
PRJDB13430	DRR377325	Mammalia	Balaenoptera	Balaenoptera acutorostrata
PRJDB14146	DRR398422	Mammalia	Callithrix	Callithrix jacchus
PRJDB14146	DRR398423	Mammalia	Callithrix	Callithrix jacchus
PRJDB14146	DRR398425	Mammalia	Callithrix	Callithrix jacchus
PRJDB14316	DRR403400	Mammalia	Miniopterus	Miniopterus schreibersii
PRJDB14714	DRR415770	Mammalia	Phocoena	Phocoena phocoena
PRJDB14714	DRR415771	Mammalia	Phocoena	Phocoena phocoena
PRJDB14714	DRR415772	Mammalia	Phocoena	Phocoena phocoena
PRJDB14714	DRR415773	Mammalia	Phocoena	Phocoena phocoena
PRJDB14714	DRR415774	Mammalia	Phocoena	Phocoena phocoena
PRJDB14714	DRR415775	Mammalia	Phocoena	Phocoena phocoena
PRJDB14714	DRR415776	Mammalia	Phocoena	Phocoena phocoena
PRJDB14714	DRR415777	Mammalia	Phocoena	Phocoena phocoena
PRJDB14714	DRR415778	Mammalia	Phocoena	Phocoena phocoena
PRJDB14714	DRR415779	Mammalia	Phocoena	Phocoena phocoena
PRJDB14714	DRR415780	Mammalia	Phocoena	Phocoena phocoena
PRJDB14714	DRR415781	Mammalia	Phocoena	Phocoena phocoena
PRJDB14714	DRR415782	Mammalia	Sagmatias	Sagmatias obliquidens
PRJDB14714	DRR415783	Mammalia	Sagmatias	Sagmatias obliquidens
PRJDB14714	DRR415784	Mammalia	Sagmatias	Sagmatias obliquidens
PRJDB14714	DRR415785	Mammalia	Sagmatias	Sagmatias obliquidens
PRJDB14714	DRR415786	Mammalia	Sagmatias	Sagmatias obliquidens
PRJDB14714	DRR415787	Mammalia	Sagmatias	Sagmatias obliquidens
PRJDB14714	DRR415788	Mammalia	Sagmatias	Sagmatias obliquidens
PRJDB14714	DRR415789	Mammalia	Sagmatias	Sagmatias obliquidens
PRJDB14714	DRR415790	Mammalia	Sagmatias	Sagmatias obliquidens
PRJDB14714	DRR415791	Mammalia	Sagmatias	Sagmatias obliquidens
PRJDB14714	DRR415792	Mammalia	Sagmatias	Sagmatias obliquidens
PRJDB14714	DRR415793	Mammalia	Sagmatias	Sagmatias obliquidens
PRJDB14616	DRR426688	Mammalia	Tokudaia	Tokudaia osimensis
PRJDB14616	DRR426689	Mammalia	Tokudaia	Tokudaia osimensis
PRJDB15580	DRR454880	Mammalia	Heterocephalus	Heterocephalus glaber
PRJDB15580	DRR454881	Mammalia	Heterocephalus	Heterocephalus glaber
PRJDB15580	DRR454882	Mammalia	Heterocephalus	Heterocephalus glaber
PRJDB15580	DRR454883	Mammalia	Heterocephalus	Heterocephalus glaber
PRJDB15580	DRR454884	Mammalia	Heterocephalus	Heterocephalus glaber
PRJDB15580	DRR454885	Mammalia	Heterocephalus	Heterocephalus glaber
PRJDB15580	DRR454886	Mammalia	Heterocephalus	Heterocephalus glaber
PRJDB15580	DRR454887	Mammalia	Heterocephalus	Heterocephalus glaber
PRJDB15580	DRR454888	Mammalia	Heterocephalus	Heterocephalus glaber
PRJDB15580	DRR454889	Mammalia	Heterocephalus	Heterocephalus glaber
PRJDB15580	DRR454890	Mammalia	Heterocephalus	Heterocephalus glaber
PRJDB15580	DRR454891	Mammalia	Heterocephalus	Heterocephalus glaber
PRJDB15580	DRR454892	Mammalia	Heterocephalus	Heterocephalus glaber
PRJDB15580	DRR454893	Mammalia	Heterocephalus	Heterocephalus glaber
PRJDB15580	DRR454894	Mammalia	Heterocephalus	Heterocephalus glaber
PRJDB15580	DRR454895	Mammalia	Heterocephalus	Heterocephalus glaber
PRJDB15580	DRR454896	Mammalia	Heterocephalus	Heterocephalus glaber
PRJDB15580	DRR454897	Mammalia	Heterocephalus	Heterocephalus glaber
PRJDB13528	DRR496481	Mammalia	Mustela	Mustela putorius furo
PRJDB13528	DRR496487	Mammalia	Mustela	Mustela putorius furo
PRJDB5072	DRR496884	Mammalia	Tokudaia	Tokudaia osimensis
PRJDB5072	DRR496885	Mammalia	Tokudaia	Tokudaia osimensis
PRJDB5072	DRR496886	Mammalia	Tokudaia	Tokudaia osimensis
PRJDB5072	DRR496887	Mammalia	Tokudaia	Tokudaia osimensis
PRJDB5072	DRR496888	Mammalia	Tokudaia	Tokudaia osimensis
PRJDB5072	DRR496889	Mammalia	Tokudaia	Tokudaia osimensis
PRJDB5072	DRR496890	Mammalia	Tokudaia	Tokudaia osimensis
PRJDB5072	DRR496891	Mammalia	Tokudaia	Tokudaia osimensis
PRJDB5072	DRR496892	Mammalia	Tokudaia	Tokudaia osimensis
PRJDB5072	DRR496893	Mammalia	Tokudaia	Tokudaia osimensis
PRJDB5072	DRR496894	Mammalia	Tokudaia	Tokudaia osimensis
PRJDB5072	DRR496895	Mammalia	Tokudaia	Tokudaia osimensis
PRJDB16324	DRR496896	Mammalia	Tokudaia	Tokudaia tokunoshimensis
PRJDB16324	DRR496897	Mammalia	Tokudaia	Tokudaia tokunoshimensis
PRJDB16324	DRR496898	Mammalia	Tokudaia	Tokudaia tokunoshimensis
PRJDB16324	DRR496899	Mammalia	Tokudaia	Tokudaia tokunoshimensis
PRJDB16324	DRR496900	Mammalia	Tokudaia	Tokudaia tokunoshimensis
PRJDB16324	DRR496901	Mammalia	Tokudaia	Tokudaia tokunoshimensis
PRJDB16352	DRR496987	Mammalia	Callithrix	Callithrix jacchus
PRJDB16352	DRR496988	Mammalia	Callithrix	Callithrix jacchus
PRJDB16352	DRR496989	Mammalia	Callithrix	Callithrix jacchus
PRJDB16352	DRR496990	Mammalia	Callithrix	Callithrix jacchus
PRJDB16352	DRR496991	Mammalia	Callithrix	Callithrix jacchus
PRJDB16352	DRR496992	Mammalia	Callithrix	Callithrix jacchus
PRJDB16352	DRR496993	Mammalia	Callithrix	Callithrix jacchus
PRJDB16352	DRR496994	Mammalia	Callithrix	Callithrix jacchus
PRJDB16352	DRR496995	Mammalia	Callithrix	Callithrix jacchus
PRJDB16352	DRR496996	Mammalia	Callithrix	Callithrix jacchus
PRJDB16352	DRR496997	Mammalia	Callithrix	Callithrix jacchus
PRJDB16352	DRR496998	Mammalia	Callithrix	Callithrix jacchus
PRJDB16352	DRR496999	Mammalia	Callithrix	Callithrix jacchus
PRJDB16352	DRR497000	Mammalia	Callithrix	Callithrix jacchus
PRJDB16352	DRR497001	Mammalia	Callithrix	Callithrix jacchus
PRJDB16352	DRR497002	Mammalia	Callithrix	Callithrix jacchus
PRJDB16352	DRR497003	Mammalia	Callithrix	Callithrix jacchus
PRJDB16352	DRR497004	Mammalia	Callithrix	Callithrix jacchus
PRJDB16352	DRR497005	Mammalia	Callithrix	Callithrix jacchus
PRJDB16352	DRR497006	Mammalia	Callithrix	Callithrix jacchus
PRJDB16352	DRR497007	Mammalia	Callithrix	Callithrix jacchus
PRJDB16352	DRR497008	Mammalia	Callithrix	Callithrix jacchus
PRJDB16352	DRR497009	Mammalia	Callithrix	Callithrix jacchus
PRJDB16352	DRR497010	Mammalia	Callithrix	Callithrix jacchus
PRJDB16352	DRR497011	Mammalia	Callithrix	Callithrix jacchus
PRJDB16352	DRR497012	Mammalia	Callithrix	Callithrix jacchus
PRJDB16352	DRR497013	Mammalia	Callithrix	Callithrix jacchus
PRJDB16352	DRR497014	Mammalia	Callithrix	Callithrix jacchus
PRJDB16352	DRR497015	Mammalia	Callithrix	Callithrix jacchus
PRJDB16352	DRR497016	Mammalia	Callithrix	Callithrix jacchus
PRJDB16352	DRR497017	Mammalia	Callithrix	Callithrix jacchus
PRJDB16352	DRR497018	Mammalia	Callithrix	Callithrix jacchus
PRJDB16352	DRR497019	Mammalia	Callithrix	Callithrix jacchus
PRJDB16352	DRR497020	Mammalia	Callithrix	Callithrix jacchus
PRJDB16352	DRR497021	Mammalia	Callithrix	Callithrix jacchus
PRJDB16352	DRR497022	Mammalia	Callithrix	Callithrix jacchus
PRJDB16352	DRR497023	Mammalia	Callithrix	Callithrix jacchus
PRJDB16352	DRR497024	Mammalia	Callithrix	Callithrix jacchus
PRJDB16352	DRR497025	Mammalia	Callithrix	Callithrix jacchus
PRJDB16352	DRR497026	Mammalia	Callithrix	Callithrix jacchus
PRJDB16352	DRR497027	Mammalia	Callithrix	Callithrix jacchus
PRJDB16352	DRR497028	Mammalia	Callithrix	Callithrix jacchus
PRJDB16352	DRR497030	Mammalia	Callithrix	Callithrix jacchus
PRJDB16352	DRR497031	Mammalia	Callithrix	Callithrix jacchus
PRJDB16986	DRR513289	Mammalia	Tursiops	Tursiops truncatus
PRJDB16986	DRR513290	Mammalia	Tursiops	Tursiops truncatus
PRJDB16986	DRR513291	Mammalia	Tursiops	Tursiops truncatus
PRJDB16986	DRR513292	Mammalia	Tursiops	Tursiops truncatus
PRJDB16986	DRR513293	Mammalia	Tursiops	Tursiops truncatus
PRJDB16986	DRR513294	Mammalia	Tursiops	Tursiops truncatus
PRJDB16986	DRR513295	Mammalia	Tursiops	Tursiops truncatus
PRJDB16986	DRR513296	Mammalia	Tursiops	Tursiops truncatus
PRJDB16986	DRR513297	Mammalia	Tursiops	Tursiops truncatus
PRJDB16986	DRR513298	Mammalia	Tursiops	Tursiops truncatus
PRJDB16986	DRR513299	Mammalia	Tursiops	Tursiops truncatus
PRJDB16986	DRR513300	Mammalia	Tursiops	Tursiops truncatus
PRJDB16986	DRR513301	Mammalia	Tursiops	Tursiops truncatus
PRJDB16986	DRR513302	Mammalia	Tursiops	Tursiops truncatus
PRJDB16986	DRR513303	Mammalia	Tursiops	Tursiops truncatus
PRJDB16986	DRR513304	Mammalia	Tursiops	Tursiops truncatus
PRJDB16986	DRR513305	Mammalia	Tursiops	Tursiops truncatus
PRJDB16986	DRR513306	Mammalia	Tursiops	Tursiops truncatus
PRJDB16986	DRR513307	Mammalia	Tursiops	Tursiops truncatus
PRJDB16986	DRR513308	Mammalia	Tursiops	Tursiops truncatus
PRJDB16986	DRR513309	Mammalia	Tursiops	Tursiops truncatus
PRJDB16986	DRR513310	Mammalia	Tursiops	Tursiops truncatus
PRJDB16986	DRR513311	Mammalia	Tursiops	Tursiops truncatus
PRJDB16986	DRR513312	Mammalia	Tursiops	Tursiops truncatus
PRJDB16986	DRR513313	Mammalia	Tursiops	Tursiops truncatus
PRJDB16986	DRR513314	Mammalia	Tursiops	Tursiops truncatus
PRJDB16986	DRR513315	Mammalia	Tursiops	Tursiops truncatus
PRJDB16986	DRR513316	Mammalia	Tursiops	Tursiops truncatus
PRJDB16986	DRR513317	Mammalia	Tursiops	Tursiops truncatus
PRJDB16986	DRR513318	Mammalia	Tursiops	Tursiops truncatus
PRJDB16986	DRR513319	Mammalia	Tursiops	Tursiops truncatus
PRJDB16986	DRR513320	Mammalia	Tursiops	Tursiops truncatus
PRJDB17021	DRR524604	Mammalia	Cricetulus	Cricetulus griseus
PRJDB17021	DRR524605	Mammalia	Cricetulus	Cricetulus griseus
PRJDB17021	DRR524606	Mammalia	Cricetulus	Cricetulus griseus
PRJDB17021	DRR524607	Mammalia	Cricetulus	Cricetulus griseus
PRJDB17021	DRR524608	Mammalia	Cricetulus	Cricetulus griseus
PRJDB17021	DRR524609	Mammalia	Cricetulus	Cricetulus griseus
PRJDB17021	DRR524610	Mammalia	Cricetulus	Cricetulus griseus
PRJDB17021	DRR524611	Mammalia	Cricetulus	Cricetulus griseus
PRJDB17021	DRR524612	Mammalia	Cricetulus	Cricetulus griseus
PRJDB17021	DRR524613	Mammalia	Cricetulus	Cricetulus griseus
PRJDB17021	DRR524614	Mammalia	Cricetulus	Cricetulus griseus
PRJDB17021	DRR524615	Mammalia	Cricetulus	Cricetulus griseus
PRJDB17021	DRR524616	Mammalia	Cricetulus	Cricetulus griseus
PRJDB17021	DRR524617	Mammalia	Cricetulus	Cricetulus griseus
PRJDB17021	DRR524618	Mammalia	Cricetulus	Cricetulus griseus
PRJDB17021	DRR524619	Mammalia	Cricetulus	Cricetulus griseus
PRJDB17021	DRR524620	Mammalia	Cricetulus	Cricetulus griseus
PRJDB17021	DRR524621	Mammalia	Cricetulus	Cricetulus griseus
PRJDB17021	DRR524622	Mammalia	Cricetulus	Cricetulus griseus
PRJDB17021	DRR524623	Mammalia	Cricetulus	Cricetulus griseus
PRJDB17021	DRR524624	Mammalia	Cricetulus	Cricetulus griseus
PRJDB17021	DRR524625	Mammalia	Cricetulus	Cricetulus griseus
PRJDB17021	DRR524626	Mammalia	Cricetulus	Cricetulus griseus
PRJDB17021	DRR524627	Mammalia	Cricetulus	Cricetulus griseus
PRJDB17021	DRR524628	Mammalia	Cricetulus	Cricetulus griseus
PRJDB17021	DRR524629	Mammalia	Cricetulus	Cricetulus griseus
PRJDB17021	DRR524630	Mammalia	Cricetulus	Cricetulus griseus
PRJDB17021	DRR524631	Mammalia	Cricetulus	Cricetulus griseus
PRJDB17407	DRR526328	Mammalia	Tursiops	Tursiops aduncus
PRJDB17407	DRR526329	Mammalia	Tursiops	Tursiops aduncus
PRJDB17407	DRR526330	Mammalia	Tursiops	Tursiops aduncus
PRJDB17407	DRR526331	Mammalia	Tursiops	Tursiops aduncus
PRJDB17407	DRR526332	Mammalia	Tursiops	Tursiops aduncus
PRJDB17407	DRR526333	Mammalia	Tursiops	Tursiops aduncus
PRJDB17407	DRR526334	Mammalia	Tursiops	Tursiops aduncus
PRJDB17407	DRR526335	Mammalia	Tursiops	Tursiops aduncus
PRJDB17407	DRR526336	Mammalia	Tursiops	Tursiops aduncus
PRJDB17407	DRR526337	Mammalia	Tursiops	Tursiops aduncus
PRJDB17407	DRR526338	Mammalia	Tursiops	Tursiops aduncus
PRJDB17407	DRR526339	Mammalia	Tursiops	Tursiops aduncus
PRJDB17407	DRR526340	Mammalia	Tursiops	Tursiops aduncus
PRJDB17407	DRR526341	Mammalia	Tursiops	Tursiops aduncus
PRJDB17407	DRR526342	Mammalia	Tursiops	Tursiops aduncus
PRJDB17407	DRR526343	Mammalia	Tursiops	Tursiops aduncus
PRJDB17407	DRR526344	Mammalia	Tursiops	Tursiops aduncus
PRJDB16252	DRR539464	Mammalia	Balaenoptera	Balaenoptera acutorostrata scammoni
PRJDB16252	DRR539465	Mammalia	Balaenoptera	Balaenoptera acutorostrata scammoni
PRJDB16252	DRR539466	Mammalia	Balaenoptera	Balaenoptera acutorostrata scammoni
PRJDB16252	DRR539467	Mammalia	Balaenoptera	Balaenoptera acutorostrata scammoni
PRJDB16252	DRR539468	Mammalia	Balaenoptera	Balaenoptera acutorostrata scammoni
PRJDB16252	DRR539469	Mammalia	Balaenoptera	Balaenoptera acutorostrata scammoni
PRJDB17021	DRR568657	Mammalia	Cricetulus	Cricetulus griseus
PRJDB17021	DRR568658	Mammalia	Cricetulus	Cricetulus griseus
PRJDB17021	DRR568659	Mammalia	Cricetulus	Cricetulus griseus
PRJDB17021	DRR568660	Mammalia	Cricetulus	Cricetulus griseus
PRJDB18817	DRR609345	Mammalia	Apodemus	Apodemus speciosus
PRJDB18817	DRR609346	Mammalia	Apodemus	Apodemus speciosus
PRJDB18817	DRR609347	Mammalia	Apodemus	Apodemus speciosus
PRJDB18817	DRR609348	Mammalia	Apodemus	Apodemus speciosus
PRJDB18817	DRR609349	Mammalia	Apodemus	Apodemus speciosus
PRJDB18817	DRR609350	Mammalia	Apodemus	Apodemus speciosus
PRJDB18817	DRR609351	Mammalia	Apodemus	Apodemus speciosus
PRJDB18817	DRR609352	Mammalia	Apodemus	Apodemus speciosus
PRJDB18817	DRR609353	Mammalia	Apodemus	Apodemus speciosus
PRJDB18817	DRR609354	Mammalia	Apodemus	Apodemus speciosus
PRJDB18817	DRR609355	Mammalia	Apodemus	Apodemus speciosus
PRJDB18817	DRR609356	Mammalia	Apodemus	Apodemus speciosus
PRJEB2647	ERR042385	Mammalia	Pan	Pan troglodytes
PRJEB2690	ERR047168	Mammalia	Cervus	Cervus nippon
PRJEB2742	ERR051744	Mammalia	Cervus	Cervus nippon
PRJEB22206	ERR10123630	Mammalia	Sciurus	Sciurus carolinensis
PRJEB22206	ERR10123631	Mammalia	Sciurus	Sciurus carolinensis
PRJEB22206	ERR10123632	Mammalia	Sciurus	Sciurus carolinensis
PRJEB22206	ERR10123633	Mammalia	Sciurus	Sciurus carolinensis
PRJEB22206	ERR10123634	Mammalia	Sciurus	Sciurus carolinensis
PRJEB22206	ERR10123635	Mammalia	Sciurus	Sciurus carolinensis
PRJEB9114	ERR1024510	Mammalia	Mus	Mus spretus
PRJEB55589	ERR10292449	Mammalia	Acomys	Acomys russatus
PRJEB55589	ERR10292450	Mammalia	Acomys	Acomys russatus
PRJEB55589	ERR10292451	Mammalia	Acomys	Acomys russatus
PRJEB55589	ERR10292452	Mammalia	Acomys	Acomys russatus
PRJEB55589	ERR10292453	Mammalia	Acomys	Acomys russatus
PRJEB55589	ERR10292454	Mammalia	Acomys	Acomys russatus
PRJEB55589	ERR10292456	Mammalia	Acomys	Acomys dimidiatus
PRJEB55589	ERR10292457	Mammalia	Acomys	Acomys dimidiatus
PRJEB55589	ERR10292458	Mammalia	Acomys	Acomys dimidiatus
PRJEB55589	ERR10292459	Mammalia	Acomys	Acomys dimidiatus
PRJEB56384	ERR10297663	Mammalia	Callithrix	Callithrix jacchus
PRJEB56384	ERR10297664	Mammalia	Callithrix	Callithrix jacchus
PRJEB56384	ERR10297665	Mammalia	Callithrix	Callithrix jacchus
PRJEB56384	ERR10297675	Mammalia	Ceratotherium	Ceratotherium simum
PRJEB56384	ERR10297676	Mammalia	Ceratotherium	Ceratotherium simum
PRJEB56384	ERR10297677	Mammalia	Ceratotherium	Ceratotherium simum
PRJEB56384	ERR10297678	Mammalia	Ceratotherium	Ceratotherium simum
PRJEB56728	ERR10368738	Mammalia	Mesocricetus	Mesocricetus auratus
PRJEB56728	ERR10368739	Mammalia	Mesocricetus	Mesocricetus auratus
PRJEB56728	ERR10368740	Mammalia	Mesocricetus	Mesocricetus auratus
PRJEB56728	ERR10368741	Mammalia	Mesocricetus	Mesocricetus auratus
PRJEB56728	ERR10368742	Mammalia	Mesocricetus	Mesocricetus auratus
PRJEB56728	ERR10368743	Mammalia	Mesocricetus	Mesocricetus auratus
PRJEB56728	ERR10368744	Mammalia	Mesocricetus	Mesocricetus auratus
PRJEB56728	ERR10368745	Mammalia	Mesocricetus	Mesocricetus auratus
PRJEB56728	ERR10368746	Mammalia	Mesocricetus	Mesocricetus auratus
PRJEB56728	ERR10368747	Mammalia	Mesocricetus	Mesocricetus auratus
PRJEB56728	ERR10368748	Mammalia	Mesocricetus	Mesocricetus auratus
PRJEB56728	ERR10368749	Mammalia	Mesocricetus	Mesocricetus auratus
PRJEB56728	ERR10368750	Mammalia	Mesocricetus	Mesocricetus auratus
PRJEB22206	ERR10377997	Mammalia	Pipistrellus	Pipistrellus pipistrellus
PRJEB45416	ERR10433518	Mammalia	Rhombomys	Rhombomys opimus
PRJEB45416	ERR10433519	Mammalia	Rhombomys	Rhombomys opimus
PRJEB45416	ERR10433520	Mammalia	Rhombomys	Rhombomys opimus
PRJEB45416	ERR10434513	Mammalia	Rhombomys	Rhombomys opimus
PRJEB45416	ERR10434601	Mammalia	Rhombomys	Rhombomys opimus
PRJEB45416	ERR10434651	Mammalia	Rhombomys	Rhombomys opimus
PRJEB45416	ERR10434705	Mammalia	Rhombomys	Rhombomys opimus
PRJEB45416	ERR10434710	Mammalia	Rhombomys	Rhombomys opimus
PRJEB45416	ERR10434711	Mammalia	Rhombomys	Rhombomys opimus
PRJEB45416	ERR10434712	Mammalia	Rhombomys	Rhombomys opimus
PRJEB45416	ERR10434713	Mammalia	Rhombomys	Rhombomys opimus
PRJEB45416	ERR10434715	Mammalia	Rhombomys	Rhombomys opimus
PRJEB45416	ERR10435024	Mammalia	Rhombomys	Rhombomys opimus
PRJEB45416	ERR10435025	Mammalia	Rhombomys	Rhombomys opimus
PRJEB45416	ERR10435026	Mammalia	Rhombomys	Rhombomys opimus
PRJEB45416	ERR10435028	Mammalia	Rhombomys	Rhombomys opimus
PRJEB57764	ERR10507511	Mammalia	Microcebus	Microcebus murinus
PRJEB57764	ERR10507512	Mammalia	Microcebus	Microcebus murinus
PRJEB57764	ERR10507513	Mammalia	Microcebus	Microcebus murinus
PRJEB57764	ERR10507514	Mammalia	Microcebus	Microcebus murinus
PRJEB59809	ERR10908618	Mammalia	Chionomys	Chionomys nivalis
PRJEB11513	ERR1094844	Mammalia	Mus	Mus spicilegus
PRJEB11513	ERR1094845	Mammalia	Mus	Mus spicilegus
PRJEB11513	ERR1094846	Mammalia	Mus	Mus spicilegus
PRJEB11513	ERR1094847	Mammalia	Mus	Mus spicilegus
PRJEB11513	ERR1094848	Mammalia	Mus	Mus spretus
PRJEB11513	ERR1094849	Mammalia	Mus	Mus spretus
PRJEB11513	ERR1094850	Mammalia	Mus	Mus spretus
PRJEB11513	ERR1094851	Mammalia	Mus	Mus spretus
PRJEB11513	ERR1094852	Mammalia	Mus	Mus mattheyi
PRJEB11513	ERR1094853	Mammalia	Mus	Mus mattheyi
PRJEB11513	ERR1094854	Mammalia	Mus	Mus mattheyi
PRJEB11513	ERR1094855	Mammalia	Mus	Mus mattheyi
PRJEB11513	ERR1094856	Mammalia	Apodemus	Apodemus uralensis
PRJEB11513	ERR1094857	Mammalia	Apodemus	Apodemus uralensis
PRJEB11513	ERR1094858	Mammalia	Apodemus	Apodemus uralensis
PRJEB11513	ERR1094859	Mammalia	Apodemus	Apodemus uralensis
PRJEB11533	ERR1101653	Mammalia	Mus	Mus spicilegus
PRJEB11533	ERR1101654	Mammalia	Mus	Mus spicilegus
PRJEB11533	ERR1101655	Mammalia	Mus	Mus spicilegus
PRJEB11533	ERR1101656	Mammalia	Mus	Mus spicilegus
PRJEB11533	ERR1101657	Mammalia	Mus	Mus spretus
PRJEB11533	ERR1101658	Mammalia	Mus	Mus spretus
PRJEB11533	ERR1101659	Mammalia	Mus	Mus spretus
PRJEB11533	ERR1101660	Mammalia	Mus	Mus spretus
PRJEB11533	ERR1101661	Mammalia	Mus	Mus mattheyi
PRJEB11533	ERR1101662	Mammalia	Mus	Mus mattheyi
PRJEB11533	ERR1101663	Mammalia	Mus	Mus mattheyi
PRJEB11533	ERR1101664	Mammalia	Mus	Mus mattheyi
PRJEB11533	ERR1101665	Mammalia	Apodemus	Apodemus uralensis
PRJEB11533	ERR1101666	Mammalia	Apodemus	Apodemus uralensis
PRJEB11533	ERR1101667	Mammalia	Apodemus	Apodemus uralensis
PRJEB11686	ERR1111011	Mammalia	Phoca	Phoca vitulina
PRJEB11686	ERR1111173	Mammalia	Phoca	Phoca vitulina
PRJEB11686	ERR1111174	Mammalia	Phoca	Phoca vitulina
PRJEB11686	ERR1111175	Mammalia	Phoca	Phoca vitulina
PRJEB11686	ERR1111176	Mammalia	Phoca	Phoca vitulina
PRJEB11686	ERR1111177	Mammalia	Phoca	Phoca vitulina
PRJEB11686	ERR1111178	Mammalia	Phoca	Phoca vitulina
PRJEB11686	ERR1111179	Mammalia	Phoca	Phoca vitulina
PRJEB11686	ERR1111180	Mammalia	Phoca	Phoca vitulina
PRJEB11686	ERR1111181	Mammalia	Phoca	Phoca vitulina
PRJEB11686	ERR1111182	Mammalia	Phoca	Phoca vitulina
PRJEB11686	ERR1111183	Mammalia	Phoca	Phoca vitulina
PRJEB11686	ERR1111184	Mammalia	Phoca	Phoca vitulina
PRJEB11686	ERR1111185	Mammalia	Phoca	Phoca vitulina
PRJEB61136	ERR11217109	Mammalia	Myotis	Myotis daubentonii
PRJEB61293	ERR11240128	Mammalia	Ctenodactylus	Ctenodactylus gundi
PRJEB61293	ERR11240129	Mammalia	Ctenodactylus	Ctenodactylus gundi
PRJEB61293	ERR11240130	Mammalia	Ctenodactylus	Ctenodactylus gundi
PRJEB61293	ERR11240131	Mammalia	Ctenodactylus	Ctenodactylus gundi
PRJEB61293	ERR11240132	Mammalia	Ctenodactylus	Ctenodactylus gundi
PRJEB61293	ERR11240133	Mammalia	Ctenodactylus	Ctenodactylus gundi
PRJEB61293	ERR11240134	Mammalia	Ctenodactylus	Ctenodactylus gundi
PRJEB61293	ERR11240135	Mammalia	Ctenodactylus	Ctenodactylus gundi
PRJEB61293	ERR11240136	Mammalia	Ctenodactylus	Ctenodactylus gundi
PRJEB61293	ERR11240137	Mammalia	Ctenodactylus	Ctenodactylus gundi
PRJEB61293	ERR11240138	Mammalia	Ctenodactylus	Ctenodactylus gundi
PRJEB61293	ERR11240139	Mammalia	Ctenodactylus	Ctenodactylus gundi
PRJEB61293	ERR11240140	Mammalia	Ctenodactylus	Ctenodactylus gundi
PRJEB61293	ERR11240141	Mammalia	Ctenodactylus	Ctenodactylus gundi
PRJEB61293	ERR11240142	Mammalia	Ctenodactylus	Ctenodactylus gundi
PRJEB61293	ERR11240143	Mammalia	Ctenodactylus	Ctenodactylus gundi
PRJEB61293	ERR11240144	Mammalia	Ctenodactylus	Ctenodactylus gundi
PRJEB61293	ERR11240145	Mammalia	Ctenodactylus	Ctenodactylus gundi
PRJEB61293	ERR11240146	Mammalia	Ctenodactylus	Ctenodactylus gundi
PRJEB61293	ERR11240147	Mammalia	Ctenodactylus	Ctenodactylus gundi
PRJEB60668	ERR11242535	Mammalia	Erinaceus	Erinaceus europaeus
PRJEB61924	ERR11439656	Mammalia	Cnephaeus	Cnephaeus nilssonii
PRJEB61924	ERR11439657	Mammalia	Cnephaeus	Cnephaeus nilssonii
PRJEB62599	ERR11479100	Mammalia	Mus	Mus musculus x Mus spretus
PRJEB60916	ERR11505134	Mammalia	Peromyscus	Peromyscus eremicus
PRJEB60916	ERR11505135	Mammalia	Onychomys	Onychomys arenicola
PRJEB60916	ERR11505137	Mammalia	Peromyscus	Peromyscus eremicus
PRJEB60916	ERR11505138	Mammalia	Peromyscus	Peromyscus eremicus
PRJEB60916	ERR11505139	Mammalia	Peromyscus	Peromyscus eremicus
PRJEB60916	ERR11505140	Mammalia	Peromyscus	Peromyscus eremicus
PRJEB60916	ERR11505142	Mammalia	Onychomys	Onychomys leucogaster
PRJEB60916	ERR11505143	Mammalia	Onychomys	Onychomys arenicola
PRJEB60916	ERR11505144	Mammalia	Onychomys	Onychomys torridus
PRJEB60916	ERR11505145	Mammalia	Onychomys	Onychomys torridus
PRJEB60916	ERR11505146	Mammalia	Onychomys	Onychomys torridus
PRJEB60916	ERR11505147	Mammalia	Onychomys	Onychomys arenicola
PRJEB60916	ERR11505148	Mammalia	Onychomys	Onychomys leucogaster
PRJEB60916	ERR11505149	Mammalia	Onychomys	Onychomys torridus
PRJEB60916	ERR11505150	Mammalia	Onychomys	Onychomys arenicola
PRJEB60916	ERR11505152	Mammalia	Onychomys	Onychomys arenicola
PRJEB60916	ERR11505153	Mammalia	Onychomys	Onychomys arenicola
PRJEB60916	ERR11505154	Mammalia	Onychomys	Onychomys torridus
PRJEB60916	ERR11505155	Mammalia	Onychomys	Onychomys arenicola
PRJEB60916	ERR11505156	Mammalia	Onychomys	Onychomys arenicola
PRJEB60916	ERR11505157	Mammalia	Onychomys	Onychomys leucogaster
PRJEB60916	ERR11505158	Mammalia	Onychomys	Onychomys arenicola
PRJEB61048	ERR11641135	Mammalia	Pipistrellus	Pipistrellus pygmaeus
PRJEB60009	ERR11837470	Mammalia	Hyperoodon	Hyperoodon ampullatus
PRJEB60646	ERR11837476	Mammalia	Balaenoptera	Balaenoptera acutorostrata
PRJEB60662	ERR11837478	Mammalia	Lagenorhynchus	Lagenorhynchus albirostris
PRJEB60664	ERR11837479	Mammalia	Stenella	Stenella coeruleoalba
PRJEB60666	ERR11837480	Mammalia	Delphinus	Delphinus delphis
PRJEB64970	ERR11837529	Mammalia	Globicephala	Globicephala melas
PRJEB65182	ERR11872530	Mammalia	Plecotus	Plecotus auritus
PRJEB65268	ERR11872609	Mammalia	Martes	Martes martes
PRJEB65336	ERR11873039	Mammalia	Rousettus	Rousettus aegyptiacus
PRJEB65336	ERR11873040	Mammalia	Rousettus	Rousettus aegyptiacus
PRJEB65336	ERR11873041	Mammalia	Rousettus	Rousettus aegyptiacus
PRJEB65336	ERR11873042	Mammalia	Rousettus	Rousettus aegyptiacus
PRJEB65336	ERR11873043	Mammalia	Rousettus	Rousettus aegyptiacus
PRJEB65336	ERR11873044	Mammalia	Rousettus	Rousettus aegyptiacus
PRJEB65336	ERR11873045	Mammalia	Rousettus	Rousettus aegyptiacus
PRJEB65336	ERR11873046	Mammalia	Rousettus	Rousettus aegyptiacus
PRJEB65336	ERR11873047	Mammalia	Rousettus	Rousettus aegyptiacus
PRJEB65336	ERR11873048	Mammalia	Rousettus	Rousettus aegyptiacus
PRJEB65336	ERR11873049	Mammalia	Rousettus	Rousettus aegyptiacus
PRJEB65336	ERR11873050	Mammalia	Rousettus	Rousettus aegyptiacus
PRJEB65336	ERR11873051	Mammalia	Rousettus	Rousettus aegyptiacus
PRJEB65336	ERR11873053	Mammalia	Rousettus	Rousettus aegyptiacus
PRJEB65336	ERR11873054	Mammalia	Rousettus	Rousettus aegyptiacus
PRJEB65337	ERR11873110	Mammalia	Rousettus	Rousettus aegyptiacus
PRJEB65337	ERR11873111	Mammalia	Rousettus	Rousettus aegyptiacus
PRJEB65337	ERR11873114	Mammalia	Rousettus	Rousettus aegyptiacus
PRJEB65337	ERR11873116	Mammalia	Rousettus	Rousettus aegyptiacus
PRJEB65337	ERR11873117	Mammalia	Rousettus	Rousettus aegyptiacus
PRJEB65337	ERR11873118	Mammalia	Rousettus	Rousettus aegyptiacus
PRJEB65337	ERR11873120	Mammalia	Rousettus	Rousettus aegyptiacus
PRJEB65337	ERR11873121	Mammalia	Rousettus	Rousettus aegyptiacus
PRJEB65337	ERR11873125	Mammalia	Rousettus	Rousettus aegyptiacus
PRJEB65337	ERR11873126	Mammalia	Rousettus	Rousettus aegyptiacus
PRJEB65337	ERR11873127	Mammalia	Rousettus	Rousettus aegyptiacus
PRJEB65337	ERR11873128	Mammalia	Rousettus	Rousettus aegyptiacus
PRJEB65337	ERR11873129	Mammalia	Rousettus	Rousettus aegyptiacus
PRJEB65337	ERR11873131	Mammalia	Rousettus	Rousettus aegyptiacus
PRJEB65337	ERR11873133	Mammalia	Rousettus	Rousettus aegyptiacus
PRJEB65337	ERR11873134	Mammalia	Rousettus	Rousettus aegyptiacus
PRJEB65752	ERR11973112	Mammalia	Rousettus	Rousettus aegyptiacus
PRJEB65752	ERR11973113	Mammalia	Rousettus	Rousettus aegyptiacus
PRJEB65752	ERR11973115	Mammalia	Rousettus	Rousettus aegyptiacus
PRJEB65752	ERR11973116	Mammalia	Rousettus	Rousettus aegyptiacus
PRJEB65752	ERR11973117	Mammalia	Rousettus	Rousettus aegyptiacus
PRJEB65752	ERR11973118	Mammalia	Rousettus	Rousettus aegyptiacus
PRJEB65752	ERR11973119	Mammalia	Rousettus	Rousettus aegyptiacus
PRJEB65752	ERR11973120	Mammalia	Rousettus	Rousettus aegyptiacus
PRJEB65752	ERR11973121	Mammalia	Rousettus	Rousettus aegyptiacus
PRJEB65752	ERR11973122	Mammalia	Rousettus	Rousettus aegyptiacus
PRJEB65752	ERR11973123	Mammalia	Rousettus	Rousettus aegyptiacus
PRJEB65752	ERR11973124	Mammalia	Rousettus	Rousettus aegyptiacus
PRJEB65752	ERR11973125	Mammalia	Rousettus	Rousettus aegyptiacus
PRJEB65752	ERR11973126	Mammalia	Rousettus	Rousettus aegyptiacus
PRJEB65752	ERR11973127	Mammalia	Rousettus	Rousettus aegyptiacus
PRJEB65752	ERR11973128	Mammalia	Rousettus	Rousettus aegyptiacus
PRJEB65752	ERR11973129	Mammalia	Rousettus	Rousettus aegyptiacus
PRJEB65752	ERR11973131	Mammalia	Rousettus	Rousettus aegyptiacus
PRJEB66079	ERR12043076	Mammalia	Rousettus	Rousettus aegyptiacus
PRJEB66079	ERR12043077	Mammalia	Rousettus	Rousettus aegyptiacus
PRJEB66079	ERR12043078	Mammalia	Rousettus	Rousettus aegyptiacus
PRJEB66079	ERR12043079	Mammalia	Rousettus	Rousettus aegyptiacus
PRJEB66079	ERR12043080	Mammalia	Rousettus	Rousettus aegyptiacus
PRJEB66079	ERR12043081	Mammalia	Rousettus	Rousettus aegyptiacus
PRJEB66079	ERR12043082	Mammalia	Rousettus	Rousettus aegyptiacus
PRJEB66079	ERR12043083	Mammalia	Rousettus	Rousettus aegyptiacus
PRJEB67658	ERR12139299	Mammalia	Rupicapra	Rupicapra rupicapra
PRJEB67658	ERR12139300	Mammalia	Rupicapra	Rupicapra rupicapra
PRJEB67658	ERR12139302	Mammalia	Rupicapra	Rupicapra rupicapra
PRJEB67658	ERR12139303	Mammalia	Rupicapra	Rupicapra rupicapra
PRJEB67658	ERR12139304	Mammalia	Rupicapra	Rupicapra rupicapra
PRJEB67658	ERR12139305	Mammalia	Rupicapra	Rupicapra rupicapra
PRJEB67658	ERR12139306	Mammalia	Rupicapra	Rupicapra rupicapra
PRJEB67877	ERR12160544	Mammalia	Gorilla	Gorilla gorilla
PRJEB67877	ERR12160546	Mammalia	Gorilla	Gorilla gorilla
PRJEB67877	ERR12160562	Mammalia	Gorilla	Gorilla gorilla
PRJEB67877	ERR12160564	Mammalia	Gorilla	Gorilla gorilla
PRJEB67877	ERR12160582	Mammalia	Gorilla	Gorilla gorilla
PRJEB67877	ERR12160585	Mammalia	Gorilla	Gorilla gorilla
PRJEB67877	ERR12160603	Mammalia	Gorilla	Gorilla gorilla
PRJEB67877	ERR12160605	Mammalia	Gorilla	Gorilla gorilla
PRJEB67877	ERR12160623	Mammalia	Gorilla	Gorilla gorilla
PRJEB67877	ERR12160624	Mammalia	Gorilla	Gorilla gorilla
PRJEB67877	ERR12160631	Mammalia	Gorilla	Gorilla gorilla
PRJEB67877	ERR12160633	Mammalia	Gorilla	Gorilla gorilla
PRJEB64958	ERR12245582	Mammalia	Muscardinus	Muscardinus avellanarius
PRJEB65856	ERR12549882	Mammalia	Pan	Pan troglodytes
PRJEB65856	ERR12549883	Mammalia	Pan	Pan troglodytes
PRJEB65856	ERR12549884	Mammalia	Pan	Pan troglodytes
PRJEB65856	ERR12549885	Mammalia	Pan	Pan troglodytes
PRJEB65856	ERR12549886	Mammalia	Pan	Pan troglodytes
PRJEB65856	ERR12549896	Mammalia	Pan	Pan troglodytes
PRJEB65856	ERR12549897	Mammalia	Pan	Pan troglodytes
PRJEB65856	ERR12549898	Mammalia	Pan	Pan troglodytes
PRJEB65856	ERR12549902	Mammalia	Gorilla	Gorilla gorilla
PRJEB65856	ERR12549903	Mammalia	Gorilla	Gorilla gorilla
PRJEB65856	ERR12549904	Mammalia	Gorilla	Gorilla gorilla
PRJEB65856	ERR12549908	Mammalia	Pan	Pan troglodytes
PRJEB65856	ERR12549909	Mammalia	Pan	Pan troglodytes
PRJEB65856	ERR12549910	Mammalia	Pan	Pan troglodytes
PRJEB65856	ERR12549914	Mammalia	Gorilla	Gorilla gorilla
PRJEB65856	ERR12549915	Mammalia	Gorilla	Gorilla gorilla
PRJEB65856	ERR12549916	Mammalia	Gorilla	Gorilla gorilla
PRJEB12609	ERR1255394	Mammalia	Lynx	Lynx pardinus
PRJEB12609	ERR1255395	Mammalia	Lynx	Lynx pardinus
PRJEB12609	ERR1255396	Mammalia	Lynx	Lynx pardinus
PRJEB12609	ERR1255397	Mammalia	Lynx	Lynx pardinus
PRJEB12609	ERR1255398	Mammalia	Lynx	Lynx pardinus
PRJEB12609	ERR1255399	Mammalia	Lynx	Lynx pardinus
PRJEB12609	ERR1255400	Mammalia	Lynx	Lynx pardinus
PRJEB12609	ERR1255401	Mammalia	Lynx	Lynx pardinus
PRJEB12609	ERR1255402	Mammalia	Lynx	Lynx pardinus
PRJEB12609	ERR1255403	Mammalia	Lynx	Lynx pardinus
PRJEB12609	ERR1255404	Mammalia	Lynx	Lynx pardinus
PRJEB12609	ERR1255405	Mammalia	Lynx	Lynx pardinus
PRJEB72773	ERR12667303	Mammalia	Bathyergus	Bathyergus suillus
PRJEB72773	ERR12667304	Mammalia	Bathyergus	Bathyergus suillus
PRJEB72773	ERR12667305	Mammalia	Bathyergus	Bathyergus suillus
PRJEB72773	ERR12667306	Mammalia	Bathyergus	Bathyergus suillus
PRJEB72773	ERR12667307	Mammalia	Cryptomys	Cryptomys hottentotus hottentotus
PRJEB72773	ERR12667308	Mammalia	Cryptomys	Cryptomys hottentotus hottentotus
PRJEB72773	ERR12667309	Mammalia	Cryptomys	Cryptomys hottentotus hottentotus
PRJEB72773	ERR12667310	Mammalia	Cryptomys	Cryptomys hottentotus hottentotus
PRJEB72773	ERR12667311	Mammalia	Cryptomys	Cryptomys mahali
PRJEB72773	ERR12667312	Mammalia	Cryptomys	Cryptomys mahali
PRJEB72773	ERR12667313	Mammalia	Cryptomys	Cryptomys mahali
PRJEB72773	ERR12667314	Mammalia	Cryptomys	Cryptomys mahali
PRJEB72773	ERR12667315	Mammalia	Cryptomys	Cryptomys mahali
PRJEB72773	ERR12667316	Mammalia	Cryptomys	Cryptomys hottentotus natalensis
PRJEB72773	ERR12667317	Mammalia	Cryptomys	Cryptomys hottentotus natalensis
PRJEB72773	ERR12667318	Mammalia	Cryptomys	Cryptomys hottentotus natalensis
PRJEB72773	ERR12667319	Mammalia	Cryptomys	Cryptomys hottentotus natalensis
PRJEB72773	ERR12667320	Mammalia	Cryptomys	Cryptomys hottentotus natalensis
PRJEB72773	ERR12667321	Mammalia	Cryptomys	Cryptomys pretoriae
PRJEB72773	ERR12667322	Mammalia	Cryptomys	Cryptomys pretoriae
PRJEB72773	ERR12667323	Mammalia	Cryptomys	Cryptomys pretoriae
PRJEB72773	ERR12667324	Mammalia	Cryptomys	Cryptomys pretoriae
PRJEB72773	ERR12667325	Mammalia	Cryptomys	Cryptomys pretoriae
PRJEB72773	ERR12667326	Mammalia	Fukomys	Fukomys damarensis
PRJEB72773	ERR12667327	Mammalia	Fukomys	Fukomys damarensis
PRJEB72773	ERR12667328	Mammalia	Fukomys	Fukomys damarensis
PRJEB72773	ERR12667329	Mammalia	Fukomys	Fukomys damarensis
PRJEB72773	ERR12667330	Mammalia	Fukomys	Fukomys damarensis
PRJEB72773	ERR12667331	Mammalia	Georychus	Georychus capensis
PRJEB72773	ERR12667332	Mammalia	Georychus	Georychus capensis
PRJEB72773	ERR12667333	Mammalia	Georychus	Georychus capensis
PRJEB72773	ERR12667334	Mammalia	Georychus	Georychus capensis
PRJEB72773	ERR12667335	Mammalia	Georychus	Georychus capensis
PRJEB72773	ERR12667336	Mammalia	Heterocephalus	Heterocephalus glaber
PRJEB72773	ERR12667337	Mammalia	Heterocephalus	Heterocephalus glaber
PRJEB72773	ERR12667338	Mammalia	Heterocephalus	Heterocephalus glaber
PRJEB72773	ERR12667339	Mammalia	Heterocephalus	Heterocephalus glaber
PRJEB72773	ERR12667340	Mammalia	Heterocephalus	Heterocephalus glaber
PRJEB72773	ERR12667341	Mammalia	Heterocephalus	Heterocephalus glaber
PRJEB73752	ERR12731517	Mammalia	Callithrix	Callithrix jacchus
PRJEB73752	ERR12731518	Mammalia	Callithrix	Callithrix jacchus
PRJEB73752	ERR12731519	Mammalia	Callithrix	Callithrix jacchus
PRJEB73752	ERR12731520	Mammalia	Callithrix	Callithrix jacchus
PRJEB73752	ERR12731521	Mammalia	Callithrix	Callithrix jacchus
PRJEB73752	ERR12731522	Mammalia	Callithrix	Callithrix jacchus
PRJEB73752	ERR12731523	Mammalia	Callithrix	Callithrix jacchus
PRJEB73752	ERR12731524	Mammalia	Callithrix	Callithrix jacchus
PRJEB73752	ERR12731525	Mammalia	Callithrix	Callithrix jacchus
PRJEB73752	ERR12731526	Mammalia	Callithrix	Callithrix jacchus
PRJEB73752	ERR12731527	Mammalia	Callithrix	Callithrix jacchus
PRJEB73752	ERR12731528	Mammalia	Callithrix	Callithrix jacchus
PRJEB73752	ERR12731529	Mammalia	Callithrix	Callithrix jacchus
PRJEB73752	ERR12731530	Mammalia	Callithrix	Callithrix jacchus
PRJEB73752	ERR12731531	Mammalia	Callithrix	Callithrix jacchus
PRJEB73752	ERR12731532	Mammalia	Callithrix	Callithrix jacchus
PRJEB73752	ERR12731533	Mammalia	Callithrix	Callithrix jacchus
PRJEB73752	ERR12731534	Mammalia	Callithrix	Callithrix jacchus
PRJEB73752	ERR12731535	Mammalia	Callithrix	Callithrix jacchus
PRJEB73752	ERR12731536	Mammalia	Callithrix	Callithrix jacchus
PRJEB73752	ERR12731537	Mammalia	Callithrix	Callithrix jacchus
PRJEB73752	ERR12731538	Mammalia	Callithrix	Callithrix jacchus
PRJEB73752	ERR12731539	Mammalia	Callithrix	Callithrix jacchus
PRJEB73752	ERR12731540	Mammalia	Callithrix	Callithrix jacchus
PRJEB73752	ERR12731541	Mammalia	Callithrix	Callithrix jacchus
PRJEB73752	ERR12731542	Mammalia	Callithrix	Callithrix jacchus
PRJEB73752	ERR12731543	Mammalia	Callithrix	Callithrix jacchus
PRJEB73752	ERR12731544	Mammalia	Callithrix	Callithrix jacchus
PRJEB73752	ERR12731545	Mammalia	Callithrix	Callithrix jacchus
PRJEB73752	ERR12731546	Mammalia	Callithrix	Callithrix jacchus
PRJEB73752	ERR12731547	Mammalia	Callithrix	Callithrix jacchus
PRJEB73752	ERR12731548	Mammalia	Callithrix	Callithrix jacchus
PRJEB73752	ERR12731549	Mammalia	Callithrix	Callithrix jacchus
PRJEB73752	ERR12731550	Mammalia	Callithrix	Callithrix jacchus
PRJEB73752	ERR12731551	Mammalia	Callithrix	Callithrix jacchus
PRJEB73752	ERR12731552	Mammalia	Callithrix	Callithrix jacchus
PRJEB73752	ERR12731553	Mammalia	Callithrix	Callithrix jacchus
PRJEB73752	ERR12731554	Mammalia	Callithrix	Callithrix jacchus
PRJEB73752	ERR12731555	Mammalia	Callithrix	Callithrix jacchus
PRJEB73752	ERR12731556	Mammalia	Callithrix	Callithrix jacchus
PRJEB73752	ERR12731557	Mammalia	Callithrix	Callithrix jacchus
PRJEB73752	ERR12731558	Mammalia	Callithrix	Callithrix jacchus
PRJEB73752	ERR12731559	Mammalia	Callithrix	Callithrix jacchus
PRJEB73752	ERR12731560	Mammalia	Callithrix	Callithrix jacchus
PRJEB73752	ERR12731561	Mammalia	Callithrix	Callithrix jacchus
PRJEB73752	ERR12731562	Mammalia	Callithrix	Callithrix jacchus
PRJEB73752	ERR12731563	Mammalia	Callithrix	Callithrix jacchus
PRJEB73752	ERR12731564	Mammalia	Callithrix	Callithrix jacchus
PRJEB73752	ERR12731565	Mammalia	Callithrix	Callithrix jacchus
PRJEB73752	ERR12731566	Mammalia	Callithrix	Callithrix jacchus
PRJEB73752	ERR12731567	Mammalia	Callithrix	Callithrix jacchus
PRJEB73752	ERR12731568	Mammalia	Callithrix	Callithrix jacchus
PRJEB73752	ERR12731569	Mammalia	Callithrix	Callithrix jacchus
PRJEB73752	ERR12731570	Mammalia	Callithrix	Callithrix jacchus
PRJEB73752	ERR12731571	Mammalia	Callithrix	Callithrix jacchus
PRJEB73752	ERR12731572	Mammalia	Callithrix	Callithrix jacchus
PRJEB73752	ERR12731573	Mammalia	Callithrix	Callithrix jacchus
PRJEB73752	ERR12731574	Mammalia	Callithrix	Callithrix jacchus
PRJEB73752	ERR12731575	Mammalia	Callithrix	Callithrix jacchus
PRJEB73752	ERR12731576	Mammalia	Callithrix	Callithrix jacchus
PRJEB73752	ERR12731577	Mammalia	Callithrix	Callithrix jacchus
PRJEB73752	ERR12731578	Mammalia	Callithrix	Callithrix jacchus
PRJEB73752	ERR12731579	Mammalia	Callithrix	Callithrix jacchus
PRJEB73752	ERR12731580	Mammalia	Callithrix	Callithrix jacchus
PRJEB73752	ERR12731581	Mammalia	Callithrix	Callithrix jacchus
PRJEB73752	ERR12731582	Mammalia	Callithrix	Callithrix jacchus
PRJEB73752	ERR12731583	Mammalia	Callithrix	Callithrix jacchus
PRJEB73752	ERR12731584	Mammalia	Callithrix	Callithrix jacchus
PRJEB73752	ERR12731585	Mammalia	Callithrix	Callithrix jacchus
PRJEB73752	ERR12731586	Mammalia	Callithrix	Callithrix jacchus
PRJEB73752	ERR12731587	Mammalia	Callithrix	Callithrix jacchus
PRJEB73752	ERR12731588	Mammalia	Callithrix	Callithrix jacchus
PRJEB73752	ERR12731589	Mammalia	Callithrix	Callithrix jacchus
PRJEB73752	ERR12731590	Mammalia	Callithrix	Callithrix jacchus
PRJEB73752	ERR12731591	Mammalia	Callithrix	Callithrix jacchus
PRJEB73752	ERR12731592	Mammalia	Callithrix	Callithrix jacchus
PRJEB73752	ERR12731593	Mammalia	Callithrix	Callithrix jacchus
PRJEB73752	ERR12731594	Mammalia	Callithrix	Callithrix jacchus
PRJEB73752	ERR12731595	Mammalia	Callithrix	Callithrix jacchus
PRJEB73752	ERR12731596	Mammalia	Callithrix	Callithrix jacchus
PRJEB73752	ERR12731597	Mammalia	Callithrix	Callithrix jacchus
PRJEB73752	ERR12731598	Mammalia	Callithrix	Callithrix jacchus
PRJEB73752	ERR12731599	Mammalia	Callithrix	Callithrix jacchus
PRJEB73752	ERR12731600	Mammalia	Callithrix	Callithrix jacchus
PRJEB73752	ERR12731601	Mammalia	Callithrix	Callithrix jacchus
PRJEB73752	ERR12731602	Mammalia	Callithrix	Callithrix jacchus
PRJEB73752	ERR12731603	Mammalia	Callithrix	Callithrix jacchus
PRJEB73752	ERR12731604	Mammalia	Callithrix	Callithrix jacchus
PRJEB73752	ERR12731605	Mammalia	Callithrix	Callithrix jacchus
PRJEB73752	ERR12731606	Mammalia	Callithrix	Callithrix jacchus
PRJEB73752	ERR12731607	Mammalia	Callithrix	Callithrix jacchus
PRJEB73752	ERR12731608	Mammalia	Callithrix	Callithrix jacchus
PRJEB73752	ERR12731609	Mammalia	Callithrix	Callithrix jacchus
PRJEB73752	ERR12731610	Mammalia	Callithrix	Callithrix jacchus
PRJEB73752	ERR12731611	Mammalia	Callithrix	Callithrix jacchus
PRJEB73752	ERR12731612	Mammalia	Callithrix	Callithrix jacchus
PRJEB73752	ERR12731613	Mammalia	Callithrix	Callithrix jacchus
PRJEB73752	ERR12731614	Mammalia	Callithrix	Callithrix jacchus
PRJEB73752	ERR12731615	Mammalia	Callithrix	Callithrix jacchus
PRJEB73752	ERR12731616	Mammalia	Callithrix	Callithrix jacchus
PRJEB73752	ERR12731617	Mammalia	Callithrix	Callithrix jacchus
PRJEB73752	ERR12731618	Mammalia	Callithrix	Callithrix jacchus
PRJEB73752	ERR12731619	Mammalia	Callithrix	Callithrix jacchus
PRJEB73752	ERR12731620	Mammalia	Callithrix	Callithrix jacchus
PRJEB73752	ERR12731621	Mammalia	Callithrix	Callithrix jacchus
PRJEB73752	ERR12731622	Mammalia	Callithrix	Callithrix jacchus
PRJEB73752	ERR12731623	Mammalia	Callithrix	Callithrix jacchus
PRJEB73752	ERR12731624	Mammalia	Callithrix	Callithrix jacchus
PRJEB73752	ERR12731625	Mammalia	Callithrix	Callithrix jacchus
PRJEB73752	ERR12731626	Mammalia	Callithrix	Callithrix jacchus
PRJEB73752	ERR12731627	Mammalia	Callithrix	Callithrix jacchus
PRJEB73752	ERR12731628	Mammalia	Callithrix	Callithrix jacchus
PRJEB73752	ERR12731629	Mammalia	Callithrix	Callithrix jacchus
PRJEB73752	ERR12731630	Mammalia	Callithrix	Callithrix jacchus
PRJEB73752	ERR12731631	Mammalia	Callithrix	Callithrix jacchus
PRJEB73752	ERR12731632	Mammalia	Callithrix	Callithrix jacchus
PRJEB73752	ERR12731633	Mammalia	Callithrix	Callithrix jacchus
PRJEB73752	ERR12731634	Mammalia	Callithrix	Callithrix jacchus
PRJEB73752	ERR12731635	Mammalia	Callithrix	Callithrix jacchus
PRJEB73752	ERR12731636	Mammalia	Callithrix	Callithrix jacchus
PRJEB73752	ERR12731637	Mammalia	Callithrix	Callithrix jacchus
PRJEB73752	ERR12731638	Mammalia	Callithrix	Callithrix jacchus
PRJEB73752	ERR12731639	Mammalia	Callithrix	Callithrix jacchus
PRJEB73752	ERR12731640	Mammalia	Callithrix	Callithrix jacchus
PRJEB73752	ERR12731641	Mammalia	Callithrix	Callithrix jacchus
PRJEB73752	ERR12731642	Mammalia	Callithrix	Callithrix jacchus
PRJEB73752	ERR12731643	Mammalia	Callithrix	Callithrix jacchus
PRJEB73752	ERR12731644	Mammalia	Callithrix	Callithrix jacchus
PRJEB73752	ERR12731645	Mammalia	Callithrix	Callithrix jacchus
PRJEB73752	ERR12731646	Mammalia	Callithrix	Callithrix jacchus
PRJEB73752	ERR12731647	Mammalia	Callithrix	Callithrix jacchus
PRJEB73752	ERR12731648	Mammalia	Callithrix	Callithrix jacchus
PRJEB73752	ERR12731649	Mammalia	Callithrix	Callithrix jacchus
PRJEB73752	ERR12731650	Mammalia	Callithrix	Callithrix jacchus
PRJEB73752	ERR12731651	Mammalia	Callithrix	Callithrix jacchus
PRJEB73752	ERR12731652	Mammalia	Callithrix	Callithrix jacchus
PRJEB73752	ERR12731653	Mammalia	Callithrix	Callithrix jacchus
PRJEB73752	ERR12731654	Mammalia	Callithrix	Callithrix jacchus
PRJEB73752	ERR12731655	Mammalia	Callithrix	Callithrix jacchus
PRJEB73752	ERR12731656	Mammalia	Callithrix	Callithrix jacchus
PRJEB73752	ERR12731657	Mammalia	Callithrix	Callithrix jacchus
PRJEB73752	ERR12731658	Mammalia	Callithrix	Callithrix jacchus
PRJEB73752	ERR12731659	Mammalia	Callithrix	Callithrix jacchus
PRJEB73752	ERR12731660	Mammalia	Callithrix	Callithrix jacchus
PRJEB73714	ERR12731669	Mammalia	Acomys	Acomys percivali
PRJEB73714	ERR12731670	Mammalia	Acomys	Acomys percivali
PRJEB73714	ERR12731671	Mammalia	Acomys	Acomys percivali
PRJEB73714	ERR12731672	Mammalia	Acomys	Acomys percivali
PRJEB73714	ERR12731673	Mammalia	Acomys	Acomys percivali
PRJEB73714	ERR12731674	Mammalia	Acomys	Acomys kempi
PRJEB73714	ERR12731675	Mammalia	Acomys	Acomys kempi
PRJEB73714	ERR12731676	Mammalia	Acomys	Acomys kempi
PRJEB73714	ERR12731677	Mammalia	Acomys	Acomys kempi
PRJEB73714	ERR12731678	Mammalia	Acomys	Acomys kempi
PRJEB55592	ERR12910270	Mammalia	Lophiomys	Lophiomys imhausi
PRJEB55592	ERR12910271	Mammalia	Lophiomys	Lophiomys imhausi
PRJEB55592	ERR12910272	Mammalia	Lophiomys	Lophiomys imhausi
PRJEB76292	ERR13191709	Mammalia	Trichechus	Trichechus manatus
PRJEB13074	ERR1331665	Mammalia	Heterocephalus	Heterocephalus glaber
PRJEB13074	ERR1331676	Mammalia	Heterocephalus	Heterocephalus glaber
PRJEB13074	ERR1331694	Mammalia	Microcebus	Microcebus murinus
PRJEB13074	ERR1331697	Mammalia	Lagenorhynchus	Lagenorhynchus albirostris
PRJEB13074	ERR1331710	Mammalia	Monodelphis	Monodelphis domestica
PRJEB13074	ERR1331714	Mammalia	Delphinus	Delphinus delphis
PRJEB13074	ERR1331716	Mammalia	Otolemur	Otolemur garnettii
PRJEB13074	ERR1331719	Mammalia	Delphinus	Delphinus delphis
PRJEB13074	ERR1331720	Mammalia	Lagenorhynchus	Lagenorhynchus albirostris
PRJEB13074	ERR1331721	Mammalia	Delphinus	Delphinus delphis
PRJEB13074	ERR1331722	Mammalia	Callithrix	Callithrix jacchus
PRJEB13074	ERR1331723	Mammalia	Callithrix	Callithrix jacchus
PRJEB13074	ERR1331724	Mammalia	Nycticebus	Nycticebus coucang
PRJEB13074	ERR1331725	Mammalia	Monodelphis	Monodelphis domestica
PRJEB13364	ERR1353571	Mammalia	Peromyscus	Peromyscus eremicus
PRJEB13364	ERR1353572	Mammalia	Peromyscus	Peromyscus eremicus
PRJEB13364	ERR1353573	Mammalia	Peromyscus	Peromyscus eremicus
PRJEB81693	ERR13896840	Mammalia	Cricetus	Cricetus cricetus
PRJEB81693	ERR13896841	Mammalia	Cricetus	Cricetus cricetus
PRJEB81693	ERR13896842	Mammalia	Cricetus	Cricetus cricetus
PRJEB81693	ERR13896843	Mammalia	Cricetus	Cricetus cricetus
PRJEB13188	ERR1597729	Mammalia	Bos	Bos indicus
PRJEB13188	ERR1597730	Mammalia	Bos	Bos indicus
PRJEB13188	ERR1597732	Mammalia	Bos	Bos indicus
PRJEB13188	ERR1597733	Mammalia	Bos	Bos indicus
PRJEB13188	ERR1597734	Mammalia	Bos	Bos indicus
PRJEB13188	ERR1597737	Mammalia	Bos	Bos indicus
PRJEB13188	ERR1597738	Mammalia	Bos	Bos indicus
PRJEB13188	ERR1597739	Mammalia	Bos	Bos indicus
PRJEB13188	ERR1597741	Mammalia	Bos	Bos indicus
PRJEB13188	ERR1597742	Mammalia	Bos	Bos indicus
PRJEB13188	ERR1597743	Mammalia	Bos	Bos indicus
PRJEB13188	ERR1597744	Mammalia	Bos	Bos indicus
PRJEB13188	ERR1597745	Mammalia	Bos	Bos indicus
PRJEB13188	ERR1597746	Mammalia	Bos	Bos indicus
PRJEB13188	ERR1597747	Mammalia	Bos	Bos indicus
PRJEB13188	ERR1597748	Mammalia	Bos	Bos indicus
PRJEB13188	ERR1597749	Mammalia	Bos	Bos indicus
PRJEB13188	ERR1597750	Mammalia	Bos	Bos indicus
PRJEB13188	ERR1597751	Mammalia	Bos	Bos indicus
PRJEB13188	ERR1597752	Mammalia	Bos	Bos indicus
PRJEB13188	ERR1597753	Mammalia	Bos	Bos indicus
PRJEB13188	ERR1597754	Mammalia	Bos	Bos indicus
PRJEB13188	ERR1597755	Mammalia	Bos	Bos indicus
PRJEB13188	ERR1597757	Mammalia	Bos	Bos indicus
PRJEB13188	ERR1597758	Mammalia	Bos	Bos indicus
PRJEB13188	ERR1597759	Mammalia	Bos	Bos indicus
PRJEB13188	ERR1597760	Mammalia	Bos	Bos indicus
PRJEB13188	ERR1597761	Mammalia	Bos	Bos indicus
PRJEB13188	ERR1597762	Mammalia	Bos	Bos indicus
PRJEB13188	ERR1597763	Mammalia	Bos	Bos indicus
PRJEB13188	ERR1597764	Mammalia	Bos	Bos indicus
PRJEB13188	ERR1597765	Mammalia	Bos	Bos indicus
PRJEB13188	ERR1597766	Mammalia	Bos	Bos indicus
PRJEB13188	ERR1597767	Mammalia	Bos	Bos indicus
PRJEB13188	ERR1597768	Mammalia	Bos	Bos indicus
PRJEB13188	ERR1597769	Mammalia	Bos	Bos indicus
PRJEB13188	ERR1597770	Mammalia	Bos	Bos indicus
PRJEB13188	ERR1597771	Mammalia	Bos	Bos indicus
PRJEB13188	ERR1597772	Mammalia	Bos	Bos indicus
PRJEB13188	ERR1597774	Mammalia	Bos	Bos indicus
PRJEB13188	ERR1597775	Mammalia	Bos	Bos indicus
PRJEB13188	ERR1597776	Mammalia	Bos	Bos indicus
PRJEB13188	ERR1597777	Mammalia	Bos	Bos indicus
PRJEB13188	ERR1597778	Mammalia	Bos	Bos indicus
PRJEB13188	ERR1597779	Mammalia	Bos	Bos indicus
PRJEB13188	ERR1597780	Mammalia	Bos	Bos indicus
PRJEB13188	ERR1597781	Mammalia	Bos	Bos indicus
PRJEB13188	ERR1597782	Mammalia	Bos	Bos indicus
PRJEB13188	ERR1597784	Mammalia	Bos	Bos indicus
PRJEB13188	ERR1597787	Mammalia	Bos	Bos indicus
PRJEB13188	ERR1597788	Mammalia	Bos	Bos indicus
PRJEB13188	ERR1597789	Mammalia	Bos	Bos indicus
PRJEB13188	ERR1597790	Mammalia	Bos	Bos indicus
PRJEB13188	ERR1597791	Mammalia	Bos	Bos indicus
PRJEB13188	ERR1597793	Mammalia	Bos	Bos indicus
PRJEB13188	ERR1597795	Mammalia	Bos	Bos indicus
PRJEB13188	ERR1597796	Mammalia	Bos	Bos indicus
PRJEB13188	ERR1597797	Mammalia	Bos	Bos indicus
PRJEB13188	ERR1597798	Mammalia	Bos	Bos indicus
PRJEB13188	ERR1597800	Mammalia	Bos	Bos indicus
PRJEB13188	ERR1597801	Mammalia	Bos	Bos indicus
PRJEB13188	ERR1597802	Mammalia	Bos	Bos indicus
PRJEB13188	ERR1597803	Mammalia	Bos	Bos indicus
PRJEB13188	ERR1597804	Mammalia	Bos	Bos indicus
PRJEB13188	ERR1597805	Mammalia	Bos	Bos indicus
PRJEB13188	ERR1597807	Mammalia	Bos	Bos indicus
PRJEB13188	ERR1597808	Mammalia	Bos	Bos indicus
PRJEB13188	ERR1597809	Mammalia	Bos	Bos indicus
PRJEB13188	ERR1597812	Mammalia	Bos	Bos indicus
PRJEB13188	ERR1597815	Mammalia	Bos	Bos indicus
PRJEB13188	ERR1597816	Mammalia	Bos	Bos indicus
PRJEB13188	ERR1597818	Mammalia	Bos	Bos indicus
PRJEB13188	ERR1597819	Mammalia	Bos	Bos indicus
PRJEB13188	ERR1597820	Mammalia	Bos	Bos indicus
PRJEB13188	ERR1597821	Mammalia	Bos	Bos indicus
PRJEB13188	ERR1597823	Mammalia	Bos	Bos indicus
PRJEB13188	ERR1597824	Mammalia	Bos	Bos indicus
PRJEB13188	ERR1597825	Mammalia	Bos	Bos indicus
PRJEB13188	ERR1597826	Mammalia	Bos	Bos indicus
PRJEB13188	ERR1597830	Mammalia	Bos	Bos indicus
PRJEB13188	ERR1597831	Mammalia	Bos	Bos indicus
PRJEB13188	ERR1597832	Mammalia	Bos	Bos indicus
PRJEB13188	ERR1597833	Mammalia	Bos	Bos indicus
PRJEB13188	ERR1597834	Mammalia	Bos	Bos indicus
PRJEB13188	ERR1597836	Mammalia	Bos	Bos indicus
PRJEB13188	ERR1597839	Mammalia	Bos	Bos indicus
PRJEB13188	ERR1597840	Mammalia	Bos	Bos indicus
PRJEB13188	ERR1597841	Mammalia	Bos	Bos indicus
PRJEB13188	ERR1597842	Mammalia	Bos	Bos indicus
PRJEB13188	ERR1597843	Mammalia	Bos	Bos indicus
PRJEB13188	ERR1597844	Mammalia	Bos	Bos indicus
PRJEB13188	ERR1597845	Mammalia	Bos	Bos indicus
PRJEB13188	ERR1597846	Mammalia	Bos	Bos indicus
PRJEB13188	ERR1597847	Mammalia	Bos	Bos indicus
PRJEB13188	ERR1597848	Mammalia	Bos	Bos indicus
PRJEB13188	ERR1597849	Mammalia	Bos	Bos indicus
PRJEB13188	ERR1597850	Mammalia	Bos	Bos indicus
PRJEB13188	ERR1597853	Mammalia	Bos	Bos indicus
PRJEB13188	ERR1597854	Mammalia	Bos	Bos indicus
PRJEB13188	ERR1597855	Mammalia	Bos	Bos indicus
PRJEB13188	ERR1597856	Mammalia	Bos	Bos indicus
PRJEB13188	ERR1597857	Mammalia	Bos	Bos indicus
PRJEB13188	ERR1597858	Mammalia	Bos	Bos indicus
PRJEB13188	ERR1597859	Mammalia	Bos	Bos indicus
PRJEB13188	ERR1597861	Mammalia	Bos	Bos indicus
PRJEB13188	ERR1597863	Mammalia	Bos	Bos indicus
PRJEB13188	ERR1597864	Mammalia	Bos	Bos indicus
PRJEB13188	ERR1597865	Mammalia	Bos	Bos indicus
PRJEB13188	ERR1597868	Mammalia	Bos	Bos indicus
PRJEB13188	ERR1597871	Mammalia	Bos	Bos indicus
PRJEB13188	ERR1597873	Mammalia	Bos	Bos indicus
PRJEB13188	ERR1597874	Mammalia	Bos	Bos indicus
PRJEB13188	ERR1597875	Mammalia	Bos	Bos indicus
PRJEB13188	ERR1597876	Mammalia	Bos	Bos indicus
PRJEB13188	ERR1597877	Mammalia	Bos	Bos indicus
PRJEB13188	ERR1597878	Mammalia	Bos	Bos indicus
PRJEB13188	ERR1597879	Mammalia	Bos	Bos indicus
PRJEB13188	ERR1597880	Mammalia	Bos	Bos indicus
PRJEB13188	ERR1597881	Mammalia	Bos	Bos indicus
PRJEB13188	ERR1597882	Mammalia	Bos	Bos indicus
PRJEB13188	ERR1597883	Mammalia	Bos	Bos indicus
PRJEB13188	ERR1597884	Mammalia	Bos	Bos indicus
PRJEB13188	ERR1597885	Mammalia	Bos	Bos indicus
PRJEB13188	ERR1597886	Mammalia	Bos	Bos indicus
PRJEB13188	ERR1597887	Mammalia	Bos	Bos indicus
PRJEB13188	ERR1597888	Mammalia	Bos	Bos indicus
PRJEB13188	ERR1597889	Mammalia	Bos	Bos indicus
PRJEB13188	ERR1597890	Mammalia	Bos	Bos indicus
PRJEB13188	ERR1597891	Mammalia	Bos	Bos indicus
PRJEB13188	ERR1597892	Mammalia	Bos	Bos indicus
PRJEB15314	ERR1619683	Mammalia	Bos	Bos indicus
PRJEB15314	ERR1619686	Mammalia	Bos	Bos indicus
PRJEB15314	ERR1619687	Mammalia	Bos	Bos indicus
PRJEB15314	ERR1619689	Mammalia	Bos	Bos indicus
PRJEB15314	ERR1619691	Mammalia	Bos	Bos indicus
PRJEB15314	ERR1619693	Mammalia	Bos	Bos indicus
PRJEB15314	ERR1619695	Mammalia	Bos	Bos indicus
PRJEB15314	ERR1619696	Mammalia	Bos	Bos indicus
PRJEB15314	ERR1619697	Mammalia	Bos	Bos indicus
PRJEB15314	ERR1619698	Mammalia	Bos	Bos indicus
PRJEB15314	ERR1619699	Mammalia	Bos	Bos indicus
PRJEB15314	ERR1619700	Mammalia	Bos	Bos indicus
PRJEB3197	ERR162213	Mammalia	Cavia	Cavia aperea
PRJEB3197	ERR162217	Mammalia	Cavia	Cavia aperea
PRJEB3197	ERR162222	Mammalia	Cavia	Cavia aperea
PRJEB3197	ERR162245	Mammalia	Cavia	Cavia aperea
PRJEB3197	ERR162261	Mammalia	Cavia	Cavia aperea
PRJEB3240	ERR168663	Mammalia	Monodelphis	Monodelphis domestica
PRJEB12462	ERR1715269	Mammalia	Onychomys	Onychomys torridus
PRJEB12462	ERR1715271	Mammalia	Onychomys	Onychomys torridus
PRJEB12462	ERR1715272	Mammalia	Onychomys	Onychomys torridus
PRJEB12462	ERR1715273	Mammalia	Onychomys	Onychomys torridus
PRJEB12462	ERR1715274	Mammalia	Onychomys	Onychomys torridus
PRJEB12462	ERR1715275	Mammalia	Onychomys	Onychomys torridus
PRJEB12462	ERR1715276	Mammalia	Onychomys	Onychomys torridus
PRJEB12462	ERR1715277	Mammalia	Onychomys	Onychomys torridus
PRJEB12462	ERR1715278	Mammalia	Onychomys	Onychomys torridus
PRJEB12462	ERR1715279	Mammalia	Onychomys	Onychomys torridus
PRJEB12462	ERR1715280	Mammalia	Onychomys	Onychomys torridus
PRJEB12462	ERR1715281	Mammalia	Onychomys	Onychomys torridus
PRJEB12462	ERR1715282	Mammalia	Onychomys	Onychomys torridus
PRJEB12462	ERR1715283	Mammalia	Onychomys	Onychomys torridus
PRJEB12462	ERR1715284	Mammalia	Onychomys	Onychomys torridus
PRJEB12462	ERR1715285	Mammalia	Onychomys	Onychomys torridus
PRJEB12462	ERR1715286	Mammalia	Onychomys	Onychomys torridus
PRJEB12462	ERR1715287	Mammalia	Onychomys	Onychomys torridus
PRJEB12462	ERR1715288	Mammalia	Onychomys	Onychomys torridus
PRJEB12462	ERR1715289	Mammalia	Onychomys	Onychomys torridus
PRJEB12462	ERR1715290	Mammalia	Onychomys	Onychomys torridus
PRJEB12462	ERR1715291	Mammalia	Onychomys	Onychomys torridus
PRJEB12462	ERR1715292	Mammalia	Onychomys	Onychomys torridus
PRJEB12462	ERR1715293	Mammalia	Onychomys	Onychomys torridus
PRJEB12462	ERR1715294	Mammalia	Onychomys	Onychomys torridus
PRJEB12462	ERR1715295	Mammalia	Onychomys	Onychomys torridus
PRJEB12462	ERR1715296	Mammalia	Onychomys	Onychomys torridus
PRJEB12462	ERR1715297	Mammalia	Onychomys	Onychomys torridus
PRJEB12462	ERR1715298	Mammalia	Onychomys	Onychomys torridus
PRJEB17935	ERR1742973	Mammalia	Nannospalax	Nannospalax galili
PRJEB17935	ERR1742974	Mammalia	Nannospalax	Nannospalax galili
PRJEB17935	ERR1742975	Mammalia	Nannospalax	Nannospalax galili
PRJEB17935	ERR1742976	Mammalia	Nannospalax	Nannospalax galili
PRJEB17935	ERR1742977	Mammalia	Nannospalax	Nannospalax galili
PRJEB17935	ERR1742978	Mammalia	Nannospalax	Nannospalax galili
PRJEB18655	ERR1760436	Mammalia	Peromyscus	Peromyscus eremicus
PRJEB18655	ERR1760437	Mammalia	Peromyscus	Peromyscus eremicus
PRJEB18655	ERR1760438	Mammalia	Peromyscus	Peromyscus eremicus
PRJEB18655	ERR1760439	Mammalia	Peromyscus	Peromyscus eremicus
PRJEB18655	ERR1760440	Mammalia	Peromyscus	Peromyscus eremicus
PRJEB18655	ERR1760441	Mammalia	Peromyscus	Peromyscus eremicus
PRJEB18655	ERR1760442	Mammalia	Peromyscus	Peromyscus eremicus
PRJEB18655	ERR1760443	Mammalia	Peromyscus	Peromyscus eremicus
PRJEB18655	ERR1760444	Mammalia	Peromyscus	Peromyscus eremicus
PRJEB18655	ERR1760445	Mammalia	Peromyscus	Peromyscus eremicus
PRJEB18655	ERR1760446	Mammalia	Peromyscus	Peromyscus eremicus
PRJEB18655	ERR1760447	Mammalia	Peromyscus	Peromyscus eremicus
PRJEB18655	ERR1760448	Mammalia	Peromyscus	Peromyscus eremicus
PRJEB18655	ERR1760449	Mammalia	Peromyscus	Peromyscus eremicus
PRJEB18655	ERR1760450	Mammalia	Peromyscus	Peromyscus eremicus
PRJEB18655	ERR1760451	Mammalia	Peromyscus	Peromyscus eremicus
PRJEB18655	ERR1760452	Mammalia	Peromyscus	Peromyscus eremicus
PRJEB18655	ERR1760453	Mammalia	Peromyscus	Peromyscus eremicus
PRJEB18655	ERR1760454	Mammalia	Peromyscus	Peromyscus eremicus
PRJEB18655	ERR1760455	Mammalia	Peromyscus	Peromyscus eremicus
PRJEB18655	ERR1760456	Mammalia	Peromyscus	Peromyscus eremicus
PRJEB18655	ERR1760457	Mammalia	Peromyscus	Peromyscus eremicus
PRJEB19330	ERR1817248	Mammalia	Peromyscus	Peromyscus eremicus
PRJEB19330	ERR1817249	Mammalia	Peromyscus	Peromyscus eremicus
PRJEB19330	ERR1817250	Mammalia	Peromyscus	Peromyscus eremicus
PRJEB19330	ERR1817251	Mammalia	Peromyscus	Peromyscus eremicus
PRJEB19330	ERR1817252	Mammalia	Peromyscus	Peromyscus eremicus
PRJEB19330	ERR1817253	Mammalia	Peromyscus	Peromyscus eremicus
PRJEB19330	ERR1817254	Mammalia	Peromyscus	Peromyscus eremicus
PRJEB19330	ERR1817255	Mammalia	Peromyscus	Peromyscus eremicus
PRJEB19330	ERR1817256	Mammalia	Peromyscus	Peromyscus eremicus
PRJEB19330	ERR1817257	Mammalia	Peromyscus	Peromyscus eremicus
PRJEB19330	ERR1817258	Mammalia	Peromyscus	Peromyscus eremicus
PRJEB19330	ERR1817259	Mammalia	Peromyscus	Peromyscus eremicus
PRJEB19330	ERR1817260	Mammalia	Peromyscus	Peromyscus eremicus
PRJEB19330	ERR1817261	Mammalia	Peromyscus	Peromyscus eremicus
PRJEB19330	ERR1817262	Mammalia	Peromyscus	Peromyscus eremicus
PRJEB19330	ERR1817263	Mammalia	Peromyscus	Peromyscus eremicus
PRJEB19330	ERR1817264	Mammalia	Peromyscus	Peromyscus eremicus
PRJEB19330	ERR1817265	Mammalia	Peromyscus	Peromyscus eremicus
PRJEB19330	ERR1817266	Mammalia	Peromyscus	Peromyscus eremicus
PRJEB19330	ERR1817267	Mammalia	Peromyscus	Peromyscus eremicus
PRJEB19330	ERR1817268	Mammalia	Peromyscus	Peromyscus eremicus
PRJEB19330	ERR1817271	Mammalia	Peromyscus	Peromyscus eremicus
PRJEB19330	ERR1817272	Mammalia	Peromyscus	Peromyscus eremicus
PRJEB19330	ERR1817273	Mammalia	Peromyscus	Peromyscus eremicus
PRJEB19330	ERR1817274	Mammalia	Peromyscus	Peromyscus eremicus
PRJEB19330	ERR1817276	Mammalia	Peromyscus	Peromyscus eremicus
PRJEB19330	ERR1817277	Mammalia	Peromyscus	Peromyscus eremicus
PRJEB19330	ERR1817278	Mammalia	Peromyscus	Peromyscus eremicus
PRJEB19330	ERR1817279	Mammalia	Peromyscus	Peromyscus eremicus
PRJEB19330	ERR1817280	Mammalia	Peromyscus	Peromyscus eremicus
PRJEB19330	ERR1817281	Mammalia	Peromyscus	Peromyscus eremicus
PRJEB19330	ERR1817282	Mammalia	Peromyscus	Peromyscus eremicus
PRJEB19330	ERR1817283	Mammalia	Peromyscus	Peromyscus eremicus
PRJEB19330	ERR1817284	Mammalia	Peromyscus	Peromyscus eremicus
PRJEB19330	ERR1817285	Mammalia	Peromyscus	Peromyscus eremicus
PRJEB20046	ERR1886848	Mammalia	Elaphurus	Elaphurus davidianus
PRJEB20584	ERR1959766	Mammalia	Fukomys	Fukomys mechowii
PRJEB20584	ERR1959767	Mammalia	Fukomys	Fukomys mechowii
PRJEB20584	ERR1959768	Mammalia	Fukomys	Fukomys mechowii
PRJEB20584	ERR1959769	Mammalia	Fukomys	Fukomys mechowii
PRJEB20584	ERR1959770	Mammalia	Fukomys	Fukomys mechowii
PRJEB20584	ERR1959771	Mammalia	Fukomys	Fukomys mechowii
PRJEB20584	ERR1959772	Mammalia	Fukomys	Fukomys mechowii
PRJEB20584	ERR1959773	Mammalia	Fukomys	Fukomys mechowii
PRJEB20584	ERR1959774	Mammalia	Fukomys	Fukomys mechowii
PRJEB20584	ERR1959775	Mammalia	Fukomys	Fukomys mechowii
PRJEB20584	ERR1959776	Mammalia	Fukomys	Fukomys mechowii
PRJEB20584	ERR1959777	Mammalia	Fukomys	Fukomys mechowii
PRJEB20584	ERR1959779	Mammalia	Fukomys	Fukomys mechowii
PRJEB20584	ERR1959780	Mammalia	Fukomys	Fukomys mechowii
PRJEB20584	ERR1959781	Mammalia	Fukomys	Fukomys mechowii
PRJEB20584	ERR1959782	Mammalia	Fukomys	Fukomys mechowii
PRJEB20584	ERR1960091	Mammalia	Fukomys	Fukomys micklemi
PRJEB20584	ERR1960092	Mammalia	Fukomys	Fukomys micklemi
PRJEB20584	ERR1960093	Mammalia	Fukomys	Fukomys micklemi
PRJEB20584	ERR1960094	Mammalia	Fukomys	Fukomys micklemi
PRJEB20584	ERR1960095	Mammalia	Fukomys	Fukomys micklemi
PRJEB20584	ERR1960096	Mammalia	Fukomys	Fukomys micklemi
PRJEB20584	ERR1960097	Mammalia	Fukomys	Fukomys micklemi
PRJEB20584	ERR1960098	Mammalia	Fukomys	Fukomys micklemi
PRJEB20584	ERR1960099	Mammalia	Fukomys	Fukomys micklemi
PRJEB20584	ERR1960100	Mammalia	Fukomys	Fukomys micklemi
PRJEB20584	ERR1960101	Mammalia	Fukomys	Fukomys micklemi
PRJEB20584	ERR1960102	Mammalia	Fukomys	Fukomys micklemi
PRJEB20584	ERR1960103	Mammalia	Fukomys	Fukomys micklemi
PRJEB14303	ERR1983091	Mammalia	Cricetulus	Cricetulus griseus
PRJEB14303	ERR1983092	Mammalia	Cricetulus	Cricetulus griseus
PRJEB14303	ERR1983094	Mammalia	Cricetulus	Cricetulus griseus
PRJEB14303	ERR1983095	Mammalia	Cricetulus	Cricetulus griseus
PRJEB14303	ERR1983096	Mammalia	Cricetulus	Cricetulus griseus
PRJEB14303	ERR1983097	Mammalia	Cricetulus	Cricetulus griseus
PRJEB20980	ERR1990031	Mammalia	Mus	Mus caroli
PRJEB20980	ERR1990032	Mammalia	Mus	Mus caroli
PRJEB20980	ERR1990033	Mammalia	Mus	Mus caroli
PRJEB20980	ERR1990034	Mammalia	Mus	Mus caroli
PRJEB20980	ERR1990035	Mammalia	Mus	Mus caroli
PRJEB20980	ERR1990036	Mammalia	Mus	Mus caroli
PRJEB20980	ERR1990037	Mammalia	Mus	Mus caroli
PRJEB20980	ERR1990038	Mammalia	Mus	Mus caroli
PRJEB20980	ERR1990039	Mammalia	Mus	Mus pahari
PRJEB20980	ERR1990040	Mammalia	Mus	Mus pahari
PRJEB20980	ERR1990041	Mammalia	Mus	Mus pahari
PRJEB20980	ERR1990042	Mammalia	Mus	Mus pahari
PRJEB21332	ERR2012475	Mammalia	Myotis	Myotis lucifugus
PRJEB21332	ERR2012476	Mammalia	Myotis	Myotis lucifugus
PRJEB21332	ERR2012477	Mammalia	Myotis	Myotis lucifugus
PRJEB21332	ERR2012478	Mammalia	Myotis	Myotis lucifugus
PRJEB21332	ERR2012479	Mammalia	Myotis	Myotis lucifugus
PRJEB21332	ERR2012480	Mammalia	Myotis	Myotis lucifugus
PRJEB21332	ERR2012481	Mammalia	Myotis	Myotis lucifugus
PRJEB21332	ERR2012482	Mammalia	Myotis	Myotis lucifugus
PRJEB21332	ERR2012484	Mammalia	Pteropus	Pteropus vampyrus
PRJEB21332	ERR2012485	Mammalia	Pteropus	Pteropus vampyrus
PRJEB21332	ERR2012486	Mammalia	Pteropus	Pteropus vampyrus
PRJEB21332	ERR2012487	Mammalia	Pteropus	Pteropus vampyrus
PRJEB21332	ERR2012488	Mammalia	Pteropus	Pteropus vampyrus
PRJEB21332	ERR2012498	Mammalia	Rousettus	Rousettus aegyptiacus
PRJEB21332	ERR2012499	Mammalia	Rousettus	Rousettus aegyptiacus
PRJEB21332	ERR2012501	Mammalia	Rousettus	Rousettus aegyptiacus
PRJEB21332	ERR2012502	Mammalia	Rousettus	Rousettus aegyptiacus
PRJEB21505	ERR2014766	Mammalia	Phascolarctos	Phascolarctos cinereus
PRJEB21505	ERR2014767	Mammalia	Phascolarctos	Phascolarctos cinereus
PRJEB21505	ERR2014768	Mammalia	Phascolarctos	Phascolarctos cinereus
PRJEB21505	ERR2014769	Mammalia	Phascolarctos	Phascolarctos cinereus
PRJEB21505	ERR2014770	Mammalia	Phascolarctos	Phascolarctos cinereus
PRJEB21505	ERR2014771	Mammalia	Phascolarctos	Phascolarctos cinereus
PRJEB21505	ERR2014772	Mammalia	Phascolarctos	Phascolarctos cinereus
PRJEB21505	ERR2014773	Mammalia	Phascolarctos	Phascolarctos cinereus
PRJEB21505	ERR2014774	Mammalia	Phascolarctos	Phascolarctos cinereus
PRJEB21505	ERR2014775	Mammalia	Phascolarctos	Phascolarctos cinereus
PRJEB21505	ERR2014776	Mammalia	Phascolarctos	Phascolarctos cinereus
PRJEB21505	ERR2014777	Mammalia	Phascolarctos	Phascolarctos cinereus
PRJEB21505	ERR2014778	Mammalia	Phascolarctos	Phascolarctos cinereus
PRJEB21505	ERR2014779	Mammalia	Phascolarctos	Phascolarctos cinereus
PRJEB21505	ERR2014780	Mammalia	Phascolarctos	Phascolarctos cinereus
PRJEB21505	ERR2014781	Mammalia	Phascolarctos	Phascolarctos cinereus
PRJEB21505	ERR2014782	Mammalia	Phascolarctos	Phascolarctos cinereus
PRJEB21505	ERR2014783	Mammalia	Phascolarctos	Phascolarctos cinereus
PRJEB21505	ERR2014784	Mammalia	Phascolarctos	Phascolarctos cinereus
PRJEB21505	ERR2014785	Mammalia	Phascolarctos	Phascolarctos cinereus
PRJEB21505	ERR2014786	Mammalia	Phascolarctos	Phascolarctos cinereus
PRJEB21505	ERR2014787	Mammalia	Phascolarctos	Phascolarctos cinereus
PRJEB21505	ERR2014788	Mammalia	Phascolarctos	Phascolarctos cinereus
PRJEB21505	ERR2014789	Mammalia	Phascolarctos	Phascolarctos cinereus
PRJEB21505	ERR2014790	Mammalia	Phascolarctos	Phascolarctos cinereus
PRJEB21505	ERR2014791	Mammalia	Phascolarctos	Phascolarctos cinereus
PRJEB21505	ERR2014792	Mammalia	Phascolarctos	Phascolarctos cinereus
PRJEB21505	ERR2014793	Mammalia	Phascolarctos	Phascolarctos cinereus
PRJEB21505	ERR2014794	Mammalia	Phascolarctos	Phascolarctos cinereus
PRJEB23040	ERR2173880	Mammalia	Crocuta	Crocuta crocuta
PRJEB1262	ERR218142	Mammalia	Gorilla	Gorilla gorilla
PRJEB1262	ERR218143	Mammalia	Gorilla	Gorilla gorilla
PRJEB23196	ERR2181961	Mammalia	Capra	Capra hircus
PRJEB23196	ERR2181962	Mammalia	Capra	Capra hircus
PRJEB23196	ERR2181963	Mammalia	Capra	Capra hircus
PRJEB23196	ERR2181964	Mammalia	Capra	Capra hircus
PRJEB23196	ERR2181965	Mammalia	Capra	Capra hircus
PRJEB23196	ERR2181966	Mammalia	Capra	Capra hircus
PRJEB23196	ERR2181967	Mammalia	Capra	Capra hircus
PRJEB23196	ERR2181968	Mammalia	Capra	Capra hircus
PRJEB23196	ERR2181969	Mammalia	Capra	Capra hircus
PRJEB23196	ERR2181970	Mammalia	Capra	Capra hircus
PRJEB23196	ERR2181971	Mammalia	Capra	Capra hircus
PRJEB23196	ERR2181972	Mammalia	Capra	Capra hircus
PRJEB23196	ERR2181973	Mammalia	Capra	Capra hircus
PRJEB23196	ERR2181974	Mammalia	Capra	Capra hircus
PRJEB23196	ERR2181975	Mammalia	Capra	Capra hircus
PRJEB23196	ERR2181976	Mammalia	Capra	Capra hircus
PRJEB23196	ERR2181977	Mammalia	Capra	Capra hircus
PRJEB23196	ERR2181978	Mammalia	Capra	Capra hircus
PRJEB23196	ERR2181979	Mammalia	Capra	Capra hircus
PRJEB23196	ERR2181980	Mammalia	Capra	Capra hircus
PRJEB23196	ERR2181981	Mammalia	Capra	Capra hircus
PRJEB23196	ERR2181982	Mammalia	Capra	Capra hircus
PRJEB23196	ERR2181983	Mammalia	Capra	Capra hircus
PRJEB23196	ERR2181984	Mammalia	Capra	Capra hircus
PRJEB23196	ERR2181985	Mammalia	Capra	Capra hircus
PRJEB23196	ERR2181986	Mammalia	Capra	Capra hircus
PRJEB23196	ERR2181987	Mammalia	Capra	Capra hircus
PRJEB23196	ERR2181988	Mammalia	Capra	Capra hircus
PRJEB23196	ERR2181989	Mammalia	Capra	Capra hircus
PRJEB23196	ERR2181990	Mammalia	Capra	Capra hircus
PRJEB23196	ERR2181991	Mammalia	Capra	Capra hircus
PRJEB23196	ERR2181992	Mammalia	Capra	Capra hircus
PRJEB23196	ERR2181993	Mammalia	Capra	Capra hircus
PRJEB23196	ERR2181994	Mammalia	Capra	Capra hircus
PRJEB23196	ERR2181995	Mammalia	Capra	Capra hircus
PRJEB23196	ERR2181996	Mammalia	Capra	Capra hircus
PRJEB23196	ERR2181997	Mammalia	Capra	Capra hircus
PRJEB23196	ERR2181998	Mammalia	Capra	Capra hircus
PRJEB23196	ERR2181999	Mammalia	Capra	Capra hircus
PRJEB23196	ERR2182000	Mammalia	Capra	Capra hircus
PRJEB23196	ERR2182001	Mammalia	Capra	Capra hircus
PRJEB23196	ERR2182002	Mammalia	Capra	Capra hircus
PRJEB23196	ERR2182003	Mammalia	Capra	Capra hircus
PRJEB23196	ERR2182004	Mammalia	Capra	Capra hircus
PRJEB23196	ERR2182005	Mammalia	Capra	Capra hircus
PRJEB23196	ERR2182006	Mammalia	Capra	Capra hircus
PRJEB23196	ERR2182007	Mammalia	Capra	Capra hircus
PRJEB23196	ERR2182008	Mammalia	Capra	Capra hircus
PRJEB23196	ERR2182009	Mammalia	Capra	Capra hircus
PRJEB23196	ERR2182010	Mammalia	Capra	Capra hircus
PRJEB23196	ERR2182011	Mammalia	Capra	Capra hircus
PRJEB23196	ERR2182012	Mammalia	Capra	Capra hircus
PRJEB23196	ERR2182013	Mammalia	Capra	Capra hircus
PRJEB23196	ERR2182014	Mammalia	Capra	Capra hircus
PRJEB23196	ERR2182015	Mammalia	Capra	Capra hircus
PRJEB23196	ERR2182016	Mammalia	Capra	Capra hircus
PRJEB23196	ERR2182017	Mammalia	Capra	Capra hircus
PRJEB23196	ERR2182018	Mammalia	Capra	Capra hircus
PRJEB23196	ERR2182019	Mammalia	Capra	Capra hircus
PRJEB23196	ERR2182020	Mammalia	Capra	Capra hircus
PRJEB23196	ERR2182021	Mammalia	Capra	Capra hircus
PRJEB23196	ERR2182022	Mammalia	Capra	Capra hircus
PRJEB23196	ERR2182023	Mammalia	Capra	Capra hircus
PRJEB23196	ERR2182024	Mammalia	Capra	Capra hircus
PRJEB23196	ERR2182025	Mammalia	Capra	Capra hircus
PRJEB23196	ERR2182026	Mammalia	Capra	Capra hircus
PRJEB23196	ERR2182027	Mammalia	Capra	Capra hircus
PRJEB23196	ERR2182028	Mammalia	Capra	Capra hircus
PRJEB23196	ERR2182029	Mammalia	Capra	Capra hircus
PRJEB23196	ERR2182030	Mammalia	Capra	Capra hircus
PRJEB23196	ERR2182031	Mammalia	Capra	Capra hircus
PRJEB23196	ERR2182032	Mammalia	Capra	Capra hircus
PRJEB23196	ERR2182033	Mammalia	Capra	Capra hircus
PRJEB23196	ERR2182034	Mammalia	Capra	Capra hircus
PRJEB23196	ERR2182035	Mammalia	Capra	Capra hircus
PRJEB23196	ERR2182036	Mammalia	Capra	Capra hircus
PRJEB23196	ERR2182037	Mammalia	Capra	Capra hircus
PRJEB23196	ERR2182038	Mammalia	Capra	Capra hircus
PRJEB23196	ERR2182039	Mammalia	Capra	Capra hircus
PRJEB23196	ERR2182040	Mammalia	Capra	Capra hircus
PRJEB23196	ERR2182041	Mammalia	Capra	Capra hircus
PRJEB23196	ERR2182042	Mammalia	Capra	Capra hircus
PRJEB23196	ERR2182043	Mammalia	Capra	Capra hircus
PRJEB23196	ERR2182044	Mammalia	Capra	Capra hircus
PRJEB23196	ERR2182045	Mammalia	Capra	Capra hircus
PRJEB23196	ERR2182046	Mammalia	Capra	Capra hircus
PRJEB23196	ERR2182047	Mammalia	Capra	Capra hircus
PRJEB23196	ERR2182048	Mammalia	Capra	Capra hircus
PRJEB23196	ERR2182049	Mammalia	Capra	Capra hircus
PRJEB23196	ERR2182050	Mammalia	Capra	Capra hircus
PRJEB23196	ERR2182051	Mammalia	Capra	Capra hircus
PRJEB23196	ERR2182052	Mammalia	Capra	Capra hircus
PRJEB23196	ERR2182053	Mammalia	Capra	Capra hircus
PRJEB23196	ERR2182054	Mammalia	Capra	Capra hircus
PRJEB23196	ERR2182055	Mammalia	Capra	Capra hircus
PRJEB23196	ERR2182056	Mammalia	Capra	Capra hircus
PRJEB23196	ERR2182057	Mammalia	Capra	Capra hircus
PRJEB23196	ERR2182058	Mammalia	Capra	Capra hircus
PRJEB23196	ERR2182059	Mammalia	Capra	Capra hircus
PRJEB23196	ERR2182060	Mammalia	Capra	Capra hircus
PRJEB23196	ERR2182061	Mammalia	Capra	Capra hircus
PRJEB23196	ERR2182062	Mammalia	Capra	Capra hircus
PRJEB23196	ERR2182063	Mammalia	Capra	Capra hircus
PRJEB23196	ERR2182064	Mammalia	Capra	Capra hircus
PRJEB23196	ERR2182065	Mammalia	Capra	Capra hircus
PRJEB23196	ERR2182066	Mammalia	Capra	Capra hircus
PRJEB23196	ERR2182067	Mammalia	Capra	Capra hircus
PRJEB23196	ERR2182068	Mammalia	Capra	Capra hircus
PRJEB23196	ERR2182069	Mammalia	Capra	Capra hircus
PRJEB23196	ERR2182070	Mammalia	Capra	Capra hircus
PRJEB23196	ERR2182071	Mammalia	Capra	Capra hircus
PRJEB23196	ERR2182072	Mammalia	Capra	Capra hircus
PRJEB23196	ERR2182073	Mammalia	Capra	Capra hircus
PRJEB23196	ERR2182074	Mammalia	Capra	Capra hircus
PRJEB23196	ERR2182075	Mammalia	Capra	Capra hircus
PRJEB23196	ERR2182076	Mammalia	Capra	Capra hircus
PRJEB23196	ERR2182077	Mammalia	Capra	Capra hircus
PRJEB23196	ERR2182078	Mammalia	Capra	Capra hircus
PRJEB23196	ERR2182079	Mammalia	Capra	Capra hircus
PRJEB23196	ERR2182080	Mammalia	Capra	Capra hircus
PRJEB23196	ERR2182081	Mammalia	Capra	Capra hircus
PRJEB23196	ERR2182082	Mammalia	Capra	Capra hircus
PRJEB23196	ERR2182083	Mammalia	Capra	Capra hircus
PRJEB23196	ERR2182084	Mammalia	Capra	Capra hircus
PRJEB23196	ERR2182085	Mammalia	Capra	Capra hircus
PRJEB23196	ERR2182086	Mammalia	Capra	Capra hircus
PRJEB23196	ERR2182087	Mammalia	Capra	Capra hircus
PRJEB23196	ERR2182088	Mammalia	Capra	Capra hircus
PRJEB23196	ERR2182089	Mammalia	Capra	Capra hircus
PRJEB23196	ERR2182090	Mammalia	Capra	Capra hircus
PRJEB23196	ERR2182091	Mammalia	Capra	Capra hircus
PRJEB23196	ERR2182092	Mammalia	Capra	Capra hircus
PRJEB23196	ERR2182093	Mammalia	Capra	Capra hircus
PRJEB23196	ERR2182094	Mammalia	Capra	Capra hircus
PRJEB23196	ERR2182095	Mammalia	Capra	Capra hircus
PRJEB23196	ERR2182096	Mammalia	Capra	Capra hircus
PRJEB23196	ERR2182097	Mammalia	Capra	Capra hircus
PRJEB23196	ERR2182098	Mammalia	Capra	Capra hircus
PRJEB23196	ERR2182099	Mammalia	Capra	Capra hircus
PRJEB23196	ERR2182100	Mammalia	Capra	Capra hircus
PRJEB23196	ERR2182101	Mammalia	Capra	Capra hircus
PRJEB23196	ERR2182102	Mammalia	Capra	Capra hircus
PRJEB23196	ERR2182103	Mammalia	Capra	Capra hircus
PRJEB23196	ERR2182104	Mammalia	Capra	Capra hircus
PRJEB23196	ERR2182105	Mammalia	Capra	Capra hircus
PRJEB23196	ERR2182106	Mammalia	Capra	Capra hircus
PRJEB23196	ERR2182107	Mammalia	Capra	Capra hircus
PRJEB23196	ERR2182108	Mammalia	Capra	Capra hircus
PRJEB23196	ERR2182109	Mammalia	Capra	Capra hircus
PRJEB23196	ERR2182110	Mammalia	Capra	Capra hircus
PRJEB23196	ERR2182111	Mammalia	Capra	Capra hircus
PRJEB23196	ERR2182112	Mammalia	Capra	Capra hircus
PRJEB23196	ERR2182120	Mammalia	Capra	Capra hircus
PRJEB23196	ERR2182121	Mammalia	Capra	Capra hircus
PRJEB23196	ERR2182123	Mammalia	Capra	Capra hircus
PRJEB23196	ERR2182124	Mammalia	Capra	Capra hircus
PRJEB23196	ERR2182125	Mammalia	Capra	Capra hircus
PRJEB23196	ERR2182126	Mammalia	Capra	Capra hircus
PRJEB23196	ERR2182127	Mammalia	Capra	Capra hircus
PRJEB23196	ERR2182128	Mammalia	Capra	Capra hircus
PRJEB23937	ERR2220011	Mammalia	Castor	Castor canadensis
PRJEB23955	ERR2231114	Mammalia	Fukomys	Fukomys mechowii
PRJEB23955	ERR2231115	Mammalia	Fukomys	Fukomys mechowii
PRJEB23955	ERR2231116	Mammalia	Fukomys	Fukomys mechowii
PRJEB23955	ERR2231117	Mammalia	Fukomys	Fukomys mechowii
PRJEB23955	ERR2231118	Mammalia	Fukomys	Fukomys mechowii
PRJEB23955	ERR2231119	Mammalia	Fukomys	Fukomys mechowii
PRJEB23955	ERR2231120	Mammalia	Fukomys	Fukomys mechowii
PRJEB23955	ERR2231121	Mammalia	Fukomys	Fukomys mechowii
PRJEB23955	ERR2231122	Mammalia	Fukomys	Fukomys mechowii
PRJEB23955	ERR2231123	Mammalia	Fukomys	Fukomys mechowii
PRJEB23955	ERR2231124	Mammalia	Fukomys	Fukomys mechowii
PRJEB23955	ERR2231125	Mammalia	Fukomys	Fukomys mechowii
PRJEB23955	ERR2231126	Mammalia	Fukomys	Fukomys mechowii
PRJEB23955	ERR2231127	Mammalia	Fukomys	Fukomys mechowii
PRJEB23955	ERR2231128	Mammalia	Fukomys	Fukomys mechowii
PRJEB23955	ERR2231129	Mammalia	Fukomys	Fukomys mechowii
PRJEB23955	ERR2231130	Mammalia	Fukomys	Fukomys mechowii
PRJEB23955	ERR2231131	Mammalia	Fukomys	Fukomys mechowii
PRJEB23955	ERR2231132	Mammalia	Fukomys	Fukomys mechowii
PRJEB23955	ERR2231133	Mammalia	Fukomys	Fukomys mechowii
PRJEB23955	ERR2231134	Mammalia	Fukomys	Fukomys mechowii
PRJEB23955	ERR2231135	Mammalia	Fukomys	Fukomys mechowii
PRJEB23955	ERR2231136	Mammalia	Fukomys	Fukomys mechowii
PRJEB23955	ERR2231137	Mammalia	Fukomys	Fukomys mechowii
PRJEB23955	ERR2231138	Mammalia	Fukomys	Fukomys mechowii
PRJEB23955	ERR2231139	Mammalia	Fukomys	Fukomys mechowii
PRJEB23955	ERR2231140	Mammalia	Fukomys	Fukomys mechowii
PRJEB23955	ERR2231141	Mammalia	Fukomys	Fukomys mechowii
PRJEB23955	ERR2231142	Mammalia	Fukomys	Fukomys mechowii
PRJEB23955	ERR2231143	Mammalia	Fukomys	Fukomys mechowii
PRJEB23955	ERR2231144	Mammalia	Fukomys	Fukomys mechowii
PRJEB23955	ERR2231145	Mammalia	Fukomys	Fukomys mechowii
PRJEB23955	ERR2231146	Mammalia	Fukomys	Fukomys mechowii
PRJEB23955	ERR2231147	Mammalia	Fukomys	Fukomys mechowii
PRJEB23955	ERR2231148	Mammalia	Fukomys	Fukomys mechowii
PRJEB23955	ERR2231149	Mammalia	Fukomys	Fukomys mechowii
PRJEB23955	ERR2231150	Mammalia	Fukomys	Fukomys mechowii
PRJEB23955	ERR2231151	Mammalia	Fukomys	Fukomys mechowii
PRJEB23955	ERR2231152	Mammalia	Fukomys	Fukomys mechowii
PRJEB23955	ERR2231153	Mammalia	Fukomys	Fukomys mechowii
PRJEB23955	ERR2231154	Mammalia	Fukomys	Fukomys mechowii
PRJEB23955	ERR2231155	Mammalia	Fukomys	Fukomys mechowii
PRJEB23955	ERR2231156	Mammalia	Fukomys	Fukomys mechowii
PRJEB23955	ERR2231157	Mammalia	Fukomys	Fukomys mechowii
PRJEB23955	ERR2231158	Mammalia	Fukomys	Fukomys mechowii
PRJEB23955	ERR2231159	Mammalia	Fukomys	Fukomys mechowii
PRJEB23955	ERR2231160	Mammalia	Fukomys	Fukomys mechowii
PRJEB23955	ERR2231161	Mammalia	Fukomys	Fukomys mechowii
PRJEB23955	ERR2231162	Mammalia	Fukomys	Fukomys mechowii
PRJEB23955	ERR2231163	Mammalia	Fukomys	Fukomys mechowii
PRJEB23955	ERR2231164	Mammalia	Fukomys	Fukomys mechowii
PRJEB23955	ERR2231165	Mammalia	Fukomys	Fukomys mechowii
PRJEB23955	ERR2231166	Mammalia	Fukomys	Fukomys mechowii
PRJEB23955	ERR2231167	Mammalia	Fukomys	Fukomys mechowii
PRJEB23955	ERR2231168	Mammalia	Fukomys	Fukomys mechowii
PRJEB23955	ERR2231169	Mammalia	Fukomys	Fukomys mechowii
PRJEB1675	ERR247254	Mammalia	Pongo	Pongo abelii
PRJEB1675	ERR247255	Mammalia	Pongo	Pongo abelii
PRJEB1675	ERR247256	Mammalia	Pongo	Pongo abelii
PRJEB1675	ERR247257	Mammalia	Pongo	Pongo abelii
PRJEB1675	ERR247258	Mammalia	Pongo	Pongo abelii
PRJEB1675	ERR247259	Mammalia	Pan	Pan troglodytes
PRJEB1675	ERR247260	Mammalia	Pan	Pan troglodytes
PRJEB1675	ERR247261	Mammalia	Pan	Pan troglodytes
PRJEB1675	ERR247262	Mammalia	Pan	Pan troglodytes
PRJEB1675	ERR247263	Mammalia	Pan	Pan troglodytes
PRJEB26467	ERR2563840	Mammalia	Phascolarctos	Phascolarctos cinereus
PRJEB26467	ERR2563841	Mammalia	Phascolarctos	Phascolarctos cinereus
PRJEB26467	ERR2563844	Mammalia	Phascolarctos	Phascolarctos cinereus
PRJEB26467	ERR2563845	Mammalia	Phascolarctos	Phascolarctos cinereus
PRJEB26467	ERR2563846	Mammalia	Phascolarctos	Phascolarctos cinereus
PRJEB26467	ERR2563848	Mammalia	Phascolarctos	Phascolarctos cinereus
PRJEB26467	ERR2563849	Mammalia	Phascolarctos	Phascolarctos cinereus
PRJEB26467	ERR2563850	Mammalia	Phascolarctos	Phascolarctos cinereus
PRJEB26467	ERR2563851	Mammalia	Phascolarctos	Phascolarctos cinereus
PRJEB26467	ERR2563853	Mammalia	Phascolarctos	Phascolarctos cinereus
PRJEB26467	ERR2563855	Mammalia	Phascolarctos	Phascolarctos cinereus
PRJEB26467	ERR2563856	Mammalia	Phascolarctos	Phascolarctos cinereus
PRJEB26467	ERR2563857	Mammalia	Phascolarctos	Phascolarctos cinereus
PRJEB26467	ERR2563858	Mammalia	Phascolarctos	Phascolarctos cinereus
PRJEB26467	ERR2563861	Mammalia	Phascolarctos	Phascolarctos cinereus
PRJEB26467	ERR2563862	Mammalia	Phascolarctos	Phascolarctos cinereus
PRJEB26467	ERR2563863	Mammalia	Phascolarctos	Phascolarctos cinereus
PRJEB26467	ERR2563864	Mammalia	Phascolarctos	Phascolarctos cinereus
PRJEB26467	ERR2563865	Mammalia	Phascolarctos	Phascolarctos cinereus
PRJEB26467	ERR2563866	Mammalia	Phascolarctos	Phascolarctos cinereus
PRJEB26467	ERR2563867	Mammalia	Phascolarctos	Phascolarctos cinereus
PRJEB26467	ERR2563868	Mammalia	Phascolarctos	Phascolarctos cinereus
PRJEB26467	ERR2563869	Mammalia	Phascolarctos	Phascolarctos cinereus
PRJEB26467	ERR2563870	Mammalia	Phascolarctos	Phascolarctos cinereus
PRJEB26467	ERR2563871	Mammalia	Phascolarctos	Phascolarctos cinereus
PRJEB26467	ERR2563872	Mammalia	Phascolarctos	Phascolarctos cinereus
PRJEB26467	ERR2563873	Mammalia	Phascolarctos	Phascolarctos cinereus
PRJEB26467	ERR2563875	Mammalia	Phascolarctos	Phascolarctos cinereus
PRJEB26467	ERR2563876	Mammalia	Phascolarctos	Phascolarctos cinereus
PRJEB26467	ERR2563877	Mammalia	Phascolarctos	Phascolarctos cinereus
PRJEB26467	ERR2563878	Mammalia	Phascolarctos	Phascolarctos cinereus
PRJEB26467	ERR2563879	Mammalia	Phascolarctos	Phascolarctos cinereus
PRJEB26467	ERR2563880	Mammalia	Phascolarctos	Phascolarctos cinereus
PRJEB9291	ERR2593198	Mammalia	Cricetulus	Cricetulus griseus
PRJEB9291	ERR2593199	Mammalia	Cricetulus	Cricetulus griseus
PRJEB9291	ERR2593200	Mammalia	Cricetulus	Cricetulus griseus
PRJEB9291	ERR2593201	Mammalia	Cricetulus	Cricetulus griseus
PRJEB9291	ERR2593202	Mammalia	Cricetulus	Cricetulus griseus
PRJEB9291	ERR2593203	Mammalia	Cricetulus	Cricetulus griseus
PRJEB9291	ERR2593204	Mammalia	Cricetulus	Cricetulus griseus
PRJEB9291	ERR2593205	Mammalia	Cricetulus	Cricetulus griseus
PRJEB9291	ERR2593206	Mammalia	Cricetulus	Cricetulus griseus
PRJEB27035	ERR2603641	Mammalia	Monodelphis	Monodelphis domestica
PRJEB27035	ERR2603642	Mammalia	Monodelphis	Monodelphis domestica
PRJEB27035	ERR2603643	Mammalia	Monodelphis	Monodelphis domestica
PRJEB27035	ERR2603644	Mammalia	Monodelphis	Monodelphis domestica
PRJEB27035	ERR2603645	Mammalia	Monodelphis	Monodelphis domestica
PRJEB27035	ERR2603647	Mammalia	Monodelphis	Monodelphis domestica
PRJEB27035	ERR2603648	Mammalia	Monodelphis	Monodelphis domestica
PRJEB27035	ERR2603649	Mammalia	Monodelphis	Monodelphis domestica
PRJEB27035	ERR2603650	Mammalia	Monodelphis	Monodelphis domestica
PRJEB27035	ERR2603651	Mammalia	Monodelphis	Monodelphis domestica
PRJEB27035	ERR2603652	Mammalia	Monodelphis	Monodelphis domestica
PRJEB27035	ERR2603653	Mammalia	Monodelphis	Monodelphis domestica
PRJEB27035	ERR2603654	Mammalia	Monodelphis	Monodelphis domestica
PRJEB27035	ERR2603656	Mammalia	Monodelphis	Monodelphis domestica
PRJEB27035	ERR2603657	Mammalia	Monodelphis	Monodelphis domestica
PRJEB27035	ERR2603658	Mammalia	Monodelphis	Monodelphis domestica
PRJEB27035	ERR2603659	Mammalia	Monodelphis	Monodelphis domestica
PRJEB27035	ERR2603660	Mammalia	Monodelphis	Monodelphis domestica
PRJEB27035	ERR2603661	Mammalia	Monodelphis	Monodelphis domestica
PRJEB27035	ERR2603662	Mammalia	Monodelphis	Monodelphis domestica
PRJEB27035	ERR2603663	Mammalia	Monodelphis	Monodelphis domestica
PRJEB27035	ERR2603664	Mammalia	Monodelphis	Monodelphis domestica
PRJEB27035	ERR2603665	Mammalia	Monodelphis	Monodelphis domestica
PRJEB27035	ERR2603666	Mammalia	Monodelphis	Monodelphis domestica
PRJEB27035	ERR2603667	Mammalia	Monodelphis	Monodelphis domestica
PRJEB27035	ERR2603668	Mammalia	Monodelphis	Monodelphis domestica
PRJEB27035	ERR2603669	Mammalia	Monodelphis	Monodelphis domestica
PRJEB27035	ERR2603670	Mammalia	Monodelphis	Monodelphis domestica
PRJEB27035	ERR2603671	Mammalia	Monodelphis	Monodelphis domestica
PRJEB27035	ERR2603672	Mammalia	Monodelphis	Monodelphis domestica
PRJEB27035	ERR2603673	Mammalia	Monodelphis	Monodelphis domestica
PRJEB27035	ERR2603674	Mammalia	Monodelphis	Monodelphis domestica
PRJEB27035	ERR2603675	Mammalia	Monodelphis	Monodelphis domestica
PRJEB27035	ERR2603676	Mammalia	Monodelphis	Monodelphis domestica
PRJEB27035	ERR2603677	Mammalia	Monodelphis	Monodelphis domestica
PRJEB27035	ERR2603678	Mammalia	Monodelphis	Monodelphis domestica
PRJEB27035	ERR2603679	Mammalia	Monodelphis	Monodelphis domestica
PRJEB27035	ERR2603680	Mammalia	Monodelphis	Monodelphis domestica
PRJEB27035	ERR2603681	Mammalia	Monodelphis	Monodelphis domestica
PRJEB27035	ERR2603682	Mammalia	Monodelphis	Monodelphis domestica
PRJEB27035	ERR2603683	Mammalia	Monodelphis	Monodelphis domestica
PRJEB27035	ERR2603684	Mammalia	Monodelphis	Monodelphis domestica
PRJEB27035	ERR2603685	Mammalia	Monodelphis	Monodelphis domestica
PRJEB27035	ERR2603686	Mammalia	Monodelphis	Monodelphis domestica
PRJEB27035	ERR2603687	Mammalia	Monodelphis	Monodelphis domestica
PRJEB27035	ERR2603688	Mammalia	Monodelphis	Monodelphis domestica
PRJEB27035	ERR2603689	Mammalia	Monodelphis	Monodelphis domestica
PRJEB27035	ERR2603690	Mammalia	Monodelphis	Monodelphis domestica
PRJEB27035	ERR2603691	Mammalia	Monodelphis	Monodelphis domestica
PRJEB27035	ERR2603693	Mammalia	Monodelphis	Monodelphis domestica
PRJEB27035	ERR2603694	Mammalia	Monodelphis	Monodelphis domestica
PRJEB27035	ERR2603695	Mammalia	Monodelphis	Monodelphis domestica
PRJEB27035	ERR2603696	Mammalia	Monodelphis	Monodelphis domestica
PRJEB27035	ERR2603697	Mammalia	Monodelphis	Monodelphis domestica
PRJEB27035	ERR2603698	Mammalia	Monodelphis	Monodelphis domestica
PRJEB27035	ERR2603699	Mammalia	Monodelphis	Monodelphis domestica
PRJEB27035	ERR2603700	Mammalia	Monodelphis	Monodelphis domestica
PRJEB27035	ERR2603701	Mammalia	Monodelphis	Monodelphis domestica
PRJEB27035	ERR2603702	Mammalia	Monodelphis	Monodelphis domestica
PRJEB27035	ERR2603703	Mammalia	Monodelphis	Monodelphis domestica
PRJEB27035	ERR2603704	Mammalia	Monodelphis	Monodelphis domestica
PRJEB27035	ERR2603705	Mammalia	Monodelphis	Monodelphis domestica
PRJEB27035	ERR2603706	Mammalia	Monodelphis	Monodelphis domestica
PRJEB27035	ERR2603707	Mammalia	Monodelphis	Monodelphis domestica
PRJEB27035	ERR2603708	Mammalia	Monodelphis	Monodelphis domestica
PRJEB27035	ERR2603709	Mammalia	Monodelphis	Monodelphis domestica
PRJEB27035	ERR2603710	Mammalia	Monodelphis	Monodelphis domestica
PRJEB27035	ERR2603711	Mammalia	Monodelphis	Monodelphis domestica
PRJEB27035	ERR2603712	Mammalia	Monodelphis	Monodelphis domestica
PRJEB27035	ERR2603713	Mammalia	Monodelphis	Monodelphis domestica
PRJEB27035	ERR2603714	Mammalia	Monodelphis	Monodelphis domestica
PRJEB27035	ERR2603715	Mammalia	Monodelphis	Monodelphis domestica
PRJEB27035	ERR2603716	Mammalia	Monodelphis	Monodelphis domestica
PRJEB27035	ERR2603717	Mammalia	Monodelphis	Monodelphis domestica
PRJEB27035	ERR2603718	Mammalia	Monodelphis	Monodelphis domestica
PRJEB27035	ERR2603719	Mammalia	Monodelphis	Monodelphis domestica
PRJEB27035	ERR2603720	Mammalia	Monodelphis	Monodelphis domestica
PRJEB27035	ERR2603721	Mammalia	Monodelphis	Monodelphis domestica
PRJEB27035	ERR2603722	Mammalia	Monodelphis	Monodelphis domestica
PRJEB27035	ERR2603723	Mammalia	Monodelphis	Monodelphis domestica
PRJEB27035	ERR2603724	Mammalia	Monodelphis	Monodelphis domestica
PRJEB27035	ERR2603725	Mammalia	Monodelphis	Monodelphis domestica
PRJEB27035	ERR2603726	Mammalia	Monodelphis	Monodelphis domestica
PRJEB27035	ERR2603727	Mammalia	Monodelphis	Monodelphis domestica
PRJEB27035	ERR2603728	Mammalia	Monodelphis	Monodelphis domestica
PRJEB27035	ERR2603729	Mammalia	Monodelphis	Monodelphis domestica
PRJEB27035	ERR2603730	Mammalia	Monodelphis	Monodelphis domestica
PRJEB27035	ERR2603731	Mammalia	Monodelphis	Monodelphis domestica
PRJEB27035	ERR2603732	Mammalia	Monodelphis	Monodelphis domestica
PRJEB27035	ERR2603733	Mammalia	Monodelphis	Monodelphis domestica
PRJEB27035	ERR2603734	Mammalia	Monodelphis	Monodelphis domestica
PRJEB27035	ERR2603735	Mammalia	Monodelphis	Monodelphis domestica
PRJEB27035	ERR2603736	Mammalia	Monodelphis	Monodelphis domestica
PRJEB27035	ERR2603737	Mammalia	Monodelphis	Monodelphis domestica
PRJEB27035	ERR2603738	Mammalia	Monodelphis	Monodelphis domestica
PRJEB27035	ERR2603739	Mammalia	Monodelphis	Monodelphis domestica
PRJEB27035	ERR2603740	Mammalia	Monodelphis	Monodelphis domestica
PRJEB27035	ERR2603741	Mammalia	Monodelphis	Monodelphis domestica
PRJEB27035	ERR2603742	Mammalia	Monodelphis	Monodelphis domestica
PRJEB27035	ERR2603743	Mammalia	Monodelphis	Monodelphis domestica
PRJEB27035	ERR2603744	Mammalia	Monodelphis	Monodelphis domestica
PRJEB27035	ERR2603745	Mammalia	Monodelphis	Monodelphis domestica
PRJEB27035	ERR2603746	Mammalia	Monodelphis	Monodelphis domestica
PRJEB27035	ERR2603747	Mammalia	Monodelphis	Monodelphis domestica
PRJEB27035	ERR2603748	Mammalia	Monodelphis	Monodelphis domestica
PRJEB27035	ERR2603749	Mammalia	Monodelphis	Monodelphis domestica
PRJEB27035	ERR2603750	Mammalia	Monodelphis	Monodelphis domestica
PRJEB27035	ERR2603751	Mammalia	Monodelphis	Monodelphis domestica
PRJEB27035	ERR2603752	Mammalia	Monodelphis	Monodelphis domestica
PRJEB27035	ERR2603753	Mammalia	Monodelphis	Monodelphis domestica
PRJEB27035	ERR2603754	Mammalia	Monodelphis	Monodelphis domestica
PRJEB27035	ERR2603756	Mammalia	Monodelphis	Monodelphis domestica
PRJEB27035	ERR2603757	Mammalia	Monodelphis	Monodelphis domestica
PRJEB27035	ERR2603758	Mammalia	Monodelphis	Monodelphis domestica
PRJEB27035	ERR2603759	Mammalia	Monodelphis	Monodelphis domestica
PRJEB27035	ERR2603760	Mammalia	Monodelphis	Monodelphis domestica
PRJEB27035	ERR2603761	Mammalia	Monodelphis	Monodelphis domestica
PRJEB27035	ERR2603762	Mammalia	Monodelphis	Monodelphis domestica
PRJEB27035	ERR2603763	Mammalia	Monodelphis	Monodelphis domestica
PRJEB27035	ERR2603764	Mammalia	Monodelphis	Monodelphis domestica
PRJEB27035	ERR2603765	Mammalia	Monodelphis	Monodelphis domestica
PRJEB27035	ERR2603766	Mammalia	Monodelphis	Monodelphis domestica
PRJEB27035	ERR2603767	Mammalia	Monodelphis	Monodelphis domestica
PRJEB27035	ERR2603769	Mammalia	Monodelphis	Monodelphis domestica
PRJEB27035	ERR2603770	Mammalia	Monodelphis	Monodelphis domestica
PRJEB27035	ERR2603771	Mammalia	Monodelphis	Monodelphis domestica
PRJEB27035	ERR2603772	Mammalia	Monodelphis	Monodelphis domestica
PRJEB27035	ERR2603773	Mammalia	Monodelphis	Monodelphis domestica
PRJEB27035	ERR2603774	Mammalia	Monodelphis	Monodelphis domestica
PRJEB27035	ERR2603775	Mammalia	Monodelphis	Monodelphis domestica
PRJEB27035	ERR2603776	Mammalia	Monodelphis	Monodelphis domestica
PRJEB27035	ERR2603777	Mammalia	Monodelphis	Monodelphis domestica
PRJEB27035	ERR2603778	Mammalia	Monodelphis	Monodelphis domestica
PRJEB27035	ERR2603779	Mammalia	Monodelphis	Monodelphis domestica
PRJEB27035	ERR2603780	Mammalia	Monodelphis	Monodelphis domestica
PRJEB27035	ERR2603781	Mammalia	Monodelphis	Monodelphis domestica
PRJEB27035	ERR2603782	Mammalia	Monodelphis	Monodelphis domestica
PRJEB27035	ERR2603783	Mammalia	Monodelphis	Monodelphis domestica
PRJEB27035	ERR2603784	Mammalia	Monodelphis	Monodelphis domestica
PRJEB27035	ERR2603785	Mammalia	Monodelphis	Monodelphis domestica
PRJEB27035	ERR2603787	Mammalia	Monodelphis	Monodelphis domestica
PRJEB27035	ERR2603788	Mammalia	Monodelphis	Monodelphis domestica
PRJEB27035	ERR2603789	Mammalia	Monodelphis	Monodelphis domestica
PRJEB27035	ERR2603790	Mammalia	Monodelphis	Monodelphis domestica
PRJEB27035	ERR2603791	Mammalia	Monodelphis	Monodelphis domestica
PRJEB27035	ERR2603792	Mammalia	Monodelphis	Monodelphis domestica
PRJEB27035	ERR2603793	Mammalia	Monodelphis	Monodelphis domestica
PRJEB27035	ERR2603794	Mammalia	Monodelphis	Monodelphis domestica
PRJEB27035	ERR2603795	Mammalia	Monodelphis	Monodelphis domestica
PRJEB27035	ERR2603796	Mammalia	Monodelphis	Monodelphis domestica
PRJEB27035	ERR2603797	Mammalia	Monodelphis	Monodelphis domestica
PRJEB27035	ERR2603798	Mammalia	Monodelphis	Monodelphis domestica
PRJEB27035	ERR2603799	Mammalia	Monodelphis	Monodelphis domestica
PRJEB27035	ERR2603800	Mammalia	Monodelphis	Monodelphis domestica
PRJEB27035	ERR2603801	Mammalia	Monodelphis	Monodelphis domestica
PRJEB27035	ERR2603802	Mammalia	Monodelphis	Monodelphis domestica
PRJEB27035	ERR2603803	Mammalia	Monodelphis	Monodelphis domestica
PRJEB27035	ERR2603804	Mammalia	Monodelphis	Monodelphis domestica
PRJEB27035	ERR2603805	Mammalia	Monodelphis	Monodelphis domestica
PRJEB27035	ERR2603806	Mammalia	Monodelphis	Monodelphis domestica
PRJEB27035	ERR2603807	Mammalia	Monodelphis	Monodelphis domestica
PRJEB27035	ERR2603808	Mammalia	Monodelphis	Monodelphis domestica
PRJEB27035	ERR2603809	Mammalia	Monodelphis	Monodelphis domestica
PRJEB27035	ERR2603810	Mammalia	Monodelphis	Monodelphis domestica
PRJEB27035	ERR2603812	Mammalia	Monodelphis	Monodelphis domestica
PRJEB27035	ERR2603813	Mammalia	Monodelphis	Monodelphis domestica
PRJEB27035	ERR2603814	Mammalia	Monodelphis	Monodelphis domestica
PRJEB27035	ERR2603815	Mammalia	Monodelphis	Monodelphis domestica
PRJEB27035	ERR2603816	Mammalia	Monodelphis	Monodelphis domestica
PRJEB27035	ERR2603817	Mammalia	Monodelphis	Monodelphis domestica
PRJEB27035	ERR2603818	Mammalia	Monodelphis	Monodelphis domestica
PRJEB27035	ERR2603819	Mammalia	Monodelphis	Monodelphis domestica
PRJEB27035	ERR2603820	Mammalia	Monodelphis	Monodelphis domestica
PRJEB27035	ERR2603821	Mammalia	Monodelphis	Monodelphis domestica
PRJEB27035	ERR2603822	Mammalia	Monodelphis	Monodelphis domestica
PRJEB27035	ERR2603823	Mammalia	Monodelphis	Monodelphis domestica
PRJEB27035	ERR2603824	Mammalia	Monodelphis	Monodelphis domestica
PRJEB27035	ERR2603825	Mammalia	Monodelphis	Monodelphis domestica
PRJEB27035	ERR2603826	Mammalia	Monodelphis	Monodelphis domestica
PRJEB27035	ERR2603827	Mammalia	Monodelphis	Monodelphis domestica
PRJEB27035	ERR2603828	Mammalia	Monodelphis	Monodelphis domestica
PRJEB27035	ERR2603829	Mammalia	Monodelphis	Monodelphis domestica
PRJEB27035	ERR2603830	Mammalia	Monodelphis	Monodelphis domestica
PRJEB27035	ERR2603831	Mammalia	Monodelphis	Monodelphis domestica
PRJEB27035	ERR2603832	Mammalia	Monodelphis	Monodelphis domestica
PRJEB27035	ERR2603833	Mammalia	Monodelphis	Monodelphis domestica
PRJEB27035	ERR2603834	Mammalia	Monodelphis	Monodelphis domestica
PRJEB27035	ERR2603835	Mammalia	Monodelphis	Monodelphis domestica
PRJEB27035	ERR2603836	Mammalia	Monodelphis	Monodelphis domestica
PRJEB27035	ERR2603837	Mammalia	Monodelphis	Monodelphis domestica
PRJEB27035	ERR2603838	Mammalia	Monodelphis	Monodelphis domestica
PRJEB27035	ERR2603839	Mammalia	Monodelphis	Monodelphis domestica
PRJEB27035	ERR2603840	Mammalia	Monodelphis	Monodelphis domestica
PRJEB27035	ERR2603841	Mammalia	Monodelphis	Monodelphis domestica
PRJEB27035	ERR2603842	Mammalia	Monodelphis	Monodelphis domestica
PRJEB27035	ERR2603843	Mammalia	Monodelphis	Monodelphis domestica
PRJEB27035	ERR2603844	Mammalia	Monodelphis	Monodelphis domestica
PRJEB27035	ERR2603845	Mammalia	Monodelphis	Monodelphis domestica
PRJEB27035	ERR2603846	Mammalia	Monodelphis	Monodelphis domestica
PRJEB27035	ERR2603847	Mammalia	Monodelphis	Monodelphis domestica
PRJEB27035	ERR2603848	Mammalia	Monodelphis	Monodelphis domestica
PRJEB27035	ERR2603849	Mammalia	Monodelphis	Monodelphis domestica
PRJEB27035	ERR2603850	Mammalia	Monodelphis	Monodelphis domestica
PRJEB27035	ERR2603851	Mammalia	Monodelphis	Monodelphis domestica
PRJEB27035	ERR2603852	Mammalia	Monodelphis	Monodelphis domestica
PRJEB27035	ERR2603853	Mammalia	Monodelphis	Monodelphis domestica
PRJEB27035	ERR2603854	Mammalia	Monodelphis	Monodelphis domestica
PRJEB27035	ERR2603855	Mammalia	Monodelphis	Monodelphis domestica
PRJEB27035	ERR2603856	Mammalia	Monodelphis	Monodelphis domestica
PRJEB27035	ERR2603857	Mammalia	Monodelphis	Monodelphis domestica
PRJEB27035	ERR2603858	Mammalia	Monodelphis	Monodelphis domestica
PRJEB27035	ERR2603859	Mammalia	Monodelphis	Monodelphis domestica
PRJEB27035	ERR2603860	Mammalia	Monodelphis	Monodelphis domestica
PRJEB27035	ERR2603861	Mammalia	Monodelphis	Monodelphis domestica
PRJEB27035	ERR2603862	Mammalia	Monodelphis	Monodelphis domestica
PRJEB27035	ERR2603863	Mammalia	Monodelphis	Monodelphis domestica
PRJEB27035	ERR2603864	Mammalia	Monodelphis	Monodelphis domestica
PRJEB27035	ERR2603865	Mammalia	Monodelphis	Monodelphis domestica
PRJEB27035	ERR2603866	Mammalia	Monodelphis	Monodelphis domestica
PRJEB27035	ERR2603867	Mammalia	Monodelphis	Monodelphis domestica
PRJEB27035	ERR2603868	Mammalia	Monodelphis	Monodelphis domestica
PRJEB27035	ERR2603869	Mammalia	Monodelphis	Monodelphis domestica
PRJEB27035	ERR2603870	Mammalia	Monodelphis	Monodelphis domestica
PRJEB27035	ERR2603871	Mammalia	Monodelphis	Monodelphis domestica
PRJEB27035	ERR2603872	Mammalia	Monodelphis	Monodelphis domestica
PRJEB27035	ERR2603873	Mammalia	Monodelphis	Monodelphis domestica
PRJEB27035	ERR2603874	Mammalia	Monodelphis	Monodelphis domestica
PRJEB27035	ERR2603875	Mammalia	Monodelphis	Monodelphis domestica
PRJEB27035	ERR2603876	Mammalia	Monodelphis	Monodelphis domestica
PRJEB27035	ERR2603877	Mammalia	Monodelphis	Monodelphis domestica
PRJEB27035	ERR2603878	Mammalia	Monodelphis	Monodelphis domestica
PRJEB27035	ERR2603879	Mammalia	Monodelphis	Monodelphis domestica
PRJEB27035	ERR2603880	Mammalia	Monodelphis	Monodelphis domestica
PRJEB27035	ERR2603881	Mammalia	Monodelphis	Monodelphis domestica
PRJEB27035	ERR2603882	Mammalia	Monodelphis	Monodelphis domestica
PRJEB27035	ERR2603884	Mammalia	Monodelphis	Monodelphis domestica
PRJEB27035	ERR2603885	Mammalia	Monodelphis	Monodelphis domestica
PRJEB27035	ERR2603886	Mammalia	Monodelphis	Monodelphis domestica
PRJEB27035	ERR2603887	Mammalia	Monodelphis	Monodelphis domestica
PRJEB27035	ERR2603888	Mammalia	Monodelphis	Monodelphis domestica
PRJEB27035	ERR2603889	Mammalia	Monodelphis	Monodelphis domestica
PRJEB27035	ERR2603890	Mammalia	Monodelphis	Monodelphis domestica
PRJEB27035	ERR2603891	Mammalia	Monodelphis	Monodelphis domestica
PRJEB27035	ERR2603892	Mammalia	Monodelphis	Monodelphis domestica
PRJEB27035	ERR2603893	Mammalia	Monodelphis	Monodelphis domestica
PRJEB27035	ERR2603894	Mammalia	Monodelphis	Monodelphis domestica
PRJEB27035	ERR2603895	Mammalia	Monodelphis	Monodelphis domestica
PRJEB27035	ERR2603896	Mammalia	Monodelphis	Monodelphis domestica
PRJEB27035	ERR2603897	Mammalia	Monodelphis	Monodelphis domestica
PRJEB27035	ERR2603898	Mammalia	Monodelphis	Monodelphis domestica
PRJEB27035	ERR2603899	Mammalia	Monodelphis	Monodelphis domestica
PRJEB27035	ERR2603900	Mammalia	Monodelphis	Monodelphis domestica
PRJEB27035	ERR2603901	Mammalia	Monodelphis	Monodelphis domestica
PRJEB27035	ERR2603902	Mammalia	Monodelphis	Monodelphis domestica
PRJEB27035	ERR2603903	Mammalia	Monodelphis	Monodelphis domestica
PRJEB27035	ERR2603904	Mammalia	Monodelphis	Monodelphis domestica
PRJEB27035	ERR2603905	Mammalia	Monodelphis	Monodelphis domestica
PRJEB27035	ERR2603906	Mammalia	Monodelphis	Monodelphis domestica
PRJEB27035	ERR2603907	Mammalia	Monodelphis	Monodelphis domestica
PRJEB27035	ERR2603908	Mammalia	Monodelphis	Monodelphis domestica
PRJEB27035	ERR2603909	Mammalia	Monodelphis	Monodelphis domestica
PRJEB672	ERR264169	Mammalia	Mus	Mus pahari
PRJEB672	ERR264170	Mammalia	Mus	Mus saxicola
PRJEB672	ERR264172	Mammalia	Mus	Mus spretus
PRJEB672	ERR264173	Mammalia	Mus	Mus cervicolor
PRJEB672	ERR264174	Mammalia	Mus	Mus cookii
PRJEB672	ERR264176	Mammalia	Mus	Mus macedonicus
PRJEB672	ERR264190	Mammalia	Mus	Mus pahari
PRJEB672	ERR264191	Mammalia	Mus	Mus saxicola
PRJEB672	ERR264193	Mammalia	Mus	Mus spretus
PRJEB672	ERR264194	Mammalia	Mus	Mus cervicolor
PRJEB672	ERR264195	Mammalia	Mus	Mus cookii
PRJEB672	ERR264197	Mammalia	Mus	Mus macedonicus
PRJEB672	ERR264211	Mammalia	Mus	Mus pahari
PRJEB672	ERR264212	Mammalia	Mus	Mus saxicola
PRJEB672	ERR264214	Mammalia	Mus	Mus spretus
PRJEB672	ERR264215	Mammalia	Mus	Mus cervicolor
PRJEB672	ERR264216	Mammalia	Mus	Mus cookii
PRJEB672	ERR264218	Mammalia	Mus	Mus macedonicus
PRJEB672	ERR264232	Mammalia	Mus	Mus pahari
PRJEB672	ERR264233	Mammalia	Mus	Mus saxicola
PRJEB672	ERR264235	Mammalia	Mus	Mus spretus
PRJEB672	ERR264236	Mammalia	Mus	Mus cervicolor
PRJEB672	ERR264237	Mammalia	Mus	Mus cookii
PRJEB672	ERR264239	Mammalia	Mus	Mus macedonicus
PRJEB27337	ERR2642865	Mammalia	Bos	Bos indicus
PRJEB27337	ERR2642866	Mammalia	Bos	Bos indicus
PRJEB27337	ERR2642867	Mammalia	Bos	Bos indicus
PRJEB27337	ERR2642868	Mammalia	Bos	Bos indicus
PRJEB27337	ERR2642869	Mammalia	Bos	Bos indicus
PRJEB27337	ERR2642870	Mammalia	Bos	Bos indicus
PRJEB27337	ERR2642872	Mammalia	Bos	Bos indicus
PRJEB27337	ERR2642873	Mammalia	Bos	Bos indicus
PRJEB27337	ERR2642874	Mammalia	Bos	Bos indicus
PRJEB27337	ERR2642875	Mammalia	Bos	Bos indicus
PRJEB27337	ERR2642876	Mammalia	Bos	Bos indicus
PRJEB27337	ERR2642877	Mammalia	Bos	Bos indicus
PRJEB27337	ERR2642879	Mammalia	Bos	Bos indicus
PRJEB27337	ERR2642880	Mammalia	Bos	Bos indicus
PRJEB27337	ERR2642881	Mammalia	Bos	Bos indicus
PRJEB27337	ERR2642882	Mammalia	Bos	Bos indicus
PRJEB27337	ERR2642883	Mammalia	Bos	Bos indicus
PRJEB27337	ERR2642884	Mammalia	Bos	Bos indicus
PRJEB27337	ERR2642885	Mammalia	Bos	Bos indicus
PRJEB27337	ERR2642886	Mammalia	Bos	Bos indicus
PRJEB27337	ERR2642887	Mammalia	Bos	Bos indicus
[truncated: 55,538 more rows]
